# Supplementary material for: Transcriptome-based analysis of human peripheral blood reveals regulators of immune response in different viral infections
Source: Front Immunol. 2023 Sep 19;14:1199482. doi: 10.3389/fimmu.2023.1199482 (PMC10546413; doi:10.3389/fimmu.2023.1199482)
Supplement: Supplementary Table 1 — Differentially expressed genes found for particular viral infection-related groups. [file Table_1.xlsx]

## Sheet: Table S1
Viral infection-related group	Ensembl ID	Gene description	Gene symbol	logFC	P-value	Adjusted p-value
Coronovirus Disease 2019 (COVID-19) - patients in Intensive Care Unit (ICU)	ENSG00000167900	thymidine kinase 1	TK1	3.34243	1.91717e-68	3.19879e-64
Coronovirus Disease 2019 (COVID-19) - patients in Intensive Care Unit (ICU)	ENSG00000175063	ubiquitin conjugating enzyme E2 C	UBE2C	3.79239	3.85482e-65	3.21588e-61
Coronovirus Disease 2019 (COVID-19) - patients in Intensive Care Unit (ICU)	ENSG00000088325	TPX2 microtubule nucleation factor	TPX2	3.29721	7.73156e-55	4.30004e-51
Coronovirus Disease 2019 (COVID-19) - patients in Intensive Care Unit (ICU)	ENSG00000172889	EGF like domain multiple 7	EGFL7	3.45432	9.36476e-54	3.90627e-50
Coronovirus Disease 2019 (COVID-19) - patients in Intensive Care Unit (ICU)	ENSG00000178999	aurora kinase B	AURKB	3.27867	1.3156e-52	4.39017e-49
Coronovirus Disease 2019 (COVID-19) - patients in Intensive Care Unit (ICU)	ENSG00000111206	forkhead box M1	FOXM1	3.25354	2.22514e-52	6.18774e-49
Coronovirus Disease 2019 (COVID-19) - patients in Intensive Care Unit (ICU)	ENSG00000171848	ribonucleotide reductase regulatory subunit M2	RRM2	3.78602	1.69488e-51	4.03986e-48
Coronovirus Disease 2019 (COVID-19) - patients in Intensive Care Unit (ICU)	ENSG00000120885	clusterin	CLU	4.04081	2.0209e-51	4.21485e-48
Coronovirus Disease 2019 (COVID-19) - patients in Intensive Care Unit (ICU)	ENSG00000276043	ubiquitin like with PHD and ring finger domains 1	UHRF1	2.84982	2.17376e-50	4.0299e-47
Coronovirus Disease 2019 (COVID-19) - patients in Intensive Care Unit (ICU)	ENSG00000101335	myosin light chain 9	MYL9	5.11212	2.73026e-50	4.55544e-47
Coronovirus Disease 2019 (COVID-19) - patients in Intensive Care Unit (ICU)	ENSG00000166091	CKLF like MARVEL transmembrane domain containing 5	CMTM5	4.05922	6.99865e-50	1.06157e-46
Coronovirus Disease 2019 (COVID-19) - patients in Intensive Care Unit (ICU)	ENSG00000145386	cyclin A2	CCNA2	3.72705	9.96244e-50	1.38519e-46
Coronovirus Disease 2019 (COVID-19) - patients in Intensive Care Unit (ICU)	ENSG00000101412	E2F transcription factor 1	E2F1	3.69412	3.13393e-49	4.02228e-46
Coronovirus Disease 2019 (COVID-19) - patients in Intensive Care Unit (ICU)	ENSG00000166851	polo like kinase 1	PLK1	4.04751	4.07983e-48	4.86229e-45
Coronovirus Disease 2019 (COVID-19) - patients in Intensive Care Unit (ICU)	ENSG00000174175	selectin P	SELP	3.67398	4.55174e-48	5.06305e-45
Coronovirus Disease 2019 (COVID-19) - patients in Intensive Care Unit (ICU)	ENSG00000123485	Holliday junction recognition protein	HJURP	3.5428	1.27113e-46	1.32555e-43
Coronovirus Disease 2019 (COVID-19) - patients in Intensive Care Unit (ICU)	ENSG00000005961	integrin subunit alpha 2b	ITGA2B	4.21743	2.56858e-46	2.52098e-43
Coronovirus Disease 2019 (COVID-19) - patients in Intensive Care Unit (ICU)	ENSG00000138798	epidermal growth factor	EGF	3.96059	5.09769e-43	4.72527e-40
Coronovirus Disease 2019 (COVID-19) - patients in Intensive Care Unit (ICU)	ENSG00000169679	BUB1 mitotic checkpoint serine/threonine kinase	BUB1	3.1671	4.41939e-42	3.88092e-39
Coronovirus Disease 2019 (COVID-19) - patients in Intensive Care Unit (ICU)	ENSG00000165914	tetratricopeptide repeat domain 7B	TTC7B	3.06485	2.0571e-41	1.71613e-38
Coronovirus Disease 2019 (COVID-19) - patients in Intensive Care Unit (ICU)	ENSG00000088826	spermine oxidase	SMOX	3.49162	3.07614e-41	2.44407e-38
Coronovirus Disease 2019 (COVID-19) - patients in Intensive Care Unit (ICU)	ENSG00000161911	triggering receptor expressed on myeloid cells like 1	TREML1	4.11722	7.2121e-41	5.43253e-38
Coronovirus Disease 2019 (COVID-19) - patients in Intensive Care Unit (ICU)	ENSG00000167100	sterile alpha motif domain containing 14	SAMD14	4.78032	7.48865e-41	5.43253e-38
Coronovirus Disease 2019 (COVID-19) - patients in Intensive Care Unit (ICU)	ENSG00000162722	tripartite motif containing 58	TRIM58	3.71646	1.51169e-40	1.05094e-37
Coronovirus Disease 2019 (COVID-19) - patients in Intensive Care Unit (ICU)	ENSG00000171241	SHC binding and spindle associated 1	SHCBP1	3.32718	2.7115e-40	1.80965e-37
Coronovirus Disease 2019 (COVID-19) - patients in Intensive Care Unit (ICU)	ENSG00000122952	ZW10 interacting kinetochore protein	ZWINT	2.46457	2.85282e-40	1.83074e-37
Coronovirus Disease 2019 (COVID-19) - patients in Intensive Care Unit (ICU)	ENSG00000143476	denticleless E3 ubiquitin protein ligase homolog	DTL	3.23872	3.43173e-40	2.12068e-37
Coronovirus Disease 2019 (COVID-19) - patients in Intensive Care Unit (ICU)	ENSG00000170271	fatty acid hydroxylase domain containing 2	FAXDC2	3.15738	5.52347e-40	3.29139e-37
Coronovirus Disease 2019 (COVID-19) - patients in Intensive Care Unit (ICU)	ENSG00000154146	neurogranin	NRGN	2.91447	5.20128e-39	2.99253e-36
Coronovirus Disease 2019 (COVID-19) - patients in Intensive Care Unit (ICU)	ENSG00000204420	megakaryocyte and platelet inhibitory receptor G6b	MPIG6B	3.58787	5.7091e-39	3.17521e-36
Coronovirus Disease 2019 (COVID-19) - patients in Intensive Care Unit (ICU)	ENSG00000138722	multimerin 1	MMRN1	3.40073	6.03308e-39	3.24716e-36
Coronovirus Disease 2019 (COVID-19) - patients in Intensive Care Unit (ICU)	ENSG00000169704	glycoprotein IX platelet	GP9	3.28691	2.0559e-38	1.07196e-35
Coronovirus Disease 2019 (COVID-19) - patients in Intensive Care Unit (ICU)	ENSG00000137198	guanosine monophosphate reductase	GMPR	3.59167	2.96888e-38	1.50108e-35
Coronovirus Disease 2019 (COVID-19) - patients in Intensive Care Unit (ICU)	ENSG00000211950	immunoglobulin heavy variable 1-24	IGHV1-24	5.12045	7.62495e-38	3.74183e-35
Coronovirus Disease 2019 (COVID-19) - patients in Intensive Care Unit (ICU)	ENSG00000112984	kinesin family member 20A	KIF20A	3.86864	2.22106e-37	1.05881e-34
Coronovirus Disease 2019 (COVID-19) - patients in Intensive Care Unit (ICU)	ENSG00000082781	integrin subunit beta 5	ITGB5	3.34557	3.42986e-37	1.58964e-34
Coronovirus Disease 2019 (COVID-19) - patients in Intensive Care Unit (ICU)	ENSG00000184357	H1.5 linker histone, cluster member	H1-5	3.35334	7.00548e-37	3.15909e-34
Coronovirus Disease 2019 (COVID-19) - patients in Intensive Care Unit (ICU)	ENSG00000187837	H1.2 linker histone, cluster member	H1-2	2.22888	8.23635e-37	3.61641e-34
Coronovirus Disease 2019 (COVID-19) - patients in Intensive Care Unit (ICU)	ENSG00000090889	kinesin family member 4A	KIF4A	3.68443	1.5609e-36	6.67784e-34
Coronovirus Disease 2019 (COVID-19) - patients in Intensive Care Unit (ICU)	ENSG00000173210	actin binding LIM protein family member 3	ABLIM3	4.0045	1.72159e-36	7.18116e-34
Coronovirus Disease 2019 (COVID-19) - patients in Intensive Care Unit (ICU)	ENSG00000047597	X-linked Kx blood group	XK	4.44319	2.06e-36	8.38322e-34
Coronovirus Disease 2019 (COVID-19) - patients in Intensive Care Unit (ICU)	ENSG00000089685	baculoviral IAP repeat containing 5	BIRC5	4.01831	2.66259e-36	1.05432e-33
Coronovirus Disease 2019 (COVID-19) - patients in Intensive Care Unit (ICU)	ENSG00000140479	proprotein convertase subtilisin/kexin type 6	PCSK6	3.5812	2.71716e-36	1.05432e-33
Coronovirus Disease 2019 (COVID-19) - patients in Intensive Care Unit (ICU)	ENSG00000117399	cell division cycle 20	CDC20	3.86379	8.64196e-36	3.27707e-33
Coronovirus Disease 2019 (COVID-19) - patients in Intensive Care Unit (ICU)	ENSG00000170476	marginal zone B and B1 cell specific protein	MZB1	3.5814	1.57907e-35	5.85485e-33
Coronovirus Disease 2019 (COVID-19) - patients in Intensive Care Unit (ICU)	ENSG00000176783	RUN and FYVE domain containing 1	RUFY1	1.73015	4.03825e-35	1.46475e-32
Coronovirus Disease 2019 (COVID-19) - patients in Intensive Care Unit (ICU)	ENSG00000134057	cyclin B1	CCNB1	2.46385	6.67368e-35	2.36916e-32
Coronovirus Disease 2019 (COVID-19) - patients in Intensive Care Unit (ICU)	ENSG00000140682	transforming growth factor beta 1 induced transcript 1	TGFB1I1	3.9633	7.84632e-35	2.72741e-32
Coronovirus Disease 2019 (COVID-19) - patients in Intensive Care Unit (ICU)	ENSG00000205639	major facilitator superfamily domain containing 2B	MFSD2B	3.88128	9.81903e-35	3.34348e-32
Coronovirus Disease 2019 (COVID-19) - patients in Intensive Care Unit (ICU)	ENSG00000148773	marker of proliferation Ki-67	MKI67	3.26519	1.22509e-34	4.08812e-32
Coronovirus Disease 2019 (COVID-19) - patients in Intensive Care Unit (ICU)	ENSG00000122786	caldesmon 1	CALD1	3.34959	1.34069e-34	4.38616e-32
Coronovirus Disease 2019 (COVID-19) - patients in Intensive Care Unit (ICU)	ENSG00000113140	secreted protein acidic and cysteine rich	SPARC	3.60109	1.88292e-34	6.04163e-32
Coronovirus Disease 2019 (COVID-19) - patients in Intensive Care Unit (ICU)	ENSG00000171611	pre T cell antigen receptor alpha	PTCRA	2.70143	2.88072e-34	9.06883e-32
Coronovirus Disease 2019 (COVID-19) - patients in Intensive Care Unit (ICU)	ENSG00000108839	arachidonate 12-lipoxygenase, 12S type	ALOX12	2.54274	3.98477e-34	1.23122e-31
Coronovirus Disease 2019 (COVID-19) - patients in Intensive Care Unit (ICU)	ENSG00000070182	spectrin beta, erythrocytic	SPTB	4.18645	4.29171e-34	1.30195e-31
Coronovirus Disease 2019 (COVID-19) - patients in Intensive Care Unit (ICU)	ENSG00000095303	prostaglandin-endoperoxide synthase 1	PTGS1	2.43041	7.01079e-34	2.08884e-31
Coronovirus Disease 2019 (COVID-19) - patients in Intensive Care Unit (ICU)	ENSG00000165949	interferon alpha inducible protein 27	IFI27	6.72131	1.09868e-33	3.21604e-31
Coronovirus Disease 2019 (COVID-19) - patients in Intensive Care Unit (ICU)	ENSG00000145335	synuclein alpha	SNCA	3.34894	1.18521e-33	3.40951e-31
Coronovirus Disease 2019 (COVID-19) - patients in Intensive Care Unit (ICU)	ENSG00000069535	monoamine oxidase B	MAOB	5.93884	1.33822e-33	3.78444e-31
Coronovirus Disease 2019 (COVID-19) - patients in Intensive Care Unit (ICU)	ENSG00000111665	cell division cycle associated 3	CDCA3	2.50124	1.39973e-33	3.89242e-31
Coronovirus Disease 2019 (COVID-19) - patients in Intensive Care Unit (ICU)	ENSG00000007968	E2F transcription factor 2	E2F2	2.31456	1.93413e-33	5.29031e-31
Coronovirus Disease 2019 (COVID-19) - patients in Intensive Care Unit (ICU)	ENSG00000127564	protein kinase, membrane associated tyrosine/threonine 1	PKMYT1	3.30479	3.86412e-33	1.03988e-30
Coronovirus Disease 2019 (COVID-19) - patients in Intensive Care Unit (ICU)	ENSG00000111644	acrosin binding protein	ACRBP	2.60928	4.57041e-33	1.21043e-30
Coronovirus Disease 2019 (COVID-19) - patients in Intensive Care Unit (ICU)	ENSG00000075218	G2 and S-phase expressed 1	GTSE1	3.2933	8.42642e-33	2.19679e-30
Coronovirus Disease 2019 (COVID-19) - patients in Intensive Care Unit (ICU)	ENSG00000180596	H2B clustered histone 4	H2BC4	2.87859	2.81294e-32	7.22061e-30
Coronovirus Disease 2019 (COVID-19) - patients in Intensive Care Unit (ICU)	ENSG00000205309	5',3'-nucleotidase, mitochondrial	NT5M	3.3274	3.03113e-32	7.66278e-30
Coronovirus Disease 2019 (COVID-19) - patients in Intensive Care Unit (ICU)	ENSG00000064601	cathepsin A	CTSA	1.7009	3.92647e-32	9.77808e-30
Coronovirus Disease 2019 (COVID-19) - patients in Intensive Care Unit (ICU)	ENSG00000088053	glycoprotein VI platelet	GP6	3.29866	5.44346e-32	1.33565e-29
Coronovirus Disease 2019 (COVID-19) - patients in Intensive Care Unit (ICU)	ENSG00000099958	derlin 3	DERL3	3.09559	5.80172e-32	1.40292e-29
Coronovirus Disease 2019 (COVID-19) - patients in Intensive Care Unit (ICU)	ENSG00000066279	abnormal spindle microtubule assembly	ASPM	2.68889	6.84221e-32	1.63089e-29
Coronovirus Disease 2019 (COVID-19) - patients in Intensive Care Unit (ICU)	ENSG00000133069	transmembrane and coiled-coil domain family 2	TMCC2	2.92811	7.16827e-32	1.68454e-29
Coronovirus Disease 2019 (COVID-19) - patients in Intensive Care Unit (ICU)	ENSG00000184792	oxysterol binding protein 2	OSBP2	4.13394	1.20745e-31	2.7981e-29
Coronovirus Disease 2019 (COVID-19) - patients in Intensive Care Unit (ICU)	ENSG00000092853	claspin	CLSPN	2.58836	1.49604e-31	3.41936e-29
Coronovirus Disease 2019 (COVID-19) - patients in Intensive Care Unit (ICU)	ENSG00000005249	protein kinase cAMP-dependent type II regulatory subunit beta	PRKAR2B	3.04225	2.93937e-31	6.62749e-29
Coronovirus Disease 2019 (COVID-19) - patients in Intensive Care Unit (ICU)	ENSG00000131153	GINS complex subunit 2	GINS2	2.91991	4.28302e-31	9.5283e-29
Coronovirus Disease 2019 (COVID-19) - patients in Intensive Care Unit (ICU)	ENSG00000102145	GATA binding protein 1	GATA1	3.68177	8.07759e-31	1.77335e-28
Coronovirus Disease 2019 (COVID-19) - patients in Intensive Care Unit (ICU)	ENSG00000246705	H2A.J histone	H2AJ	1.63975	8.44304e-31	1.82951e-28
Coronovirus Disease 2019 (COVID-19) - patients in Intensive Care Unit (ICU)	ENSG00000183010	pyrroline-5-carboxylate reductase 1	PYCR1	3.45498	9.26795e-31	1.98251e-28
Coronovirus Disease 2019 (COVID-19) - patients in Intensive Care Unit (ICU)	ENSG00000073111	minichromosome maintenance complex component 2	MCM2	1.80622	2.19317e-30	4.63204e-28
Coronovirus Disease 2019 (COVID-19) - patients in Intensive Care Unit (ICU)	ENSG00000231475	immunoglobulin heavy variable 4-31	IGHV4-31	3.63304	2.28337e-30	4.76225e-28
Coronovirus Disease 2019 (COVID-19) - patients in Intensive Care Unit (ICU)	ENSG00000167460	tropomyosin 4	TPM4	1.4778	2.37815e-30	4.8987e-28
Coronovirus Disease 2019 (COVID-19) - patients in Intensive Care Unit (ICU)	ENSG00000115163	centromere protein A	CENPA	3.72371	2.48162e-30	5.04949e-28
Coronovirus Disease 2019 (COVID-19) - patients in Intensive Care Unit (ICU)	ENSG00000149564	endothelial cell adhesion molecule	ESAM	3.05628	2.97796e-30	5.98642e-28
Coronovirus Disease 2019 (COVID-19) - patients in Intensive Care Unit (ICU)	ENSG00000065328	minichromosome maintenance 10 replication initiation factor	MCM10	3.61855	4.36972e-30	8.67962e-28
Coronovirus Disease 2019 (COVID-19) - patients in Intensive Care Unit (ICU)	ENSG00000011426	anillin actin binding protein	ANLN	3.08367	5.69062e-30	1.11704e-27
Coronovirus Disease 2019 (COVID-19) - patients in Intensive Care Unit (ICU)	ENSG00000137563	gamma-glutamyl hydrolase	GGH	2.68404	8.4627e-30	1.64186e-27
Coronovirus Disease 2019 (COVID-19) - patients in Intensive Care Unit (ICU)	ENSG00000130830	membrane palmitoylated protein 1	MPP1	1.75212	2.54565e-29	4.88208e-27
Coronovirus Disease 2019 (COVID-19) - patients in Intensive Care Unit (ICU)	ENSG00000129538	ribonuclease A family member 1, pancreatic	RNASE1	4.98495	2.97591e-29	5.64239e-27
Coronovirus Disease 2019 (COVID-19) - patients in Intensive Care Unit (ICU)	ENSG00000108950	FAM20A golgi associated secretory pathway pseudokinase	FAM20A	4.37307	3.80901e-29	7.14082e-27
Coronovirus Disease 2019 (COVID-19) - patients in Intensive Care Unit (ICU)	ENSG00000165682	C-type lectin domain family 1 member B	CLEC1B	3.19108	5.94341e-29	1.10184e-26
Coronovirus Disease 2019 (COVID-19) - patients in Intensive Care Unit (ICU)	ENSG00000104341	lysosomal protein transmembrane 4 beta	LAPTM4B	2.11993	6.05522e-29	1.11023e-26
Coronovirus Disease 2019 (COVID-19) - patients in Intensive Care Unit (ICU)	ENSG00000134548	spexin hormone	SPX	3.18799	7.33786e-29	1.33078e-26
Coronovirus Disease 2019 (COVID-19) - patients in Intensive Care Unit (ICU)	ENSG00000157456	cyclin B2	CCNB2	3.55262	1.18332e-28	2.12298e-26
Coronovirus Disease 2019 (COVID-19) - patients in Intensive Care Unit (ICU)	ENSG00000185245	glycoprotein Ib platelet subunit alpha	GP1BA	3.10249	1.29459e-28	2.2979e-26
Coronovirus Disease 2019 (COVID-19) - patients in Intensive Care Unit (ICU)	ENSG00000156970	BUB1 mitotic checkpoint serine/threonine kinase B	BUB1B	2.93653	1.34341e-28	2.35945e-26
Coronovirus Disease 2019 (COVID-19) - patients in Intensive Care Unit (ICU)	ENSG00000164181	ELOVL fatty acid elongase 7	ELOVL7	3.32228	1.52156e-28	2.6445e-26
Coronovirus Disease 2019 (COVID-19) - patients in Intensive Care Unit (ICU)	ENSG00000071539	thyroid hormone receptor interactor 13	TRIP13	3.30272	1.82094e-28	3.13221e-26
Coronovirus Disease 2019 (COVID-19) - patients in Intensive Care Unit (ICU)	ENSG00000259207	integrin subunit beta 3	ITGB3	3.60802	2.1599e-28	3.67733e-26
Coronovirus Disease 2019 (COVID-19) - patients in Intensive Care Unit (ICU)	ENSG00000152952	procollagen-lysine,2-oxoglutarate 5-dioxygenase 2	PLOD2	3.58539	3.05386e-28	5.14684e-26
Coronovirus Disease 2019 (COVID-19) - patients in Intensive Care Unit (ICU)	ENSG00000204323	small integral membrane protein 5	SMIM5	3.23081	3.39963e-28	5.67228e-26
Coronovirus Disease 2019 (COVID-19) - patients in Intensive Care Unit (ICU)	ENSG00000196747	H2A clustered histone 13	H2AC13	3.2105	5.63594e-28	9.31046e-26
Coronovirus Disease 2019 (COVID-19) - patients in Intensive Care Unit (ICU)	ENSG00000110799	von Willebrand factor	VWF	3.00458	7.64103e-28	1.24991e-25
Coronovirus Disease 2019 (COVID-19) - patients in Intensive Care Unit (ICU)	ENSG00000158089	polypeptide N-acetylgalactosaminyltransferase 14	GALNT14	3.8007	8.70875e-28	1.41073e-25
Coronovirus Disease 2019 (COVID-19) - patients in Intensive Care Unit (ICU)	ENSG00000095321	carnitine O-acetyltransferase	CRAT	1.53023	1.08142e-27	1.73495e-25
Coronovirus Disease 2019 (COVID-19) - patients in Intensive Care Unit (ICU)	ENSG00000184678	H2B clustered histone 21	H2BC21	2.3936	1.28869e-27	2.04779e-25
Coronovirus Disease 2019 (COVID-19) - patients in Intensive Care Unit (ICU)	ENSG00000085999	RAD54 like	RAD54L	2.91439	1.41597e-27	2.22882e-25
Coronovirus Disease 2019 (COVID-19) - patients in Intensive Care Unit (ICU)	ENSG00000163737	platelet factor 4	PF4	3.20145	1.47975e-27	2.30743e-25
Coronovirus Disease 2019 (COVID-19) - patients in Intensive Care Unit (ICU)	ENSG00000125257	ATP binding cassette subfamily C member 4	ABCC4	1.82149	1.59191e-27	2.45935e-25
Coronovirus Disease 2019 (COVID-19) - patients in Intensive Care Unit (ICU)	ENSG00000117400	MPL proto-oncogene, thrombopoietin receptor	MPL	3.07538	1.91937e-27	2.92981e-25
Coronovirus Disease 2019 (COVID-19) - patients in Intensive Care Unit (ICU)	ENSG00000137941	tubulin tyrosine ligase like 7	TTLL7	3.40685	1.93155e-27	2.92981e-25
Coronovirus Disease 2019 (COVID-19) - patients in Intensive Care Unit (ICU)	ENSG00000239264	thioredoxin domain containing 5	TXNDC5	2.66344	1.96429e-27	2.95262e-25
Coronovirus Disease 2019 (COVID-19) - patients in Intensive Care Unit (ICU)	ENSG00000166562	SEC11 homolog C, signal peptidase complex subunit	SEC11C	1.17893	2.73556e-27	4.07525e-25
Coronovirus Disease 2019 (COVID-19) - patients in Intensive Care Unit (ICU)	ENSG00000138160	kinesin family member 11	KIF11	2.26817	2.82972e-27	4.17822e-25
Coronovirus Disease 2019 (COVID-19) - patients in Intensive Care Unit (ICU)	ENSG00000105971	caveolin 2	CAV2	3.98186	3.17496e-27	4.64686e-25
Coronovirus Disease 2019 (COVID-19) - patients in Intensive Care Unit (ICU)	ENSG00000164087	POC1 centriolar protein A	POC1A	1.95047	3.3783e-27	4.90148e-25
Coronovirus Disease 2019 (COVID-19) - patients in Intensive Care Unit (ICU)	ENSG00000224373	immunoglobulin heavy variable 4-59	IGHV4-59	3.41175	3.52024e-27	5.06338e-25
Coronovirus Disease 2019 (COVID-19) - patients in Intensive Care Unit (ICU)	ENSG00000187800	platelet endothelial aggregation receptor 1	PEAR1	3.32218	3.99774e-27	5.70104e-25
Coronovirus Disease 2019 (COVID-19) - patients in Intensive Care Unit (ICU)	ENSG00000117724	centromere protein F	CENPF	2.26011	5.8291e-27	8.20781e-25
Coronovirus Disease 2019 (COVID-19) - patients in Intensive Care Unit (ICU)	ENSG00000166681	brain expressed X-linked 3	BEX3	2.29573	5.85394e-27	8.20781e-25
Coronovirus Disease 2019 (COVID-19) - patients in Intensive Care Unit (ICU)	ENSG00000176890	thymidylate synthetase	TYMS	2.99143	6.4778e-27	9.00684e-25
Coronovirus Disease 2019 (COVID-19) - patients in Intensive Care Unit (ICU)	ENSG00000065534	myosin light chain kinase	MYLK	3.28793	8.30672e-27	1.14544e-24
Coronovirus Disease 2019 (COVID-19) - patients in Intensive Care Unit (ICU)	ENSG00000211962	immunoglobulin heavy variable 1-46	IGHV1-46	3.93713	8.38053e-27	1.14614e-24
Coronovirus Disease 2019 (COVID-19) - patients in Intensive Care Unit (ICU)	ENSG00000146376	Rho GTPase activating protein 18	ARHGAP18	1.69689	1.04543e-26	1.41813e-24
Coronovirus Disease 2019 (COVID-19) - patients in Intensive Care Unit (ICU)	ENSG00000142945	kinesin family member 2C	KIF2C	3.21483	1.40855e-26	1.89529e-24
Coronovirus Disease 2019 (COVID-19) - patients in Intensive Care Unit (ICU)	ENSG00000174099	methionine sulfoxide reductase B3	MSRB3	2.73535	1.6083e-26	2.14677e-24
Coronovirus Disease 2019 (COVID-19) - patients in Intensive Care Unit (ICU)	ENSG00000170439	methyltransferase like 7B	METTL7B	6.74345	2.73656e-26	3.62377e-24
Coronovirus Disease 2019 (COVID-19) - patients in Intensive Care Unit (ICU)	ENSG00000135451	trophinin associated protein	TROAP	3.79366	3.20262e-26	4.20754e-24
Coronovirus Disease 2019 (COVID-19) - patients in Intensive Care Unit (ICU)	ENSG00000124635	H2B clustered histone 11	H2BC11	3.56523	4.43578e-26	5.7821e-24
Coronovirus Disease 2019 (COVID-19) - patients in Intensive Care Unit (ICU)	ENSG00000143603	potassium calcium-activated channel subfamily N member 3	KCNN3	4.33852	4.71543e-26	6.09899e-24
Coronovirus Disease 2019 (COVID-19) - patients in Intensive Care Unit (ICU)	ENSG00000167513	chromatin licensing and DNA replication factor 1	CDT1	2.80225	4.87356e-26	6.25502e-24
Coronovirus Disease 2019 (COVID-19) - patients in Intensive Care Unit (ICU)	ENSG00000109805	non-SMC condensin I complex subunit G	NCAPG	3.319	6.22573e-26	7.92948e-24
Coronovirus Disease 2019 (COVID-19) - patients in Intensive Care Unit (ICU)	ENSG00000211896	immunoglobulin heavy constant gamma 1 (G1m marker)	IGHG1	5.25893	9.18616e-26	1.16114e-23
Coronovirus Disease 2019 (COVID-19) - patients in Intensive Care Unit (ICU)	ENSG00000163736	pro-platelet basic protein	PPBP	3.2149	9.5394e-26	1.19673e-23
Coronovirus Disease 2019 (COVID-19) - patients in Intensive Care Unit (ICU)	ENSG00000184661	cell division cycle associated 2	CDCA2	3.57489	1.03978e-25	1.29468e-23
Coronovirus Disease 2019 (COVID-19) - patients in Intensive Care Unit (ICU)	ENSG00000161888	SPC24 component of NDC80 kinetochore complex	SPC24	3.24775	1.18763e-25	1.45423e-23
Coronovirus Disease 2019 (COVID-19) - patients in Intensive Care Unit (ICU)	ENSG00000163430	follistatin like 1	FSTL1	3.32927	1.19389e-25	1.45423e-23
Coronovirus Disease 2019 (COVID-19) - patients in Intensive Care Unit (ICU)	ENSG00000072422	Rho related BTB domain containing 1	RHOBTB1	3.3458	1.19406e-25	1.45423e-23
Coronovirus Disease 2019 (COVID-19) - patients in Intensive Care Unit (ICU)	ENSG00000097021	acyl-CoA thioesterase 7	ACOT7	1.91872	1.23897e-25	1.49799e-23
Coronovirus Disease 2019 (COVID-19) - patients in Intensive Care Unit (ICU)	ENSG00000168078	PDZ binding kinase	PBK	3.78376	1.32128e-25	1.58601e-23
Coronovirus Disease 2019 (COVID-19) - patients in Intensive Care Unit (ICU)	ENSG00000047648	Rho GTPase activating protein 6	ARHGAP6	3.40287	2.51318e-25	2.99518e-23
Coronovirus Disease 2019 (COVID-19) - patients in Intensive Care Unit (ICU)	ENSG00000110013	sialic acid acetylesterase	SIAE	1.99392	3.21328e-25	3.80238e-23
Coronovirus Disease 2019 (COVID-19) - patients in Intensive Care Unit (ICU)	ENSG00000163808	kinesin family member 15	KIF15	2.49856	3.8541e-25	4.52856e-23
Coronovirus Disease 2019 (COVID-19) - patients in Intensive Care Unit (ICU)	ENSG00000180354	maturin, neural progenitor differentiation regulator homolog	MTURN	2.37203	4.1412e-25	4.83189e-23
Coronovirus Disease 2019 (COVID-19) - patients in Intensive Care Unit (ICU)	ENSG00000187699	chromosome 2 open reading frame 88	C2orf88	2.75921	4.39041e-25	5.08708e-23
Coronovirus Disease 2019 (COVID-19) - patients in Intensive Care Unit (ICU)	ENSG00000087237	cholesteryl ester transfer protein	CETP	3.10532	5.0466e-25	5.80707e-23
Coronovirus Disease 2019 (COVID-19) - patients in Intensive Care Unit (ICU)	ENSG00000085733	cortactin	CTTN	3.03435	6.00516e-25	6.86274e-23
Coronovirus Disease 2019 (COVID-19) - patients in Intensive Care Unit (ICU)	ENSG00000127920	G protein subunit gamma 11	GNG11	2.82486	9.19828e-25	1.04404e-22
Coronovirus Disease 2019 (COVID-19) - patients in Intensive Care Unit (ICU)	ENSG00000093009	cell division cycle 45	CDC45	3.00432	9.46662e-25	1.06723e-22
Coronovirus Disease 2019 (COVID-19) - patients in Intensive Care Unit (ICU)	ENSG00000198478	SH3 domain binding glutamate rich protein like 2	SH3BGRL2	2.82815	9.7404e-25	1.09073e-22
Coronovirus Disease 2019 (COVID-19) - patients in Intensive Care Unit (ICU)	ENSG00000148346	lipocalin 2	LCN2	4.00165	1.24546e-24	1.38537e-22
Coronovirus Disease 2019 (COVID-19) - patients in Intensive Care Unit (ICU)	ENSG00000232533	novel transcript	AC093673.1	1.60547	1.40748e-24	1.55522e-22
Coronovirus Disease 2019 (COVID-19) - patients in Intensive Care Unit (ICU)	ENSG00000013016	EH domain containing 3	EHD3	2.62612	1.45755e-24	1.59995e-22
Coronovirus Disease 2019 (COVID-19) - patients in Intensive Care Unit (ICU)	ENSG00000147454	solute carrier family 25 member 37	SLC25A37	2.28297	1.5624e-24	1.70383e-22
Coronovirus Disease 2019 (COVID-19) - patients in Intensive Care Unit (ICU)	ENSG00000138180	centrosomal protein 55	CEP55	3.67608	2.26749e-24	2.4567e-22
Coronovirus Disease 2019 (COVID-19) - patients in Intensive Care Unit (ICU)	ENSG00000183087	growth arrest specific 6	GAS6	2.37116	2.85288e-24	3.07099e-22
Coronovirus Disease 2019 (COVID-19) - patients in Intensive Care Unit (ICU)	ENSG00000213949	integrin subunit alpha 1	ITGA1	2.83619	2.97511e-24	3.18203e-22
Coronovirus Disease 2019 (COVID-19) - patients in Intensive Care Unit (ICU)	ENSG00000131747	DNA topoisomerase II alpha	TOP2A	3.14103	3.31419e-24	3.52212e-22
Coronovirus Disease 2019 (COVID-19) - patients in Intensive Care Unit (ICU)	ENSG00000165702	growth factor independent 1B transcriptional repressor	GFI1B	2.76897	3.96234e-24	4.18428e-22
Coronovirus Disease 2019 (COVID-19) - patients in Intensive Care Unit (ICU)	ENSG00000180573	H2A clustered histone 6	H2AC6	2.76353	4.80658e-24	5.04389e-22
Coronovirus Disease 2019 (COVID-19) - patients in Intensive Care Unit (ICU)	ENSG00000204103	MAF bZIP transcription factor B	MAFB	1.93356	5.83723e-24	6.08714e-22
Coronovirus Disease 2019 (COVID-19) - patients in Intensive Care Unit (ICU)	ENSG00000101856	progesterone receptor membrane component 1	PGRMC1	1.78275	7.12751e-24	7.38649e-22
Coronovirus Disease 2019 (COVID-19) - patients in Intensive Care Unit (ICU)	ENSG00000148484	Ras suppressor protein 1	RSU1	1.21944	7.46903e-24	7.62283e-22
Coronovirus Disease 2019 (COVID-19) - patients in Intensive Care Unit (ICU)	ENSG00000003436	tissue factor pathway inhibitor	TFPI	3.69014	7.47822e-24	7.62283e-22
Coronovirus Disease 2019 (COVID-19) - patients in Intensive Care Unit (ICU)	ENSG00000154839	spindle and kinetochore associated complex subunit 1	SKA1	2.92673	7.49262e-24	7.62283e-22
Coronovirus Disease 2019 (COVID-19) - patients in Intensive Care Unit (ICU)	ENSG00000106070	growth factor receptor bound protein 10	GRB10	2.35531	7.93614e-24	8.02512e-22
Coronovirus Disease 2019 (COVID-19) - patients in Intensive Care Unit (ICU)	ENSG00000158406	H4 clustered histone 8	H4C8	3.6873	1.32194e-23	1.32871e-21
Coronovirus Disease 2019 (COVID-19) - patients in Intensive Care Unit (ICU)	ENSG00000105711	sodium voltage-gated channel beta subunit 1	SCN1B	2.70878	1.39993e-23	1.39867e-21
Coronovirus Disease 2019 (COVID-19) - patients in Intensive Care Unit (ICU)	ENSG00000162367	TAL bHLH transcription factor 1, erythroid differentiation factor	TAL1	2.79805	1.51411e-23	1.50374e-21
Coronovirus Disease 2019 (COVID-19) - patients in Intensive Care Unit (ICU)	ENSG00000182732	regulator of G protein signaling 6	RGS6	3.05605	1.73038e-23	1.70837e-21
Coronovirus Disease 2019 (COVID-19) - patients in Intensive Care Unit (ICU)	ENSG00000169247	SH3 domain and tetratricopeptide repeats 2	SH3TC2	3.2931	1.97528e-23	1.93868e-21
Coronovirus Disease 2019 (COVID-19) - patients in Intensive Care Unit (ICU)	ENSG00000042062	RIPOR family member 3	RIPOR3	2.3199	1.99223e-23	1.94388e-21
Coronovirus Disease 2019 (COVID-19) - patients in Intensive Care Unit (ICU)	ENSG00000049323	latent transforming growth factor beta binding protein 1	LTBP1	3.12579	2.3042e-23	2.23521e-21
Coronovirus Disease 2019 (COVID-19) - patients in Intensive Care Unit (ICU)	ENSG00000017483	solute carrier family 38 member 5	SLC38A5	1.53166	2.40983e-23	2.32417e-21
Coronovirus Disease 2019 (COVID-19) - patients in Intensive Care Unit (ICU)	ENSG00000074416	monoglyceride lipase	MGLL	2.4286	2.45706e-23	2.3561e-21
Coronovirus Disease 2019 (COVID-19) - patients in Intensive Care Unit (ICU)	ENSG00000138772	annexin A3	ANXA3	5.30483	3.43009e-23	3.27035e-21
Coronovirus Disease 2019 (COVID-19) - patients in Intensive Care Unit (ICU)	ENSG00000079308	tensin 1	TNS1	3.29894	3.5358e-23	3.35198e-21
Coronovirus Disease 2019 (COVID-19) - patients in Intensive Care Unit (ICU)	ENSG00000169756	LIM zinc finger domain containing 1	LIMS1	1.73774	3.86083e-23	3.63943e-21
Coronovirus Disease 2019 (COVID-19) - patients in Intensive Care Unit (ICU)	ENSG00000140416	tropomyosin 1	TPM1	1.77098	3.98034e-23	3.73101e-21
Coronovirus Disease 2019 (COVID-19) - patients in Intensive Care Unit (ICU)	ENSG00000115641	four and a half LIM domains 2	FHL2	3.13849	4.41105e-23	4.11164e-21
Coronovirus Disease 2019 (COVID-19) - patients in Intensive Care Unit (ICU)	ENSG00000231131	lncRNA activating regulator of DKK1	LNCAROD	4.02939	4.769e-23	4.4206e-21
Coronovirus Disease 2019 (COVID-19) - patients in Intensive Care Unit (ICU)	ENSG00000123989	chondroitin polymerizing factor	CHPF	1.5044	8.78119e-23	8.09471e-21
Coronovirus Disease 2019 (COVID-19) - patients in Intensive Care Unit (ICU)	ENSG00000019102	V-set and immunoglobulin domain containing 2	VSIG2	2.30076	9.13032e-23	8.37029e-21
Coronovirus Disease 2019 (COVID-19) - patients in Intensive Care Unit (ICU)	ENSG00000188677	parvin beta	PARVB	1.92503	1.11597e-22	1.01554e-20
Coronovirus Disease 2019 (COVID-19) - patients in Intensive Care Unit (ICU)	ENSG00000125995	reactive oxygen species modulator 1	ROMO1	0.949252	1.11993e-22	1.01554e-20
Coronovirus Disease 2019 (COVID-19) - patients in Intensive Care Unit (ICU)	ENSG00000146054	tripartite motif containing 7	TRIM7	2.20606	1.3976e-22	1.26048e-20
Coronovirus Disease 2019 (COVID-19) - patients in Intensive Care Unit (ICU)	ENSG00000163221	S100 calcium binding protein A12	S100A12	3.24698	2.29862e-22	2.06196e-20
Coronovirus Disease 2019 (COVID-19) - patients in Intensive Care Unit (ICU)	ENSG00000211649	immunoglobulin lambda variable 7-46 (gene/pseudogene)	IGLV7-46	4.40404	2.37169e-22	2.11613e-20
Coronovirus Disease 2019 (COVID-19) - patients in Intensive Care Unit (ICU)	ENSG00000152253	SPC25 component of NDC80 kinetochore complex	SPC25	3.5706	2.68331e-22	2.37906e-20
Coronovirus Disease 2019 (COVID-19) - patients in Intensive Care Unit (ICU)	ENSG00000173660	ubiquinol-cytochrome c reductase hinge protein	UQCRH	1.10096	2.69489e-22	2.37906e-20
Coronovirus Disease 2019 (COVID-19) - patients in Intensive Care Unit (ICU)	ENSG00000165948	interferon alpha inducible protein 27 like 1	IFI27L1	1.70677	2.72739e-22	2.39508e-20
Coronovirus Disease 2019 (COVID-19) - patients in Intensive Care Unit (ICU)	ENSG00000108960	monocyte to macrophage differentiation associated	MMD	2.51269	3.15985e-22	2.76032e-20
Coronovirus Disease 2019 (COVID-19) - patients in Intensive Care Unit (ICU)	ENSG00000184500	protein S	PROS1	3.40752	3.29605e-22	2.8643e-20
Coronovirus Disease 2019 (COVID-19) - patients in Intensive Care Unit (ICU)	ENSG00000050393	mitochondrial calcium uniporter regulator 1	MCUR1	1.34066	4.45953e-22	3.8553e-20
Coronovirus Disease 2019 (COVID-19) - patients in Intensive Care Unit (ICU)	ENSG00000149218	endonuclease domain containing 1	ENDOD1	1.69152	5.76631e-22	4.95932e-20
Coronovirus Disease 2019 (COVID-19) - patients in Intensive Care Unit (ICU)	ENSG00000165480	spindle and kinetochore associated complex subunit 3	SKA3	3.40408	6.23419e-22	5.33423e-20
Coronovirus Disease 2019 (COVID-19) - patients in Intensive Care Unit (ICU)	ENSG00000185340	growth arrest specific 2 like 1	GAS2L1	2.25958	6.34848e-22	5.4043e-20
Coronovirus Disease 2019 (COVID-19) - patients in Intensive Care Unit (ICU)	ENSG00000237649	kinesin family member C1	KIFC1	2.79458	6.5745e-22	5.5683e-20
Coronovirus Disease 2019 (COVID-19) - patients in Intensive Care Unit (ICU)	ENSG00000035499	DEP domain containing 1B	DEPDC1B	2.90465	6.66936e-22	5.62011e-20
Coronovirus Disease 2019 (COVID-19) - patients in Intensive Care Unit (ICU)	ENSG00000140022	stonin 2	STON2	2.84982	6.76404e-22	5.67126e-20
Coronovirus Disease 2019 (COVID-19) - patients in Intensive Care Unit (ICU)	ENSG00000137309	high mobility group AT-hook 1	HMGA1	1.17392	8.36424e-22	6.97787e-20
Coronovirus Disease 2019 (COVID-19) - patients in Intensive Care Unit (ICU)	ENSG00000135916	integral membrane protein 2C	ITM2C	1.62169	8.5469e-22	7.09477e-20
Coronovirus Disease 2019 (COVID-19) - patients in Intensive Care Unit (ICU)	ENSG00000186642	phosphodiesterase 2A	PDE2A	3.05705	8.74728e-22	7.22516e-20
Coronovirus Disease 2019 (COVID-19) - patients in Intensive Care Unit (ICU)	ENSG00000211956	immunoglobulin heavy variable 4-34	IGHV4-34	4.05932	9.85076e-22	8.09655e-20
Coronovirus Disease 2019 (COVID-19) - patients in Intensive Care Unit (ICU)	ENSG00000101057	MYB proto-oncogene like 2	MYBL2	3.52913	1.09432e-21	8.92556e-20
Coronovirus Disease 2019 (COVID-19) - patients in Intensive Care Unit (ICU)	ENSG00000087116	ADAM metallopeptidase with thrombospondin type 1 motif 2	ADAMTS2	6.79011	1.09664e-21	8.92556e-20
Coronovirus Disease 2019 (COVID-19) - patients in Intensive Care Unit (ICU)	ENSG00000148834	glutathione S-transferase omega 1	GSTO1	1.15008	1.17664e-21	9.53022e-20
Coronovirus Disease 2019 (COVID-19) - patients in Intensive Care Unit (ICU)	ENSG00000112077	Rh associated glycoprotein	RHAG	6.77949	1.31587e-21	1.06064e-19
Coronovirus Disease 2019 (COVID-19) - patients in Intensive Care Unit (ICU)	ENSG00000103175	WAP four-disulfide core domain 1	WFDC1	6.28534	1.36852e-21	1.09778e-19
Coronovirus Disease 2019 (COVID-19) - patients in Intensive Care Unit (ICU)	ENSG00000119326	catenin alpha like 1	CTNNAL1	2.74516	1.4789e-21	1.18064e-19
Coronovirus Disease 2019 (COVID-19) - patients in Intensive Care Unit (ICU)	ENSG00000104738	minichromosome maintenance complex component 4	MCM4	1.59544	1.65499e-21	1.31493e-19
Coronovirus Disease 2019 (COVID-19) - patients in Intensive Care Unit (ICU)	ENSG00000183963	smoothelin	SMTN	1.91155	1.92728e-21	1.52401e-19
Coronovirus Disease 2019 (COVID-19) - patients in Intensive Care Unit (ICU)	ENSG00000223350	immunoglobulin lambda variable 9-49	IGLV9-49	4.44324	2.01744e-21	1.58778e-19
Coronovirus Disease 2019 (COVID-19) - patients in Intensive Care Unit (ICU)	ENSG00000169607	cytoskeleton associated protein 2 like	CKAP2L	3.26195	2.18999e-21	1.7155e-19
Coronovirus Disease 2019 (COVID-19) - patients in Intensive Care Unit (ICU)	ENSG00000121152	non-SMC condensin I complex subunit H	NCAPH	2.02435	2.2814e-21	1.77875e-19
Coronovirus Disease 2019 (COVID-19) - patients in Intensive Care Unit (ICU)	ENSG00000259719	long intergenic non-protein coding RNA 2284	LINC02284	3.62631	2.70658e-21	2.10043e-19
Coronovirus Disease 2019 (COVID-19) - patients in Intensive Care Unit (ICU)	ENSG00000094804	cell division cycle 6	CDC6	3.0018	2.7533e-21	2.1268e-19
Coronovirus Disease 2019 (COVID-19) - patients in Intensive Care Unit (ICU)	ENSG00000188672	Rh blood group CcEe antigens	RHCE	2.88339	2.9684e-21	2.2812e-19
Coronovirus Disease 2019 (COVID-19) - patients in Intensive Care Unit (ICU)	ENSG00000211945	immunoglobulin heavy variable 1-18	IGHV1-18	3.65211	2.98053e-21	2.2812e-19
Coronovirus Disease 2019 (COVID-19) - patients in Intensive Care Unit (ICU)	ENSG00000011105	tetraspanin 9	TSPAN9	3.30827	3.35726e-21	2.5578e-19
Coronovirus Disease 2019 (COVID-19) - patients in Intensive Care Unit (ICU)	ENSG00000134690	cell division cycle associated 8	CDCA8	1.99247	3.78451e-21	2.87021e-19
Coronovirus Disease 2019 (COVID-19) - patients in Intensive Care Unit (ICU)	ENSG00000198753	plexin B3	PLXNB3	4.59613	5.14748e-21	3.88623e-19
Coronovirus Disease 2019 (COVID-19) - patients in Intensive Care Unit (ICU)	ENSG00000125844	ribosome binding protein 1	RRBP1	0.962113	6.26944e-21	4.71196e-19
Coronovirus Disease 2019 (COVID-19) - patients in Intensive Care Unit (ICU)	ENSG00000130821	solute carrier family 6 member 8	SLC6A8	3.59224	8.99388e-21	6.72928e-19
Coronovirus Disease 2019 (COVID-19) - patients in Intensive Care Unit (ICU)	ENSG00000169385	ribonuclease A family member 2	RNASE2	3.04115	9.84178e-21	7.33081e-19
Coronovirus Disease 2019 (COVID-19) - patients in Intensive Care Unit (ICU)	ENSG00000051341	DNA polymerase theta	POLQ	2.05687	1.08078e-20	8.01455e-19
Coronovirus Disease 2019 (COVID-19) - patients in Intensive Care Unit (ICU)	ENSG00000105610	Kruppel like factor 1	KLF1	4.3925	1.14919e-20	8.48414e-19
Coronovirus Disease 2019 (COVID-19) - patients in Intensive Care Unit (ICU)	ENSG00000123131	peroxiredoxin 4	PRDX4	1.25956	1.15609e-20	8.49102e-19
Coronovirus Disease 2019 (COVID-19) - patients in Intensive Care Unit (ICU)	ENSG00000101187	solute carrier organic anion transporter family member 4A1	SLCO4A1	3.06525	1.1603e-20	8.49102e-19
Coronovirus Disease 2019 (COVID-19) - patients in Intensive Care Unit (ICU)	ENSG00000119280	chromosome 1 open reading frame 198	C1orf198	2.10476	1.20397e-20	8.77213e-19
Coronovirus Disease 2019 (COVID-19) - patients in Intensive Care Unit (ICU)	ENSG00000100526	cyclin dependent kinase inhibitor 3	CDKN3	2.982	1.37819e-20	9.99788e-19
Coronovirus Disease 2019 (COVID-19) - patients in Intensive Care Unit (ICU)	ENSG00000156381	ankyrin repeat domain 9	ANKRD9	2.64982	1.39729e-20	1.00925e-18
Coronovirus Disease 2019 (COVID-19) - patients in Intensive Care Unit (ICU)	ENSG00000112290	WASP family member 1	WASF1	2.27654	1.53452e-20	1.1036e-18
Coronovirus Disease 2019 (COVID-19) - patients in Intensive Care Unit (ICU)	ENSG00000249992	transmembrane protein 158 (gene/pseudogene)	TMEM158	2.913	1.57553e-20	1.12823e-18
Coronovirus Disease 2019 (COVID-19) - patients in Intensive Care Unit (ICU)	ENSG00000158402	cell division cycle 25C	CDC25C	4.10218	1.65354e-20	1.17903e-18
Coronovirus Disease 2019 (COVID-19) - patients in Intensive Care Unit (ICU)	ENSG00000088726	transmembrane protein 40	TMEM40	3.26945	1.74428e-20	1.23844e-18
Coronovirus Disease 2019 (COVID-19) - patients in Intensive Care Unit (ICU)	ENSG00000166803	PCNA clamp associated factor	PCLAF	3.102	1.93811e-20	1.37023e-18
Coronovirus Disease 2019 (COVID-19) - patients in Intensive Care Unit (ICU)	ENSG00000103876	fumarylacetoacetate hydrolase	FAH	1.79723	2.01192e-20	1.41641e-18
Coronovirus Disease 2019 (COVID-19) - patients in Intensive Care Unit (ICU)	ENSG00000165507	DEPP1 autophagy regulator	DEPP1	3.97512	3.07111e-20	2.15301e-18
Coronovirus Disease 2019 (COVID-19) - patients in Intensive Care Unit (ICU)	ENSG00000124302	carbohydrate sulfotransferase 8	CHST8	3.90591	4.02755e-20	2.8117e-18
Coronovirus Disease 2019 (COVID-19) - patients in Intensive Care Unit (ICU)	ENSG00000126787	DLG associated protein 5	DLGAP5	3.83057	4.18288e-20	2.90797e-18
Coronovirus Disease 2019 (COVID-19) - patients in Intensive Care Unit (ICU)	ENSG00000211952	immunoglobulin heavy variable 4-28	IGHV4-28	3.47813	4.34054e-20	3.00506e-18
Coronovirus Disease 2019 (COVID-19) - patients in Intensive Care Unit (ICU)	ENSG00000184164	cysteine rich with EGF like domains 2	CRELD2	1.09111	4.52966e-20	3.12303e-18
Coronovirus Disease 2019 (COVID-19) - patients in Intensive Care Unit (ICU)	ENSG00000270550	immunoglobulin heavy variable 3-30	IGHV3-30	3.63861	4.5601e-20	3.13108e-18
Coronovirus Disease 2019 (COVID-19) - patients in Intensive Care Unit (ICU)	ENSG00000240382	immunoglobulin kappa variable 1-17	IGKV1-17	3.33977	5.54374e-20	3.79087e-18
Coronovirus Disease 2019 (COVID-19) - patients in Intensive Care Unit (ICU)	ENSG00000211955	immunoglobulin heavy variable 3-33	IGHV3-33	3.61124	5.78634e-20	3.94062e-18
Coronovirus Disease 2019 (COVID-19) - patients in Intensive Care Unit (ICU)	ENSG00000029993	high mobility group box 3	HMGB3	2.32482	5.83136e-20	3.95513e-18
Coronovirus Disease 2019 (COVID-19) - patients in Intensive Care Unit (ICU)	ENSG00000143776	CDC42 binding protein kinase alpha	CDC42BPA	2.6346	7.18184e-20	4.85138e-18
Coronovirus Disease 2019 (COVID-19) - patients in Intensive Care Unit (ICU)	ENSG00000143595	aquaporin 10	AQP10	3.25592	7.78053e-20	5.21937e-18
Coronovirus Disease 2019 (COVID-19) - patients in Intensive Care Unit (ICU)	ENSG00000211946	immunoglobulin heavy variable 3-20	IGHV3-20	5.62396	7.78917e-20	5.21937e-18
Coronovirus Disease 2019 (COVID-19) - patients in Intensive Care Unit (ICU)	ENSG00000102230	phosphate cytidylyltransferase 1, choline, beta	PCYT1B	3.76294	8.07522e-20	5.3894e-18
Coronovirus Disease 2019 (COVID-19) - patients in Intensive Care Unit (ICU)	ENSG00000211660	immunoglobulin lambda variable 2-23	IGLV2-23	3.46149	9.48844e-20	6.30735e-18
Coronovirus Disease 2019 (COVID-19) - patients in Intensive Care Unit (ICU)	ENSG00000135424	integrin subunit alpha 7	ITGA7	2.9073	9.58176e-20	6.34412e-18
Coronovirus Disease 2019 (COVID-19) - patients in Intensive Care Unit (ICU)	ENSG00000146670	cell division cycle associated 5	CDCA5	2.81333	9.68579e-20	6.38765e-18
Coronovirus Disease 2019 (COVID-19) - patients in Intensive Care Unit (ICU)	ENSG00000255552	lymphocyte antigen 6 family member G6E	LY6G6E	3.36261	1.14164e-19	7.49932e-18
Coronovirus Disease 2019 (COVID-19) - patients in Intensive Care Unit (ICU)	ENSG00000135404	CD63 molecule	CD63	1.72766	1.17096e-19	7.66173e-18
Coronovirus Disease 2019 (COVID-19) - patients in Intensive Care Unit (ICU)	ENSG00000100678	solute carrier family 8 member A3	SLC8A3	3.39071	1.28136e-19	8.35134e-18
Coronovirus Disease 2019 (COVID-19) - patients in Intensive Care Unit (ICU)	ENSG00000211637	immunoglobulin lambda variable 4-69	IGLV4-69	4.1788	1.46277e-19	9.49663e-18
Coronovirus Disease 2019 (COVID-19) - patients in Intensive Care Unit (ICU)	ENSG00000273802	H2B clustered histone 8	H2BC8	2.87118	1.82973e-19	1.1833e-17
Coronovirus Disease 2019 (COVID-19) - patients in Intensive Care Unit (ICU)	ENSG00000184113	claudin 5	CLDN5	2.87435	1.95787e-19	1.26127e-17
Coronovirus Disease 2019 (COVID-19) - patients in Intensive Care Unit (ICU)	ENSG00000196914	Rho guanine nucleotide exchange factor 12	ARHGEF12	2.16483	2.48727e-19	1.59616e-17
Coronovirus Disease 2019 (COVID-19) - patients in Intensive Care Unit (ICU)	ENSG00000117984	cathepsin D	CTSD	1.71696	2.81486e-19	1.79946e-17
Coronovirus Disease 2019 (COVID-19) - patients in Intensive Care Unit (ICU)	ENSG00000176170	sphingosine kinase 1	SPHK1	2.03347	2.99269e-19	1.90584e-17
Coronovirus Disease 2019 (COVID-19) - patients in Intensive Care Unit (ICU)	ENSG00000211679	immunoglobulin lambda constant 3 (Kern-Oz+ marker)	IGLC3	3.37819	3.42324e-19	2.17174e-17
Coronovirus Disease 2019 (COVID-19) - patients in Intensive Care Unit (ICU)	ENSG00000277224	H2B clustered histone 7	H2BC7	2.50944	4.07101e-19	2.57291e-17
Coronovirus Disease 2019 (COVID-19) - patients in Intensive Care Unit (ICU)	ENSG00000243238	immunoglobulin kappa variable 2-30	IGKV2-30	4.56008	4.12283e-19	2.59583e-17
Coronovirus Disease 2019 (COVID-19) - patients in Intensive Care Unit (ICU)	ENSG00000211658	immunoglobulin lambda variable 3-27	IGLV3-27	5.12302	4.19135e-19	2.62905e-17
Coronovirus Disease 2019 (COVID-19) - patients in Intensive Care Unit (ICU)	ENSG00000107438	PDZ and LIM domain 1	PDLIM1	1.7048	4.24272e-19	2.6513e-17
Coronovirus Disease 2019 (COVID-19) - patients in Intensive Care Unit (ICU)	ENSG00000132170	peroxisome proliferator activated receptor gamma	PPARG	3.81499	5.06726e-19	3.15475e-17
Coronovirus Disease 2019 (COVID-19) - patients in Intensive Care Unit (ICU)	ENSG00000187098	melanocyte inducing transcription factor	MITF	1.81304	5.72313e-19	3.54983e-17
Coronovirus Disease 2019 (COVID-19) - patients in Intensive Care Unit (ICU)	ENSG00000276368	H2A clustered histone 14	H2AC14	3.44328	6.17668e-19	3.81696e-17
Coronovirus Disease 2019 (COVID-19) - patients in Intensive Care Unit (ICU)	ENSG00000171320	establishment of sister chromatid cohesion N-acetyltransferase 2	ESCO2	2.38118	6.54177e-19	4.02766e-17
Coronovirus Disease 2019 (COVID-19) - patients in Intensive Care Unit (ICU)	ENSG00000136630	H2.0 like homeobox	HLX	2.46973	7.38868e-19	4.53236e-17
Coronovirus Disease 2019 (COVID-19) - patients in Intensive Care Unit (ICU)	ENSG00000165409	thyroid stimulating hormone receptor	TSHR	2.39118	7.42694e-19	4.53914e-17
Coronovirus Disease 2019 (COVID-19) - patients in Intensive Care Unit (ICU)	ENSG00000022267	four and a half LIM domains 1	FHL1	1.91998	1.04341e-18	6.35379e-17
Coronovirus Disease 2019 (COVID-19) - patients in Intensive Care Unit (ICU)	ENSG00000228474	oligosaccharyltransferase complex subunit 4, non-catalytic	OST4	1.20512	1.07009e-18	6.49254e-17
Coronovirus Disease 2019 (COVID-19) - patients in Intensive Care Unit (ICU)	ENSG00000197903	H2B clustered histone 12	H2BC12	1.90516	1.14901e-18	6.94612e-17
Coronovirus Disease 2019 (COVID-19) - patients in Intensive Care Unit (ICU)	ENSG00000211668	immunoglobulin lambda variable 2-11	IGLV2-11	3.95424	1.16188e-18	6.99852e-17
Coronovirus Disease 2019 (COVID-19) - patients in Intensive Care Unit (ICU)	ENSG00000282600	immunoglobulin heavy variable 3-69-1 (pseudogene)	IGHV3-69-1	3.61064	1.18353e-18	7.10333e-17
Coronovirus Disease 2019 (COVID-19) - patients in Intensive Care Unit (ICU)	ENSG00000136231	insulin like growth factor 2 mRNA binding protein 3	IGF2BP3	2.66341	1.55563e-18	9.3031e-17
Coronovirus Disease 2019 (COVID-19) - patients in Intensive Care Unit (ICU)	ENSG00000161013	alpha-1,3-mannosyl-glycoprotein 4-beta-N-acetylglucosaminyltransferase B	MGAT4B	1.29496	1.62086e-18	9.65861e-17
Coronovirus Disease 2019 (COVID-19) - patients in Intensive Care Unit (ICU)	ENSG00000128266	G protein subunit alpha z	GNAZ	2.56403	1.71755e-18	1.01983e-16
Coronovirus Disease 2019 (COVID-19) - patients in Intensive Care Unit (ICU)	ENSG00000196923	PDZ and LIM domain 7	PDLIM7	1.5205	1.88303e-18	1.11412e-16
Coronovirus Disease 2019 (COVID-19) - patients in Intensive Care Unit (ICU)	ENSG00000153162	bone morphogenetic protein 6	BMP6	2.56522	1.94178e-18	1.14483e-16
Coronovirus Disease 2019 (COVID-19) - patients in Intensive Care Unit (ICU)	ENSG00000061918	guanylate cyclase 1 soluble subunit beta 1	GUCY1B1	2.34254	2.10797e-18	1.23843e-16
Coronovirus Disease 2019 (COVID-19) - patients in Intensive Care Unit (ICU)	ENSG00000153815	c-Maf inducing protein	CMIP	1.52876	2.16587e-18	1.26798e-16
Coronovirus Disease 2019 (COVID-19) - patients in Intensive Care Unit (ICU)	ENSG00000135476	extra spindle pole bodies like 1, separase	ESPL1	2.82028	3.53117e-18	2.06005e-16
Coronovirus Disease 2019 (COVID-19) - patients in Intensive Care Unit (ICU)	ENSG00000099785	membrane associated ring-CH-type finger 2	MARCHF2	1.86531	3.59187e-18	2.08816e-16
Coronovirus Disease 2019 (COVID-19) - patients in Intensive Care Unit (ICU)	ENSG00000274213	novel transcript	AC015912.3	2.07581	3.67826e-18	2.13097e-16
Coronovirus Disease 2019 (COVID-19) - patients in Intensive Care Unit (ICU)	ENSG00000173369	complement C1q B chain	C1QB	3.5266	3.78046e-18	2.17617e-16
Coronovirus Disease 2019 (COVID-19) - patients in Intensive Care Unit (ICU)	ENSG00000228716	dihydrofolate reductase	DHFR	1.9455	3.78237e-18	2.17617e-16
Coronovirus Disease 2019 (COVID-19) - patients in Intensive Care Unit (ICU)	ENSG00000163710	procollagen C-endopeptidase enhancer 2	PCOLCE2	5.94955	3.94049e-18	2.25935e-16
Coronovirus Disease 2019 (COVID-19) - patients in Intensive Care Unit (ICU)	ENSG00000166086	junctional adhesion molecule 3	JAM3	2.59911	4.26911e-18	2.43939e-16
Coronovirus Disease 2019 (COVID-19) - patients in Intensive Care Unit (ICU)	ENSG00000077152	ubiquitin conjugating enzyme E2 T	UBE2T	1.64673	4.62779e-18	2.63532e-16
Coronovirus Disease 2019 (COVID-19) - patients in Intensive Care Unit (ICU)	ENSG00000123739	phospholipase A2 group XIIA	PLA2G12A	1.58599	4.94436e-18	2.80601e-16
Coronovirus Disease 2019 (COVID-19) - patients in Intensive Care Unit (ICU)	ENSG00000118113	matrix metallopeptidase 8	MMP8	5.27379	5.28458e-18	2.98892e-16
Coronovirus Disease 2019 (COVID-19) - patients in Intensive Care Unit (ICU)	ENSG00000110079	membrane spanning 4-domains A4A	MS4A4A	2.49999	5.52732e-18	3.11566e-16
Coronovirus Disease 2019 (COVID-19) - patients in Intensive Care Unit (ICU)	ENSG00000143546	S100 calcium binding protein A8	S100A8	2.27401	5.7132e-18	3.20959e-16
Coronovirus Disease 2019 (COVID-19) - patients in Intensive Care Unit (ICU)	ENSG00000211654	immunoglobulin lambda variable 5-37	IGLV5-37	5.48214	5.79538e-18	3.24483e-16
Coronovirus Disease 2019 (COVID-19) - patients in Intensive Care Unit (ICU)	ENSG00000244437	immunoglobulin kappa variable 3-15	IGKV3-15	3.00565	5.92278e-18	3.30507e-16
Coronovirus Disease 2019 (COVID-19) - patients in Intensive Care Unit (ICU)	ENSG00000104918	resistin	RETN	3.75052	6.62581e-18	3.68505e-16
Coronovirus Disease 2019 (COVID-19) - patients in Intensive Care Unit (ICU)	ENSG00000051180	RAD51 recombinase	RAD51	2.48947	7.23445e-18	4.01019e-16
Coronovirus Disease 2019 (COVID-19) - patients in Intensive Care Unit (ICU)	ENSG00000144677	CTD small phosphatase like	CTDSPL	2.69676	8.01961e-18	4.4307e-16
Coronovirus Disease 2019 (COVID-19) - patients in Intensive Care Unit (ICU)	ENSG00000240864	immunoglobulin kappa variable 1-16	IGKV1-16	3.50941	9.10627e-18	5.01446e-16
Coronovirus Disease 2019 (COVID-19) - patients in Intensive Care Unit (ICU)	ENSG00000167553	tubulin alpha 1c	TUBA1C	1.70525	9.95908e-18	5.46603e-16
Coronovirus Disease 2019 (COVID-19) - patients in Intensive Care Unit (ICU)	ENSG00000278828	H3 clustered histone 10	H3C10	3.26844	1.0233e-17	5.59795e-16
Coronovirus Disease 2019 (COVID-19) - patients in Intensive Care Unit (ICU)	ENSG00000029534	ankyrin 1	ANK1	2.89079	1.04329e-17	5.68864e-16
Coronovirus Disease 2019 (COVID-19) - patients in Intensive Care Unit (ICU)	ENSG00000171552	BCL2 like 1	BCL2L1	2.11687	1.06821e-17	5.80555e-16
Coronovirus Disease 2019 (COVID-19) - patients in Intensive Care Unit (ICU)	ENSG00000165304	maternal embryonic leucine zipper kinase	MELK	3.13307	1.08523e-17	5.87891e-16
Coronovirus Disease 2019 (COVID-19) - patients in Intensive Care Unit (ICU)	ENSG00000162062	tubulin epsilon and delta complex 2	TEDC2	2.451	1.15851e-17	6.25558e-16
Coronovirus Disease 2019 (COVID-19) - patients in Intensive Care Unit (ICU)	ENSG00000102804	TSC22 domain family member 1	TSC22D1	1.858	1.31776e-17	7.09255e-16
Coronovirus Disease 2019 (COVID-19) - patients in Intensive Care Unit (ICU)	ENSG00000131711	microtubule associated protein 1B	MAP1B	2.44891	1.34208e-17	7.2002e-16
Coronovirus Disease 2019 (COVID-19) - patients in Intensive Care Unit (ICU)	ENSG00000127533	F2R like thrombin or trypsin receptor 3	F2RL3	2.80949	1.68305e-17	9.00053e-16
Coronovirus Disease 2019 (COVID-19) - patients in Intensive Care Unit (ICU)	ENSG00000124575	H1.3 linker histone, cluster member	H1-3	1.67274	1.71381e-17	9.13574e-16
Coronovirus Disease 2019 (COVID-19) - patients in Intensive Care Unit (ICU)	ENSG00000253819	long intergenic non-protein coding RNA 1151	LINC01151	2.8482	1.90498e-17	1.01225e-15
Coronovirus Disease 2019 (COVID-19) - patients in Intensive Care Unit (ICU)	ENSG00000205038	PKHD1 like 1	PKHD1L1	2.43209	2.32457e-17	1.23128e-15
Coronovirus Disease 2019 (COVID-19) - patients in Intensive Care Unit (ICU)	ENSG00000166963	microtubule associated protein 1A	MAP1A	2.5731	2.46669e-17	1.30243e-15
Coronovirus Disease 2019 (COVID-19) - patients in Intensive Care Unit (ICU)	ENSG00000165886	ubiquitin domain containing 1	UBTD1	1.70987	2.7139e-17	1.42844e-15
Coronovirus Disease 2019 (COVID-19) - patients in Intensive Care Unit (ICU)	ENSG00000211625	immunoglobulin kappa variable 3D-20	IGKV3D-20	6.093	2.81561e-17	1.47731e-15
Coronovirus Disease 2019 (COVID-19) - patients in Intensive Care Unit (ICU)	ENSG00000159189	complement C1q C chain	C1QC	4.2715	3.03798e-17	1.58899e-15
Coronovirus Disease 2019 (COVID-19) - patients in Intensive Care Unit (ICU)	ENSG00000204424	lymphocyte antigen 6 family member G6F	LY6G6F	2.98237	3.57457e-17	1.8638e-15
Coronovirus Disease 2019 (COVID-19) - patients in Intensive Care Unit (ICU)	ENSG00000054356	protein tyrosine phosphatase receptor type N	PTPRN	3.23605	3.93264e-17	2.04412e-15
Coronovirus Disease 2019 (COVID-19) - patients in Intensive Care Unit (ICU)	ENSG00000143228	NUF2 component of NDC80 kinetochore complex	NUF2	1.98547	3.96726e-17	2.0557e-15
Coronovirus Disease 2019 (COVID-19) - patients in Intensive Care Unit (ICU)	ENSG00000274997	H2A clustered histone 12	H2AC12	2.95653	4.03944e-17	2.08663e-15
Coronovirus Disease 2019 (COVID-19) - patients in Intensive Care Unit (ICU)	ENSG00000166794	peptidylprolyl isomerase B	PPIB	0.919146	4.09445e-17	2.10851e-15
Coronovirus Disease 2019 (COVID-19) - patients in Intensive Care Unit (ICU)	ENSG00000196517	solute carrier family 6 member 9	SLC6A9	4.19128	4.60474e-17	2.364e-15
Coronovirus Disease 2019 (COVID-19) - patients in Intensive Care Unit (ICU)	ENSG00000161944	asialoglycoprotein receptor 2	ASGR2	1.91332	4.84642e-17	2.48044e-15
Coronovirus Disease 2019 (COVID-19) - patients in Intensive Care Unit (ICU)	ENSG00000024526	DEP domain containing 1	DEPDC1	3.4422	4.95178e-17	2.52662e-15
Coronovirus Disease 2019 (COVID-19) - patients in Intensive Care Unit (ICU)	ENSG00000109272	platelet factor 4 variant 1	PF4V1	4.06763	5.03064e-17	2.55903e-15
Coronovirus Disease 2019 (COVID-19) - patients in Intensive Care Unit (ICU)	ENSG00000115290	growth factor receptor bound protein 14	GRB14	3.96264	5.62278e-17	2.85155e-15
Coronovirus Disease 2019 (COVID-19) - patients in Intensive Care Unit (ICU)	ENSG00000101236	ring finger protein 24	RNF24	1.21773	5.71826e-17	2.89119e-15
Coronovirus Disease 2019 (COVID-19) - patients in Intensive Care Unit (ICU)	ENSG00000178445	glycine decarboxylase	GLDC	3.67724	5.93175e-17	2.99007e-15
Coronovirus Disease 2019 (COVID-19) - patients in Intensive Care Unit (ICU)	ENSG00000179348	GATA binding protein 2	GATA2	2.00801	6.02899e-17	3.02993e-15
Coronovirus Disease 2019 (COVID-19) - patients in Intensive Care Unit (ICU)	ENSG00000112742	TTK protein kinase	TTK	2.57513	6.70986e-17	3.36198e-15
Coronovirus Disease 2019 (COVID-19) - patients in Intensive Care Unit (ICU)	ENSG00000241351	immunoglobulin kappa variable 3-11	IGKV3-11	2.98757	7.25615e-17	3.62482e-15
Coronovirus Disease 2019 (COVID-19) - patients in Intensive Care Unit (ICU)	ENSG00000100097	galectin 1	LGALS1	1.59921	8.97691e-17	4.47104e-15
Coronovirus Disease 2019 (COVID-19) - patients in Intensive Care Unit (ICU)	ENSG00000160957	RecQ like helicase 4	RECQL4	1.73131	9.44884e-17	4.68987e-15
Coronovirus Disease 2019 (COVID-19) - patients in Intensive Care Unit (ICU)	ENSG00000153093	acyl-CoA oxidase like	ACOXL	4.08277	9.47249e-17	4.68987e-15
Coronovirus Disease 2019 (COVID-19) - patients in Intensive Care Unit (ICU)	ENSG00000123080	cyclin dependent kinase inhibitor 2C	CDKN2C	1.28921	1.12239e-16	5.54057e-15
Coronovirus Disease 2019 (COVID-19) - patients in Intensive Care Unit (ICU)	ENSG00000146858	zinc finger CCCH-type containing, antiviral 1 like	ZC3HAV1L	3.17068	1.18029e-16	5.80918e-15
Coronovirus Disease 2019 (COVID-19) - patients in Intensive Care Unit (ICU)	ENSG00000076382	sperm associated antigen 5	SPAG5	1.87164	1.26923e-16	6.22855e-15
Coronovirus Disease 2019 (COVID-19) - patients in Intensive Care Unit (ICU)	ENSG00000086504	mitochondrial ribosomal protein L28	MRPL28	0.806793	1.35894e-16	6.64923e-15
Coronovirus Disease 2019 (COVID-19) - patients in Intensive Care Unit (ICU)	ENSG00000211659	immunoglobulin lambda variable 3-25	IGLV3-25	4.22987	1.6732e-16	8.16294e-15
Coronovirus Disease 2019 (COVID-19) - patients in Intensive Care Unit (ICU)	ENSG00000196465	myosin light chain 6B	MYL6B	1.57591	1.88604e-16	9.17452e-15
Coronovirus Disease 2019 (COVID-19) - patients in Intensive Care Unit (ICU)	ENSG00000123500	collagen type X alpha 1 chain	COL10A1	3.2797	1.89264e-16	9.17986e-15
Coronovirus Disease 2019 (COVID-19) - patients in Intensive Care Unit (ICU)	ENSG00000254395	immunoglobulin heavy variable 4-55 (pseudogene)	IGHV4-55	3.17848	2.09036e-16	1.01095e-14
Coronovirus Disease 2019 (COVID-19) - patients in Intensive Care Unit (ICU)	ENSG00000161981	small nuclear ribonucleoprotein U11/U12 subunit 25	SNRNP25	1.18347	2.21707e-16	1.06913e-14
Coronovirus Disease 2019 (COVID-19) - patients in Intensive Care Unit (ICU)	ENSG00000074842	myeloid derived growth factor	MYDGF	1.14389	2.32102e-16	1.11603e-14
Coronovirus Disease 2019 (COVID-19) - patients in Intensive Care Unit (ICU)	ENSG00000111640	glyceraldehyde-3-phosphate dehydrogenase	GAPDH	1.089	2.35597e-16	1.12958e-14
Coronovirus Disease 2019 (COVID-19) - patients in Intensive Care Unit (ICU)	ENSG00000101162	tubulin beta 1 class VI	TUBB1	2.5122	3.13819e-16	1.50031e-14
Coronovirus Disease 2019 (COVID-19) - patients in Intensive Care Unit (ICU)	ENSG00000143995	Meis homeobox 1	MEIS1	2.3562	3.18913e-16	1.5203e-14
Coronovirus Disease 2019 (COVID-19) - patients in Intensive Care Unit (ICU)	ENSG00000157445	calcium voltage-gated channel auxiliary subunit alpha2delta 3	CACNA2D3	-2.56754	3.25001e-16	1.54491e-14
Coronovirus Disease 2019 (COVID-19) - patients in Intensive Care Unit (ICU)	ENSG00000163898	lipase H	LIPH	3.84074	3.31437e-16	1.57103e-14
Coronovirus Disease 2019 (COVID-19) - patients in Intensive Care Unit (ICU)	ENSG00000139734	diaphanous related formin 3	DIAPH3	2.94249	3.34623e-16	1.58164e-14
Coronovirus Disease 2019 (COVID-19) - patients in Intensive Care Unit (ICU)	ENSG00000256235	small integral membrane protein 3	SMIM3	1.75571	3.41291e-16	1.6086e-14
Coronovirus Disease 2019 (COVID-19) - patients in Intensive Care Unit (ICU)	ENSG00000225936	novel transcript	AL731557.1	2.64712	3.68343e-16	1.73121e-14
Coronovirus Disease 2019 (COVID-19) - patients in Intensive Care Unit (ICU)	ENSG00000163220	S100 calcium binding protein A9	S100A9	2.02853	3.70502e-16	1.73647e-14
Coronovirus Disease 2019 (COVID-19) - patients in Intensive Care Unit (ICU)	ENSG00000087842	pirin	PIR	3.43909	3.74322e-16	1.74946e-14
Coronovirus Disease 2019 (COVID-19) - patients in Intensive Care Unit (ICU)	ENSG00000168497	caveolae associated protein 2	CAVIN2	2.53689	3.89226e-16	1.81403e-14
Coronovirus Disease 2019 (COVID-19) - patients in Intensive Care Unit (ICU)	ENSG00000102362	synaptotagmin like 4	SYTL4	3.2815	4.02878e-16	1.87243e-14
Coronovirus Disease 2019 (COVID-19) - patients in Intensive Care Unit (ICU)	ENSG00000142949	protein tyrosine phosphatase receptor type F	PTPRF	3.35725	4.07992e-16	1.89093e-14
Coronovirus Disease 2019 (COVID-19) - patients in Intensive Care Unit (ICU)	ENSG00000132970	WASP family member 3	WASF3	2.82986	4.40861e-16	2.03761e-14
Coronovirus Disease 2019 (COVID-19) - patients in Intensive Care Unit (ICU)	ENSG00000196787	H2A clustered histone 11	H2AC11	2.33652	4.69821e-16	2.16546e-14
Coronovirus Disease 2019 (COVID-19) - patients in Intensive Care Unit (ICU)	ENSG00000085741	Wnt family member 11	WNT11	2.91362	5.09586e-16	2.34227e-14
Coronovirus Disease 2019 (COVID-19) - patients in Intensive Care Unit (ICU)	ENSG00000144893	mediator complex subunit 12L	MED12L	2.2682	5.71074e-16	2.61769e-14
Coronovirus Disease 2019 (COVID-19) - patients in Intensive Care Unit (ICU)	ENSG00000117650	NIMA related kinase 2	NEK2	2.70101	5.77169e-16	2.63837e-14
Coronovirus Disease 2019 (COVID-19) - patients in Intensive Care Unit (ICU)	ENSG00000103316	crystallin mu	CRYM	3.22096	5.83089e-16	2.65815e-14
Coronovirus Disease 2019 (COVID-19) - patients in Intensive Care Unit (ICU)	ENSG00000108039	X-prolyl aminopeptidase 1	XPNPEP1	0.832875	6.24295e-16	2.83825e-14
Coronovirus Disease 2019 (COVID-19) - patients in Intensive Care Unit (ICU)	ENSG00000170835	carboxyl ester lipase	CEL	3.85174	8.02434e-16	3.63821e-14
Coronovirus Disease 2019 (COVID-19) - patients in Intensive Care Unit (ICU)	ENSG00000117592	peroxiredoxin 6	PRDX6	1.01682	8.6646e-16	3.91786e-14
Coronovirus Disease 2019 (COVID-19) - patients in Intensive Care Unit (ICU)	ENSG00000086232	eukaryotic translation initiation factor 2 alpha kinase 1	EIF2AK1	0.937539	8.77112e-16	3.9553e-14
Coronovirus Disease 2019 (COVID-19) - patients in Intensive Care Unit (ICU)	ENSG00000148498	par-3 family cell polarity regulator	PARD3	2.77939	9.67319e-16	4.35033e-14
Coronovirus Disease 2019 (COVID-19) - patients in Intensive Care Unit (ICU)	ENSG00000267279	novel transcript	AC090409.1	2.9882	1.00637e-15	4.51381e-14
Coronovirus Disease 2019 (COVID-19) - patients in Intensive Care Unit (ICU)	ENSG00000085840	origin recognition complex subunit 1	ORC1	2.66215	1.07981e-15	4.8302e-14
Coronovirus Disease 2019 (COVID-19) - patients in Intensive Care Unit (ICU)	ENSG00000136010	aldehyde dehydrogenase 1 family member L2	ALDH1L2	2.40504	1.10347e-15	4.92283e-14
Coronovirus Disease 2019 (COVID-19) - patients in Intensive Care Unit (ICU)	ENSG00000024422	EH domain containing 2	EHD2	2.84575	1.19281e-15	5.3072e-14
Coronovirus Disease 2019 (COVID-19) - patients in Intensive Care Unit (ICU)	ENSG00000167645	Yip1 interacting factor homolog B, membrane trafficking protein	YIF1B	1.08925	1.19723e-15	5.3127e-14
Coronovirus Disease 2019 (COVID-19) - patients in Intensive Care Unit (ICU)	ENSG00000176340	cytochrome c oxidase subunit 8A	COX8A	0.997253	1.23269e-15	5.45556e-14
Coronovirus Disease 2019 (COVID-19) - patients in Intensive Care Unit (ICU)	ENSG00000198833	ubiquitin conjugating enzyme E2 J1	UBE2J1	0.96789	1.25063e-15	5.52031e-14
Coronovirus Disease 2019 (COVID-19) - patients in Intensive Care Unit (ICU)	ENSG00000254614	novel transcript, antisense to CAPN1	AP003068.2	2.80995	1.32195e-15	5.81971e-14
Coronovirus Disease 2019 (COVID-19) - patients in Intensive Care Unit (ICU)	ENSG00000118193	kinesin family member 14	KIF14	2.41403	1.35977e-15	5.97046e-14
Coronovirus Disease 2019 (COVID-19) - patients in Intensive Care Unit (ICU)	ENSG00000123473	STIL centriolar assembly protein	STIL	1.78009	1.47557e-15	6.46191e-14
Coronovirus Disease 2019 (COVID-19) - patients in Intensive Care Unit (ICU)	ENSG00000211970	immunoglobulin heavy variable 4-61	IGHV4-61	3.91709	1.59593e-15	6.9707e-14
Coronovirus Disease 2019 (COVID-19) - patients in Intensive Care Unit (ICU)	ENSG00000211941	immunoglobulin heavy variable 3-11 (gene/pseudogene)	IGHV3-11	3.44253	1.61879e-15	7.05207e-14
Coronovirus Disease 2019 (COVID-19) - patients in Intensive Care Unit (ICU)	ENSG00000157193	LDL receptor related protein 8	LRP8	1.18725	1.8747e-15	8.14569e-14
Coronovirus Disease 2019 (COVID-19) - patients in Intensive Care Unit (ICU)	ENSG00000134285	FKBP prolyl isomerase 11	FKBP11	0.943455	1.89563e-15	8.20047e-14
Coronovirus Disease 2019 (COVID-19) - patients in Intensive Care Unit (ICU)	ENSG00000106853	prostaglandin reductase 1	PTGR1	3.43565	1.89714e-15	8.20047e-14
Coronovirus Disease 2019 (COVID-19) - patients in Intensive Care Unit (ICU)	ENSG00000076003	minichromosome maintenance complex component 6	MCM6	1.13561	1.9383e-15	8.35672e-14
Coronovirus Disease 2019 (COVID-19) - patients in Intensive Care Unit (ICU)	ENSG00000151693	ArfGAP with SH3 domain, ankyrin repeat and PH domain 2	ASAP2	2.21554	2.06849e-15	8.89506e-14
Coronovirus Disease 2019 (COVID-19) - patients in Intensive Care Unit (ICU)	ENSG00000164045	cell division cycle 25A	CDC25A	2.8418	2.09772e-15	8.99757e-14
Coronovirus Disease 2019 (COVID-19) - patients in Intensive Care Unit (ICU)	ENSG00000140374	electron transfer flavoprotein subunit alpha	ETFA	0.93968	2.14236e-15	9.16545e-14
Coronovirus Disease 2019 (COVID-19) - patients in Intensive Care Unit (ICU)	ENSG00000115884	syndecan 1	SDC1	5.50318	2.57513e-15	1.09887e-13
Coronovirus Disease 2019 (COVID-19) - patients in Intensive Care Unit (ICU)	ENSG00000136929	hemogen	HEMGN	2.39257	2.60835e-15	1.10941e-13
Coronovirus Disease 2019 (COVID-19) - patients in Intensive Care Unit (ICU)	ENSG00000177119	anoctamin 6	ANO6	1.3309	2.61312e-15	1.10941e-13
Coronovirus Disease 2019 (COVID-19) - patients in Intensive Care Unit (ICU)	ENSG00000157613	cAMP responsive element binding protein 3 like 1	CREB3L1	3.94404	2.62764e-15	1.11274e-13
Coronovirus Disease 2019 (COVID-19) - patients in Intensive Care Unit (ICU)	ENSG00000147036	LanC like 3	LANCL3	2.54598	2.85912e-15	1.20771e-13
Coronovirus Disease 2019 (COVID-19) - patients in Intensive Care Unit (ICU)	ENSG00000105011	anti-silencing function 1B histone chaperone	ASF1B	1.41782	3.16067e-15	1.33171e-13
Coronovirus Disease 2019 (COVID-19) - patients in Intensive Care Unit (ICU)	ENSG00000084731	kinesin family member 3C	KIF3C	2.03747	3.24504e-15	1.36381e-13
Coronovirus Disease 2019 (COVID-19) - patients in Intensive Care Unit (ICU)	ENSG00000211947	immunoglobulin heavy variable 3-21	IGHV3-21	3.0653	3.26012e-15	1.36671e-13
Coronovirus Disease 2019 (COVID-19) - patients in Intensive Care Unit (ICU)	ENSG00000253276	coiled-coil domain containing 71 like	CCDC71L	1.48894	3.30262e-15	1.38106e-13
Coronovirus Disease 2019 (COVID-19) - patients in Intensive Care Unit (ICU)	ENSG00000238243	olfactory receptor family 2 subfamily W member 3	OR2W3	3.57252	3.4057e-15	1.4206e-13
Coronovirus Disease 2019 (COVID-19) - patients in Intensive Care Unit (ICU)	ENSG00000122707	reversion inducing cysteine rich protein with kazal motifs	RECK	-0.967875	3.44407e-15	1.43302e-13
Coronovirus Disease 2019 (COVID-19) - patients in Intensive Care Unit (ICU)	ENSG00000154277	ubiquitin C-terminal hydrolase L1	UCHL1	5.83949	3.57649e-15	1.48442e-13
Coronovirus Disease 2019 (COVID-19) - patients in Intensive Care Unit (ICU)	ENSG00000115590	interleukin 1 receptor type 2	IL1R2	3.12367	4.05095e-15	1.67717e-13
Coronovirus Disease 2019 (COVID-19) - patients in Intensive Care Unit (ICU)	ENSG00000283633	novel transcript	AP000547.3	2.27178	4.18392e-15	1.72794e-13
Coronovirus Disease 2019 (COVID-19) - patients in Intensive Care Unit (ICU)	ENSG00000163554	spectrin alpha, erythrocytic 1	SPTA1	4.35008	4.54473e-15	1.87232e-13
Coronovirus Disease 2019 (COVID-19) - patients in Intensive Care Unit (ICU)	ENSG00000123091	ring finger protein 11	RNF11	1.11469	4.56519e-15	1.87251e-13
Coronovirus Disease 2019 (COVID-19) - patients in Intensive Care Unit (ICU)	ENSG00000060558	G protein subunit alpha 15	GNA15	1.57221	4.56764e-15	1.87251e-13
Coronovirus Disease 2019 (COVID-19) - patients in Intensive Care Unit (ICU)	ENSG00000178057	NADH:ubiquinone oxidoreductase complex assembly factor 3	NDUFAF3	0.892839	5.07681e-15	2.07614e-13
Coronovirus Disease 2019 (COVID-19) - patients in Intensive Care Unit (ICU)	ENSG00000177700	RNA polymerase II subunit L	POLR2L	0.862451	5.17184e-15	2.10983e-13
Coronovirus Disease 2019 (COVID-19) - patients in Intensive Care Unit (ICU)	ENSG00000145287	placenta associated 8	PLAC8	1.25428	5.47365e-15	2.22751e-13
Coronovirus Disease 2019 (COVID-19) - patients in Intensive Care Unit (ICU)	ENSG00000132965	arachidonate 5-lipoxygenase activating protein	ALOX5AP	0.8628	5.91054e-15	2.39945e-13
Coronovirus Disease 2019 (COVID-19) - patients in Intensive Care Unit (ICU)	ENSG00000150594	adrenoceptor alpha 2A	ADRA2A	2.93208	6.12027e-15	2.47856e-13
Coronovirus Disease 2019 (COVID-19) - patients in Intensive Care Unit (ICU)	ENSG00000197415	ventricular zone expressed PH domain containing 1	VEPH1	2.87662	6.65759e-15	2.68963e-13
Coronovirus Disease 2019 (COVID-19) - patients in Intensive Care Unit (ICU)	ENSG00000211666	immunoglobulin lambda variable 2-14	IGLV2-14	3.07182	7.07231e-15	2.85028e-13
Coronovirus Disease 2019 (COVID-19) - patients in Intensive Care Unit (ICU)	ENSG00000087586	aurora kinase A	AURKA	1.54114	7.10375e-15	2.85605e-13
Coronovirus Disease 2019 (COVID-19) - patients in Intensive Care Unit (ICU)	ENSG00000174456	chromosome 12 open reading frame 76	C12orf76	1.5655	7.30572e-15	2.93019e-13
Coronovirus Disease 2019 (COVID-19) - patients in Intensive Care Unit (ICU)	ENSG00000211890	immunoglobulin heavy constant alpha 2 (A2m marker)	IGHA2	3.36227	7.66678e-15	3.06763e-13
Coronovirus Disease 2019 (COVID-19) - patients in Intensive Care Unit (ICU)	ENSG00000072571	hyaluronan mediated motility receptor	HMMR	2.51118	8.51295e-15	3.39805e-13
Coronovirus Disease 2019 (COVID-19) - patients in Intensive Care Unit (ICU)	ENSG00000211599	immunoglobulin kappa variable 5-2	IGKV5-2	3.44774	9.00142e-15	3.58446e-13
Coronovirus Disease 2019 (COVID-19) - patients in Intensive Care Unit (ICU)	ENSG00000211592	immunoglobulin kappa constant	IGKC	2.81188	9.18761e-15	3.64989e-13
Coronovirus Disease 2019 (COVID-19) - patients in Intensive Care Unit (ICU)	ENSG00000246089	novel transcript	AC016065.1	1.14594	1.03753e-14	4.11192e-13
Coronovirus Disease 2019 (COVID-19) - patients in Intensive Care Unit (ICU)	ENSG00000041353	RAB27B, member RAS oncogene family	RAB27B	2.09508	1.05608e-14	4.17553e-13
Coronovirus Disease 2019 (COVID-19) - patients in Intensive Care Unit (ICU)	ENSG00000134201	glutathione S-transferase mu 5	GSTM5	4.47018	1.13246e-14	4.46693e-13
Coronovirus Disease 2019 (COVID-19) - patients in Intensive Care Unit (ICU)	ENSG00000159307	signal peptide, CUB domain and EGF like domain containing 1	SCUBE1	3.6754	1.21761e-14	4.79149e-13
Coronovirus Disease 2019 (COVID-19) - patients in Intensive Care Unit (ICU)	ENSG00000135821	glutamate-ammonia ligase	GLUL	1.25586	1.22324e-14	4.8023e-13
Coronovirus Disease 2019 (COVID-19) - patients in Intensive Care Unit (ICU)	ENSG00000073754	CD5 molecule like	CD5L	4.41912	1.22639e-14	4.80337e-13
Coronovirus Disease 2019 (COVID-19) - patients in Intensive Care Unit (ICU)	ENSG00000164104	high mobility group box 2	HMGB2	0.958087	1.4741e-14	5.76004e-13
Coronovirus Disease 2019 (COVID-19) - patients in Intensive Care Unit (ICU)	ENSG00000138031	adenylate cyclase 3	ADCY3	1.43515	1.48275e-14	5.7667e-13
Coronovirus Disease 2019 (COVID-19) - patients in Intensive Care Unit (ICU)	ENSG00000141873	solute carrier family 39 member 3	SLC39A3	0.976444	1.48607e-14	5.7667e-13
Coronovirus Disease 2019 (COVID-19) - patients in Intensive Care Unit (ICU)	ENSG00000158373	H2B clustered histone 5	H2BC5	2.97669	1.48617e-14	5.7667e-13
Coronovirus Disease 2019 (COVID-19) - patients in Intensive Care Unit (ICU)	ENSG00000048462	TNF receptor superfamily member 17	TNFRSF17	2.97033	1.51816e-14	5.87715e-13
Coronovirus Disease 2019 (COVID-19) - patients in Intensive Care Unit (ICU)	ENSG00000132465	joining chain of multimeric IgA and IgM	JCHAIN	3.08658	1.66906e-14	6.44635e-13
Coronovirus Disease 2019 (COVID-19) - patients in Intensive Care Unit (ICU)	ENSG00000169902	tyrosylprotein sulfotransferase 1	TPST1	2.50713	1.71284e-14	6.60018e-13
Coronovirus Disease 2019 (COVID-19) - patients in Intensive Care Unit (ICU)	ENSG00000259772	uncharacterized LOC283710	AC012236.1	2.29931	1.75807e-14	6.75885e-13
Coronovirus Disease 2019 (COVID-19) - patients in Intensive Care Unit (ICU)	ENSG00000134668	SPOC domain containing 1	SPOCD1	3.32184	1.82687e-14	7.00719e-13
Coronovirus Disease 2019 (COVID-19) - patients in Intensive Care Unit (ICU)	ENSG00000101096	nuclear factor of activated T cells 2	NFATC2	-1.19282	1.8469e-14	7.05588e-13
Coronovirus Disease 2019 (COVID-19) - patients in Intensive Care Unit (ICU)	ENSG00000108641	B9 domain containing 1	B9D1	1.69352	1.8514e-14	7.05588e-13
Coronovirus Disease 2019 (COVID-19) - patients in Intensive Care Unit (ICU)	ENSG00000159346	adiponectin receptor 1	ADIPOR1	1.16568	1.85225e-14	7.05588e-13
Coronovirus Disease 2019 (COVID-19) - patients in Intensive Care Unit (ICU)	ENSG00000186193	suppressor APC domain containing 2	SAPCD2	2.28825	1.88761e-14	7.17419e-13
Coronovirus Disease 2019 (COVID-19) - patients in Intensive Care Unit (ICU)	ENSG00000092621	phosphoglycerate dehydrogenase	PHGDH	2.00104	1.9565e-14	7.41915e-13
Coronovirus Disease 2019 (COVID-19) - patients in Intensive Care Unit (ICU)	ENSG00000197959	dynamin 3	DNM3	1.9423	2.0251e-14	7.66185e-13
Coronovirus Disease 2019 (COVID-19) - patients in Intensive Care Unit (ICU)	ENSG00000177706	FAM20C golgi associated secretory pathway kinase	FAM20C	2.11459	2.41129e-14	9.10235e-13
Coronovirus Disease 2019 (COVID-19) - patients in Intensive Care Unit (ICU)	ENSG00000108829	leucine rich repeat containing 59	LRRC59	0.964369	2.47222e-14	9.31127e-13
Coronovirus Disease 2019 (COVID-19) - patients in Intensive Care Unit (ICU)	ENSG00000160014	calmodulin 3	CALM3	0.944051	2.6914e-14	1.0114e-12
Coronovirus Disease 2019 (COVID-19) - patients in Intensive Care Unit (ICU)	ENSG00000135862	laminin subunit gamma 1	LAMC1	2.25559	2.72682e-14	1.02241e-12
Coronovirus Disease 2019 (COVID-19) - patients in Intensive Care Unit (ICU)	ENSG00000108953	tyrosine 3-monooxygenase/tryptophan 5-monooxygenase activation protein epsilon	YWHAE	0.87664	2.8441e-14	1.06398e-12
Coronovirus Disease 2019 (COVID-19) - patients in Intensive Care Unit (ICU)	ENSG00000138735	phosphodiesterase 5A	PDE5A	2.00325	3.04349e-14	1.13603e-12
Coronovirus Disease 2019 (COVID-19) - patients in Intensive Care Unit (ICU)	ENSG00000287632	novel transcript	AC112253.2	3.4464	3.11511e-14	1.16017e-12
Coronovirus Disease 2019 (COVID-19) - patients in Intensive Care Unit (ICU)	ENSG00000140534	TOPBP1 interacting checkpoint and replication regulator	TICRR	2.44586	3.21573e-14	1.19498e-12
Coronovirus Disease 2019 (COVID-19) - patients in Intensive Care Unit (ICU)	ENSG00000253709	immunoglobulin heavy variable 1-14 (pseudogene)	IGHV1-14	4.32094	3.33788e-14	1.23761e-12
Coronovirus Disease 2019 (COVID-19) - patients in Intensive Care Unit (ICU)	ENSG00000183856	IQ motif containing GTPase activating protein 3	IQGAP3	3.93929	3.34838e-14	1.23875e-12
Coronovirus Disease 2019 (COVID-19) - patients in Intensive Care Unit (ICU)	ENSG00000137812	kinetochore scaffold 1	KNL1	2.04791	3.3571e-14	1.23923e-12
Coronovirus Disease 2019 (COVID-19) - patients in Intensive Care Unit (ICU)	ENSG00000197461	platelet derived growth factor subunit A	PDGFA	3.12744	3.38148e-14	1.24547e-12
Coronovirus Disease 2019 (COVID-19) - patients in Intensive Care Unit (ICU)	ENSG00000092841	myosin light chain 6	MYL6	0.713704	3.40996e-14	1.2532e-12
Coronovirus Disease 2019 (COVID-19) - patients in Intensive Care Unit (ICU)	ENSG00000128228	stromal cell derived factor 2 like 1	SDF2L1	1.29741	3.59208e-14	1.31723e-12
Coronovirus Disease 2019 (COVID-19) - patients in Intensive Care Unit (ICU)	ENSG00000276180	H4 clustered histone 9	H4C9	1.74938	3.8211e-14	1.39814e-12
Coronovirus Disease 2019 (COVID-19) - patients in Intensive Care Unit (ICU)	ENSG00000108576	solute carrier family 6 member 4	SLC6A4	2.54026	3.91586e-14	1.42968e-12
Coronovirus Disease 2019 (COVID-19) - patients in Intensive Care Unit (ICU)	ENSG00000236279	C-type lectin domain family 2 member L	CLEC2L	4.37837	4.15764e-14	1.51463e-12
Coronovirus Disease 2019 (COVID-19) - patients in Intensive Care Unit (ICU)	ENSG00000105048	troponin T1, slow skeletal type	TNNT1	3.98496	4.19725e-14	1.52573e-12
Coronovirus Disease 2019 (COVID-19) - patients in Intensive Care Unit (ICU)	ENSG00000143369	extracellular matrix protein 1	ECM1	3.11693	4.97453e-14	1.80435e-12
Coronovirus Disease 2019 (COVID-19) - patients in Intensive Care Unit (ICU)	ENSG00000211673	immunoglobulin lambda variable 3-1	IGLV3-1	3.78717	5.24088e-14	1.89684e-12
Coronovirus Disease 2019 (COVID-19) - patients in Intensive Care Unit (ICU)	ENSG00000160446	zinc finger DHHC-type palmitoyltransferase 12	ZDHHC12	0.95454	5.70773e-14	2.06133e-12
Coronovirus Disease 2019 (COVID-19) - patients in Intensive Care Unit (ICU)	ENSG00000239672	NME/NM23 nucleoside diphosphate kinase 1	NME1	1.33213	5.73006e-14	2.06493e-12
Coronovirus Disease 2019 (COVID-19) - patients in Intensive Care Unit (ICU)	ENSG00000050767	collagen type XXIII alpha 1 chain	COL23A1	2.54167	6.41425e-14	2.3065e-12
Coronovirus Disease 2019 (COVID-19) - patients in Intensive Care Unit (ICU)	ENSG00000211644	immunoglobulin lambda variable 1-51	IGLV1-51	3.6033	6.63307e-14	2.38006e-12
Coronovirus Disease 2019 (COVID-19) - patients in Intensive Care Unit (ICU)	ENSG00000103942	homer scaffold protein 2	HOMER2	1.80634	6.8221e-14	2.44263e-12
Coronovirus Disease 2019 (COVID-19) - patients in Intensive Care Unit (ICU)	ENSG00000153071	DAB adaptor protein 2	DAB2	1.80324	6.86333e-14	2.45213e-12
Coronovirus Disease 2019 (COVID-19) - patients in Intensive Care Unit (ICU)	ENSG00000174371	exonuclease 1	EXO1	2.61089	7.35416e-14	2.62188e-12
Coronovirus Disease 2019 (COVID-19) - patients in Intensive Care Unit (ICU)	ENSG00000136938	acidic nuclear phosphoprotein 32 family member B	ANP32B	0.841734	7.761e-14	2.76103e-12
Coronovirus Disease 2019 (COVID-19) - patients in Intensive Care Unit (ICU)	ENSG00000211665	immunoglobulin lambda variable 3-16	IGLV3-16	3.6875	7.84226e-14	2.784e-12
Coronovirus Disease 2019 (COVID-19) - patients in Intensive Care Unit (ICU)	ENSG00000099256	phosphoribosyl transferase domain containing 1	PRTFDC1	2.3841	7.8813e-14	2.79192e-12
Coronovirus Disease 2019 (COVID-19) - patients in Intensive Care Unit (ICU)	ENSG00000211598	immunoglobulin kappa variable 4-1	IGKV4-1	2.9397	7.91789e-14	2.79894e-12
Coronovirus Disease 2019 (COVID-19) - patients in Intensive Care Unit (ICU)	ENSG00000170312	cyclin dependent kinase 1	CDK1	2.75754	8.10605e-14	2.8594e-12
Coronovirus Disease 2019 (COVID-19) - patients in Intensive Care Unit (ICU)	ENSG00000128245	tyrosine 3-monooxygenase/tryptophan 5-monooxygenase activation protein eta	YWHAH	1.31771	8.67491e-14	3.0536e-12
Coronovirus Disease 2019 (COVID-19) - patients in Intensive Care Unit (ICU)	ENSG00000155660	protein disulfide isomerase family A member 4	PDIA4	0.855675	8.74646e-14	3.07231e-12
Coronovirus Disease 2019 (COVID-19) - patients in Intensive Care Unit (ICU)	ENSG00000198363	aspartate beta-hydroxylase	ASPH	1.29034	9.2188e-14	3.23142e-12
Coronovirus Disease 2019 (COVID-19) - patients in Intensive Care Unit (ICU)	ENSG00000013306	solute carrier family 25 member 39	SLC25A39	1.92313	1.00507e-13	3.51564e-12
Coronovirus Disease 2019 (COVID-19) - patients in Intensive Care Unit (ICU)	ENSG00000168496	flap structure-specific endonuclease 1	FEN1	1.21098	1.01482e-13	3.5423e-12
Coronovirus Disease 2019 (COVID-19) - patients in Intensive Care Unit (ICU)	ENSG00000106976	dynamin 1	DNM1	2.50302	1.01966e-13	3.55179e-12
Coronovirus Disease 2019 (COVID-19) - patients in Intensive Care Unit (ICU)	ENSG00000135636	dysferlin	DYSF	1.88591	1.10283e-13	3.83348e-12
Coronovirus Disease 2019 (COVID-19) - patients in Intensive Care Unit (ICU)	ENSG00000188130	mitogen-activated protein kinase 12	MAPK12	2.38048	1.12057e-13	3.88705e-12
Coronovirus Disease 2019 (COVID-19) - patients in Intensive Care Unit (ICU)	ENSG00000110917	malectin	MLEC	0.714113	1.16495e-13	4.0326e-12
Coronovirus Disease 2019 (COVID-19) - patients in Intensive Care Unit (ICU)	ENSG00000186185	kinesin family member 18B	KIF18B	2.94182	1.16968e-13	4.04061e-12
Coronovirus Disease 2019 (COVID-19) - patients in Intensive Care Unit (ICU)	ENSG00000211949	immunoglobulin heavy variable 3-23	IGHV3-23	2.85908	1.20257e-13	4.14564e-12
Coronovirus Disease 2019 (COVID-19) - patients in Intensive Care Unit (ICU)	ENSG00000163092	xin actin binding repeat containing 2	XIRP2	3.70187	1.22904e-13	4.22815e-12
Coronovirus Disease 2019 (COVID-19) - patients in Intensive Care Unit (ICU)	ENSG00000196565	hemoglobin subunit gamma 2	HBG2	6.76249	1.25193e-13	4.29805e-12
Coronovirus Disease 2019 (COVID-19) - patients in Intensive Care Unit (ICU)	ENSG00000124491	coagulation factor XIII A chain	F13A1	2.17776	1.40779e-13	4.8232e-12
Coronovirus Disease 2019 (COVID-19) - patients in Intensive Care Unit (ICU)	ENSG00000243449	chromosome 4 open reading frame 48	C4orf48	1.06955	1.42127e-13	4.85942e-12
Coronovirus Disease 2019 (COVID-19) - patients in Intensive Care Unit (ICU)	ENSG00000283632	exocyst complex component 3 like 2	EXOC3L2	3.77768	1.54532e-13	5.27272e-12
Coronovirus Disease 2019 (COVID-19) - patients in Intensive Care Unit (ICU)	ENSG00000233276	glutathione peroxidase 1	GPX1	1.39234	1.59139e-13	5.41885e-12
Coronovirus Disease 2019 (COVID-19) - patients in Intensive Care Unit (ICU)	ENSG00000184897	H1.10 linker histone	H1-10	1.04267	1.72099e-13	5.84819e-12
Coronovirus Disease 2019 (COVID-19) - patients in Intensive Care Unit (ICU)	ENSG00000168268	5'-nucleotidase domain containing 2	NT5DC2	2.63841	1.76353e-13	5.9806e-12
Coronovirus Disease 2019 (COVID-19) - patients in Intensive Care Unit (ICU)	ENSG00000090013	biliverdin reductase B	BLVRB	1.35134	1.94955e-13	6.59803e-12
Coronovirus Disease 2019 (COVID-19) - patients in Intensive Care Unit (ICU)	ENSG00000223609	hemoglobin subunit delta	HBD	7.26281	1.96443e-13	6.63493e-12
Coronovirus Disease 2019 (COVID-19) - patients in Intensive Care Unit (ICU)	ENSG00000107679	pleckstrin homology domain containing A1	PLEKHA1	-1.03632	2.05928e-13	6.94123e-12
Coronovirus Disease 2019 (COVID-19) - patients in Intensive Care Unit (ICU)	ENSG00000128578	striatin interacting protein 2	STRIP2	2.46168	2.09818e-13	7.05809e-12
Coronovirus Disease 2019 (COVID-19) - patients in Intensive Care Unit (ICU)	ENSG00000101470	troponin C2, fast skeletal type	TNNC2	2.16769	2.11622e-13	7.10444e-12
Coronovirus Disease 2019 (COVID-19) - patients in Intensive Care Unit (ICU)	ENSG00000198876	DDB1 and CUL4 associated factor 12	DCAF12	2.24167	2.17899e-13	7.29691e-12
Coronovirus Disease 2019 (COVID-19) - patients in Intensive Care Unit (ICU)	ENSG00000169224	germinal center associated signaling and motility like	GCSAML	3.08663	2.18229e-13	7.29691e-12
Coronovirus Disease 2019 (COVID-19) - patients in Intensive Care Unit (ICU)	ENSG00000110492	midkine	MDK	1.97454	2.21935e-13	7.40598e-12
Coronovirus Disease 2019 (COVID-19) - patients in Intensive Care Unit (ICU)	ENSG00000136810	thioredoxin	TXN	1.04983	2.29271e-13	7.63549e-12
Coronovirus Disease 2019 (COVID-19) - patients in Intensive Care Unit (ICU)	ENSG00000211677	immunoglobulin lambda constant 2	IGLC2	3.21007	2.35349e-13	7.82232e-12
Coronovirus Disease 2019 (COVID-19) - patients in Intensive Care Unit (ICU)	ENSG00000161791	formin like 3	FMNL3	-1.10114	2.43003e-13	8.06066e-12
Coronovirus Disease 2019 (COVID-19) - patients in Intensive Care Unit (ICU)	ENSG00000151789	zinc finger protein 385D	ZNF385D	3.40815	2.48717e-13	8.23383e-12
Coronovirus Disease 2019 (COVID-19) - patients in Intensive Care Unit (ICU)	ENSG00000029153	aryl hydrocarbon receptor nuclear translocator like 2	ARNTL2	2.53673	2.52963e-13	8.3578e-12
Coronovirus Disease 2019 (COVID-19) - patients in Intensive Care Unit (ICU)	ENSG00000277075	H2A clustered histone 8	H2AC8	2.9093	2.5886e-13	8.53573e-12
Coronovirus Disease 2019 (COVID-19) - patients in Intensive Care Unit (ICU)	ENSG00000211966	immunoglobulin heavy variable 5-51	IGHV5-51	2.79002	2.69435e-13	8.86692e-12
Coronovirus Disease 2019 (COVID-19) - patients in Intensive Care Unit (ICU)	ENSG00000163735	C-X-C motif chemokine ligand 5	CXCL5	2.96793	2.8521e-13	9.36758e-12
Coronovirus Disease 2019 (COVID-19) - patients in Intensive Care Unit (ICU)	ENSG00000075702	WD repeat domain 62	WDR62	1.55158	2.89797e-13	9.48718e-12
Coronovirus Disease 2019 (COVID-19) - patients in Intensive Care Unit (ICU)	ENSG00000234456	MAGI2 antisense RNA 3	MAGI2-AS3	3.42738	2.89989e-13	9.48718e-12
Coronovirus Disease 2019 (COVID-19) - patients in Intensive Care Unit (ICU)	ENSG00000107745	mitochondrial calcium uptake 1	MICU1	0.799014	3.17655e-13	1.0372e-11
Coronovirus Disease 2019 (COVID-19) - patients in Intensive Care Unit (ICU)	ENSG00000146416	androgen induced 1	AIG1	1.35407	3.21309e-13	1.04708e-11
Coronovirus Disease 2019 (COVID-19) - patients in Intensive Care Unit (ICU)	ENSG00000172159	FERM domain containing 3	FRMD3	2.1182	3.24643e-13	1.05588e-11
Coronovirus Disease 2019 (COVID-19) - patients in Intensive Care Unit (ICU)	ENSG00000198858	R3H domain containing 4	R3HDM4	0.902899	3.50233e-13	1.13604e-11
Coronovirus Disease 2019 (COVID-19) - patients in Intensive Care Unit (ICU)	ENSG00000135069	phosphoserine aminotransferase 1	PSAT1	1.89433	3.50652e-13	1.13604e-11
Coronovirus Disease 2019 (COVID-19) - patients in Intensive Care Unit (ICU)	ENSG00000185052	solute carrier family 24 member 3	SLC24A3	3.43066	3.57138e-13	1.15482e-11
Coronovirus Disease 2019 (COVID-19) - patients in Intensive Care Unit (ICU)	ENSG00000211651	immunoglobulin lambda variable 1-44	IGLV1-44	3.50417	4.30771e-13	1.39022e-11
Coronovirus Disease 2019 (COVID-19) - patients in Intensive Care Unit (ICU)	ENSG00000183011	N-alpha-acetyltransferase 38, NatC auxiliary subunit	NAA38	0.968455	4.34079e-13	1.39819e-11
Coronovirus Disease 2019 (COVID-19) - patients in Intensive Care Unit (ICU)	ENSG00000269970	novel transcript, sense intronic to PTGS1	AL162424.1	2.42912	4.65162e-13	1.49542e-11
Coronovirus Disease 2019 (COVID-19) - patients in Intensive Care Unit (ICU)	ENSG00000166598	heat shock protein 90 beta family member 1	HSP90B1	0.859238	4.74716e-13	1.5232e-11
Coronovirus Disease 2019 (COVID-19) - patients in Intensive Care Unit (ICU)	ENSG00000049656	CLPTM1 like	CLPTM1L	0.607162	4.76219e-13	1.52509e-11
Coronovirus Disease 2019 (COVID-19) - patients in Intensive Care Unit (ICU)	ENSG00000082146	STE20 related adaptor beta	STRADB	1.54662	4.86706e-13	1.55569e-11
Coronovirus Disease 2019 (COVID-19) - patients in Intensive Care Unit (ICU)	ENSG00000136842	tropomodulin 1	TMOD1	3.28219	5.15309e-13	1.64397e-11
Coronovirus Disease 2019 (COVID-19) - patients in Intensive Care Unit (ICU)	ENSG00000183019	mast cell expressed membrane protein 1	MCEMP1	2.2361	5.16979e-13	1.64614e-11
Coronovirus Disease 2019 (COVID-19) - patients in Intensive Care Unit (ICU)	ENSG00000211632	immunoglobulin kappa variable 3D-11	IGKV3D-11	3.171	5.71639e-13	1.81672e-11
Coronovirus Disease 2019 (COVID-19) - patients in Intensive Care Unit (ICU)	ENSG00000196123	KIAA0895 like	KIAA0895L	1.34709	5.93766e-13	1.88346e-11
Coronovirus Disease 2019 (COVID-19) - patients in Intensive Care Unit (ICU)	ENSG00000117586	TNF superfamily member 4	TNFSF4	2.17047	6.29209e-13	1.9921e-11
Coronovirus Disease 2019 (COVID-19) - patients in Intensive Care Unit (ICU)	ENSG00000035403	vinculin	VCL	1.42627	6.53338e-13	2.06457e-11
Coronovirus Disease 2019 (COVID-19) - patients in Intensive Care Unit (ICU)	ENSG00000183696	uridine phosphorylase 1	UPP1	0.944212	6.82452e-13	2.1525e-11
Coronovirus Disease 2019 (COVID-19) - patients in Intensive Care Unit (ICU)	ENSG00000120725	SIL1 nucleotide exchange factor	SIL1	0.972133	6.87498e-13	2.16432e-11
Coronovirus Disease 2019 (COVID-19) - patients in Intensive Care Unit (ICU)	ENSG00000092036	HAUS augmin like complex subunit 4	HAUS4	1.09807	7.05019e-13	2.2153e-11
Coronovirus Disease 2019 (COVID-19) - patients in Intensive Care Unit (ICU)	ENSG00000143870	protein disulfide isomerase family A member 6	PDIA6	0.862447	7.64818e-13	2.39868e-11
Coronovirus Disease 2019 (COVID-19) - patients in Intensive Care Unit (ICU)	ENSG00000211934	immunoglobulin heavy variable 1-2	IGHV1-2	3.74753	8.24191e-13	2.58004e-11
Coronovirus Disease 2019 (COVID-19) - patients in Intensive Care Unit (ICU)	ENSG00000203485	inverted formin, FH2 and WH2 domain containing	INF2	1.45377	8.98361e-13	2.80696e-11
Coronovirus Disease 2019 (COVID-19) - patients in Intensive Care Unit (ICU)	ENSG00000168615	ADAM metallopeptidase domain 9	ADAM9	1.60039	9.38989e-13	2.92842e-11
Coronovirus Disease 2019 (COVID-19) - patients in Intensive Care Unit (ICU)	ENSG00000267659	long intergenic non-protein coding RNA 1482	LINC01482	3.16433	1.01785e-12	3.16843e-11
Coronovirus Disease 2019 (COVID-19) - patients in Intensive Care Unit (ICU)	ENSG00000129195	PICALM interacting mitotic regulator	PIMREG	2.82721	1.0219e-12	3.17512e-11
Coronovirus Disease 2019 (COVID-19) - patients in Intensive Care Unit (ICU)	ENSG00000106799	transforming growth factor beta receptor 1	TGFBR1	-1.4208	1.05623e-12	3.2757e-11
Coronovirus Disease 2019 (COVID-19) - patients in Intensive Care Unit (ICU)	ENSG00000240429	LRR binding FLII interacting protein 1 pseudogene 1	LRRFIP1P1	1.27138	1.2421e-12	3.84496e-11
Coronovirus Disease 2019 (COVID-19) - patients in Intensive Care Unit (ICU)	ENSG00000171159	chromosome 9 open reading frame 16	C9orf16	0.78067	1.24465e-12	3.84574e-11
Coronovirus Disease 2019 (COVID-19) - patients in Intensive Care Unit (ICU)	ENSG00000189337	kazrin, periplakin interacting protein	KAZN	3.15103	1.27939e-12	3.94578e-11
Coronovirus Disease 2019 (COVID-19) - patients in Intensive Care Unit (ICU)	ENSG00000275713	H2B clustered histone 9	H2BC9	3.37149	1.30039e-12	4.00313e-11
Coronovirus Disease 2019 (COVID-19) - patients in Intensive Care Unit (ICU)	ENSG00000185630	PBX homeobox 1	PBX1	2.31597	1.42933e-12	4.39196e-11
Coronovirus Disease 2019 (COVID-19) - patients in Intensive Care Unit (ICU)	ENSG00000137869	cytochrome P450 family 19 subfamily A member 1	CYP19A1	6.24487	1.57196e-12	4.82135e-11
Coronovirus Disease 2019 (COVID-19) - patients in Intensive Care Unit (ICU)	ENSG00000224805	long intergenic non-protein coding RNA 853	LINC00853	2.79959	1.76376e-12	5.39969e-11
Coronovirus Disease 2019 (COVID-19) - patients in Intensive Care Unit (ICU)	ENSG00000180769	WDFY3 antisense RNA 2	WDFY3-AS2	1.71231	1.77267e-12	5.41703e-11
Coronovirus Disease 2019 (COVID-19) - patients in Intensive Care Unit (ICU)	ENSG00000140859	kinesin family member C3	KIFC3	1.87482	1.78722e-12	5.45151e-11
Coronovirus Disease 2019 (COVID-19) - patients in Intensive Care Unit (ICU)	ENSG00000149357	late endosomal/lysosomal adaptor, MAPK and MTOR activator 1	LAMTOR1	0.945376	1.81433e-12	5.52411e-11
Coronovirus Disease 2019 (COVID-19) - patients in Intensive Care Unit (ICU)	ENSG00000197561	elastase, neutrophil expressed	ELANE	4.14958	1.84447e-12	5.60564e-11
Coronovirus Disease 2019 (COVID-19) - patients in Intensive Care Unit (ICU)	ENSG00000084693	ATP/GTP binding protein like 5	AGBL5	0.864749	1.91066e-12	5.79624e-11
Coronovirus Disease 2019 (COVID-19) - patients in Intensive Care Unit (ICU)	ENSG00000103184	SEC14 like lipid binding 5	SEC14L5	3.27423	2.06985e-12	6.26778e-11
Coronovirus Disease 2019 (COVID-19) - patients in Intensive Care Unit (ICU)	ENSG00000223855	novel transcript	AC147651.1	1.96214	2.25543e-12	6.81736e-11
Coronovirus Disease 2019 (COVID-19) - patients in Intensive Care Unit (ICU)	ENSG00000145050	mesencephalic astrocyte derived neurotrophic factor	MANF	1.17015	2.47398e-12	7.46445e-11
Coronovirus Disease 2019 (COVID-19) - patients in Intensive Care Unit (ICU)	ENSG00000236320	schlafen family member 14	SLFN14	2.23468	2.69462e-12	8.11548e-11
Coronovirus Disease 2019 (COVID-19) - patients in Intensive Care Unit (ICU)	ENSG00000140264	small EDRK-rich factor 2	SERF2	0.671151	2.721e-12	8.18016e-11
Coronovirus Disease 2019 (COVID-19) - patients in Intensive Care Unit (ICU)	ENSG00000138778	centromere protein E	CENPE	1.57798	3.0486e-12	9.14854e-11
Coronovirus Disease 2019 (COVID-19) - patients in Intensive Care Unit (ICU)	ENSG00000172428	COP9 signalosome subunit 9	COPS9	0.649344	3.27729e-12	9.81715e-11
Coronovirus Disease 2019 (COVID-19) - patients in Intensive Care Unit (ICU)	ENSG00000244575	immunoglobulin kappa variable 1-27	IGKV1-27	3.65431	4.15296e-12	1.24179e-10
Coronovirus Disease 2019 (COVID-19) - patients in Intensive Care Unit (ICU)	ENSG00000174652	zinc finger protein 266	ZNF266	-1.38092	4.18965e-12	1.25052e-10
Coronovirus Disease 2019 (COVID-19) - patients in Intensive Care Unit (ICU)	ENSG00000172432	GTP binding protein 2	GTPBP2	1.07523	4.28028e-12	1.27529e-10
Coronovirus Disease 2019 (COVID-19) - patients in Intensive Care Unit (ICU)	ENSG00000211650	immunoglobulin lambda variable 5-45	IGLV5-45	2.97807	4.48832e-12	1.3349e-10
Coronovirus Disease 2019 (COVID-19) - patients in Intensive Care Unit (ICU)	ENSG00000232216	immunoglobulin heavy variable 3-43	IGHV3-43	4.3029	4.59569e-12	1.3644e-10
Coronovirus Disease 2019 (COVID-19) - patients in Intensive Care Unit (ICU)	ENSG00000235169	small integral membrane protein 1 (Vel blood group)	SMIM1	3.63289	4.71498e-12	1.39733e-10
Coronovirus Disease 2019 (COVID-19) - patients in Intensive Care Unit (ICU)	ENSG00000150779	translocase of inner mitochondrial membrane 8 homolog B	TIMM8B	0.866908	4.78238e-12	1.41479e-10
Coronovirus Disease 2019 (COVID-19) - patients in Intensive Care Unit (ICU)	ENSG00000119632	interferon alpha inducible protein 27 like 2	IFI27L2	1.36586	5.05276e-12	1.49213e-10
Coronovirus Disease 2019 (COVID-19) - patients in Intensive Care Unit (ICU)	ENSG00000143641	polypeptide N-acetylgalactosaminyltransferase 2	GALNT2	0.86424	5.28198e-12	1.55706e-10
Coronovirus Disease 2019 (COVID-19) - patients in Intensive Care Unit (ICU)	ENSG00000163823	C-C motif chemokine receptor 1	CCR1	1.62503	5.29263e-12	1.55745e-10
Coronovirus Disease 2019 (COVID-19) - patients in Intensive Care Unit (ICU)	ENSG00000163251	frizzled class receptor 5	FZD5	2.00799	5.39265e-12	1.58409e-10
Coronovirus Disease 2019 (COVID-19) - patients in Intensive Care Unit (ICU)	ENSG00000078900	tumor protein p73	TP73	2.40221	5.59522e-12	1.64071e-10
Coronovirus Disease 2019 (COVID-19) - patients in Intensive Care Unit (ICU)	ENSG00000188191	protein kinase cAMP-dependent type I regulatory subunit beta	PRKAR1B	1.34061	5.76446e-12	1.68737e-10
Coronovirus Disease 2019 (COVID-19) - patients in Intensive Care Unit (ICU)	ENSG00000131115	zinc finger protein 227	ZNF227	-1.21535	5.87205e-12	1.71585e-10
Coronovirus Disease 2019 (COVID-19) - patients in Intensive Care Unit (ICU)	ENSG00000236304	novel transcript	AP001189.1	2.92811	6.11194e-12	1.78283e-10
Coronovirus Disease 2019 (COVID-19) - patients in Intensive Care Unit (ICU)	ENSG00000147684	NADH:ubiquinone oxidoreductase subunit B9	NDUFB9	0.793152	6.5599e-12	1.91016e-10
Coronovirus Disease 2019 (COVID-19) - patients in Intensive Care Unit (ICU)	ENSG00000126432	peroxiredoxin 5	PRDX5	0.767301	6.64909e-12	1.93275e-10
Coronovirus Disease 2019 (COVID-19) - patients in Intensive Care Unit (ICU)	ENSG00000128595	calumenin	CALU	0.831668	6.96837e-12	2.02204e-10
Coronovirus Disease 2019 (COVID-19) - patients in Intensive Care Unit (ICU)	ENSG00000175643	RecQ mediated genome instability 2	RMI2	1.34919	7.337e-12	2.12531e-10
Coronovirus Disease 2019 (COVID-19) - patients in Intensive Care Unit (ICU)	ENSG00000080986	NDC80 kinetochore complex component	NDC80	1.4497	7.53066e-12	2.17763e-10
Coronovirus Disease 2019 (COVID-19) - patients in Intensive Care Unit (ICU)	ENSG00000150630	vascular endothelial growth factor C	VEGFC	3.41768	7.62537e-12	2.2012e-10
Coronovirus Disease 2019 (COVID-19) - patients in Intensive Care Unit (ICU)	ENSG00000160752	farnesyl diphosphate synthase	FDPS	0.702058	7.83656e-12	2.25826e-10
Coronovirus Disease 2019 (COVID-19) - patients in Intensive Care Unit (ICU)	ENSG00000151725	centromere protein U	CENPU	1.88592	7.99095e-12	2.29878e-10
Coronovirus Disease 2019 (COVID-19) - patients in Intensive Care Unit (ICU)	ENSG00000274576	immunoglobulin heavy variable 2-70	IGHV2-70	3.69108	8.10067e-12	2.32633e-10
Coronovirus Disease 2019 (COVID-19) - patients in Intensive Care Unit (ICU)	ENSG00000160298	chromosome 21 open reading frame 58	C21orf58	1.53286	8.58339e-12	2.46072e-10
Coronovirus Disease 2019 (COVID-19) - patients in Intensive Care Unit (ICU)	ENSG00000123352	spermatogenesis associated serine rich 2	SPATS2	1.04566	8.82844e-12	2.52663e-10
Coronovirus Disease 2019 (COVID-19) - patients in Intensive Care Unit (ICU)	ENSG00000119333	WD repeat domain 34	WDR34	1.23499	8.89241e-12	2.54058e-10
Coronovirus Disease 2019 (COVID-19) - patients in Intensive Care Unit (ICU)	ENSG00000169860	purinergic receptor P2Y1	P2RY1	1.60984	9.33489e-12	2.66244e-10
Coronovirus Disease 2019 (COVID-19) - patients in Intensive Care Unit (ICU)	ENSG00000182117	NOP10 ribonucleoprotein	NOP10	0.991934	9.48177e-12	2.69971e-10
Coronovirus Disease 2019 (COVID-19) - patients in Intensive Care Unit (ICU)	ENSG00000146733	phosphoserine phosphatase	PSPH	1.41034	9.762e-12	2.77477e-10
Coronovirus Disease 2019 (COVID-19) - patients in Intensive Care Unit (ICU)	ENSG00000006638	thromboxane A2 receptor	TBXA2R	1.95554	1.02262e-11	2.90176e-10
Coronovirus Disease 2019 (COVID-19) - patients in Intensive Care Unit (ICU)	ENSG00000161513	ferredoxin reductase	FDXR	1.04404	1.06973e-11	3.03029e-10
Coronovirus Disease 2019 (COVID-19) - patients in Intensive Care Unit (ICU)	ENSG00000134825	transmembrane protein 258	TMEM258	0.707456	1.09383e-11	3.09333e-10
Coronovirus Disease 2019 (COVID-19) - patients in Intensive Care Unit (ICU)	ENSG00000277856			5.4832	1.12085e-11	3.16438e-10
Coronovirus Disease 2019 (COVID-19) - patients in Intensive Care Unit (ICU)	ENSG00000065485	protein disulfide isomerase family A member 5	PDIA5	1.43591	1.12447e-11	3.16922e-10
Coronovirus Disease 2019 (COVID-19) - patients in Intensive Care Unit (ICU)	ENSG00000101084	RAB5 interacting factor	RAB5IF	1.05589	1.14069e-11	3.20951e-10
Coronovirus Disease 2019 (COVID-19) - patients in Intensive Care Unit (ICU)	ENSG00000168701	transmembrane protein 208	TMEM208	0.634083	1.15134e-11	3.23346e-10
Coronovirus Disease 2019 (COVID-19) - patients in Intensive Care Unit (ICU)	ENSG00000141179	phosphatidylcholine transfer protein	PCTP	1.03613	1.15308e-11	3.23346e-10
Coronovirus Disease 2019 (COVID-19) - patients in Intensive Care Unit (ICU)	ENSG00000008394	microsomal glutathione S-transferase 1	MGST1	1.77582	1.15924e-11	3.24529e-10
Coronovirus Disease 2019 (COVID-19) - patients in Intensive Care Unit (ICU)	ENSG00000143409	MINDY lysine 48 deubiquitinase 1	MINDY1	1.3758	1.17509e-11	3.28415e-10
Coronovirus Disease 2019 (COVID-19) - patients in Intensive Care Unit (ICU)	ENSG00000189060	H1.0 linker histone	H1-0	1.48104	1.23107e-11	3.43486e-10
Coronovirus Disease 2019 (COVID-19) - patients in Intensive Care Unit (ICU)	ENSG00000143416	selenium binding protein 1	SELENBP1	7.09152	1.24557e-11	3.4695e-10
Coronovirus Disease 2019 (COVID-19) - patients in Intensive Care Unit (ICU)	ENSG00000086506	hemoglobin subunit theta 1	HBQ1	4.10166	1.25737e-11	3.49655e-10
Coronovirus Disease 2019 (COVID-19) - patients in Intensive Care Unit (ICU)	ENSG00000180535	basic helix-loop-helix family member a15	BHLHA15	3.71316	1.27509e-11	3.53991e-10
Coronovirus Disease 2019 (COVID-19) - patients in Intensive Care Unit (ICU)	ENSG00000173744	ArfGAP with FG repeats 1	AGFG1	1.01094	1.34077e-11	3.71607e-10
Coronovirus Disease 2019 (COVID-19) - patients in Intensive Care Unit (ICU)	ENSG00000255200	phosphoglycerate mutase 1 pseudogene 8	PGAM1P8	2.57066	1.38306e-11	3.82694e-10
Coronovirus Disease 2019 (COVID-19) - patients in Intensive Care Unit (ICU)	ENSG00000163053	solute carrier family 16 member 14	SLC16A14	2.38095	1.39495e-11	3.85345e-10
Coronovirus Disease 2019 (COVID-19) - patients in Intensive Care Unit (ICU)	ENSG00000248385	T cell-interacting, activating receptor on myeloid cells 1	TARM1	4.38219	1.44628e-11	3.98864e-10
Coronovirus Disease 2019 (COVID-19) - patients in Intensive Care Unit (ICU)	ENSG00000071626	DAZ associated protein 1	DAZAP1	1.07146	1.45746e-11	4.01282e-10
Coronovirus Disease 2019 (COVID-19) - patients in Intensive Care Unit (ICU)	ENSG00000108846	ATP binding cassette subfamily C member 3	ABCC3	1.93602	1.5823e-11	4.34937e-10
Coronovirus Disease 2019 (COVID-19) - patients in Intensive Care Unit (ICU)	ENSG00000131462	tubulin gamma 1	TUBG1	1.18645	1.60004e-11	4.3909e-10
Coronovirus Disease 2019 (COVID-19) - patients in Intensive Care Unit (ICU)	ENSG00000121073	solute carrier family 35 member B1	SLC35B1	0.814651	1.62991e-11	4.46553e-10
Coronovirus Disease 2019 (COVID-19) - patients in Intensive Care Unit (ICU)	ENSG00000117450	peroxiredoxin 1	PRDX1	0.797241	1.78233e-11	4.87511e-10
Coronovirus Disease 2019 (COVID-19) - patients in Intensive Care Unit (ICU)	ENSG00000112977	death associated protein	DAP	0.79262	1.80797e-11	4.93715e-10
Coronovirus Disease 2019 (COVID-19) - patients in Intensive Care Unit (ICU)	ENSG00000165646	solute carrier family 18 member A2	SLC18A2	1.77566	1.94477e-11	5.30204e-10
Coronovirus Disease 2019 (COVID-19) - patients in Intensive Care Unit (ICU)	ENSG00000244242	interferon induced transmembrane protein 10	IFITM10	3.4057	1.95288e-11	5.31548e-10
Coronovirus Disease 2019 (COVID-19) - patients in Intensive Care Unit (ICU)	ENSG00000136026	cytoskeleton associated protein 4	CKAP4	1.37998	2.00581e-11	5.45063e-10
Coronovirus Disease 2019 (COVID-19) - patients in Intensive Care Unit (ICU)	ENSG00000070010	ubiquitin recognition factor in ER associated degradation 1	UFD1	0.637321	2.05529e-11	5.57601e-10
Coronovirus Disease 2019 (COVID-19) - patients in Intensive Care Unit (ICU)	ENSG00000111291	G protein-coupled receptor class C group 5 member D	GPRC5D	2.75022	2.07156e-11	5.61105e-10
Coronovirus Disease 2019 (COVID-19) - patients in Intensive Care Unit (ICU)	ENSG00000167641	protein phosphatase 1 regulatory inhibitor subunit 14A	PPP1R14A	2.13607	2.08939e-11	5.65017e-10
Coronovirus Disease 2019 (COVID-19) - patients in Intensive Care Unit (ICU)	ENSG00000170043	trafficking protein particle complex 1	TRAPPC1	0.78614	2.09674e-11	5.66086e-10
Coronovirus Disease 2019 (COVID-19) - patients in Intensive Care Unit (ICU)	ENSG00000177076	alkaline ceramidase 2	ACER2	2.75168	2.23069e-11	6.01278e-10
Coronovirus Disease 2019 (COVID-19) - patients in Intensive Care Unit (ICU)	ENSG00000211897	immunoglobulin heavy constant gamma 3 (G3m marker)	IGHG3	3.71966	2.28364e-11	6.14557e-10
Coronovirus Disease 2019 (COVID-19) - patients in Intensive Care Unit (ICU)	ENSG00000142507	proteasome 20S subunit beta 6	PSMB6	0.763351	2.29424e-11	6.16415e-10
Coronovirus Disease 2019 (COVID-19) - patients in Intensive Care Unit (ICU)	ENSG00000251634	NAIP pseudogene 4	NAIPP4	3.41128	2.34825e-11	6.29912e-10
Coronovirus Disease 2019 (COVID-19) - patients in Intensive Care Unit (ICU)	ENSG00000286522	H3 clustered histone 2	H3C2	2.82781	2.36747e-11	6.3405e-10
Coronovirus Disease 2019 (COVID-19) - patients in Intensive Care Unit (ICU)	ENSG00000233968	novel transcript, antisense to C10orf112	AL157895.2	2.89186	2.39534e-11	6.40484e-10
Coronovirus Disease 2019 (COVID-19) - patients in Intensive Care Unit (ICU)	ENSG00000129636	integrin alpha FG-GAP repeat containing 1	ITFG1	0.664704	2.41097e-11	6.43632e-10
Coronovirus Disease 2019 (COVID-19) - patients in Intensive Care Unit (ICU)	ENSG00000072506	hydroxysteroid 17-beta dehydrogenase 10	HSD17B10	0.687896	2.5701e-11	6.85018e-10
Coronovirus Disease 2019 (COVID-19) - patients in Intensive Care Unit (ICU)	ENSG00000116260	quiescin sulfhydryl oxidase 1	QSOX1	1.05887	2.61569e-11	6.96057e-10
Coronovirus Disease 2019 (COVID-19) - patients in Intensive Care Unit (ICU)	ENSG00000076864	RAP1 GTPase activating protein	RAP1GAP	6.8506	2.70181e-11	7.1783e-10
Coronovirus Disease 2019 (COVID-19) - patients in Intensive Care Unit (ICU)	ENSG00000100902	proteasome 20S subunit alpha 6	PSMA6	1.03091	2.70742e-11	7.18177e-10
Coronovirus Disease 2019 (COVID-19) - patients in Intensive Care Unit (ICU)	ENSG00000164687	fatty acid binding protein 5	FABP5	1.34284	2.89197e-11	7.65913e-10
Coronovirus Disease 2019 (COVID-19) - patients in Intensive Care Unit (ICU)	ENSG00000211653	immunoglobulin lambda variable 1-40	IGLV1-40	2.71276	2.91639e-11	7.70868e-10
Coronovirus Disease 2019 (COVID-19) - patients in Intensive Care Unit (ICU)	ENSG00000010327	stabilin 1	STAB1	1.73222	2.91992e-11	7.70868e-10
Coronovirus Disease 2019 (COVID-19) - patients in Intensive Care Unit (ICU)	ENSG00000077684	jade family PHD finger 1	JADE1	-0.852621	3.005e-11	7.92075e-10
Coronovirus Disease 2019 (COVID-19) - patients in Intensive Care Unit (ICU)	ENSG00000151726	acyl-CoA synthetase long chain family member 1	ACSL1	1.49071	3.01283e-11	7.92887e-10
Coronovirus Disease 2019 (COVID-19) - patients in Intensive Care Unit (ICU)	ENSG00000127831	villin 1	VIL1	2.62156	3.07608e-11	8.08258e-10
Coronovirus Disease 2019 (COVID-19) - patients in Intensive Care Unit (ICU)	ENSG00000156206	cilia and flagella associated protein 161	CFAP161	2.65238	3.22972e-11	8.47294e-10
Coronovirus Disease 2019 (COVID-19) - patients in Intensive Care Unit (ICU)	ENSG00000198626	ryanodine receptor 2	RYR2	2.95135	3.26265e-11	8.54589e-10
Coronovirus Disease 2019 (COVID-19) - patients in Intensive Care Unit (ICU)	ENSG00000233901	long intergenic non-protein coding RNA 1503	LINC01503	1.5332	3.35147e-11	8.76477e-10
Coronovirus Disease 2019 (COVID-19) - patients in Intensive Care Unit (ICU)	ENSG00000138080	elastin microfibril interfacer 1	EMILIN1	2.07123	3.4317e-11	8.96054e-10
Coronovirus Disease 2019 (COVID-19) - patients in Intensive Care Unit (ICU)	ENSG00000241294	immunoglobulin kappa variable 2-24	IGKV2-24	3.41074	3.5221e-11	9.17403e-10
Coronovirus Disease 2019 (COVID-19) - patients in Intensive Care Unit (ICU)	ENSG00000256663	ubiquitin-like with PHD and ring finger domains 1 (UHRF1) pseudogene	AC112777.1	3.21343	3.52446e-11	9.17403e-10
Coronovirus Disease 2019 (COVID-19) - patients in Intensive Care Unit (ICU)	ENSG00000169020	ATP synthase membrane subunit e	ATP5ME	0.752879	3.62328e-11	9.41657e-10
Coronovirus Disease 2019 (COVID-19) - patients in Intensive Care Unit (ICU)	ENSG00000089195	tRNA methyltransferase 6	TRMT6	1.39257	3.63143e-11	9.42309e-10
Coronovirus Disease 2019 (COVID-19) - patients in Intensive Care Unit (ICU)	ENSG00000105355	perilipin 3	PLIN3	1.20482	3.6669e-11	9.50033e-10
Coronovirus Disease 2019 (COVID-19) - patients in Intensive Care Unit (ICU)	ENSG00000078053	amphiphysin	AMPH	2.19727	3.86088e-11	9.98742e-10
Coronovirus Disease 2019 (COVID-19) - patients in Intensive Care Unit (ICU)	ENSG00000155099	phosphatidylinositol-4,5-bisphosphate 4-phosphatase 2	PIP4P2	0.873639	3.89081e-11	1.00493e-09
Coronovirus Disease 2019 (COVID-19) - patients in Intensive Care Unit (ICU)	ENSG00000253394	long intergenic non-protein coding RNA 534	LINC00534	2.758	3.91409e-11	1.00842e-09
Coronovirus Disease 2019 (COVID-19) - patients in Intensive Care Unit (ICU)	ENSG00000275210	novel transcript	AC245884.11	2.27319	3.91643e-11	1.00842e-09
Coronovirus Disease 2019 (COVID-19) - patients in Intensive Care Unit (ICU)	ENSG00000148908	regulator of G protein signaling 10	RGS10	1.03642	4.00245e-11	1.02898e-09
Coronovirus Disease 2019 (COVID-19) - patients in Intensive Care Unit (ICU)	ENSG00000140006	WD repeat domain 89	WDR89	-1.66995	4.03315e-11	1.03528e-09
Coronovirus Disease 2019 (COVID-19) - patients in Intensive Care Unit (ICU)	ENSG00000125967	N-terminal EF-hand calcium binding protein 3	NECAB3	1.18509	4.11598e-11	1.05492e-09
Coronovirus Disease 2019 (COVID-19) - patients in Intensive Care Unit (ICU)	ENSG00000078687	trinucleotide repeat containing adaptor 6C	TNRC6C	-1.08637	4.13275e-11	1.05759e-09
Coronovirus Disease 2019 (COVID-19) - patients in Intensive Care Unit (ICU)	ENSG00000104549	squalene epoxidase	SQLE	1.21641	4.22005e-11	1.07828e-09
Coronovirus Disease 2019 (COVID-19) - patients in Intensive Care Unit (ICU)	ENSG00000166947	erythrocyte membrane protein band 4.2	EPB42	6.55716	4.29101e-11	1.09473e-09
Coronovirus Disease 2019 (COVID-19) - patients in Intensive Care Unit (ICU)	ENSG00000120306	cysteine rich transmembrane module containing 1	CYSTM1	1.34277	4.30772e-11	1.09732e-09
Coronovirus Disease 2019 (COVID-19) - patients in Intensive Care Unit (ICU)	ENSG00000141401	inositol monophosphatase 2	IMPA2	1.30805	4.45736e-11	1.1337e-09
Coronovirus Disease 2019 (COVID-19) - patients in Intensive Care Unit (ICU)	ENSG00000149781	fermitin family member 3	FERMT3	0.901736	4.70605e-11	1.19514e-09
Coronovirus Disease 2019 (COVID-19) - patients in Intensive Care Unit (ICU)	ENSG00000277435	zinc finger, FYVE domain containing 9 (ZFYVE9) pseudogene	AC138649.2	2.47834	4.80433e-11	1.21756e-09
Coronovirus Disease 2019 (COVID-19) - patients in Intensive Care Unit (ICU)	ENSG00000144668	integrin subunit alpha 9	ITGA9	2.51972	4.80895e-11	1.21756e-09
Coronovirus Disease 2019 (COVID-19) - patients in Intensive Care Unit (ICU)	ENSG00000142669	SH3 domain binding glutamate rich protein like 3	SH3BGRL3	0.846646	4.95707e-11	1.25316e-09
Coronovirus Disease 2019 (COVID-19) - patients in Intensive Care Unit (ICU)	ENSG00000106803	SEC61 translocon subunit beta	SEC61B	0.767812	5.09518e-11	1.28613e-09
Coronovirus Disease 2019 (COVID-19) - patients in Intensive Care Unit (ICU)	ENSG00000264964	novel transcript	AP001033.3	2.4005	5.21511e-11	1.31441e-09
Coronovirus Disease 2019 (COVID-19) - patients in Intensive Care Unit (ICU)	ENSG00000117691	neudesin neurotrophic factor	NENF	0.747914	5.36766e-11	1.35082e-09
Coronovirus Disease 2019 (COVID-19) - patients in Intensive Care Unit (ICU)	ENSG00000168306	acyl-CoA oxidase 2	ACOX2	2.99916	5.39714e-11	1.35619e-09
Coronovirus Disease 2019 (COVID-19) - patients in Intensive Care Unit (ICU)	ENSG00000140451	PIF1 5'-to-3' DNA helicase	PIF1	1.82511	5.48551e-11	1.37633e-09
Coronovirus Disease 2019 (COVID-19) - patients in Intensive Care Unit (ICU)	ENSG00000171049	formyl peptide receptor 2	FPR2	1.73646	5.5745e-11	1.39656e-09
Coronovirus Disease 2019 (COVID-19) - patients in Intensive Care Unit (ICU)	ENSG00000164885	cyclin dependent kinase 5	CDK5	1.11997	5.63488e-11	1.40957e-09
Coronovirus Disease 2019 (COVID-19) - patients in Intensive Care Unit (ICU)	ENSG00000256043	cathepsin O	CTSO	-0.826756	5.66672e-11	1.41541e-09
Coronovirus Disease 2019 (COVID-19) - patients in Intensive Care Unit (ICU)	ENSG00000110063	decapping enzyme, scavenger	DCPS	0.763518	5.87459e-11	1.46514e-09
Coronovirus Disease 2019 (COVID-19) - patients in Intensive Care Unit (ICU)	ENSG00000165716	divergent protein kinase domain 1B	DIPK1B	2.55915	6.45821e-11	1.60829e-09
Coronovirus Disease 2019 (COVID-19) - patients in Intensive Care Unit (ICU)	ENSG00000211640	immunoglobulin lambda variable 6-57	IGLV6-57	3.73522	6.84147e-11	1.70119e-09
Coronovirus Disease 2019 (COVID-19) - patients in Intensive Care Unit (ICU)	ENSG00000116133	24-dehydrocholesterol reductase	DHCR24	1.62263	7.12422e-11	1.76886e-09
Coronovirus Disease 2019 (COVID-19) - patients in Intensive Care Unit (ICU)	ENSG00000259094	novel transcript, antisense to MARCO	AC013457.1	3.64565	7.20384e-11	1.78597e-09
Coronovirus Disease 2019 (COVID-19) - patients in Intensive Care Unit (ICU)	ENSG00000179862	Cbp/p300 interacting transactivator with Glu/Asp rich carboxy-terminal domain 4	CITED4	1.03882	7.31453e-11	1.81073e-09
Coronovirus Disease 2019 (COVID-19) - patients in Intensive Care Unit (ICU)	ENSG00000119862	galectin like	LGALSL	2.08016	7.48824e-11	1.85098e-09
Coronovirus Disease 2019 (COVID-19) - patients in Intensive Care Unit (ICU)	ENSG00000105974	caveolin 1	CAV1	3.16353	7.64709e-11	1.88745e-09
Coronovirus Disease 2019 (COVID-19) - patients in Intensive Care Unit (ICU)	ENSG00000110002	von Willebrand factor A domain containing 5A	VWA5A	1.01929	8.15717e-11	2.01037e-09
Coronovirus Disease 2019 (COVID-19) - patients in Intensive Care Unit (ICU)	ENSG00000140044	Jun dimerization protein 2	JDP2	1.48304	8.36056e-11	2.05746e-09
Coronovirus Disease 2019 (COVID-19) - patients in Intensive Care Unit (ICU)	ENSG00000172590	mitochondrial ribosomal protein L52	MRPL52	0.691853	8.52948e-11	2.09594e-09
Coronovirus Disease 2019 (COVID-19) - patients in Intensive Care Unit (ICU)	ENSG00000136048	DNA damage regulated autophagy modulator 1	DRAM1	1.32951	8.64533e-11	2.12128e-09
Coronovirus Disease 2019 (COVID-19) - patients in Intensive Care Unit (ICU)	ENSG00000169398	protein tyrosine kinase 2	PTK2	1.35522	8.75814e-11	2.14581e-09
Coronovirus Disease 2019 (COVID-19) - patients in Intensive Care Unit (ICU)	ENSG00000159348	cytochrome b5 reductase 1	CYB5R1	0.686975	8.81369e-11	2.15625e-09
Coronovirus Disease 2019 (COVID-19) - patients in Intensive Care Unit (ICU)	ENSG00000197993	Kell metallo-endopeptidase (Kell blood group)	KEL	3.23813	8.84052e-11	2.15965e-09
Coronovirus Disease 2019 (COVID-19) - patients in Intensive Care Unit (ICU)	ENSG00000141854	MISP family member 3	MISP3	1.65177	8.89017e-11	2.1686e-09
Coronovirus Disease 2019 (COVID-19) - patients in Intensive Care Unit (ICU)	ENSG00000250305	tRNA methyltransferase 9B (putative)	TRMT9B	2.54866	8.99125e-11	2.19006e-09
Coronovirus Disease 2019 (COVID-19) - patients in Intensive Care Unit (ICU)	ENSG00000184677	zinc finger and BTB domain containing 40	ZBTB40	-0.880385	9.25577e-11	2.2512e-09
Coronovirus Disease 2019 (COVID-19) - patients in Intensive Care Unit (ICU)	ENSG00000112031	mitochondrial translational release factor 1 like	MTRF1L	1.02754	9.28606e-11	2.25528e-09
Coronovirus Disease 2019 (COVID-19) - patients in Intensive Care Unit (ICU)	ENSG00000186026	zinc finger protein 284	ZNF284	-1.92047	1.03838e-10	2.51562e-09
Coronovirus Disease 2019 (COVID-19) - patients in Intensive Care Unit (ICU)	ENSG00000274641	H2B clustered histone 17	H2BC17	4.52531	1.03882e-10	2.51562e-09
Coronovirus Disease 2019 (COVID-19) - patients in Intensive Care Unit (ICU)	ENSG00000211937	immunoglobulin heavy variable 2-5	IGHV2-5	2.87162	1.07945e-10	2.61024e-09
Coronovirus Disease 2019 (COVID-19) - patients in Intensive Care Unit (ICU)	ENSG00000113368	lamin B1	LMNB1	1.2508	1.10591e-10	2.67035e-09
Coronovirus Disease 2019 (COVID-19) - patients in Intensive Care Unit (ICU)	ENSG00000184840	transmembrane p24 trafficking protein 9	TMED9	0.778363	1.15208e-10	2.7778e-09
Coronovirus Disease 2019 (COVID-19) - patients in Intensive Care Unit (ICU)	ENSG00000143162	cellular repressor of E1A stimulated genes 1	CREG1	1.11187	1.26228e-10	3.03912e-09
Coronovirus Disease 2019 (COVID-19) - patients in Intensive Care Unit (ICU)	ENSG00000142046	transmembrane protein 91	TMEM91	1.19096	1.26413e-10	3.0392e-09
Coronovirus Disease 2019 (COVID-19) - patients in Intensive Care Unit (ICU)	ENSG00000164116	guanylate cyclase 1 soluble subunit alpha 1	GUCY1A1	1.88943	1.33017e-10	3.19336e-09
Coronovirus Disease 2019 (COVID-19) - patients in Intensive Care Unit (ICU)	ENSG00000243466	immunoglobulin kappa variable 1-5	IGKV1-5	2.89364	1.33746e-10	3.20326e-09
Coronovirus Disease 2019 (COVID-19) - patients in Intensive Care Unit (ICU)	ENSG00000081377	cell division cycle 14B	CDC14B	1.61423	1.33813e-10	3.20326e-09
Coronovirus Disease 2019 (COVID-19) - patients in Intensive Care Unit (ICU)	ENSG00000203760	centromere protein W	CENPW	1.73683	1.34182e-10	3.2075e-09
Coronovirus Disease 2019 (COVID-19) - patients in Intensive Care Unit (ICU)	ENSG00000164611	PTTG1 regulator of sister chromatid separation, securin	PTTG1	1.69907	1.35248e-10	3.22705e-09
Coronovirus Disease 2019 (COVID-19) - patients in Intensive Care Unit (ICU)	ENSG00000170949	zinc finger protein 160	ZNF160	-0.777894	1.35387e-10	3.22705e-09
Coronovirus Disease 2019 (COVID-19) - patients in Intensive Care Unit (ICU)	ENSG00000067225	pyruvate kinase M1/2	PKM	1.10365	1.45739e-10	3.46885e-09
Coronovirus Disease 2019 (COVID-19) - patients in Intensive Care Unit (ICU)	ENSG00000168758	semaphorin 4C	SEMA4C	-1.43476	1.4737e-10	3.50265e-09
Coronovirus Disease 2019 (COVID-19) - patients in Intensive Care Unit (ICU)	ENSG00000050628	prostaglandin E receptor 3	PTGER3	3.25415	1.4958e-10	3.55012e-09
Coronovirus Disease 2019 (COVID-19) - patients in Intensive Care Unit (ICU)	ENSG00000198948	microfibril associated protein 3 like	MFAP3L	2.12769	1.55256e-10	3.67962e-09
Coronovirus Disease 2019 (COVID-19) - patients in Intensive Care Unit (ICU)	ENSG00000070214	solute carrier family 44 member 1	SLC44A1	0.872806	1.62217e-10	3.83913e-09
Coronovirus Disease 2019 (COVID-19) - patients in Intensive Care Unit (ICU)	ENSG00000197062	zinc finger and SCAN domain containing 26	ZSCAN26	-0.924698	1.62662e-10	3.84422e-09
Coronovirus Disease 2019 (COVID-19) - patients in Intensive Care Unit (ICU)	ENSG00000128309	mercaptopyruvate sulfurtransferase	MPST	1.20311	1.6399e-10	3.87011e-09
Coronovirus Disease 2019 (COVID-19) - patients in Intensive Care Unit (ICU)	ENSG00000169397	ribonuclease A family member 3	RNASE3	3.88142	1.64301e-10	3.87199e-09
Coronovirus Disease 2019 (COVID-19) - patients in Intensive Care Unit (ICU)	ENSG00000070540	WD repeat domain, phosphoinositide interacting 1	WIPI1	1.04016	1.64726e-10	3.87651e-09
Coronovirus Disease 2019 (COVID-19) - patients in Intensive Care Unit (ICU)	ENSG00000243290	immunoglobulin kappa variable 1-12	IGKV1-12	2.34854	1.655e-10	3.88926e-09
Coronovirus Disease 2019 (COVID-19) - patients in Intensive Care Unit (ICU)	ENSG00000136158	sprouty RTK signaling antagonist 2	SPRY2	2.62197	1.70126e-10	3.99234e-09
Coronovirus Disease 2019 (COVID-19) - patients in Intensive Care Unit (ICU)	ENSG00000087245	matrix metallopeptidase 2	MMP2	4.4867	1.77145e-10	4.15121e-09
Coronovirus Disease 2019 (COVID-19) - patients in Intensive Care Unit (ICU)	ENSG00000148411	NACC family member 2	NACC2	0.928014	1.90536e-10	4.45875e-09
Coronovirus Disease 2019 (COVID-19) - patients in Intensive Care Unit (ICU)	ENSG00000213719	chloride intracellular channel 1	CLIC1	0.76362	1.93293e-10	4.51694e-09
Coronovirus Disease 2019 (COVID-19) - patients in Intensive Care Unit (ICU)	ENSG00000182512	glutaredoxin 5	GLRX5	1.48015	1.96153e-10	4.57735e-09
Coronovirus Disease 2019 (COVID-19) - patients in Intensive Care Unit (ICU)	ENSG00000120458	Myb/SANT DNA binding domain containing 2	MSANTD2	-1.27736	1.9697e-10	4.59001e-09
Coronovirus Disease 2019 (COVID-19) - patients in Intensive Care Unit (ICU)	ENSG00000213722	dimethylarginine dimethylaminohydrolase 2	DDAH2	1.04163	1.98335e-10	4.61537e-09
Coronovirus Disease 2019 (COVID-19) - patients in Intensive Care Unit (ICU)	ENSG00000121406	zinc finger protein 549	ZNF549	-1.49167	2.21211e-10	5.14053e-09
Coronovirus Disease 2019 (COVID-19) - patients in Intensive Care Unit (ICU)	ENSG00000185614	inka box actin regulator 1	INKA1	2.01096	2.22971e-10	5.17424e-09
Coronovirus Disease 2019 (COVID-19) - patients in Intensive Care Unit (ICU)	ENSG00000084734	glucokinase regulator	GCKR	6.92322	2.25203e-10	5.21877e-09
Coronovirus Disease 2019 (COVID-19) - patients in Intensive Care Unit (ICU)	ENSG00000164405	ubiquinol-cytochrome c reductase complex III subunit VII	UQCRQ	0.659329	2.28907e-10	5.29724e-09
Coronovirus Disease 2019 (COVID-19) - patients in Intensive Care Unit (ICU)	ENSG00000100479	DNA polymerase epsilon 2, accessory subunit	POLE2	2.02933	2.29597e-10	5.30586e-09
Coronovirus Disease 2019 (COVID-19) - patients in Intensive Care Unit (ICU)	ENSG00000248516	novel transcript	AC105415.1	3.48998	2.32036e-10	5.3548e-09
Coronovirus Disease 2019 (COVID-19) - patients in Intensive Care Unit (ICU)	ENSG00000179085	dolichyl-phosphate mannosyltransferase subunit 3, regulatory	DPM3	0.833912	2.34324e-10	5.40014e-09
Coronovirus Disease 2019 (COVID-19) - patients in Intensive Care Unit (ICU)	ENSG00000229754	C-X-C motif chemokine receptor 2 pseudogene 1	CXCR2P1	1.99177	2.5877e-10	5.95527e-09
Coronovirus Disease 2019 (COVID-19) - patients in Intensive Care Unit (ICU)	ENSG00000241244	immunoglobulin kappa variable 1D-16	IGKV1D-16	3.56136	2.76435e-10	6.35306e-09
Coronovirus Disease 2019 (COVID-19) - patients in Intensive Care Unit (ICU)	ENSG00000184497	transmembrane protein 255B	TMEM255B	2.11935	2.80294e-10	6.43289e-09
Coronovirus Disease 2019 (COVID-19) - patients in Intensive Care Unit (ICU)	ENSG00000102178	ubiquitin like 4A	UBL4A	1.04755	2.82149e-10	6.46657e-09
Coronovirus Disease 2019 (COVID-19) - patients in Intensive Care Unit (ICU)	ENSG00000132432	SEC61 translocon subunit gamma	SEC61G	0.903814	2.93032e-10	6.70678e-09
Coronovirus Disease 2019 (COVID-19) - patients in Intensive Care Unit (ICU)	ENSG00000146859	transmembrane protein 140	TMEM140	1.4216	3.03884e-10	6.94561e-09
Coronovirus Disease 2019 (COVID-19) - patients in Intensive Care Unit (ICU)	ENSG00000124588	N-ribosyldihydronicotinamide:quinone reductase 2	NQO2	1.26973	3.04498e-10	6.95013e-09
Coronovirus Disease 2019 (COVID-19) - patients in Intensive Care Unit (ICU)	ENSG00000074181	notch receptor 3	NOTCH3	3.1424	3.05552e-10	6.96467e-09
Coronovirus Disease 2019 (COVID-19) - patients in Intensive Care Unit (ICU)	ENSG00000182747	solute carrier family 35 member D3	SLC35D3	4.0758	3.06894e-10	6.98571e-09
Coronovirus Disease 2019 (COVID-19) - patients in Intensive Care Unit (ICU)	ENSG00000105968	H2A.Z variant histone 2	H2AZ2	0.54242	3.19739e-10	7.26818e-09
Coronovirus Disease 2019 (COVID-19) - patients in Intensive Care Unit (ICU)	ENSG00000136238	Rac family small GTPase 1	RAC1	0.813293	3.20979e-10	7.27462e-09
Coronovirus Disease 2019 (COVID-19) - patients in Intensive Care Unit (ICU)	ENSG00000147649	metadherin	MTDH	0.496259	3.21031e-10	7.27462e-09
Coronovirus Disease 2019 (COVID-19) - patients in Intensive Care Unit (ICU)	ENSG00000117643	mannosidase alpha class 1C member 1	MAN1C1	-1.16286	3.2133e-10	7.27462e-09
Coronovirus Disease 2019 (COVID-19) - patients in Intensive Care Unit (ICU)	ENSG00000124191	TOX high mobility group box family member 2	TOX2	1.69876	3.45907e-10	7.8204e-09
Coronovirus Disease 2019 (COVID-19) - patients in Intensive Care Unit (ICU)	ENSG00000198795	zinc finger protein 521	ZNF521	2.37188	3.49628e-10	7.89383e-09
Coronovirus Disease 2019 (COVID-19) - patients in Intensive Care Unit (ICU)	ENSG00000157450	ring finger protein 111	RNF111	-0.848923	3.69134e-10	8.32075e-09
Coronovirus Disease 2019 (COVID-19) - patients in Intensive Care Unit (ICU)	ENSG00000260032	non-coding RNA activated by DNA damage	NORAD	0.628048	3.69935e-10	8.32075e-09
Coronovirus Disease 2019 (COVID-19) - patients in Intensive Care Unit (ICU)	ENSG00000138207	retinol binding protein 4	RBP4	4.56405	3.70033e-10	8.32075e-09
Coronovirus Disease 2019 (COVID-19) - patients in Intensive Care Unit (ICU)	ENSG00000188536	hemoglobin subunit alpha 2	HBA2	7.5624	3.73372e-10	8.38454e-09
Coronovirus Disease 2019 (COVID-19) - patients in Intensive Care Unit (ICU)	ENSG00000066926	ferrochelatase	FECH	1.68395	3.75577e-10	8.42272e-09
Coronovirus Disease 2019 (COVID-19) - patients in Intensive Care Unit (ICU)	ENSG00000129562	defender against cell death 1	DAD1	0.618766	3.78304e-10	8.47113e-09
Coronovirus Disease 2019 (COVID-19) - patients in Intensive Care Unit (ICU)	ENSG00000168393	deoxythymidylate kinase	DTYMK	0.833272	3.78751e-10	8.47113e-09
Coronovirus Disease 2019 (COVID-19) - patients in Intensive Care Unit (ICU)	ENSG00000169241	solute carrier family 50 member 1	SLC50A1	0.660988	4.15069e-10	9.27098e-09
Coronovirus Disease 2019 (COVID-19) - patients in Intensive Care Unit (ICU)	ENSG00000211965	immunoglobulin heavy variable 3-49	IGHV3-49	3.03169	4.18567e-10	9.33662e-09
Coronovirus Disease 2019 (COVID-19) - patients in Intensive Care Unit (ICU)	ENSG00000155659	V-set and immunoglobulin domain containing 4	VSIG4	2.46562	4.53744e-10	1.01078e-08
Coronovirus Disease 2019 (COVID-19) - patients in Intensive Care Unit (ICU)	ENSG00000106400	zinc finger HIT-type containing 1	ZNHIT1	0.77012	4.59861e-10	1.02304e-08
Coronovirus Disease 2019 (COVID-19) - patients in Intensive Care Unit (ICU)	ENSG00000116898	mitochondrial ribosomal protein S15	MRPS15	0.703794	5.0871e-10	1.1302e-08
Coronovirus Disease 2019 (COVID-19) - patients in Intensive Care Unit (ICU)	ENSG00000174903	RAB1B, member RAS oncogene family	RAB1B	0.969902	5.13719e-10	1.13981e-08
Coronovirus Disease 2019 (COVID-19) - patients in Intensive Care Unit (ICU)	ENSG00000164109	mitotic arrest deficient 2 like 1	MAD2L1	1.35393	5.46273e-10	1.21043e-08
Coronovirus Disease 2019 (COVID-19) - patients in Intensive Care Unit (ICU)	ENSG00000177324	BEN domain containing 2	BEND2	2.26697	5.67414e-10	1.25561e-08
Coronovirus Disease 2019 (COVID-19) - patients in Intensive Care Unit (ICU)	ENSG00000014216	calpain 1	CAPN1	0.759377	5.70473e-10	1.26071e-08
Coronovirus Disease 2019 (COVID-19) - patients in Intensive Care Unit (ICU)	ENSG00000141759	thioredoxin like 4A	TXNL4A	0.540477	5.79722e-10	1.27945e-08
Coronovirus Disease 2019 (COVID-19) - patients in Intensive Care Unit (ICU)	ENSG00000263155	myocardial zonula adherens protein	MYZAP	2.80037	5.90906e-10	1.30241e-08
Coronovirus Disease 2019 (COVID-19) - patients in Intensive Care Unit (ICU)	ENSG00000239445	ST3GAL6 antisense RNA 1	ST3GAL6-AS1	2.72402	5.94699e-10	1.30904e-08
Coronovirus Disease 2019 (COVID-19) - patients in Intensive Care Unit (ICU)	ENSG00000183454	glutamate ionotropic receptor NMDA type subunit 2A	GRIN2A	4.01674	5.96911e-10	1.31218e-08
Coronovirus Disease 2019 (COVID-19) - patients in Intensive Care Unit (ICU)	ENSG00000124374	poly(A) binding protein interacting protein 2B	PAIP2B	-1.55759	5.98023e-10	1.3129e-08
Coronovirus Disease 2019 (COVID-19) - patients in Intensive Care Unit (ICU)	ENSG00000198856	oligosaccharyltransferase complex non-catalytic subunit	OSTC	0.733932	5.99561e-10	1.31454e-08
Coronovirus Disease 2019 (COVID-19) - patients in Intensive Care Unit (ICU)	ENSG00000185532	protein kinase cGMP-dependent 1	PRKG1	2.98168	6.06385e-10	1.3262e-08
Coronovirus Disease 2019 (COVID-19) - patients in Intensive Care Unit (ICU)	ENSG00000164105	Sin3A associated protein 30	SAP30	1.26283	6.06465e-10	1.3262e-08
Coronovirus Disease 2019 (COVID-19) - patients in Intensive Care Unit (ICU)	ENSG00000211648	immunoglobulin lambda variable 1-47	IGLV1-47	2.9022	6.13997e-10	1.34091e-08
Coronovirus Disease 2019 (COVID-19) - patients in Intensive Care Unit (ICU)	ENSG00000156411	ATP synthase membrane subunit 6.8PL	ATP5MPL	0.788615	6.16934e-10	1.34556e-08
Coronovirus Disease 2019 (COVID-19) - patients in Intensive Care Unit (ICU)	ENSG00000150967	ATP binding cassette subfamily B member 9	ABCB9	1.40379	6.22543e-10	1.35602e-08
Coronovirus Disease 2019 (COVID-19) - patients in Intensive Care Unit (ICU)	ENSG00000140564	furin, paired basic amino acid cleaving enzyme	FURIN	0.972014	6.3018e-10	1.37087e-08
Coronovirus Disease 2019 (COVID-19) - patients in Intensive Care Unit (ICU)	ENSG00000104154	solute carrier family 30 member 4	SLC30A4	-1.41708	6.34453e-10	1.37837e-08
Coronovirus Disease 2019 (COVID-19) - patients in Intensive Care Unit (ICU)	ENSG00000172331	bisphosphoglycerate mutase	BPGM	1.69001	6.36486e-10	1.38098e-08
Coronovirus Disease 2019 (COVID-19) - patients in Intensive Care Unit (ICU)	ENSG00000113621	thioredoxin domain containing 15	TXNDC15	0.810368	6.51335e-10	1.41137e-08
Coronovirus Disease 2019 (COVID-19) - patients in Intensive Care Unit (ICU)	ENSG00000109339	mitogen-activated protein kinase 10	MAPK10	2.285	6.57767e-10	1.42346e-08
Coronovirus Disease 2019 (COVID-19) - patients in Intensive Care Unit (ICU)	ENSG00000106211	heat shock protein family B (small) member 1	HSPB1	1.59887	6.5899e-10	1.42425e-08
Coronovirus Disease 2019 (COVID-19) - patients in Intensive Care Unit (ICU)	ENSG00000007062	prominin 1	PROM1	2.81543	6.83102e-10	1.47446e-08
Coronovirus Disease 2019 (COVID-19) - patients in Intensive Care Unit (ICU)	ENSG00000182903	zinc finger protein 721	ZNF721	-0.988874	6.97213e-10	1.50297e-08
Coronovirus Disease 2019 (COVID-19) - patients in Intensive Care Unit (ICU)	ENSG00000155115	general transcription factor IIIC subunit 6	GTF3C6	0.793097	7.1498e-10	1.53928e-08
Coronovirus Disease 2019 (COVID-19) - patients in Intensive Care Unit (ICU)	ENSG00000137491	solute carrier organic anion transporter family member 2B1	SLCO2B1	3.40286	7.21706e-10	1.55169e-08
Coronovirus Disease 2019 (COVID-19) - patients in Intensive Care Unit (ICU)	ENSG00000126458	RAS related	RRAS	1.16955	7.22601e-10	1.55169e-08
Coronovirus Disease 2019 (COVID-19) - patients in Intensive Care Unit (ICU)	ENSG00000130724	charged multivesicular body protein 2A	CHMP2A	0.735816	7.40125e-10	1.58727e-08
Coronovirus Disease 2019 (COVID-19) - patients in Intensive Care Unit (ICU)	ENSG00000137822	tubulin gamma complex associated protein 4	TUBGCP4	0.787604	7.94474e-10	1.70164e-08
Coronovirus Disease 2019 (COVID-19) - patients in Intensive Care Unit (ICU)	ENSG00000082258	cyclin T2	CCNT2	-0.786046	8.17895e-10	1.74956e-08
Coronovirus Disease 2019 (COVID-19) - patients in Intensive Care Unit (ICU)	ENSG00000176390	cytokine receptor like factor 3	CRLF3	-0.892573	8.25428e-10	1.76342e-08
Coronovirus Disease 2019 (COVID-19) - patients in Intensive Care Unit (ICU)	ENSG00000115286	NADH:ubiquinone oxidoreductase core subunit S7	NDUFS7	0.60037	8.39346e-10	1.79048e-08
Coronovirus Disease 2019 (COVID-19) - patients in Intensive Care Unit (ICU)	ENSG00000176903	PNMA family member 1	PNMA1	0.902831	8.40241e-10	1.79048e-08
Coronovirus Disease 2019 (COVID-19) - patients in Intensive Care Unit (ICU)	ENSG00000005381	myeloperoxidase	MPO	2.50556	8.4178e-10	1.79147e-08
Coronovirus Disease 2019 (COVID-19) - patients in Intensive Care Unit (ICU)	ENSG00000119686	FLVCR heme transporter 2	FLVCR2	1.59453	8.52869e-10	1.81275e-08
Coronovirus Disease 2019 (COVID-19) - patients in Intensive Care Unit (ICU)	ENSG00000140525	FA complementation group I	FANCI	1.00799	8.61696e-10	1.82919e-08
Coronovirus Disease 2019 (COVID-19) - patients in Intensive Care Unit (ICU)	ENSG00000116288	Parkinsonism associated deglycase	PARK7	0.655397	8.78917e-10	1.86337e-08
Coronovirus Disease 2019 (COVID-19) - patients in Intensive Care Unit (ICU)	ENSG00000137312	flotillin 1	FLOT1	0.818429	8.80264e-10	1.86386e-08
Coronovirus Disease 2019 (COVID-19) - patients in Intensive Care Unit (ICU)	ENSG00000243317	short transmembrane mitochondrial protein 1	STMP1	0.790396	9.05596e-10	1.91507e-08
Coronovirus Disease 2019 (COVID-19) - patients in Intensive Care Unit (ICU)	ENSG00000004866	suppression of tumorigenicity 7	ST7	1.09211	9.09021e-10	1.91988e-08
Coronovirus Disease 2019 (COVID-19) - patients in Intensive Care Unit (ICU)	ENSG00000186854	TraB domain containing 2A	TRABD2A	-1.50787	9.17892e-10	1.93392e-08
Coronovirus Disease 2019 (COVID-19) - patients in Intensive Care Unit (ICU)	ENSG00000161010	MRN complex interacting protein	MRNIP	-1.11052	9.17989e-10	1.93392e-08
Coronovirus Disease 2019 (COVID-19) - patients in Intensive Care Unit (ICU)	ENSG00000111775	cytochrome c oxidase subunit 6A1	COX6A1	0.694214	9.20184e-10	1.9361e-08
Coronovirus Disease 2019 (COVID-19) - patients in Intensive Care Unit (ICU)	ENSG00000157680	diacylglycerol kinase iota	DGKI	4.23168	9.32908e-10	1.9604e-08
Coronovirus Disease 2019 (COVID-19) - patients in Intensive Care Unit (ICU)	ENSG00000090924	pleckstrin homology and RhoGEF domain containing G2	PLEKHG2	0.922585	9.52478e-10	1.99901e-08
Coronovirus Disease 2019 (COVID-19) - patients in Intensive Care Unit (ICU)	ENSG00000167994	RAB3A interacting protein like 1	RAB3IL1	3.81962	9.57731e-10	2.00751e-08
Coronovirus Disease 2019 (COVID-19) - patients in Intensive Care Unit (ICU)	ENSG00000198932	G protein-coupled receptor associated sorting protein 1	GPRASP1	-1.36464	9.64585e-10	2.01873e-08
Coronovirus Disease 2019 (COVID-19) - patients in Intensive Care Unit (ICU)	ENSG00000125148	metallothionein 2A	MT2A	1.245	9.65507e-10	2.01873e-08
Coronovirus Disease 2019 (COVID-19) - patients in Intensive Care Unit (ICU)	ENSG00000008869	HEAT repeat containing 5B	HEATR5B	-0.808552	9.72036e-10	2.02984e-08
Coronovirus Disease 2019 (COVID-19) - patients in Intensive Care Unit (ICU)	ENSG00000088340	fer-1 like family member 4 (pseudogene)	FER1L4	3.5613	9.97885e-10	2.08121e-08
Coronovirus Disease 2019 (COVID-19) - patients in Intensive Care Unit (ICU)	ENSG00000117632	stathmin 1	STMN1	1.16332	1.02565e-09	2.13644e-08
Coronovirus Disease 2019 (COVID-19) - patients in Intensive Care Unit (ICU)	ENSG00000177398	uromodulin like 1	UMODL1	3.97464	1.0386e-09	2.16074e-08
Coronovirus Disease 2019 (COVID-19) - patients in Intensive Care Unit (ICU)	ENSG00000088836	solute carrier family 4 member 11	SLC4A11	2.3464	1.04573e-09	2.17286e-08
Coronovirus Disease 2019 (COVID-19) - patients in Intensive Care Unit (ICU)	ENSG00000151692	ring finger protein 144A	RNF144A	-1.26038	1.0507e-09	2.18047e-08
Coronovirus Disease 2019 (COVID-19) - patients in Intensive Care Unit (ICU)	ENSG00000167766	zinc finger protein 83	ZNF83	-1.25176	1.05797e-09	2.19282e-08
Coronovirus Disease 2019 (COVID-19) - patients in Intensive Care Unit (ICU)	ENSG00000134765	desmocollin 1	DSC1	-3.35603	1.06422e-09	2.20304e-08
Coronovirus Disease 2019 (COVID-19) - patients in Intensive Care Unit (ICU)	ENSG00000267317	novel transcript, antisense to APC2	AC027307.2	-3.17463	1.10169e-09	2.27778e-08
Coronovirus Disease 2019 (COVID-19) - patients in Intensive Care Unit (ICU)	ENSG00000047617	anoctamin 2	ANO2	4.04493	1.11345e-09	2.29926e-08
Coronovirus Disease 2019 (COVID-19) - patients in Intensive Care Unit (ICU)	ENSG00000180667	YOD1 deubiquitinase	YOD1	1.55797	1.12659e-09	2.3235e-08
Coronovirus Disease 2019 (COVID-19) - patients in Intensive Care Unit (ICU)	ENSG00000106868	sushi domain containing 1	SUSD1	0.873325	1.13223e-09	2.33226e-08
Coronovirus Disease 2019 (COVID-19) - patients in Intensive Care Unit (ICU)	ENSG00000116221	mitochondrial ribosomal protein L37	MRPL37	0.648751	1.13544e-09	2.33598e-08
Coronovirus Disease 2019 (COVID-19) - patients in Intensive Care Unit (ICU)	ENSG00000178741	cytochrome c oxidase subunit 5A	COX5A	0.679759	1.14643e-09	2.35568e-08
Coronovirus Disease 2019 (COVID-19) - patients in Intensive Care Unit (ICU)	ENSG00000170425	adenosine A2b receptor	ADORA2B	1.51903	1.16922e-09	2.39957e-08
Coronovirus Disease 2019 (COVID-19) - patients in Intensive Care Unit (ICU)	ENSG00000065413	ankyrin repeat domain 44	ANKRD44	-0.852938	1.1851e-09	2.42917e-08
Coronovirus Disease 2019 (COVID-19) - patients in Intensive Care Unit (ICU)	ENSG00000183578	TNF alpha induced protein 8 like 3	TNFAIP8L3	4.29729	1.26652e-09	2.58997e-08
Coronovirus Disease 2019 (COVID-19) - patients in Intensive Care Unit (ICU)	ENSG00000261055	novel transcript	AL450468.2	2.45806	1.26666e-09	2.58997e-08
Coronovirus Disease 2019 (COVID-19) - patients in Intensive Care Unit (ICU)	ENSG00000234810	novel transcript	AL603840.1	2.8189	1.31809e-09	2.69154e-08
Coronovirus Disease 2019 (COVID-19) - patients in Intensive Care Unit (ICU)	ENSG00000142731	polo like kinase 4	PLK4	1.36948	1.31956e-09	2.69154e-08
Coronovirus Disease 2019 (COVID-19) - patients in Intensive Care Unit (ICU)	ENSG00000008516	matrix metallopeptidase 25	MMP25	2.03189	1.33506e-09	2.71985e-08
Coronovirus Disease 2019 (COVID-19) - patients in Intensive Care Unit (ICU)	ENSG00000158457	tetraspanin 33	TSPAN33	1.2497	1.34172e-09	2.72714e-08
Coronovirus Disease 2019 (COVID-19) - patients in Intensive Care Unit (ICU)	ENSG00000026950	butyrophilin subfamily 3 member A1	BTN3A1	-1.14147	1.3421e-09	2.72714e-08
Coronovirus Disease 2019 (COVID-19) - patients in Intensive Care Unit (ICU)	ENSG00000127922	SEM1 26S proteasome complex subunit	SEM1	0.63275	1.34355e-09	2.72714e-08
Coronovirus Disease 2019 (COVID-19) - patients in Intensive Care Unit (ICU)	ENSG00000250334	long intergenic non-protein coding RNA 989	LINC00989	1.68421	1.36269e-09	2.76263e-08
Coronovirus Disease 2019 (COVID-19) - patients in Intensive Care Unit (ICU)	ENSG00000214274	angiogenin	ANG	1.97067	1.39595e-09	2.82557e-08
Coronovirus Disease 2019 (COVID-19) - patients in Intensive Care Unit (ICU)	ENSG00000161677	Josephin domain containing 2	JOSD2	0.798583	1.39712e-09	2.82557e-08
Coronovirus Disease 2019 (COVID-19) - patients in Intensive Care Unit (ICU)	ENSG00000144935	transient receptor potential cation channel subfamily C member 1	TRPC1	-2.54343	1.41228e-09	2.85277e-08
Coronovirus Disease 2019 (COVID-19) - patients in Intensive Care Unit (ICU)	ENSG00000198075	sulfotransferase family 1C member 4	SULT1C4	3.28924	1.41728e-09	2.85942e-08
Coronovirus Disease 2019 (COVID-19) - patients in Intensive Care Unit (ICU)	ENSG00000183691	noggin	NOG	-3.63369	1.42333e-09	2.86815e-08
Coronovirus Disease 2019 (COVID-19) - patients in Intensive Care Unit (ICU)	ENSG00000042753	adaptor related protein complex 2 subunit sigma 1	AP2S1	0.89436	1.44653e-09	2.91137e-08
Coronovirus Disease 2019 (COVID-19) - patients in Intensive Care Unit (ICU)	ENSG00000150681	regulator of G protein signaling 18	RGS18	1.34272	1.46504e-09	2.94508e-08
Coronovirus Disease 2019 (COVID-19) - patients in Intensive Care Unit (ICU)	ENSG00000173626	trafficking protein particle complex 3 like	TRAPPC3L	2.48617	1.47611e-09	2.96376e-08
Coronovirus Disease 2019 (COVID-19) - patients in Intensive Care Unit (ICU)	ENSG00000140332	TLE family member 3, transcriptional corepressor	TLE3	0.917448	1.50157e-09	3.01018e-08
Coronovirus Disease 2019 (COVID-19) - patients in Intensive Care Unit (ICU)	ENSG00000129354	adaptor related protein complex 1 subunit mu 2	AP1M2	2.96437	1.50283e-09	3.01018e-08
Coronovirus Disease 2019 (COVID-19) - patients in Intensive Care Unit (ICU)	ENSG00000115414	fibronectin 1	FN1	3.21617	1.5128e-09	3.0265e-08
Coronovirus Disease 2019 (COVID-19) - patients in Intensive Care Unit (ICU)	ENSG00000137310	transcription factor 19	TCF19	0.937567	1.54015e-09	3.07753e-08
Coronovirus Disease 2019 (COVID-19) - patients in Intensive Care Unit (ICU)	ENSG00000072110	actinin alpha 1	ACTN1	0.984647	1.5999e-09	3.19309e-08
Coronovirus Disease 2019 (COVID-19) - patients in Intensive Care Unit (ICU)	ENSG00000141552	anaphase promoting complex subunit 11	ANAPC11	0.656192	1.61681e-09	3.22299e-08
Coronovirus Disease 2019 (COVID-19) - patients in Intensive Care Unit (ICU)	ENSG00000118508	RAB32, member RAS oncogene family	RAB32	1.11862	1.62737e-09	3.24017e-08
Coronovirus Disease 2019 (COVID-19) - patients in Intensive Care Unit (ICU)	ENSG00000165283	stomatin like 2	STOML2	0.561247	1.64402e-09	3.26943e-08
Coronovirus Disease 2019 (COVID-19) - patients in Intensive Care Unit (ICU)	ENSG00000185339	transcobalamin 2	TCN2	1.62022	1.67911e-09	3.33523e-08
Coronovirus Disease 2019 (COVID-19) - patients in Intensive Care Unit (ICU)	ENSG00000149925	aldolase, fructose-bisphosphate A	ALDOA	0.920506	1.68742e-09	3.34775e-08
Coronovirus Disease 2019 (COVID-19) - patients in Intensive Care Unit (ICU)	ENSG00000105701	FKBP prolyl isomerase 8	FKBP8	0.838899	1.72201e-09	3.41231e-08
Coronovirus Disease 2019 (COVID-19) - patients in Intensive Care Unit (ICU)	ENSG00000169692	1-acylglycerol-3-phosphate O-acyltransferase 2	AGPAT2	1.02699	1.74411e-09	3.45202e-08
Coronovirus Disease 2019 (COVID-19) - patients in Intensive Care Unit (ICU)	ENSG00000147124	zinc finger protein 41	ZNF41	-1.07964	1.79495e-09	3.54843e-08
Coronovirus Disease 2019 (COVID-19) - patients in Intensive Care Unit (ICU)	ENSG00000079215	solute carrier family 1 member 3	SLC1A3	2.16319	1.80143e-09	3.55703e-08
Coronovirus Disease 2019 (COVID-19) - patients in Intensive Care Unit (ICU)	ENSG00000241468	ATP synthase membrane subunit f	ATP5MF	0.858215	1.81239e-09	3.57444e-08
Coronovirus Disease 2019 (COVID-19) - patients in Intensive Care Unit (ICU)	ENSG00000260844	zinc finger, FYVE domain containing 9 (ZFYVE9) pseudogene	AC055876.4	2.8716	1.83666e-09	3.61803e-08
Coronovirus Disease 2019 (COVID-19) - patients in Intensive Care Unit (ICU)	ENSG00000171223	JunB proto-oncogene, AP-1 transcription factor subunit	JUNB	-1.27319	1.88065e-09	3.70032e-08
Coronovirus Disease 2019 (COVID-19) - patients in Intensive Care Unit (ICU)	ENSG00000157557	ETS proto-oncogene 2, transcription factor	ETS2	1.82858	1.89741e-09	3.7289e-08
Coronovirus Disease 2019 (COVID-19) - patients in Intensive Care Unit (ICU)	ENSG00000177469	caveolae associated protein 1	CAVIN1	2.28785	1.90104e-09	3.73163e-08
Coronovirus Disease 2019 (COVID-19) - patients in Intensive Care Unit (ICU)	ENSG00000150337	Fc fragment of IgG receptor Ia	FCGR1A	2.18554	1.94505e-09	3.81354e-08
Coronovirus Disease 2019 (COVID-19) - patients in Intensive Care Unit (ICU)	ENSG00000198780	family with sequence similarity 169 member A	FAM169A	-1.5533	1.97576e-09	3.86919e-08
Coronovirus Disease 2019 (COVID-19) - patients in Intensive Care Unit (ICU)	ENSG00000184106	triggering receptor expressed on myeloid cells like 3, pseudogene	TREML3P	2.22475	2.02144e-09	3.95401e-08
Coronovirus Disease 2019 (COVID-19) - patients in Intensive Care Unit (ICU)	ENSG00000180190	testis development related protein	TDRP	2.33179	2.02934e-09	3.96482e-08
Coronovirus Disease 2019 (COVID-19) - patients in Intensive Care Unit (ICU)	ENSG00000160211	glucose-6-phosphate dehydrogenase	G6PD	0.95143	2.05114e-09	4.00272e-08
Coronovirus Disease 2019 (COVID-19) - patients in Intensive Care Unit (ICU)	ENSG00000105136	zinc finger protein 419	ZNF419	-1.41211	2.05702e-09	4.00952e-08
Coronovirus Disease 2019 (COVID-19) - patients in Intensive Care Unit (ICU)	ENSG00000167767	keratin 80	KRT80	2.59801	2.1092e-09	4.10641e-08
Coronovirus Disease 2019 (COVID-19) - patients in Intensive Care Unit (ICU)	ENSG00000268555	novel transcript	AC123912.4	2.99019	2.1292e-09	4.14053e-08
Coronovirus Disease 2019 (COVID-19) - patients in Intensive Care Unit (ICU)	ENSG00000233392	novel transcript	AC104809.2	-3.15628	2.15629e-09	4.18832e-08
Coronovirus Disease 2019 (COVID-19) - patients in Intensive Care Unit (ICU)	ENSG00000261253	uncharacterized LOC100287036	AC137932.2	3.06199	2.21311e-09	4.29369e-08
Coronovirus Disease 2019 (COVID-19) - patients in Intensive Care Unit (ICU)	ENSG00000100234	TIMP metallopeptidase inhibitor 3	TIMP3	2.15132	2.22322e-09	4.30829e-08
Coronovirus Disease 2019 (COVID-19) - patients in Intensive Care Unit (ICU)	ENSG00000124733	male-enhanced antigen 1	MEA1	0.636797	2.25999e-09	4.37447e-08
Coronovirus Disease 2019 (COVID-19) - patients in Intensive Care Unit (ICU)	ENSG00000197050	zinc finger protein 420	ZNF420	-1.14451	2.28847e-09	4.42447e-08
Coronovirus Disease 2019 (COVID-19) - patients in Intensive Care Unit (ICU)	ENSG00000127252	phospholipase A and acyltransferase 1	PLAAT1	2.74222	2.31141e-09	4.46365e-08
Coronovirus Disease 2019 (COVID-19) - patients in Intensive Care Unit (ICU)	ENSG00000159210	SNF8 subunit of ESCRT-II	SNF8	0.693377	2.33286e-09	4.49987e-08
Coronovirus Disease 2019 (COVID-19) - patients in Intensive Care Unit (ICU)	ENSG00000105438	KDEL endoplasmic reticulum protein retention receptor 1	KDELR1	0.845999	2.38904e-09	4.60291e-08
Coronovirus Disease 2019 (COVID-19) - patients in Intensive Care Unit (ICU)	ENSG00000104904	ornithine decarboxylase antizyme 1	OAZ1	0.629979	2.39699e-09	4.6129e-08
Coronovirus Disease 2019 (COVID-19) - patients in Intensive Care Unit (ICU)	ENSG00000185909	kelch domain containing 8B	KLHDC8B	1.57778	2.44123e-09	4.69261e-08
Coronovirus Disease 2019 (COVID-19) - patients in Intensive Care Unit (ICU)	ENSG00000006327	TNF receptor superfamily member 12A	TNFRSF12A	2.20544	2.51488e-09	4.82862e-08
Coronovirus Disease 2019 (COVID-19) - patients in Intensive Care Unit (ICU)	ENSG00000133742	carbonic anhydrase 1	CA1	7.61096	2.52464e-09	4.8418e-08
Coronovirus Disease 2019 (COVID-19) - patients in Intensive Care Unit (ICU)	ENSG00000245680	zinc finger protein 585B	ZNF585B	-1.08451	2.56808e-09	4.91945e-08
Coronovirus Disease 2019 (COVID-19) - patients in Intensive Care Unit (ICU)	ENSG00000197747	S100 calcium binding protein A10	S100A10	0.870442	2.57448e-09	4.92605e-08
Coronovirus Disease 2019 (COVID-19) - patients in Intensive Care Unit (ICU)	ENSG00000116678	leptin receptor	LEPR	1.53456	2.60902e-09	4.98643e-08
Coronovirus Disease 2019 (COVID-19) - patients in Intensive Care Unit (ICU)	ENSG00000271913	novel transcript, antisense to TAGAP	AL035530.2	-1.34477	2.71805e-09	5.18643e-08
Coronovirus Disease 2019 (COVID-19) - patients in Intensive Care Unit (ICU)	ENSG00000170889	ribosomal protein S9	RPS9	0.58201	2.71988e-09	5.18643e-08
Coronovirus Disease 2019 (COVID-19) - patients in Intensive Care Unit (ICU)	ENSG00000115129	tumor protein p53 inducible protein 3	TP53I3	1.64087	2.81293e-09	5.35774e-08
Coronovirus Disease 2019 (COVID-19) - patients in Intensive Care Unit (ICU)	ENSG00000104892	kinesin light chain 3	KLC3	5.61968	2.8335e-09	5.39075e-08
Coronovirus Disease 2019 (COVID-19) - patients in Intensive Care Unit (ICU)	ENSG00000105887	myotrophin	MTPN	0.736283	2.84543e-09	5.40728e-08
Coronovirus Disease 2019 (COVID-19) - patients in Intensive Care Unit (ICU)	ENSG00000254986	dipeptidyl peptidase 3	DPP3	0.720651	2.94973e-09	5.59912e-08
Coronovirus Disease 2019 (COVID-19) - patients in Intensive Care Unit (ICU)	ENSG00000221978	cyclin L2	CCNL2	-0.830822	3.00708e-09	5.7015e-08
Coronovirus Disease 2019 (COVID-19) - patients in Intensive Care Unit (ICU)	ENSG00000182795	chromosome 1 open reading frame 116	C1orf116	2.59753	3.01364e-09	5.70744e-08
Coronovirus Disease 2019 (COVID-19) - patients in Intensive Care Unit (ICU)	ENSG00000109674	nei like DNA glycosylase 3	NEIL3	2.31118	3.02725e-09	5.72672e-08
Coronovirus Disease 2019 (COVID-19) - patients in Intensive Care Unit (ICU)	ENSG00000134590	retrotransposon Gag like 8C	RTL8C	0.668846	3.08172e-09	5.82316e-08
Coronovirus Disease 2019 (COVID-19) - patients in Intensive Care Unit (ICU)	ENSG00000136908	dolichyl-phosphate mannosyltransferase subunit 2, regulatory	DPM2	0.702387	3.09723e-09	5.84586e-08
Coronovirus Disease 2019 (COVID-19) - patients in Intensive Care Unit (ICU)	ENSG00000143321	heparin binding growth factor	HDGF	0.597059	3.13504e-09	5.91052e-08
Coronovirus Disease 2019 (COVID-19) - patients in Intensive Care Unit (ICU)	ENSG00000142657	phosphogluconate dehydrogenase	PGD	1.27102	3.19573e-09	6.01814e-08
Coronovirus Disease 2019 (COVID-19) - patients in Intensive Care Unit (ICU)	ENSG00000065308	translocation associated membrane protein 2	TRAM2	1.00048	3.31261e-09	6.23123e-08
Coronovirus Disease 2019 (COVID-19) - patients in Intensive Care Unit (ICU)	ENSG00000197093	galactose-3-O-sulfotransferase 4	GAL3ST4	-2.13588	3.32185e-09	6.24156e-08
Coronovirus Disease 2019 (COVID-19) - patients in Intensive Care Unit (ICU)	ENSG00000133800	lymphatic vessel endothelial hyaluronan receptor 1	LYVE1	3.02626	3.4197e-09	6.41818e-08
Coronovirus Disease 2019 (COVID-19) - patients in Intensive Care Unit (ICU)	ENSG00000158856	dematin actin binding protein	DMTN	1.45967	3.47352e-09	6.51187e-08
Coronovirus Disease 2019 (COVID-19) - patients in Intensive Care Unit (ICU)	ENSG00000108387	septin 4	SEPTIN4	2.17151	3.48264e-09	6.52165e-08
Coronovirus Disease 2019 (COVID-19) - patients in Intensive Care Unit (ICU)	ENSG00000148450	methionine sulfoxide reductase B2	MSRB2	1.14409	3.4993e-09	6.5455e-08
Coronovirus Disease 2019 (COVID-19) - patients in Intensive Care Unit (ICU)	ENSG00000157600	transmembrane protein 164	TMEM164	0.920712	3.51398e-09	6.56559e-08
Coronovirus Disease 2019 (COVID-19) - patients in Intensive Care Unit (ICU)	ENSG00000061676	NCK associated protein 1	NCKAP1	1.62878	3.62149e-09	6.75889e-08
Coronovirus Disease 2019 (COVID-19) - patients in Intensive Care Unit (ICU)	ENSG00000104687	glutathione-disulfide reductase	GSR	0.773505	3.70741e-09	6.91152e-08
Coronovirus Disease 2019 (COVID-19) - patients in Intensive Care Unit (ICU)	ENSG00000125971	dynein light chain roadblock-type 1	DYNLRB1	0.871587	3.87993e-09	7.22507e-08
Coronovirus Disease 2019 (COVID-19) - patients in Intensive Care Unit (ICU)	ENSG00000148926	adrenomedullin	ADM	2.66046	3.90887e-09	7.27086e-08
Coronovirus Disease 2019 (COVID-19) - patients in Intensive Care Unit (ICU)	ENSG00000033627	ATPase H+ transporting V0 subunit a1	ATP6V0A1	0.941638	3.91977e-09	7.283e-08
Coronovirus Disease 2019 (COVID-19) - patients in Intensive Care Unit (ICU)	ENSG00000171314	phosphoglycerate mutase 1	PGAM1	0.95588	3.9253e-09	7.28517e-08
Coronovirus Disease 2019 (COVID-19) - patients in Intensive Care Unit (ICU)	ENSG00000126768	translocase of inner mitochondrial membrane 17B	TIMM17B	0.592222	3.97514e-09	7.36947e-08
Coronovirus Disease 2019 (COVID-19) - patients in Intensive Care Unit (ICU)	ENSG00000211593	immunoglobulin kappa joining 5	IGKJ5	2.24705	3.98042e-09	7.37107e-08
Coronovirus Disease 2019 (COVID-19) - patients in Intensive Care Unit (ICU)	ENSG00000198829	succinate receptor 1	SUCNR1	2.68997	4.1838e-09	7.7391e-08
Coronovirus Disease 2019 (COVID-19) - patients in Intensive Care Unit (ICU)	ENSG00000168298	H1.4 linker histone, cluster member	H1-4	1.48359	4.22068e-09	7.79868e-08
Coronovirus Disease 2019 (COVID-19) - patients in Intensive Care Unit (ICU)	ENSG00000130958	solute carrier family 35 member D2	SLC35D2	1.13477	4.37701e-09	8.07859e-08
Coronovirus Disease 2019 (COVID-19) - patients in Intensive Care Unit (ICU)	ENSG00000181061	HIG1 hypoxia inducible domain family member 1A	HIGD1A	0.893514	4.38852e-09	8.09088e-08
Coronovirus Disease 2019 (COVID-19) - patients in Intensive Care Unit (ICU)	ENSG00000167110	golgin A2	GOLGA2	0.84102	4.44026e-09	8.17724e-08
Coronovirus Disease 2019 (COVID-19) - patients in Intensive Care Unit (ICU)	ENSG00000169129	actin filament associated protein 1 like 2	AFAP1L2	1.66663	4.47442e-09	8.23106e-08
Coronovirus Disease 2019 (COVID-19) - patients in Intensive Care Unit (ICU)	ENSG00000211669	immunoglobulin lambda variable 3-10	IGLV3-10	3.94558	4.53494e-09	8.33319e-08
Coronovirus Disease 2019 (COVID-19) - patients in Intensive Care Unit (ICU)	ENSG00000130429	actin related protein 2/3 complex subunit 1B	ARPC1B	0.816063	4.54557e-09	8.34354e-08
Coronovirus Disease 2019 (COVID-19) - patients in Intensive Care Unit (ICU)	ENSG00000117410	ATPase H+ transporting V0 subunit b	ATP6V0B	0.672136	4.57625e-09	8.39064e-08
Coronovirus Disease 2019 (COVID-19) - patients in Intensive Care Unit (ICU)	ENSG00000023697	deoxyribose-phosphate aldolase	DERA	0.778541	4.58736e-09	8.40177e-08
Coronovirus Disease 2019 (COVID-19) - patients in Intensive Care Unit (ICU)	ENSG00000012223	lactotransferrin	LTF	5.47163	4.7427e-09	8.67675e-08
Coronovirus Disease 2019 (COVID-19) - patients in Intensive Care Unit (ICU)	ENSG00000121316	phospholipase B domain containing 1	PLBD1	1.60608	4.93103e-09	9.01141e-08
Coronovirus Disease 2019 (COVID-19) - patients in Intensive Care Unit (ICU)	ENSG00000180879	signal sequence receptor subunit 4	SSR4	0.60383	4.96237e-09	9.05877e-08
Coronovirus Disease 2019 (COVID-19) - patients in Intensive Care Unit (ICU)	ENSG00000211935	immunoglobulin heavy variable 1-3	IGHV1-3	3.68487	4.97321e-09	9.06864e-08
Coronovirus Disease 2019 (COVID-19) - patients in Intensive Care Unit (ICU)	ENSG00000040933	inositol polyphosphate-4-phosphatase type I A	INPP4A	-0.743941	5.08204e-09	9.25696e-08
Coronovirus Disease 2019 (COVID-19) - patients in Intensive Care Unit (ICU)	ENSG00000243264	immunoglobulin kappa variable 2D-29	IGKV2D-29	3.37455	5.2631e-09	9.57632e-08
Coronovirus Disease 2019 (COVID-19) - patients in Intensive Care Unit (ICU)	ENSG00000109265	capping protein inhibiting regulator of actin dynamics	CRACD	2.74162	5.27735e-09	9.59179e-08
Coronovirus Disease 2019 (COVID-19) - patients in Intensive Care Unit (ICU)	ENSG00000156509	F-box protein 43	FBXO43	2.73246	5.40801e-09	9.81857e-08
Coronovirus Disease 2019 (COVID-19) - patients in Intensive Care Unit (ICU)	ENSG00000189013	killer cell immunoglobulin like receptor, two Ig domains and long cytoplasmic tail 4	KIR2DL4	1.67047	5.42881e-09	9.84562e-08
Coronovirus Disease 2019 (COVID-19) - patients in Intensive Care Unit (ICU)	ENSG00000235257	ITGA9 antisense RNA 1	ITGA9-AS1	2.17841	5.57074e-09	1.0092e-07
Coronovirus Disease 2019 (COVID-19) - patients in Intensive Care Unit (ICU)	ENSG00000164713	brain protein I3	BRI3	0.934891	5.60432e-09	1.01419e-07
Coronovirus Disease 2019 (COVID-19) - patients in Intensive Care Unit (ICU)	ENSG00000211857	T cell receptor alpha joining 32	TRAJ32	-2.76747	5.62554e-09	1.01692e-07
Coronovirus Disease 2019 (COVID-19) - patients in Intensive Care Unit (ICU)	ENSG00000004468	CD38 molecule	CD38	1.19355	5.72836e-09	1.03439e-07
Coronovirus Disease 2019 (COVID-19) - patients in Intensive Care Unit (ICU)	ENSG00000240671	immunoglobulin kappa variable 1-8	IGKV1-8	2.55748	5.79961e-09	1.04612e-07
Coronovirus Disease 2019 (COVID-19) - patients in Intensive Care Unit (ICU)	ENSG00000122643	5'-nucleotidase, cytosolic IIIA	NT5C3A	0.974738	5.81321e-09	1.04745e-07
Coronovirus Disease 2019 (COVID-19) - patients in Intensive Care Unit (ICU)	ENSG00000137834	SMAD family member 6	SMAD6	1.54141	5.82914e-09	1.04918e-07
Coronovirus Disease 2019 (COVID-19) - patients in Intensive Care Unit (ICU)	ENSG00000181754	adhesion molecule with Ig like domain 1	AMIGO1	-1.66875	5.8859e-09	1.05826e-07
Coronovirus Disease 2019 (COVID-19) - patients in Intensive Care Unit (ICU)	ENSG00000172270	basigin (Ok blood group)	BSG	0.685212	5.91744e-09	1.06278e-07
Coronovirus Disease 2019 (COVID-19) - patients in Intensive Care Unit (ICU)	ENSG00000211459	mitochondrially encoded 12S rRNA	MT-RNR1	0.937239	6.10187e-09	1.09473e-07
Coronovirus Disease 2019 (COVID-19) - patients in Intensive Care Unit (ICU)	ENSG00000182004	small nuclear ribonucleoprotein polypeptide E	SNRPE	0.76133	6.2171e-09	1.1142e-07
Coronovirus Disease 2019 (COVID-19) - patients in Intensive Care Unit (ICU)	ENSG00000100418	desumoylating isopeptidase 1	DESI1	0.734455	6.22706e-09	1.11479e-07
Coronovirus Disease 2019 (COVID-19) - patients in Intensive Care Unit (ICU)	ENSG00000211663	immunoglobulin lambda variable 3-19	IGLV3-19	4.04636	6.25658e-09	1.11887e-07
Coronovirus Disease 2019 (COVID-19) - patients in Intensive Care Unit (ICU)	ENSG00000197024	zinc finger protein 398	ZNF398	-0.884818	6.45651e-09	1.15303e-07
Coronovirus Disease 2019 (COVID-19) - patients in Intensive Care Unit (ICU)	ENSG00000112053	solute carrier family 26 member 8	SLC26A8	2.48208	6.46142e-09	1.15303e-07
Coronovirus Disease 2019 (COVID-19) - patients in Intensive Care Unit (ICU)	ENSG00000170906	NADH:ubiquinone oxidoreductase subunit A3	NDUFA3	0.641597	6.69584e-09	1.19359e-07
Coronovirus Disease 2019 (COVID-19) - patients in Intensive Care Unit (ICU)	ENSG00000167705	Rab interacting lysosomal protein	RILP	1.01552	6.73577e-09	1.19943e-07
Coronovirus Disease 2019 (COVID-19) - patients in Intensive Care Unit (ICU)	ENSG00000168461	RAB31, member RAS oncogene family	RAB31	1.01365	6.87332e-09	1.22174e-07
Coronovirus Disease 2019 (COVID-19) - patients in Intensive Care Unit (ICU)	ENSG00000168646	axin 2	AXIN2	-1.98767	6.87572e-09	1.22174e-07
Coronovirus Disease 2019 (COVID-19) - patients in Intensive Care Unit (ICU)	ENSG00000280011	novel transcript, antisense to PARVG	AL031595.2	1.54677	7.11903e-09	1.26363e-07
Coronovirus Disease 2019 (COVID-19) - patients in Intensive Care Unit (ICU)	ENSG00000149485	fatty acid desaturase 1	FADS1	1.38475	7.23787e-09	1.28336e-07
Coronovirus Disease 2019 (COVID-19) - patients in Intensive Care Unit (ICU)	ENSG00000159176	cysteine and glycine rich protein 1	CSRP1	0.637891	7.28653e-09	1.29061e-07
Coronovirus Disease 2019 (COVID-19) - patients in Intensive Care Unit (ICU)	ENSG00000123416	tubulin alpha 1b	TUBA1B	0.618211	7.5016e-09	1.3273e-07
Coronovirus Disease 2019 (COVID-19) - patients in Intensive Care Unit (ICU)	ENSG00000186889	transmembrane protein 17	TMEM17	1.7869	7.66123e-09	1.35411e-07
Coronovirus Disease 2019 (COVID-19) - patients in Intensive Care Unit (ICU)	ENSG00000100300	translocator protein	TSPO	0.825897	7.67848e-09	1.35572e-07
Coronovirus Disease 2019 (COVID-19) - patients in Intensive Care Unit (ICU)	ENSG00000163513	transforming growth factor beta receptor 2	TGFBR2	-0.980785	7.74086e-09	1.36529e-07
Coronovirus Disease 2019 (COVID-19) - patients in Intensive Care Unit (ICU)	ENSG00000182551	acireductone dioxygenase 1	ADI1	0.647609	7.77081e-09	1.36778e-07
Coronovirus Disease 2019 (COVID-19) - patients in Intensive Care Unit (ICU)	ENSG00000109472	carboxypeptidase E	CPE	4.76301	7.7767e-09	1.36778e-07
Coronovirus Disease 2019 (COVID-19) - patients in Intensive Care Unit (ICU)	ENSG00000126067	proteasome 20S subunit beta 2	PSMB2	0.709236	7.77961e-09	1.36778e-07
Coronovirus Disease 2019 (COVID-19) - patients in Intensive Care Unit (ICU)	ENSG00000100439	abhydrolase domain containing 4	ABHD4	1.02826	7.81607e-09	1.37275e-07
Coronovirus Disease 2019 (COVID-19) - patients in Intensive Care Unit (ICU)	ENSG00000211662	immunoglobulin lambda variable 3-21	IGLV3-21	2.88803	7.86516e-09	1.37992e-07
Coronovirus Disease 2019 (COVID-19) - patients in Intensive Care Unit (ICU)	ENSG00000079931	monooxygenase DBH like 1	MOXD1	1.87519	7.91177e-09	1.38664e-07
Coronovirus Disease 2019 (COVID-19) - patients in Intensive Care Unit (ICU)	ENSG00000103569	aquaporin 9	AQP9	1.74021	7.99182e-09	1.3992e-07
Coronovirus Disease 2019 (COVID-19) - patients in Intensive Care Unit (ICU)	ENSG00000167476	junctional sarcoplasmic reticulum protein 1	JSRP1	1.95672	8.04666e-09	1.40732e-07
Coronovirus Disease 2019 (COVID-19) - patients in Intensive Care Unit (ICU)	ENSG00000068137	pleckstrin homology, MyTH4 and FERM domain containing H3	PLEKHH3	1.49211	8.33058e-09	1.45545e-07
Coronovirus Disease 2019 (COVID-19) - patients in Intensive Care Unit (ICU)	ENSG00000198093	zinc finger protein 649	ZNF649	-1.10156	8.42834e-09	1.47099e-07
Coronovirus Disease 2019 (COVID-19) - patients in Intensive Care Unit (ICU)	ENSG00000012048	BRCA1 DNA repair associated	BRCA1	1.27722	8.79156e-09	1.53171e-07
Coronovirus Disease 2019 (COVID-19) - patients in Intensive Care Unit (ICU)	ENSG00000197006	methyltransferase like 9	METTL9	0.965159	8.79462e-09	1.53171e-07
Coronovirus Disease 2019 (COVID-19) - patients in Intensive Care Unit (ICU)	ENSG00000180914	oxytocin receptor	OXTR	2.86897	8.85963e-09	1.54095e-07
Coronovirus Disease 2019 (COVID-19) - patients in Intensive Care Unit (ICU)	ENSG00000163479	signal sequence receptor subunit 2	SSR2	0.569777	8.86614e-09	1.54095e-07
Coronovirus Disease 2019 (COVID-19) - patients in Intensive Care Unit (ICU)	ENSG00000179855	GIPC PDZ domain containing family member 3	GIPC3	2.18977	8.89855e-09	1.54498e-07
Coronovirus Disease 2019 (COVID-19) - patients in Intensive Care Unit (ICU)	ENSG00000095932	small integral membrane protein 24	SMIM24	3.29843	8.99859e-09	1.56072e-07
Coronovirus Disease 2019 (COVID-19) - patients in Intensive Care Unit (ICU)	ENSG00000164236	ankyrin repeat domain 33B	ANKRD33B	1.90397	9.02404e-09	1.56351e-07
Coronovirus Disease 2019 (COVID-19) - patients in Intensive Care Unit (ICU)	ENSG00000165891	E2F transcription factor 7	E2F7	2.58744	9.03969e-09	1.5646e-07
Coronovirus Disease 2019 (COVID-19) - patients in Intensive Care Unit (ICU)	ENSG00000137216	transmembrane protein 63B	TMEM63B	0.968389	9.46657e-09	1.63436e-07
Coronovirus Disease 2019 (COVID-19) - patients in Intensive Care Unit (ICU)	ENSG00000119318	RAD23 homolog B, nucleotide excision repair protein	RAD23B	0.769737	9.4698e-09	1.63436e-07
Coronovirus Disease 2019 (COVID-19) - patients in Intensive Care Unit (ICU)	ENSG00000275294	long intergenic non-protein coding RNA 2340	LINC02340	2.06174	9.47213e-09	1.63436e-07
Coronovirus Disease 2019 (COVID-19) - patients in Intensive Care Unit (ICU)	ENSG00000123643	solute carrier family 36 member 1	SLC36A1	1.06351	9.70744e-09	1.67294e-07
Coronovirus Disease 2019 (COVID-19) - patients in Intensive Care Unit (ICU)	ENSG00000112029	F-box protein 5	FBXO5	0.999941	9.71576e-09	1.67294e-07
Coronovirus Disease 2019 (COVID-19) - patients in Intensive Care Unit (ICU)	ENSG00000109501	wolframin ER transmembrane glycoprotein	WFS1	1.09912	9.81279e-09	1.6879e-07
Coronovirus Disease 2019 (COVID-19) - patients in Intensive Care Unit (ICU)	ENSG00000183762	kringle containing transmembrane protein 1	KREMEN1	2.87121	9.89401e-09	1.70012e-07
Coronovirus Disease 2019 (COVID-19) - patients in Intensive Care Unit (ICU)	ENSG00000159128	interferon gamma receptor 2	IFNGR2	0.952014	1.00109e-08	1.71844e-07
Coronovirus Disease 2019 (COVID-19) - patients in Intensive Care Unit (ICU)	ENSG00000204310	1-acylglycerol-3-phosphate O-acyltransferase 1	AGPAT1	0.843441	1.01436e-08	1.73942e-07
Coronovirus Disease 2019 (COVID-19) - patients in Intensive Care Unit (ICU)	ENSG00000156265	MAP3K7 C-terminal like	MAP3K7CL	2.13011	1.02286e-08	1.7522e-07
Coronovirus Disease 2019 (COVID-19) - patients in Intensive Care Unit (ICU)	ENSG00000178229	zinc finger protein 543	ZNF543	-1.74608	1.03515e-08	1.77144e-07
Coronovirus Disease 2019 (COVID-19) - patients in Intensive Care Unit (ICU)	ENSG00000184076	ubiquinol-cytochrome c reductase, complex III subunit X	UQCR10	0.625371	1.03777e-08	1.7741e-07
Coronovirus Disease 2019 (COVID-19) - patients in Intensive Care Unit (ICU)	ENSG00000279673	TEC	AC092919.3	1.76155	1.05973e-08	1.80978e-07
Coronovirus Disease 2019 (COVID-19) - patients in Intensive Care Unit (ICU)	ENSG00000229390	MHC class I polypeptide-related sequence D (pseudogene)	MICD	5.11165	1.07402e-08	1.83231e-07
Coronovirus Disease 2019 (COVID-19) - patients in Intensive Care Unit (ICU)	ENSG00000118705	ribophorin II	RPN2	0.539549	1.08948e-08	1.8568e-07
Coronovirus Disease 2019 (COVID-19) - patients in Intensive Care Unit (ICU)	ENSG00000147872	perilipin 2	PLIN2	1.25569	1.09276e-08	1.86049e-07
Coronovirus Disease 2019 (COVID-19) - patients in Intensive Care Unit (ICU)	ENSG00000257093	DENN domain containing 11	DENND11	-0.947752	1.09826e-08	1.86794e-07
Coronovirus Disease 2019 (COVID-19) - patients in Intensive Care Unit (ICU)	ENSG00000112379	ARFGEF family member 3	ARFGEF3	3.77709	1.12151e-08	1.90554e-07
Coronovirus Disease 2019 (COVID-19) - patients in Intensive Care Unit (ICU)	ENSG00000105976	MET proto-oncogene, receptor tyrosine kinase	MET	3.15164	1.14435e-08	1.94042e-07
Coronovirus Disease 2019 (COVID-19) - patients in Intensive Care Unit (ICU)	ENSG00000249138	proteoglycan 3 (PRG3) pseudogene	AC084871.1	2.46358	1.14436e-08	1.94042e-07
Coronovirus Disease 2019 (COVID-19) - patients in Intensive Care Unit (ICU)	ENSG00000165626	BEN domain containing 7	BEND7	2.78331	1.165e-08	1.97341e-07
Coronovirus Disease 2019 (COVID-19) - patients in Intensive Care Unit (ICU)	ENSG00000132963	proteasome maturation protein	POMP	0.870878	1.19985e-08	2.03037e-07
Coronovirus Disease 2019 (COVID-19) - patients in Intensive Care Unit (ICU)	ENSG00000167671	UBX domain protein 6	UBXN6	1.12663	1.27265e-08	2.15138e-07
Coronovirus Disease 2019 (COVID-19) - patients in Intensive Care Unit (ICU)	ENSG00000277791	proteasome 20S subunit beta 3	PSMB3	0.713333	1.27593e-08	2.15474e-07
Coronovirus Disease 2019 (COVID-19) - patients in Intensive Care Unit (ICU)	ENSG00000196230	tubulin beta class I	TUBB	0.675023	1.27836e-08	2.15667e-07
Coronovirus Disease 2019 (COVID-19) - patients in Intensive Care Unit (ICU)	ENSG00000188177	zinc finger CCCH-type containing 6	ZC3H6	-0.866077	1.28231e-08	2.16115e-07
Coronovirus Disease 2019 (COVID-19) - patients in Intensive Care Unit (ICU)	ENSG00000170858	leukocyte immunoglobulin-like receptor pseudogene 2	LILRP2	2.22431	1.29513e-08	2.18054e-07
Coronovirus Disease 2019 (COVID-19) - patients in Intensive Care Unit (ICU)	ENSG00000149600	COMM domain containing 7	COMMD7	0.556301	1.31153e-08	2.20593e-07
Coronovirus Disease 2019 (COVID-19) - patients in Intensive Care Unit (ICU)	ENSG00000215039	CD27 antisense RNA 1	CD27-AS1	1.73949	1.34996e-08	2.26828e-07
Coronovirus Disease 2019 (COVID-19) - patients in Intensive Care Unit (ICU)	ENSG00000198417	metallothionein 1F	MT1F	1.11848	1.38102e-08	2.31814e-07
Coronovirus Disease 2019 (COVID-19) - patients in Intensive Care Unit (ICU)	ENSG00000260231	KDM7A divergent transcript	KDM7A-DT	1.2845	1.3838e-08	2.32048e-07
Coronovirus Disease 2019 (COVID-19) - patients in Intensive Care Unit (ICU)	ENSG00000129559	NEDD8 ubiquitin like modifier	NEDD8	0.637406	1.38809e-08	2.32532e-07
Coronovirus Disease 2019 (COVID-19) - patients in Intensive Care Unit (ICU)	ENSG00000123360	phosphodiesterase 1B	PDE1B	1.22535	1.39852e-08	2.34045e-07
Coronovirus Disease 2019 (COVID-19) - patients in Intensive Care Unit (ICU)	ENSG00000130725	ubiquitin conjugating enzyme E2 M	UBE2M	0.624566	1.40002e-08	2.34061e-07
Coronovirus Disease 2019 (COVID-19) - patients in Intensive Care Unit (ICU)	ENSG00000281990	immunoglobulin heavy variable 1-69-2	IGHV1-69-2	5.04394	1.41424e-08	2.36203e-07
Coronovirus Disease 2019 (COVID-19) - patients in Intensive Care Unit (ICU)	ENSG00000131042	leukocyte immunoglobulin like receptor B2	LILRB2	0.95268	1.47527e-08	2.46149e-07
Coronovirus Disease 2019 (COVID-19) - patients in Intensive Care Unit (ICU)	ENSG00000102898	nuclear transport factor 2	NUTF2	0.650614	1.48551e-08	2.47609e-07
Coronovirus Disease 2019 (COVID-19) - patients in Intensive Care Unit (ICU)	ENSG00000178033	calcium homeostasis modulator family member 5	CALHM5	2.84374	1.51506e-08	2.52284e-07
Coronovirus Disease 2019 (COVID-19) - patients in Intensive Care Unit (ICU)	ENSG00000163344	phosphomevalonate kinase	PMVK	0.675797	1.52405e-08	2.533e-07
Coronovirus Disease 2019 (COVID-19) - patients in Intensive Care Unit (ICU)	ENSG00000196911	karyopherin subunit alpha 5	KPNA5	-1.31086	1.5242e-08	2.533e-07
Coronovirus Disease 2019 (COVID-19) - patients in Intensive Care Unit (ICU)	ENSG00000152439	zinc finger protein 773	ZNF773	-1.16081	1.52837e-08	2.53739e-07
Coronovirus Disease 2019 (COVID-19) - patients in Intensive Care Unit (ICU)	ENSG00000168672	LRAT domain containing 2	LRATD2	-1.55757	1.53563e-08	2.54692e-07
Coronovirus Disease 2019 (COVID-19) - patients in Intensive Care Unit (ICU)	ENSG00000250361	glycophorin B (MNS blood group)	GYPB	7.61705	1.53733e-08	2.54721e-07
Coronovirus Disease 2019 (COVID-19) - patients in Intensive Care Unit (ICU)	ENSG00000167863	ATP synthase peripheral stalk subunit d	ATP5PD	0.715308	1.55987e-08	2.58198e-07
Coronovirus Disease 2019 (COVID-19) - patients in Intensive Care Unit (ICU)	ENSG00000211964	immunoglobulin heavy variable 3-48	IGHV3-48	3.26527	1.595e-08	2.63751e-07
Coronovirus Disease 2019 (COVID-19) - patients in Intensive Care Unit (ICU)	ENSG00000286646	novel transcript, antisense to MAP3K5	AL121933.2	1.20523	1.59862e-08	2.64088e-07
Coronovirus Disease 2019 (COVID-19) - patients in Intensive Care Unit (ICU)	ENSG00000174197	MAX dimerization protein MGA	MGA	-0.829815	1.60365e-08	2.64657e-07
Coronovirus Disease 2019 (COVID-19) - patients in Intensive Care Unit (ICU)	ENSG00000183955	lysine methyltransferase 5A	KMT5A	0.845389	1.61657e-08	2.66526e-07
Coronovirus Disease 2019 (COVID-19) - patients in Intensive Care Unit (ICU)	ENSG00000180198	regulator of chromosome condensation 1	RCC1	0.807966	1.62241e-08	2.67225e-07
Coronovirus Disease 2019 (COVID-19) - patients in Intensive Care Unit (ICU)	ENSG00000237054	PRMT5 antisense RNA 1	PRMT5-AS1	-2.30181	1.62441e-08	2.67291e-07
Coronovirus Disease 2019 (COVID-19) - patients in Intensive Care Unit (ICU)	ENSG00000034152	mitogen-activated protein kinase kinase 3	MAP2K3	0.614032	1.63438e-08	2.68599e-07
Coronovirus Disease 2019 (COVID-19) - patients in Intensive Care Unit (ICU)	ENSG00000129810	shugoshin 1	SGO1	1.70692	1.63558e-08	2.68599e-07
Coronovirus Disease 2019 (COVID-19) - patients in Intensive Care Unit (ICU)	ENSG00000185155	Mix paired-like homeobox	MIXL1	3.50217	1.6386e-08	2.68831e-07
Coronovirus Disease 2019 (COVID-19) - patients in Intensive Care Unit (ICU)	ENSG00000211895	immunoglobulin heavy constant alpha 1	IGHA1	2.89767	1.6496e-08	2.70117e-07
Coronovirus Disease 2019 (COVID-19) - patients in Intensive Care Unit (ICU)	ENSG00000172671	zinc finger AN1-type containing 4	ZFAND4	-0.649514	1.64968e-08	2.70117e-07
Coronovirus Disease 2019 (COVID-19) - patients in Intensive Care Unit (ICU)	ENSG00000150760	dedicator of cytokinesis 1	DOCK1	1.81848	1.69844e-08	2.77828e-07
Coronovirus Disease 2019 (COVID-19) - patients in Intensive Care Unit (ICU)	ENSG00000070404	follistatin like 3	FSTL3	1.29822	1.70125e-08	2.78015e-07
Coronovirus Disease 2019 (COVID-19) - patients in Intensive Care Unit (ICU)	ENSG00000137075	ring finger protein 38	RNF38	-0.660948	1.76762e-08	2.88579e-07
Coronovirus Disease 2019 (COVID-19) - patients in Intensive Care Unit (ICU)	ENSG00000147394	zinc finger protein 185 with LIM domain	ZNF185	1.4922	1.77332e-08	2.89226e-07
Coronovirus Disease 2019 (COVID-19) - patients in Intensive Care Unit (ICU)	ENSG00000131845	zinc finger protein 304	ZNF304	-2.04047	1.77953e-08	2.89955e-07
Coronovirus Disease 2019 (COVID-19) - patients in Intensive Care Unit (ICU)	ENSG00000106089	syntaxin 1A	STX1A	1.2221	1.7935e-08	2.91947e-07
Coronovirus Disease 2019 (COVID-19) - patients in Intensive Care Unit (ICU)	ENSG00000141971	multivesicular body subunit 12A	MVB12A	0.729529	1.82256e-08	2.96388e-07
Coronovirus Disease 2019 (COVID-19) - patients in Intensive Care Unit (ICU)	ENSG00000154518	ATP synthase membrane subunit c locus 3	ATP5MC3	0.650416	1.83638e-08	2.98344e-07
Coronovirus Disease 2019 (COVID-19) - patients in Intensive Care Unit (ICU)	ENSG00000257704	InaF motif containing 1	INAFM1	1.16069	1.83939e-08	2.98543e-07
Coronovirus Disease 2019 (COVID-19) - patients in Intensive Care Unit (ICU)	ENSG00000149554	checkpoint kinase 1	CHEK1	1.65054	1.8423e-08	2.98724e-07
Coronovirus Disease 2019 (COVID-19) - patients in Intensive Care Unit (ICU)	ENSG00000183684	Aly/REF export factor	ALYREF	0.733	1.84475e-08	2.98832e-07
Coronovirus Disease 2019 (COVID-19) - patients in Intensive Care Unit (ICU)	ENSG00000108423	tubulin delta 1	TUBD1	-0.853038	1.84826e-08	2.9911e-07
Coronovirus Disease 2019 (COVID-19) - patients in Intensive Care Unit (ICU)	ENSG00000105404	Rab acceptor 1	RABAC1	0.812186	1.85596e-08	3.00065e-07
Coronovirus Disease 2019 (COVID-19) - patients in Intensive Care Unit (ICU)	ENSG00000091164	thioredoxin like 1	TXNL1	0.602301	1.86579e-08	3.0136e-07
Coronovirus Disease 2019 (COVID-19) - patients in Intensive Care Unit (ICU)	ENSG00000142192	amyloid beta precursor protein	APP	0.98022	1.86758e-08	3.0136e-07
Coronovirus Disease 2019 (COVID-19) - patients in Intensive Care Unit (ICU)	ENSG00000107951	mitochondrial poly(A) polymerase	MTPAP	-0.895439	1.8822e-08	3.03426e-07
Coronovirus Disease 2019 (COVID-19) - patients in Intensive Care Unit (ICU)	ENSG00000282572	novel transcript similar to family member with sequence similarity 157	AC215522.2	2.04524	1.95723e-08	3.15217e-07
Coronovirus Disease 2019 (COVID-19) - patients in Intensive Care Unit (ICU)	ENSG00000111602	timeless circadian regulator	TIMELESS	0.771951	1.97347e-08	3.17526e-07
Coronovirus Disease 2019 (COVID-19) - patients in Intensive Care Unit (ICU)	ENSG00000137807	kinesin family member 23	KIF23	1.54395	2.03374e-08	3.26908e-07
Coronovirus Disease 2019 (COVID-19) - patients in Intensive Care Unit (ICU)	ENSG00000073792	insulin like growth factor 2 mRNA binding protein 2	IGF2BP2	1.49095	2.07213e-08	3.32757e-07
Coronovirus Disease 2019 (COVID-19) - patients in Intensive Care Unit (ICU)	ENSG00000185222	transcription elongation factor A like 9	TCEAL9	1.9309	2.11297e-08	3.3899e-07
Coronovirus Disease 2019 (COVID-19) - patients in Intensive Care Unit (ICU)	ENSG00000129255	mannose-P-dolichol utilization defect 1	MPDU1	0.760417	2.13584e-08	3.42329e-07
Coronovirus Disease 2019 (COVID-19) - patients in Intensive Care Unit (ICU)	ENSG00000211652	immunoglobulin lambda variable 7-43	IGLV7-43	2.8255	2.14016e-08	3.42693e-07
Coronovirus Disease 2019 (COVID-19) - patients in Intensive Care Unit (ICU)	ENSG00000163191	S100 calcium binding protein A11	S100A11	0.759379	2.14525e-08	3.43179e-07
Coronovirus Disease 2019 (COVID-19) - patients in Intensive Care Unit (ICU)	ENSG00000249915	programmed cell death 6	PDCD6	-0.936142	2.15584e-08	3.44541e-07
Coronovirus Disease 2019 (COVID-19) - patients in Intensive Care Unit (ICU)	ENSG00000162407	phospholipid phosphatase 3	PLPP3	1.73906	2.17017e-08	3.46501e-07
Coronovirus Disease 2019 (COVID-19) - patients in Intensive Care Unit (ICU)	ENSG00000119782	FKBP prolyl isomerase 1B	FKBP1B	1.81365	2.29291e-08	3.65748e-07
Coronovirus Disease 2019 (COVID-19) - patients in Intensive Care Unit (ICU)	ENSG00000119013	NADH:ubiquinone oxidoreductase subunit B3	NDUFB3	0.907033	2.29961e-08	3.66466e-07
Coronovirus Disease 2019 (COVID-19) - patients in Intensive Care Unit (ICU)	ENSG00000230530	LIMD1 antisense RNA 1	LIMD1-AS1	-3.3688	2.31924e-08	3.69212e-07
Coronovirus Disease 2019 (COVID-19) - patients in Intensive Care Unit (ICU)	ENSG00000111817	dermatan sulfate epimerase	DSE	1.01783	2.32267e-08	3.69212e-07
Coronovirus Disease 2019 (COVID-19) - patients in Intensive Care Unit (ICU)	ENSG00000022840	ring finger protein 10	RNF10	0.747717	2.32348e-08	3.69212e-07
Coronovirus Disease 2019 (COVID-19) - patients in Intensive Care Unit (ICU)	ENSG00000118513	MYB proto-oncogene, transcription factor	MYB	1.14216	2.34005e-08	3.71491e-07
Coronovirus Disease 2019 (COVID-19) - patients in Intensive Care Unit (ICU)	ENSG00000140538	neurotrophic receptor tyrosine kinase 3	NTRK3	3.2918	2.37082e-08	3.76018e-07
Coronovirus Disease 2019 (COVID-19) - patients in Intensive Care Unit (ICU)	ENSG00000118689	forkhead box O3	FOXO3	0.790413	2.38211e-08	3.7745e-07
Coronovirus Disease 2019 (COVID-19) - patients in Intensive Care Unit (ICU)	ENSG00000166033	HtrA serine peptidase 1	HTRA1	2.70213	2.42606e-08	3.84049e-07
Coronovirus Disease 2019 (COVID-19) - patients in Intensive Care Unit (ICU)	ENSG00000196550	family with sequence similarity 72 member A	FAM72A	1.98421	2.45922e-08	3.88929e-07
Coronovirus Disease 2019 (COVID-19) - patients in Intensive Care Unit (ICU)	ENSG00000166508	minichromosome maintenance complex component 7	MCM7	0.761543	2.4748e-08	3.91023e-07
Coronovirus Disease 2019 (COVID-19) - patients in Intensive Care Unit (ICU)	ENSG00000236138	double homeobox 4 like 26 (pseudogene)	DUX4L26	3.12625	2.52913e-08	3.99229e-07
Coronovirus Disease 2019 (COVID-19) - patients in Intensive Care Unit (ICU)	ENSG00000286369	novel transcript	AP002813.1	1.88925	2.5378e-08	4.0022e-07
Coronovirus Disease 2019 (COVID-19) - patients in Intensive Care Unit (ICU)	ENSG00000186594	MIR22 host gene	MIR22HG	1.37812	2.56707e-08	4.04452e-07
Coronovirus Disease 2019 (COVID-19) - patients in Intensive Care Unit (ICU)	ENSG00000138092	centromere protein O	CENPO	1.02118	2.59102e-08	4.07841e-07
Coronovirus Disease 2019 (COVID-19) - patients in Intensive Care Unit (ICU)	ENSG00000189144	zinc finger protein 573	ZNF573	-1.11193	2.60638e-08	4.09872e-07
Coronovirus Disease 2019 (COVID-19) - patients in Intensive Care Unit (ICU)	ENSG00000186818	leukocyte immunoglobulin like receptor B4	LILRB4	1.48727	2.66964e-08	4.19424e-07
Coronovirus Disease 2019 (COVID-19) - patients in Intensive Care Unit (ICU)	ENSG00000146833	tripartite motif containing 4	TRIM4	-0.693744	2.68753e-08	4.21838e-07
Coronovirus Disease 2019 (COVID-19) - patients in Intensive Care Unit (ICU)	ENSG00000093167	LRR binding FLII interacting protein 2	LRRFIP2	0.74234	2.71529e-08	4.25543e-07
Coronovirus Disease 2019 (COVID-19) - patients in Intensive Care Unit (ICU)	ENSG00000126262	free fatty acid receptor 2	FFAR2	1.71748	2.71662e-08	4.25543e-07
Coronovirus Disease 2019 (COVID-19) - patients in Intensive Care Unit (ICU)	ENSG00000211967	immunoglobulin heavy variable 3-53	IGHV3-53	2.44103	2.71878e-08	4.25543e-07
Coronovirus Disease 2019 (COVID-19) - patients in Intensive Care Unit (ICU)	ENSG00000117308	UDP-galactose-4-epimerase	GALE	0.900079	2.72198e-08	4.25644e-07
Coronovirus Disease 2019 (COVID-19) - patients in Intensive Care Unit (ICU)	ENSG00000100243	cytochrome b5 reductase 3	CYB5R3	0.739668	2.7685e-08	4.32514e-07
Coronovirus Disease 2019 (COVID-19) - patients in Intensive Care Unit (ICU)	ENSG00000165233	caspase recruitment domain family member 19	CARD19	0.857874	2.81454e-08	4.39294e-07
Coronovirus Disease 2019 (COVID-19) - patients in Intensive Care Unit (ICU)	ENSG00000116586	late endosomal/lysosomal adaptor, MAPK and MTOR activator 2	LAMTOR2	0.755899	2.81957e-08	4.39669e-07
Coronovirus Disease 2019 (COVID-19) - patients in Intensive Care Unit (ICU)	ENSG00000183722	LHFPL tetraspan subfamily member 6	LHFPL6	2.50043	2.83737e-08	4.42031e-07
Coronovirus Disease 2019 (COVID-19) - patients in Intensive Care Unit (ICU)	ENSG00000121060	tripartite motif containing 25	TRIM25	0.628088	2.87525e-08	4.47514e-07
Coronovirus Disease 2019 (COVID-19) - patients in Intensive Care Unit (ICU)	ENSG00000105939	zinc finger CCCH-type containing, antiviral 1	ZC3HAV1	-0.841135	2.92497e-08	4.54828e-07
Coronovirus Disease 2019 (COVID-19) - patients in Intensive Care Unit (ICU)	ENSG00000259330	InaF motif containing 2	INAFM2	1.13581	2.93161e-08	4.55213e-07
Coronovirus Disease 2019 (COVID-19) - patients in Intensive Care Unit (ICU)	ENSG00000144591	GDP-mannose pyrophosphorylase A	GMPPA	0.647034	2.9329e-08	4.55213e-07
Coronovirus Disease 2019 (COVID-19) - patients in Intensive Care Unit (ICU)	ENSG00000176973	family with sequence similarity 89 member B	FAM89B	0.632634	2.95198e-08	4.57748e-07
Coronovirus Disease 2019 (COVID-19) - patients in Intensive Care Unit (ICU)	ENSG00000136160	endothelin receptor type B	EDNRB	3.90318	2.98979e-08	4.63182e-07
Coronovirus Disease 2019 (COVID-19) - patients in Intensive Care Unit (ICU)	ENSG00000187607	zinc finger protein 286A	ZNF286A	-1.41066	3.02933e-08	4.68872e-07
Coronovirus Disease 2019 (COVID-19) - patients in Intensive Care Unit (ICU)	ENSG00000158578	5'-aminolevulinate synthase 2	ALAS2	7.09241	3.11132e-08	4.81116e-07
Coronovirus Disease 2019 (COVID-19) - patients in Intensive Care Unit (ICU)	ENSG00000124098	family with sequence similarity 210 member B	FAM210B	1.24457	3.16683e-08	4.89246e-07
Coronovirus Disease 2019 (COVID-19) - patients in Intensive Care Unit (ICU)	ENSG00000278195	somatostatin receptor 3	SSTR3	-1.81559	3.24729e-08	5.01212e-07
Coronovirus Disease 2019 (COVID-19) - patients in Intensive Care Unit (ICU)	ENSG00000141646	SMAD family member 4	SMAD4	-0.773302	3.28459e-08	5.065e-07
Coronovirus Disease 2019 (COVID-19) - patients in Intensive Care Unit (ICU)	ENSG00000105866	Sp4 transcription factor	SP4	-1.11606	3.32078e-08	5.11248e-07
Coronovirus Disease 2019 (COVID-19) - patients in Intensive Care Unit (ICU)	ENSG00000153066	thioredoxin domain containing 11	TXNDC11	0.808832	3.32151e-08	5.11248e-07
Coronovirus Disease 2019 (COVID-19) - patients in Intensive Care Unit (ICU)	ENSG00000008405	cryptochrome circadian regulator 1	CRY1	-0.814985	3.34378e-08	5.14202e-07
Coronovirus Disease 2019 (COVID-19) - patients in Intensive Care Unit (ICU)	ENSG00000285043	uncharaterized LOC112694756	AC093512.2	2.14423	3.36441e-08	5.16899e-07
Coronovirus Disease 2019 (COVID-19) - patients in Intensive Care Unit (ICU)	ENSG00000224650	immunoglobulin heavy variable 3-74	IGHV3-74	2.84555	3.38503e-08	5.19589e-07
Coronovirus Disease 2019 (COVID-19) - patients in Intensive Care Unit (ICU)	ENSG00000225697	solute carrier family 26 member 6	SLC26A6	0.712573	3.40253e-08	5.21794e-07
Coronovirus Disease 2019 (COVID-19) - patients in Intensive Care Unit (ICU)	ENSG00000211943	immunoglobulin heavy variable 3-15	IGHV3-15	2.63607	3.41101e-08	5.22614e-07
Coronovirus Disease 2019 (COVID-19) - patients in Intensive Care Unit (ICU)	ENSG00000132471	WW domain binding protein 2	WBP2	0.626766	3.44453e-08	5.27266e-07
Coronovirus Disease 2019 (COVID-19) - patients in Intensive Care Unit (ICU)	ENSG00000111452	adhesion G protein-coupled receptor D1	ADGRD1	-1.65096	3.48291e-08	5.32653e-07
Coronovirus Disease 2019 (COVID-19) - patients in Intensive Care Unit (ICU)	ENSG00000206337	HLA complex P5	HCP5	-1.33788	3.5425e-08	5.4127e-07
Coronovirus Disease 2019 (COVID-19) - patients in Intensive Care Unit (ICU)	ENSG00000103145	host cell factor C1 regulator 1	HCFC1R1	0.991653	3.61059e-08	5.51169e-07
Coronovirus Disease 2019 (COVID-19) - patients in Intensive Care Unit (ICU)	ENSG00000269335	inhibitor of nuclear factor kappa B kinase regulatory subunit gamma	IKBKG	0.74343	3.66321e-08	5.5869e-07
Coronovirus Disease 2019 (COVID-19) - patients in Intensive Care Unit (ICU)	ENSG00000127334	dual specificity tyrosine phosphorylation regulated kinase 2	DYRK2	-1.05235	3.67624e-08	5.60165e-07
Coronovirus Disease 2019 (COVID-19) - patients in Intensive Care Unit (ICU)	ENSG00000138617	poly(ADP-ribose) polymerase family member 16	PARP16	-0.596475	3.73987e-08	5.69341e-07
Coronovirus Disease 2019 (COVID-19) - patients in Intensive Care Unit (ICU)	ENSG00000273542	H4 clustered histone 12	H4C12	1.60529	3.74811e-08	5.70074e-07
Coronovirus Disease 2019 (COVID-19) - patients in Intensive Care Unit (ICU)	ENSG00000237296	SMG1 pseudogene 1	SMG1P1	-4.2697	3.79009e-08	5.75936e-07
Coronovirus Disease 2019 (COVID-19) - patients in Intensive Care Unit (ICU)	ENSG00000170837	G protein-coupled receptor 27	GPR27	1.92666	3.8366e-08	5.82168e-07
Coronovirus Disease 2019 (COVID-19) - patients in Intensive Care Unit (ICU)	ENSG00000034713	GABA type A receptor associated protein like 2	GABARAPL2	0.570466	3.83809e-08	5.82168e-07
Coronovirus Disease 2019 (COVID-19) - patients in Intensive Care Unit (ICU)	ENSG00000187323	DCC netrin 1 receptor	DCC	3.84749	3.90559e-08	5.91868e-07
Coronovirus Disease 2019 (COVID-19) - patients in Intensive Care Unit (ICU)	ENSG00000099194	stearoyl-CoA desaturase	SCD	1.50201	3.94828e-08	5.97796e-07
Coronovirus Disease 2019 (COVID-19) - patients in Intensive Care Unit (ICU)	ENSG00000183160	transmembrane protein 119	TMEM119	2.15224	3.95609e-08	5.98435e-07
Coronovirus Disease 2019 (COVID-19) - patients in Intensive Care Unit (ICU)	ENSG00000108309	RUN domain containing 3A	RUNDC3A	4.68394	3.97297e-08	6.00443e-07
Coronovirus Disease 2019 (COVID-19) - patients in Intensive Care Unit (ICU)	ENSG00000113263	IL2 inducible T cell kinase	ITK	-1.16141	4.16097e-08	6.28288e-07
Coronovirus Disease 2019 (COVID-19) - patients in Intensive Care Unit (ICU)	ENSG00000173372	complement C1q A chain	C1QA	2.32802	4.25903e-08	6.42513e-07
Coronovirus Disease 2019 (COVID-19) - patients in Intensive Care Unit (ICU)	ENSG00000109919	mitochondrial carrier 2	MTCH2	0.632674	4.35956e-08	6.57085e-07
Coronovirus Disease 2019 (COVID-19) - patients in Intensive Care Unit (ICU)	ENSG00000136315	novel transcript	AL355922.1	3.20155	4.41693e-08	6.6513e-07
Coronovirus Disease 2019 (COVID-19) - patients in Intensive Care Unit (ICU)	ENSG00000162551	alkaline phosphatase, biomineralization associated	ALPL	4.93817	4.49222e-08	6.75859e-07
Coronovirus Disease 2019 (COVID-19) - patients in Intensive Care Unit (ICU)	ENSG00000105875	WD repeat domain 91	WDR91	-0.704911	4.5132e-08	6.78404e-07
Coronovirus Disease 2019 (COVID-19) - patients in Intensive Care Unit (ICU)	ENSG00000198821	CD247 molecule	CD247	-1.09418	4.51818e-08	6.78541e-07
Coronovirus Disease 2019 (COVID-19) - patients in Intensive Care Unit (ICU)	ENSG00000128284	apolipoprotein L3	APOL3	-0.747651	4.52934e-08	6.79605e-07
Coronovirus Disease 2019 (COVID-19) - patients in Intensive Care Unit (ICU)	ENSG00000183597	transport and golgi organization 2 homolog	TANGO2	0.728316	4.55673e-08	6.831e-07
Coronovirus Disease 2019 (COVID-19) - patients in Intensive Care Unit (ICU)	ENSG00000010610	CD4 molecule	CD4	-0.951964	4.62562e-08	6.92804e-07
Coronovirus Disease 2019 (COVID-19) - patients in Intensive Care Unit (ICU)	ENSG00000196867	ZFP28 zinc finger protein	ZFP28	-1.48238	4.64951e-08	6.95758e-07
Coronovirus Disease 2019 (COVID-19) - patients in Intensive Care Unit (ICU)	ENSG00000088876	zinc finger protein 343	ZNF343	-0.818455	4.65575e-08	6.96068e-07
Coronovirus Disease 2019 (COVID-19) - patients in Intensive Care Unit (ICU)	ENSG00000253239	immunoglobulin lambda variable (I)-70 (pseudogene)	IGLVI-70	4.0941	4.70539e-08	7.0286e-07
Coronovirus Disease 2019 (COVID-19) - patients in Intensive Care Unit (ICU)	ENSG00000112335	sorting nexin 3	SNX3	0.666737	4.77464e-08	7.12566e-07
Coronovirus Disease 2019 (COVID-19) - patients in Intensive Care Unit (ICU)	ENSG00000129173	E2F transcription factor 8	E2F8	3.01795	4.82913e-08	7.20054e-07
Coronovirus Disease 2019 (COVID-19) - patients in Intensive Care Unit (ICU)	ENSG00000152078	TLC domain containing 4	TLCD4	2.86823	4.86538e-08	7.24811e-07
Coronovirus Disease 2019 (COVID-19) - patients in Intensive Care Unit (ICU)	ENSG00000147570	DnaJ heat shock protein family (Hsp40) member C5 beta	DNAJC5B	3.0846	4.87224e-08	7.25185e-07
Coronovirus Disease 2019 (COVID-19) - patients in Intensive Care Unit (ICU)	ENSG00000049759	NEDD4 like E3 ubiquitin protein ligase	NEDD4L	1.54411	5.03174e-08	7.48258e-07
Coronovirus Disease 2019 (COVID-19) - patients in Intensive Care Unit (ICU)	ENSG00000163041	H3.3 histone A	H3-3A	0.81311	5.04744e-08	7.49925e-07
Coronovirus Disease 2019 (COVID-19) - patients in Intensive Care Unit (ICU)	ENSG00000177485	zinc finger and BTB domain containing 33	ZBTB33	-0.812539	5.09171e-08	7.55504e-07
Coronovirus Disease 2019 (COVID-19) - patients in Intensive Care Unit (ICU)	ENSG00000268758	adhesion G protein-coupled receptor E4, pseudogene	ADGRE4P	-1.9858	5.09405e-08	7.55504e-07
Coronovirus Disease 2019 (COVID-19) - patients in Intensive Care Unit (ICU)	ENSG00000176055	metallo-beta-lactamase domain containing 2	MBLAC2	-1.45918	5.13131e-08	7.60355e-07
Coronovirus Disease 2019 (COVID-19) - patients in Intensive Care Unit (ICU)	ENSG00000166228	pterin-4 alpha-carbinolamine dehydratase 1	PCBD1	1.04502	5.17134e-08	7.65606e-07
Coronovirus Disease 2019 (COVID-19) - patients in Intensive Care Unit (ICU)	ENSG00000256269	hydroxymethylbilane synthase	HMBS	0.962416	5.26806e-08	7.79233e-07
Coronovirus Disease 2019 (COVID-19) - patients in Intensive Care Unit (ICU)	ENSG00000004779	NADH:ubiquinone oxidoreductase subunit AB1	NDUFAB1	0.598977	5.27623e-08	7.79751e-07
Coronovirus Disease 2019 (COVID-19) - patients in Intensive Care Unit (ICU)	ENSG00000248905	formin 1	FMN1	1.96165	5.29715e-08	7.8215e-07
Coronovirus Disease 2019 (COVID-19) - patients in Intensive Care Unit (ICU)	ENSG00000282173	T cell receptor beta joining 1-5	TRBJ1-5	-1.82292	5.35408e-08	7.89857e-07
Coronovirus Disease 2019 (COVID-19) - patients in Intensive Care Unit (ICU)	ENSG00000211933	immunoglobulin heavy variable 6-1	IGHV6-1	2.44945	5.36964e-08	7.91452e-07
Coronovirus Disease 2019 (COVID-19) - patients in Intensive Care Unit (ICU)	ENSG00000173540	GDP-mannose pyrophosphorylase B	GMPPB	0.680074	5.55728e-08	8.18037e-07
Coronovirus Disease 2019 (COVID-19) - patients in Intensive Care Unit (ICU)	ENSG00000051128	homer scaffold protein 3	HOMER3	1.12887	5.55981e-08	8.18037e-07
Coronovirus Disease 2019 (COVID-19) - patients in Intensive Care Unit (ICU)	ENSG00000107742	SPARC (osteonectin), cwcv and kazal like domains proteoglycan 2	SPOCK2	-1.27657	5.74917e-08	8.44549e-07
Coronovirus Disease 2019 (COVID-19) - patients in Intensive Care Unit (ICU)	ENSG00000169403	platelet activating factor receptor	PTAFR	1.114	5.75012e-08	8.44549e-07
Coronovirus Disease 2019 (COVID-19) - patients in Intensive Care Unit (ICU)	ENSG00000099622	cold inducible RNA binding protein	CIRBP	-0.676891	5.79607e-08	8.50549e-07
Coronovirus Disease 2019 (COVID-19) - patients in Intensive Care Unit (ICU)	ENSG00000214212	chromosome 19 open reading frame 38	C19orf38	0.870564	5.97646e-08	8.7625e-07
Coronovirus Disease 2019 (COVID-19) - patients in Intensive Care Unit (ICU)	ENSG00000164733	cathepsin B	CTSB	0.993152	5.99939e-08	8.7884e-07
Coronovirus Disease 2019 (COVID-19) - patients in Intensive Care Unit (ICU)	ENSG00000134910	STT3 oligosaccharyltransferase complex catalytic subunit A	STT3A	0.717849	6.08614e-08	8.90765e-07
Coronovirus Disease 2019 (COVID-19) - patients in Intensive Care Unit (ICU)	ENSG00000145685	LHFPL tetraspan subfamily member 2	LHFPL2	1.28876	6.13422e-08	8.97015e-07
Coronovirus Disease 2019 (COVID-19) - patients in Intensive Care Unit (ICU)	ENSG00000118496	F-box protein 30	FBXO30	-1.30023	6.33311e-08	9.25289e-07
Coronovirus Disease 2019 (COVID-19) - patients in Intensive Care Unit (ICU)	ENSG00000171051	formyl peptide receptor 1	FPR1	1.22457	6.41393e-08	9.35772e-07
Coronovirus Disease 2019 (COVID-19) - patients in Intensive Care Unit (ICU)	ENSG00000243063	immunoglobulin kappa variable 3-7 (non-functional)	IGKV3-7	3.50696	6.41608e-08	9.35772e-07
Coronovirus Disease 2019 (COVID-19) - patients in Intensive Care Unit (ICU)	ENSG00000174233	adenylate cyclase 6	ADCY6	2.28829	6.48208e-08	9.44572e-07
Coronovirus Disease 2019 (COVID-19) - patients in Intensive Care Unit (ICU)	ENSG00000211959	immunoglobulin heavy variable 4-39	IGHV4-39	3.26245	6.49342e-08	9.45399e-07
Coronovirus Disease 2019 (COVID-19) - patients in Intensive Care Unit (ICU)	ENSG00000143761	ADP ribosylation factor 1	ARF1	0.469084	6.50482e-08	9.46233e-07
Coronovirus Disease 2019 (COVID-19) - patients in Intensive Care Unit (ICU)	ENSG00000117411	beta-1,4-galactosyltransferase 2	B4GALT2	1.46418	6.51305e-08	9.46604e-07
Coronovirus Disease 2019 (COVID-19) - patients in Intensive Care Unit (ICU)	ENSG00000116670	mitotic arrest deficient 2 like 2	MAD2L2	0.695896	6.5659e-08	9.53455e-07
Coronovirus Disease 2019 (COVID-19) - patients in Intensive Care Unit (ICU)	ENSG00000103740	acyl-CoA synthetase bubblegum family member 1	ACSBG1	2.21973	6.62094e-08	9.60532e-07
Coronovirus Disease 2019 (COVID-19) - patients in Intensive Care Unit (ICU)	ENSG00000004939	solute carrier family 4 member 1 (Diego blood group)	SLC4A1	6.3994	6.62614e-08	9.60532e-07
Coronovirus Disease 2019 (COVID-19) - patients in Intensive Care Unit (ICU)	ENSG00000259483	novel transcript	AL355073.1	2.57873	6.65763e-08	9.64259e-07
Coronovirus Disease 2019 (COVID-19) - patients in Intensive Care Unit (ICU)	ENSG00000167074	TEF transcription factor, PAR bZIP family member	TEF	-1.19074	6.68533e-08	9.67431e-07
Coronovirus Disease 2019 (COVID-19) - patients in Intensive Care Unit (ICU)	ENSG00000113068	prefoldin subunit 1	PFDN1	0.517512	6.74303e-08	9.74935e-07
Coronovirus Disease 2019 (COVID-19) - patients in Intensive Care Unit (ICU)	ENSG00000221909	family with sequence similarity 200 member A	FAM200A	-1.2065	6.84113e-08	9.88261e-07
Coronovirus Disease 2019 (COVID-19) - patients in Intensive Care Unit (ICU)	ENSG00000278857	immunoglobulin kappa variable 1D-12	IGKV1D-12	3.5669	6.91997e-08	9.98787e-07
Coronovirus Disease 2019 (COVID-19) - patients in Intensive Care Unit (ICU)	ENSG00000110880	coronin 1C	CORO1C	0.904625	6.92947e-08	9.99293e-07
Coronovirus Disease 2019 (COVID-19) - patients in Intensive Care Unit (ICU)	ENSG00000059378	poly(ADP-ribose) polymerase family member 12	PARP12	-0.775373	6.94638e-08	1.00087e-06
Coronovirus Disease 2019 (COVID-19) - patients in Intensive Care Unit (ICU)	ENSG00000198176	transcription factor Dp-1	TFDP1	0.623577	6.96371e-08	1.0025e-06
Coronovirus Disease 2019 (COVID-19) - patients in Intensive Care Unit (ICU)	ENSG00000185624	prolyl 4-hydroxylase subunit beta	P4HB	0.607556	7.0537e-08	1.01458e-06
Coronovirus Disease 2019 (COVID-19) - patients in Intensive Care Unit (ICU)	ENSG00000175756	aurora kinase A interacting protein 1	AURKAIP1	0.558828	7.09453e-08	1.01957e-06
Coronovirus Disease 2019 (COVID-19) - patients in Intensive Care Unit (ICU)	ENSG00000173208	ATP binding cassette subfamily D member 2	ABCD2	-1.59239	7.17903e-08	1.03083e-06
Coronovirus Disease 2019 (COVID-19) - patients in Intensive Care Unit (ICU)	ENSG00000173171	metaxin 1	MTX1	0.942607	7.21275e-08	1.03478e-06
Coronovirus Disease 2019 (COVID-19) - patients in Intensive Care Unit (ICU)	ENSG00000261704	immunoglobulin heavy variable 1/OR16-1 (pseudogene)	IGHV1OR16-1	4.4402	7.22895e-08	1.03621e-06
Coronovirus Disease 2019 (COVID-19) - patients in Intensive Care Unit (ICU)	ENSG00000105379	electron transfer flavoprotein subunit beta	ETFB	0.845187	7.24464e-08	1.03757e-06
Coronovirus Disease 2019 (COVID-19) - patients in Intensive Care Unit (ICU)	ENSG00000143545	RAB13, member RAS oncogene family	RAB13	2.26923	7.26923e-08	1.0402e-06
Coronovirus Disease 2019 (COVID-19) - patients in Intensive Care Unit (ICU)	ENSG00000173041	zinc finger protein 680	ZNF680	-1.15451	7.4015e-08	1.05822e-06
Coronovirus Disease 2019 (COVID-19) - patients in Intensive Care Unit (ICU)	ENSG00000025293	PHD finger protein 20	PHF20	-0.545384	7.47064e-08	1.06719e-06
Coronovirus Disease 2019 (COVID-19) - patients in Intensive Care Unit (ICU)	ENSG00000120279	MYC target 1	MYCT1	2.24151	7.51951e-08	1.07325e-06
Coronovirus Disease 2019 (COVID-19) - patients in Intensive Care Unit (ICU)	ENSG00000007080	coiled-coil domain containing 124	CCDC124	0.589144	7.5669e-08	1.07909e-06
Coronovirus Disease 2019 (COVID-19) - patients in Intensive Care Unit (ICU)	ENSG00000165113	G kinase anchoring protein 1	GKAP1	-1.25544	7.59687e-08	1.08244e-06
Coronovirus Disease 2019 (COVID-19) - patients in Intensive Care Unit (ICU)	ENSG00000086289	ependymin related 1	EPDR1	1.59523	7.61953e-08	1.08474e-06
Coronovirus Disease 2019 (COVID-19) - patients in Intensive Care Unit (ICU)	ENSG00000109089	cerebellar degeneration related protein 2 like	CDR2L	3.32584	7.63006e-08	1.08532e-06
Coronovirus Disease 2019 (COVID-19) - patients in Intensive Care Unit (ICU)	ENSG00000103479	RB transcriptional corepressor like 2	RBL2	-0.930515	7.66606e-08	1.08951e-06
Coronovirus Disease 2019 (COVID-19) - patients in Intensive Care Unit (ICU)	ENSG00000100351	GRB2 related adaptor protein 2	GRAP2	0.976315	7.73921e-08	1.09897e-06
Coronovirus Disease 2019 (COVID-19) - patients in Intensive Care Unit (ICU)	ENSG00000211786	T cell receptor alpha variable 8-2	TRAV8-2	-1.74851	7.83788e-08	1.11203e-06
Coronovirus Disease 2019 (COVID-19) - patients in Intensive Care Unit (ICU)	ENSG00000213625	leptin receptor overlapping transcript	LEPROT	0.800216	7.95825e-08	1.12756e-06
Coronovirus Disease 2019 (COVID-19) - patients in Intensive Care Unit (ICU)	ENSG00000103966	EH domain containing 4	EHD4	0.741963	7.96084e-08	1.12756e-06
Coronovirus Disease 2019 (COVID-19) - patients in Intensive Care Unit (ICU)	ENSG00000139567	activin A receptor like type 1	ACVRL1	2.0719	8.01136e-08	1.13299e-06
Coronovirus Disease 2019 (COVID-19) - patients in Intensive Care Unit (ICU)	ENSG00000129355	cyclin dependent kinase inhibitor 2D	CDKN2D	0.791937	8.01344e-08	1.13299e-06
Coronovirus Disease 2019 (COVID-19) - patients in Intensive Care Unit (ICU)	ENSG00000169504	chloride intracellular channel 4	CLIC4	1.03836	8.01954e-08	1.13299e-06
Coronovirus Disease 2019 (COVID-19) - patients in Intensive Care Unit (ICU)	ENSG00000211968	immunoglobulin heavy variable 1-58	IGHV1-58	2.2644	8.05645e-08	1.13659e-06
Coronovirus Disease 2019 (COVID-19) - patients in Intensive Care Unit (ICU)	ENSG00000103769	RAB11A, member RAS oncogene family	RAB11A	0.664928	8.05867e-08	1.13659e-06
Coronovirus Disease 2019 (COVID-19) - patients in Intensive Care Unit (ICU)	ENSG00000170955	caveolae associated protein 3	CAVIN3	3.03315	8.28414e-08	1.16741e-06
Coronovirus Disease 2019 (COVID-19) - patients in Intensive Care Unit (ICU)	ENSG00000167232	zinc finger protein 91	ZNF91	-0.951694	8.37198e-08	1.17879e-06
Coronovirus Disease 2019 (COVID-19) - patients in Intensive Care Unit (ICU)	ENSG00000088387	dedicator of cytokinesis 9	DOCK9	-1.0296	8.41858e-08	1.18435e-06
Coronovirus Disease 2019 (COVID-19) - patients in Intensive Care Unit (ICU)	ENSG00000167333	tripartite motif containing 68	TRIM68	-0.922079	8.82556e-08	1.24056e-06
Coronovirus Disease 2019 (COVID-19) - patients in Intensive Care Unit (ICU)	ENSG00000198959	transglutaminase 2	TGM2	1.91652	8.84991e-08	1.24231e-06
Coronovirus Disease 2019 (COVID-19) - patients in Intensive Care Unit (ICU)	ENSG00000213809	killer cell lectin like receptor K1	KLRK1	-2.67583	8.85288e-08	1.24231e-06
Coronovirus Disease 2019 (COVID-19) - patients in Intensive Care Unit (ICU)	ENSG00000242609	coiled-coil domain containing 137 pseudogene	CCDC137P	-4.56656	8.8614e-08	1.24246e-06
Coronovirus Disease 2019 (COVID-19) - patients in Intensive Care Unit (ICU)	ENSG00000166595	cytosolic iron-sulfur assembly component 2B	CIAO2B	0.509639	8.93261e-08	1.25139e-06
Coronovirus Disease 2019 (COVID-19) - patients in Intensive Care Unit (ICU)	ENSG00000124721	dynein axonemal heavy chain 8	DNAH8	1.70262	8.95167e-08	1.25301e-06
Coronovirus Disease 2019 (COVID-19) - patients in Intensive Care Unit (ICU)	ENSG00000177556	antioxidant 1 copper chaperone	ATOX1	0.692414	8.99965e-08	1.25867e-06
Coronovirus Disease 2019 (COVID-19) - patients in Intensive Care Unit (ICU)	ENSG00000198258	ubiquitin like 5	UBL5	0.559052	9.05043e-08	1.26471e-06
Coronovirus Disease 2019 (COVID-19) - patients in Intensive Care Unit (ICU)	ENSG00000254554	novel transcript	AC080023.1	1.7238	9.09234e-08	1.2695e-06
Coronovirus Disease 2019 (COVID-19) - patients in Intensive Care Unit (ICU)	ENSG00000072954	transmembrane protein 38A	TMEM38A	1.36523	9.15655e-08	1.2774e-06
Coronovirus Disease 2019 (COVID-19) - patients in Intensive Care Unit (ICU)	ENSG00000179899	polyhomeotic homolog 1 pseudogene 1	PHC1P1	-1.4881	9.27651e-08	1.29305e-06
Coronovirus Disease 2019 (COVID-19) - patients in Intensive Care Unit (ICU)	ENSG00000182670	tetratricopeptide repeat domain 3	TTC3	-0.588154	9.33729e-08	1.30044e-06
Coronovirus Disease 2019 (COVID-19) - patients in Intensive Care Unit (ICU)	ENSG00000085563	ATP binding cassette subfamily B member 1	ABCB1	-1.42274	9.34868e-08	1.30094e-06
Coronovirus Disease 2019 (COVID-19) - patients in Intensive Care Unit (ICU)	ENSG00000145494	NADH:ubiquinone oxidoreductase subunit S6	NDUFS6	0.675139	9.35715e-08	1.30103e-06
Coronovirus Disease 2019 (COVID-19) - patients in Intensive Care Unit (ICU)	ENSG00000108479	galactokinase 1	GALK1	0.834882	9.62805e-08	1.33759e-06
Coronovirus Disease 2019 (COVID-19) - patients in Intensive Care Unit (ICU)	ENSG00000257027	novel transcript	AC010186.3	-1.06845	9.64139e-08	1.33832e-06
Coronovirus Disease 2019 (COVID-19) - patients in Intensive Care Unit (ICU)	ENSG00000124496	transcriptional regulating factor 1	TRERF1	-0.799537	9.70202e-08	1.34562e-06
Coronovirus Disease 2019 (COVID-19) - patients in Intensive Care Unit (ICU)	ENSG00000197933	zinc finger protein 823	ZNF823	-1.4456	9.74948e-08	1.35108e-06
Coronovirus Disease 2019 (COVID-19) - patients in Intensive Care Unit (ICU)	ENSG00000183914	dynein axonemal heavy chain 2	DNAH2	2.97852	9.83335e-08	1.36157e-06
Coronovirus Disease 2019 (COVID-19) - patients in Intensive Care Unit (ICU)	ENSG00000131148	ER membrane protein complex subunit 8	EMC8	0.52561	9.93636e-08	1.37469e-06
Coronovirus Disease 2019 (COVID-19) - patients in Intensive Care Unit (ICU)	ENSG00000185917	SET domain containing 4	SETD4	-0.828734	1.00347e-07	1.38714e-06
Coronovirus Disease 2019 (COVID-19) - patients in Intensive Care Unit (ICU)	ENSG00000111328	cyclin dependent kinase 2 associated protein 1	CDK2AP1	0.878449	1.03467e-07	1.42909e-06
Coronovirus Disease 2019 (COVID-19) - patients in Intensive Care Unit (ICU)	ENSG00000120915	epoxide hydrolase 2	EPHX2	-1.22183	1.04445e-07	1.4414e-06
Coronovirus Disease 2019 (COVID-19) - patients in Intensive Care Unit (ICU)	ENSG00000109113	RAB34, member RAS oncogene family	RAB34	1.02145	1.04659e-07	1.44317e-06
Coronovirus Disease 2019 (COVID-19) - patients in Intensive Care Unit (ICU)	ENSG00000184260	H2A clustered histone 20	H2AC20	1.02265	1.05977e-07	1.46014e-06
Coronovirus Disease 2019 (COVID-19) - patients in Intensive Care Unit (ICU)	ENSG00000211972	immunoglobulin heavy variable 3-66	IGHV3-66	2.60911	1.07035e-07	1.4735e-06
Coronovirus Disease 2019 (COVID-19) - patients in Intensive Care Unit (ICU)	ENSG00000103037	SET domain containing 6, protein lysine methyltransferase	SETD6	-0.751711	1.07588e-07	1.47989e-06
Coronovirus Disease 2019 (COVID-19) - patients in Intensive Care Unit (ICU)	ENSG00000159335	parathymosin	PTMS	1.31112	1.08109e-07	1.48583e-06
Coronovirus Disease 2019 (COVID-19) - patients in Intensive Care Unit (ICU)	ENSG00000088305	DNA methyltransferase 3 beta	DNMT3B	1.51303	1.09638e-07	1.50561e-06
Coronovirus Disease 2019 (COVID-19) - patients in Intensive Care Unit (ICU)	ENSG00000226321	ciliary rootlet coiled-coil, rootletin family member 2	CROCC2	-2.77998	1.10043e-07	1.50992e-06
Coronovirus Disease 2019 (COVID-19) - patients in Intensive Care Unit (ICU)	ENSG00000172500	FGF1 intracellular binding protein	FIBP	0.542677	1.11117e-07	1.5234e-06
Coronovirus Disease 2019 (COVID-19) - patients in Intensive Care Unit (ICU)	ENSG00000158715	solute carrier family 45 member 3	SLC45A3	1.44245	1.11401e-07	1.52604e-06
Coronovirus Disease 2019 (COVID-19) - patients in Intensive Care Unit (ICU)	ENSG00000120738	early growth response 1	EGR1	1.5182	1.12028e-07	1.53338e-06
Coronovirus Disease 2019 (COVID-19) - patients in Intensive Care Unit (ICU)	ENSG00000154016	GRB2 related adaptor protein	GRAP	-1.62248	1.132e-07	1.54816e-06
Coronovirus Disease 2019 (COVID-19) - patients in Intensive Care Unit (ICU)	ENSG00000128512	dedicator of cytokinesis 4	DOCK4	1.28935	1.14319e-07	1.56217e-06
Coronovirus Disease 2019 (COVID-19) - patients in Intensive Care Unit (ICU)	ENSG00000147123	NADH:ubiquinone oxidoreductase subunit B11	NDUFB11	0.507934	1.14565e-07	1.56426e-06
Coronovirus Disease 2019 (COVID-19) - patients in Intensive Care Unit (ICU)	ENSG00000158882	translocase of outer mitochondrial membrane 40 like	TOMM40L	0.846379	1.15134e-07	1.57074e-06
Coronovirus Disease 2019 (COVID-19) - patients in Intensive Care Unit (ICU)	ENSG00000213079	SR-related CTD associated factor 8	SCAF8	-0.633598	1.15552e-07	1.57399e-06
Coronovirus Disease 2019 (COVID-19) - patients in Intensive Care Unit (ICU)	ENSG00000213672	NCK interacting protein with SH3 domain	NCKIPSD	0.875188	1.15561e-07	1.57399e-06
Coronovirus Disease 2019 (COVID-19) - patients in Intensive Care Unit (ICU)	ENSG00000115421	poly(A) polymerase gamma	PAPOLG	-0.824669	1.16787e-07	1.58939e-06
Coronovirus Disease 2019 (COVID-19) - patients in Intensive Care Unit (ICU)	ENSG00000157833	GRB2 associated regulator of MAPK1 subtype 2	GAREM2	-1.26953	1.19372e-07	1.62325e-06
Coronovirus Disease 2019 (COVID-19) - patients in Intensive Care Unit (ICU)	ENSG00000187715	kelch repeat and BTB domain containing 12	KBTBD12	2.95285	1.19604e-07	1.62508e-06
Coronovirus Disease 2019 (COVID-19) - patients in Intensive Care Unit (ICU)	ENSG00000161640	sialic acid binding Ig like lectin 11	SIGLEC11	2.56815	1.20024e-07	1.62945e-06
Coronovirus Disease 2019 (COVID-19) - patients in Intensive Care Unit (ICU)	ENSG00000127946	huntingtin interacting protein 1	HIP1	1.12753	1.20978e-07	1.64107e-06
Coronovirus Disease 2019 (COVID-19) - patients in Intensive Care Unit (ICU)	ENSG00000198346	zinc finger protein 813	ZNF813	-1.26168	1.2194e-07	1.65278e-06
Coronovirus Disease 2019 (COVID-19) - patients in Intensive Care Unit (ICU)	ENSG00000154723	ATP synthase peripheral stalk subunit F6	ATP5PF	0.648867	1.22439e-07	1.65819e-06
Coronovirus Disease 2019 (COVID-19) - patients in Intensive Care Unit (ICU)	ENSG00000235609	novel transcript	AF127577.4	1.47713	1.22698e-07	1.66035e-06
Coronovirus Disease 2019 (COVID-19) - patients in Intensive Care Unit (ICU)	ENSG00000111639	mitochondrial ribosomal protein L51	MRPL51	0.686746	1.23566e-07	1.67038e-06
Coronovirus Disease 2019 (COVID-19) - patients in Intensive Care Unit (ICU)	ENSG00000101473	acyl-CoA thioesterase 8	ACOT8	0.613925	1.23639e-07	1.67038e-06
Coronovirus Disease 2019 (COVID-19) - patients in Intensive Care Unit (ICU)	ENSG00000111247	RAD51 associated protein 1	RAD51AP1	1.41781	1.24919e-07	1.68631e-06
Coronovirus Disease 2019 (COVID-19) - patients in Intensive Care Unit (ICU)	ENSG00000132646	proliferating cell nuclear antigen	PCNA	0.81901	1.25676e-07	1.69515e-06
Coronovirus Disease 2019 (COVID-19) - patients in Intensive Care Unit (ICU)	ENSG00000154783	FYVE, RhoGEF and PH domain containing 5	FGD5	2.78013	1.27277e-07	1.71536e-06
Coronovirus Disease 2019 (COVID-19) - patients in Intensive Care Unit (ICU)	ENSG00000163785	receptor like tyrosine kinase	RYK	-0.67787	1.27756e-07	1.72042e-06
Coronovirus Disease 2019 (COVID-19) - patients in Intensive Care Unit (ICU)	ENSG00000124104	sorting nexin family member 21	SNX21	1.15195	1.28672e-07	1.73137e-06
Coronovirus Disease 2019 (COVID-19) - patients in Intensive Care Unit (ICU)	ENSG00000245648	novel transcript, antisense to KLRK1	AC022075.1	-2.15604	1.29513e-07	1.74128e-06
Coronovirus Disease 2019 (COVID-19) - patients in Intensive Care Unit (ICU)	ENSG00000129235	thioredoxin domain containing 17	TXNDC17	0.705427	1.30308e-07	1.75055e-06
Coronovirus Disease 2019 (COVID-19) - patients in Intensive Care Unit (ICU)	ENSG00000169715	metallothionein 1E	MT1E	1.98385	1.32495e-07	1.7785e-06
Coronovirus Disease 2019 (COVID-19) - patients in Intensive Care Unit (ICU)	ENSG00000086102	nuclear transcription factor, X-box binding 1	NFX1	-0.613145	1.34085e-07	1.7984e-06
Coronovirus Disease 2019 (COVID-19) - patients in Intensive Care Unit (ICU)	ENSG00000104267	carbonic anhydrase 2	CA2	1.47769	1.35479e-07	1.81563e-06
Coronovirus Disease 2019 (COVID-19) - patients in Intensive Care Unit (ICU)	ENSG00000154027	adenylate kinase 5	AK5	-1.77549	1.38145e-07	1.8485e-06
Coronovirus Disease 2019 (COVID-19) - patients in Intensive Care Unit (ICU)	ENSG00000158006	platelet activating factor acetylhydrolase 2	PAFAH2	-0.848902	1.38153e-07	1.8485e-06
Coronovirus Disease 2019 (COVID-19) - patients in Intensive Care Unit (ICU)	ENSG00000197208	solute carrier family 22 member 4	SLC22A4	1.14567	1.38761e-07	1.85514e-06
Coronovirus Disease 2019 (COVID-19) - patients in Intensive Care Unit (ICU)	ENSG00000072736	nuclear factor of activated T cells 3	NFATC3	-0.775529	1.41057e-07	1.88433e-06
Coronovirus Disease 2019 (COVID-19) - patients in Intensive Care Unit (ICU)	ENSG00000279841	novel transcript	AC092135.3	2.23383	1.41954e-07	1.89481e-06
Coronovirus Disease 2019 (COVID-19) - patients in Intensive Care Unit (ICU)	ENSG00000135365	PHD finger protein 21A	PHF21A	0.54669	1.42085e-07	1.89504e-06
Coronovirus Disease 2019 (COVID-19) - patients in Intensive Care Unit (ICU)	ENSG00000149308	nuclear protein, coactivator of histone transcription	NPAT	-0.931479	1.42961e-07	1.9052e-06
Coronovirus Disease 2019 (COVID-19) - patients in Intensive Care Unit (ICU)	ENSG00000105732	zinc finger protein 574	ZNF574	-1.07363	1.43215e-07	1.90706e-06
Coronovirus Disease 2019 (COVID-19) - patients in Intensive Care Unit (ICU)	ENSG00000080802	CCR4-NOT transcription complex subunit 4	CNOT4	-0.713931	1.43559e-07	1.91011e-06
Coronovirus Disease 2019 (COVID-19) - patients in Intensive Care Unit (ICU)	ENSG00000064703	DEAD-box helicase 20	DDX20	-1.00115	1.44734e-07	1.92421e-06
Coronovirus Disease 2019 (COVID-19) - patients in Intensive Care Unit (ICU)	ENSG00000116649	spermidine synthase	SRM	0.617231	1.45258e-07	1.92964e-06
Coronovirus Disease 2019 (COVID-19) - patients in Intensive Care Unit (ICU)	ENSG00000101294	histocompatibility minor 13	HM13	0.602798	1.47625e-07	1.95952e-06
Coronovirus Disease 2019 (COVID-19) - patients in Intensive Care Unit (ICU)	ENSG00000101421	charged multivesicular body protein 4B	CHMP4B	0.849624	1.47928e-07	1.96199e-06
Coronovirus Disease 2019 (COVID-19) - patients in Intensive Care Unit (ICU)	ENSG00000134153	ER membrane protein complex subunit 7	EMC7	0.557164	1.48394e-07	1.9666e-06
Coronovirus Disease 2019 (COVID-19) - patients in Intensive Care Unit (ICU)	ENSG00000058729	RIO kinase 2	RIOK2	-0.620461	1.48622e-07	1.96807e-06
Coronovirus Disease 2019 (COVID-19) - patients in Intensive Care Unit (ICU)	ENSG00000173915	ATP synthase membrane subunit DAPIT	ATP5MD	0.725556	1.49283e-07	1.97524e-06
Coronovirus Disease 2019 (COVID-19) - patients in Intensive Care Unit (ICU)	ENSG00000187446	calcineurin like EF-hand protein 1	CHP1	0.703628	1.50653e-07	1.9918e-06
Coronovirus Disease 2019 (COVID-19) - patients in Intensive Care Unit (ICU)	ENSG00000074695	lectin, mannose binding 1	LMAN1	0.623382	1.52998e-07	2.0212e-06
Coronovirus Disease 2019 (COVID-19) - patients in Intensive Care Unit (ICU)	ENSG00000162889	MAPK activated protein kinase 2	MAPKAPK2	0.819771	1.54323e-07	2.03709e-06
Coronovirus Disease 2019 (COVID-19) - patients in Intensive Care Unit (ICU)	ENSG00000197880	myelodysplastic syndrome 2 translocation associated	MDS2	-1.84031	1.55493e-07	2.05091e-06
Coronovirus Disease 2019 (COVID-19) - patients in Intensive Care Unit (ICU)	ENSG00000169223	lectin, mannose binding 2	LMAN2	0.501928	1.55929e-07	2.05504e-06
Coronovirus Disease 2019 (COVID-19) - patients in Intensive Care Unit (ICU)	ENSG00000134369	neuron navigator 1	NAV1	0.979745	1.56068e-07	2.05524e-06
Coronovirus Disease 2019 (COVID-19) - patients in Intensive Care Unit (ICU)	ENSG00000166557	transmembrane p24 trafficking protein 3	TMED3	0.639226	1.56216e-07	2.05557e-06
Coronovirus Disease 2019 (COVID-19) - patients in Intensive Care Unit (ICU)	ENSG00000104147	Opa interacting protein 5	OIP5	1.95636	1.57159e-07	2.06635e-06
Coronovirus Disease 2019 (COVID-19) - patients in Intensive Care Unit (ICU)	ENSG00000137878	GRINL1A complex locus 1	GCOM1	2.68984	1.58164e-07	2.07792e-06
Coronovirus Disease 2019 (COVID-19) - patients in Intensive Care Unit (ICU)	ENSG00000135124	purinergic receptor P2X 4	P2RX4	0.715197	1.62597e-07	2.13448e-06
Coronovirus Disease 2019 (COVID-19) - patients in Intensive Care Unit (ICU)	ENSG00000143344	ral guanine nucleotide dissociation stimulator like 1	RGL1	1.24884	1.62754e-07	2.13486e-06
Coronovirus Disease 2019 (COVID-19) - patients in Intensive Care Unit (ICU)	ENSG00000118363	signal peptidase complex subunit 2	SPCS2	0.495489	1.65967e-07	2.17531e-06
Coronovirus Disease 2019 (COVID-19) - patients in Intensive Care Unit (ICU)	ENSG00000156642	neuroplastin	NPTN	0.596851	1.6769e-07	2.19616e-06
Coronovirus Disease 2019 (COVID-19) - patients in Intensive Care Unit (ICU)	ENSG00000267575	novel transcript	AC006504.5	-1.05133	1.6845e-07	2.20438e-06
Coronovirus Disease 2019 (COVID-19) - patients in Intensive Care Unit (ICU)	ENSG00000185305	ADP ribosylation factor like GTPase 15	ARL15	0.709061	1.6939e-07	2.21362e-06
Coronovirus Disease 2019 (COVID-19) - patients in Intensive Care Unit (ICU)	ENSG00000134686	polyhomeotic homolog 2	PHC2	0.952473	1.69421e-07	2.21362e-06
Coronovirus Disease 2019 (COVID-19) - patients in Intensive Care Unit (ICU)	ENSG00000140830	thioredoxin like 4B	TXNL4B	0.820753	1.7259e-07	2.25326e-06
Coronovirus Disease 2019 (COVID-19) - patients in Intensive Care Unit (ICU)	ENSG00000168944	centrosomal protein 120	CEP120	-0.620315	1.74231e-07	2.2729e-06
Coronovirus Disease 2019 (COVID-19) - patients in Intensive Care Unit (ICU)	ENSG00000157657	zinc finger protein 618	ZNF618	-1.45909	1.74793e-07	2.27568e-06
Coronovirus Disease 2019 (COVID-19) - patients in Intensive Care Unit (ICU)	ENSG00000138758	septin 11	SEPTIN11	0.710039	1.74836e-07	2.27568e-06
Coronovirus Disease 2019 (COVID-19) - patients in Intensive Care Unit (ICU)	ENSG00000115457	insulin like growth factor binding protein 2	IGFBP2	2.66305	1.74853e-07	2.27568e-06
Coronovirus Disease 2019 (COVID-19) - patients in Intensive Care Unit (ICU)	ENSG00000138767	CCR4-NOT transcription complex subunit 6 like	CNOT6L	-0.92387	1.75553e-07	2.28301e-06
Coronovirus Disease 2019 (COVID-19) - patients in Intensive Care Unit (ICU)	ENSG00000105855	integrin subunit beta 8	ITGB8	1.82046	1.75996e-07	2.28699e-06
Coronovirus Disease 2019 (COVID-19) - patients in Intensive Care Unit (ICU)	ENSG00000287115	novel transcript	AC009951.6	1.5678	1.76732e-07	2.29468e-06
Coronovirus Disease 2019 (COVID-19) - patients in Intensive Care Unit (ICU)	ENSG00000213762	zinc finger protein 134	ZNF134	-0.907609	1.76863e-07	2.29468e-06
Coronovirus Disease 2019 (COVID-19) - patients in Intensive Care Unit (ICU)	ENSG00000174579	MSL complex subunit 2	MSL2	-0.614865	1.78345e-07	2.31211e-06
Coronovirus Disease 2019 (COVID-19) - patients in Intensive Care Unit (ICU)	ENSG00000110925	cysteine and serine rich nuclear protein 2	CSRNP2	-0.681218	1.78754e-07	2.31561e-06
Coronovirus Disease 2019 (COVID-19) - patients in Intensive Care Unit (ICU)	ENSG00000139579	nucleic acid binding protein 2	NABP2	0.809296	1.83488e-07	2.37509e-06
Coronovirus Disease 2019 (COVID-19) - patients in Intensive Care Unit (ICU)	ENSG00000155016	cytochrome P450 family 2 subfamily U member 1	CYP2U1	-0.978919	1.85485e-07	2.39908e-06
Coronovirus Disease 2019 (COVID-19) - patients in Intensive Care Unit (ICU)	ENSG00000037241	ribosomal protein L26 like 1	RPL26L1	0.894729	1.88108e-07	2.43112e-06
Coronovirus Disease 2019 (COVID-19) - patients in Intensive Care Unit (ICU)	ENSG00000174059	CD34 molecule	CD34	2.50215	1.90567e-07	2.46099e-06
Coronovirus Disease 2019 (COVID-19) - patients in Intensive Care Unit (ICU)	ENSG00000018280	solute carrier family 11 member 1	SLC11A1	0.921069	1.93437e-07	2.4946e-06
Coronovirus Disease 2019 (COVID-19) - patients in Intensive Care Unit (ICU)	ENSG00000099795	NADH:ubiquinone oxidoreductase subunit B7	NDUFB7	0.653825	1.93468e-07	2.4946e-06
Coronovirus Disease 2019 (COVID-19) - patients in Intensive Care Unit (ICU)	ENSG00000185811	IKAROS family zinc finger 1	IKZF1	-0.733262	1.96052e-07	2.52597e-06
Coronovirus Disease 2019 (COVID-19) - patients in Intensive Care Unit (ICU)	ENSG00000162591	multiple EGF like domains 6	MEGF6	-1.34128	1.97128e-07	2.53637e-06
Coronovirus Disease 2019 (COVID-19) - patients in Intensive Care Unit (ICU)	ENSG00000184983	NADH:ubiquinone oxidoreductase subunit A6	NDUFA6	0.678409	1.97163e-07	2.53637e-06
Coronovirus Disease 2019 (COVID-19) - patients in Intensive Care Unit (ICU)	ENSG00000173825	tigger transposable element derived 3	TIGD3	-1.37739	2.02751e-07	2.60625e-06
Coronovirus Disease 2019 (COVID-19) - patients in Intensive Care Unit (ICU)	ENSG00000229989	MIR181A1 host gene	MIR181A1HG	1.44476	2.04815e-07	2.63074e-06
Coronovirus Disease 2019 (COVID-19) - patients in Intensive Care Unit (ICU)	ENSG00000152082	mitotic spindle organizing protein 2B	MZT2B	0.82072	2.06923e-07	2.65578e-06
Coronovirus Disease 2019 (COVID-19) - patients in Intensive Care Unit (ICU)	ENSG00000242472	immunoglobulin heavy joining 5	IGHJ5	1.89254	2.08442e-07	2.67322e-06
Coronovirus Disease 2019 (COVID-19) - patients in Intensive Care Unit (ICU)	ENSG00000184613	neural EGFL like 2	NELL2	-1.78918	2.09039e-07	2.67882e-06
Coronovirus Disease 2019 (COVID-19) - patients in Intensive Care Unit (ICU)	ENSG00000130956	hyaluronan binding protein 4	HABP4	-0.846328	2.09502e-07	2.68268e-06
Coronovirus Disease 2019 (COVID-19) - patients in Intensive Care Unit (ICU)	ENSG00000159840	zyxin	ZYX	0.81721	2.10303e-07	2.69024e-06
Coronovirus Disease 2019 (COVID-19) - patients in Intensive Care Unit (ICU)	ENSG00000179241	low density lipoprotein receptor class A domain containing 3	LDLRAD3	1.02775	2.10414e-07	2.69024e-06
Coronovirus Disease 2019 (COVID-19) - patients in Intensive Care Unit (ICU)	ENSG00000126790	trans-L-3-hydroxyproline dehydratase	L3HYPDH	-0.934596	2.10878e-07	2.6941e-06
Coronovirus Disease 2019 (COVID-19) - patients in Intensive Care Unit (ICU)	ENSG00000105246	Epstein-Barr virus induced 3	EBI3	1.71357	2.14711e-07	2.74098e-06
Coronovirus Disease 2019 (COVID-19) - patients in Intensive Care Unit (ICU)	ENSG00000154764	Wnt family member 7A	WNT7A	-2.21332	2.15295e-07	2.74633e-06
Coronovirus Disease 2019 (COVID-19) - patients in Intensive Care Unit (ICU)	ENSG00000213557	ribosomal protein L31 (RPL31) pseudogene	AC068050.1	-2.8493	2.16449e-07	2.75893e-06
Coronovirus Disease 2019 (COVID-19) - patients in Intensive Care Unit (ICU)	ENSG00000110200	anaphase promoting complex subunit 15	ANAPC15	0.896794	2.23725e-07	2.84951e-06
Coronovirus Disease 2019 (COVID-19) - patients in Intensive Care Unit (ICU)	ENSG00000153317	ArfGAP with SH3 domain, ankyrin repeat and PH domain 1	ASAP1	0.661932	2.25473e-07	2.86786e-06
Coronovirus Disease 2019 (COVID-19) - patients in Intensive Care Unit (ICU)	ENSG00000130803	zinc finger protein 317	ZNF317	-0.561223	2.2551e-07	2.86786e-06
Coronovirus Disease 2019 (COVID-19) - patients in Intensive Care Unit (ICU)	ENSG00000163975	melanotransferrin	MELTF	1.39615	2.26619e-07	2.87976e-06
Coronovirus Disease 2019 (COVID-19) - patients in Intensive Care Unit (ICU)	ENSG00000275063			3.44298	2.30795e-07	2.93061e-06
Coronovirus Disease 2019 (COVID-19) - patients in Intensive Care Unit (ICU)	ENSG00000111058	acyl-CoA synthetase short chain family member 3	ACSS3	2.10804	2.31062e-07	2.93177e-06
Coronovirus Disease 2019 (COVID-19) - patients in Intensive Care Unit (ICU)	ENSG00000167676	perilipin 4	PLIN4	1.71373	2.35628e-07	2.98743e-06
Coronovirus Disease 2019 (COVID-19) - patients in Intensive Care Unit (ICU)	ENSG00000186792	hyaluronidase 3	HYAL3	1.14387	2.35822e-07	2.98762e-06
Coronovirus Disease 2019 (COVID-19) - patients in Intensive Care Unit (ICU)	ENSG00000211938	immunoglobulin heavy variable 3-7	IGHV3-7	2.37827	2.40859e-07	3.04911e-06
Coronovirus Disease 2019 (COVID-19) - patients in Intensive Care Unit (ICU)	ENSG00000088298	ER degradation enhancing alpha-mannosidase like protein 2	EDEM2	0.52832	2.41904e-07	3.06002e-06
Coronovirus Disease 2019 (COVID-19) - patients in Intensive Care Unit (ICU)	ENSG00000197061	H4 clustered histone 3	H4C3	0.817262	2.45577e-07	3.10413e-06
Coronovirus Disease 2019 (COVID-19) - patients in Intensive Care Unit (ICU)	ENSG00000135838	N-acetylneuraminate pyruvate lyase	NPL	1.01752	2.46776e-07	3.11692e-06
Coronovirus Disease 2019 (COVID-19) - patients in Intensive Care Unit (ICU)	ENSG00000109107	aldolase, fructose-bisphosphate C	ALDOC	-0.674815	2.50757e-07	3.16481e-06
Coronovirus Disease 2019 (COVID-19) - patients in Intensive Care Unit (ICU)	ENSG00000102007	proteolipid protein 2	PLP2	0.874609	2.51211e-07	3.16815e-06
Coronovirus Disease 2019 (COVID-19) - patients in Intensive Care Unit (ICU)	ENSG00000164164	OTU deubiquitinase 4	OTUD4	-0.642401	2.51544e-07	3.16995e-06
Coronovirus Disease 2019 (COVID-19) - patients in Intensive Care Unit (ICU)	ENSG00000139318	dual specificity phosphatase 6	DUSP6	0.896023	2.528e-07	3.18338e-06
Coronovirus Disease 2019 (COVID-19) - patients in Intensive Care Unit (ICU)	ENSG00000267534	sphingosine-1-phosphate receptor 2	S1PR2	-1.27772	2.53399e-07	3.18851e-06
Coronovirus Disease 2019 (COVID-19) - patients in Intensive Care Unit (ICU)	ENSG00000166171	deleted in primary ciliary dyskinesia homolog (mouse)	DPCD	1.16324	2.54331e-07	3.19626e-06
Coronovirus Disease 2019 (COVID-19) - patients in Intensive Care Unit (ICU)	ENSG00000204010	interferon induced protein with tetratricopeptide repeats 1B	IFIT1B	7.31866	2.54398e-07	3.19626e-06
Coronovirus Disease 2019 (COVID-19) - patients in Intensive Care Unit (ICU)	ENSG00000061987	MON2 homolog, regulator of endosome-to-Golgi trafficking	MON2	-0.68685	2.54815e-07	3.19909e-06
Coronovirus Disease 2019 (COVID-19) - patients in Intensive Care Unit (ICU)	ENSG00000100784	ribosomal protein S6 kinase A5	RPS6KA5	-1.04648	2.55876e-07	3.20816e-06
Coronovirus Disease 2019 (COVID-19) - patients in Intensive Care Unit (ICU)	ENSG00000130203	apolipoprotein E	APOE	3.37472	2.55922e-07	3.20816e-06
Coronovirus Disease 2019 (COVID-19) - patients in Intensive Care Unit (ICU)	ENSG00000173868	phosphoethanolamine/phosphocholine phosphatase 1	PHOSPHO1	1.65524	2.60408e-07	3.26194e-06
Coronovirus Disease 2019 (COVID-19) - patients in Intensive Care Unit (ICU)	ENSG00000100804	proteasome 20S subunit beta 5	PSMB5	0.646026	2.61526e-07	3.27229e-06
Coronovirus Disease 2019 (COVID-19) - patients in Intensive Care Unit (ICU)	ENSG00000164951	pyruvate dehyrogenase phosphatase catalytic subunit 1	PDP1	-0.666007	2.61626e-07	3.27229e-06
Coronovirus Disease 2019 (COVID-19) - patients in Intensive Care Unit (ICU)	ENSG00000198331	HYLS1 centriolar and ciliogenesis associated	HYLS1	-0.904649	2.64188e-07	3.30186e-06
Coronovirus Disease 2019 (COVID-19) - patients in Intensive Care Unit (ICU)	ENSG00000229425	novel transcript	AJ009632.2	2.29591	2.65226e-07	3.31235e-06
Coronovirus Disease 2019 (COVID-19) - patients in Intensive Care Unit (ICU)	ENSG00000119705	SRA stem-loop interacting RNA binding protein	SLIRP	0.620595	2.67456e-07	3.33769e-06
Coronovirus Disease 2019 (COVID-19) - patients in Intensive Care Unit (ICU)	ENSG00000112695	cytochrome c oxidase subunit 7A2	COX7A2	0.590991	2.67798e-07	3.33947e-06
Coronovirus Disease 2019 (COVID-19) - patients in Intensive Care Unit (ICU)	ENSG00000088882	carboxypeptidase X, M14 family member 1	CPXM1	1.88623	2.71144e-07	3.37867e-06
Coronovirus Disease 2019 (COVID-19) - patients in Intensive Care Unit (ICU)	ENSG00000147118	zinc finger protein 182	ZNF182	-1.0892	2.71862e-07	3.38508e-06
Coronovirus Disease 2019 (COVID-19) - patients in Intensive Care Unit (ICU)	ENSG00000165406	membrane associated ring-CH-type finger 8	MARCHF8	1.02538	2.78516e-07	3.46536e-06
Coronovirus Disease 2019 (COVID-19) - patients in Intensive Care Unit (ICU)	ENSG00000196975	annexin A4	ANXA4	0.719797	2.82306e-07	3.5099e-06
Coronovirus Disease 2019 (COVID-19) - patients in Intensive Care Unit (ICU)	ENSG00000257267	zinc finger protein 271, pseudogene	ZNF271P	0.734395	2.83486e-07	3.52194e-06
Coronovirus Disease 2019 (COVID-19) - patients in Intensive Care Unit (ICU)	ENSG00000151023	enkurin, TRPC channel interacting protein	ENKUR	2.05821	2.92078e-07	3.62599e-06
Coronovirus Disease 2019 (COVID-19) - patients in Intensive Care Unit (ICU)	ENSG00000213523	steroid receptor RNA activator 1	SRA1	0.765385	2.98575e-07	3.70388e-06
Coronovirus Disease 2019 (COVID-19) - patients in Intensive Care Unit (ICU)	ENSG00000170909	osteoclast associated Ig-like receptor	OSCAR	1.02225	3.00846e-07	3.72928e-06
Coronovirus Disease 2019 (COVID-19) - patients in Intensive Care Unit (ICU)	ENSG00000188868	zinc finger protein 563	ZNF563	-1.51491	3.12171e-07	3.8668e-06
Coronovirus Disease 2019 (COVID-19) - patients in Intensive Care Unit (ICU)	ENSG00000138821	solute carrier family 39 member 8	SLC39A8	1.35877	3.15492e-07	3.90503e-06
Coronovirus Disease 2019 (COVID-19) - patients in Intensive Care Unit (ICU)	ENSG00000124562	small nuclear ribonucleoprotein polypeptide C	SNRPC	0.519351	3.16645e-07	3.91639e-06
Coronovirus Disease 2019 (COVID-19) - patients in Intensive Care Unit (ICU)	ENSG00000107874	CUE domain containing 2	CUEDC2	0.574677	3.17268e-07	3.91902e-06
Coronovirus Disease 2019 (COVID-19) - patients in Intensive Care Unit (ICU)	ENSG00000205269	transmembrane protein 170B	TMEM170B	0.965114	3.17326e-07	3.91902e-06
Coronovirus Disease 2019 (COVID-19) - patients in Intensive Care Unit (ICU)	ENSG00000100387	ring-box 1	RBX1	0.547788	3.26395e-07	4.02803e-06
Coronovirus Disease 2019 (COVID-19) - patients in Intensive Care Unit (ICU)	ENSG00000124772	copine 5	CPNE5	1.4705	3.3025e-07	4.07259e-06
Coronovirus Disease 2019 (COVID-19) - patients in Intensive Care Unit (ICU)	ENSG00000250348	novel transcript	AC113404.1	2.37507	3.32984e-07	4.10192e-06
Coronovirus Disease 2019 (COVID-19) - patients in Intensive Care Unit (ICU)	ENSG00000168297	PX domain containing serine/threonine kinase like	PXK	0.576687	3.33119e-07	4.10192e-06
Coronovirus Disease 2019 (COVID-19) - patients in Intensive Care Unit (ICU)	ENSG00000174718	retroelement silencing factor 1	RESF1	-0.936432	3.35189e-07	4.12435e-06
Coronovirus Disease 2019 (COVID-19) - patients in Intensive Care Unit (ICU)	ENSG00000253633	novel transcript	AP002852.1	2.47335	3.37124e-07	4.14511e-06
Coronovirus Disease 2019 (COVID-19) - patients in Intensive Care Unit (ICU)	ENSG00000109572	chloride voltage-gated channel 3	CLCN3	0.840687	3.37838e-07	4.15082e-06
Coronovirus Disease 2019 (COVID-19) - patients in Intensive Care Unit (ICU)	ENSG00000144867	SRP receptor subunit beta	SRPRB	0.602505	3.39319e-07	4.16596e-06
Coronovirus Disease 2019 (COVID-19) - patients in Intensive Care Unit (ICU)	ENSG00000198734	coagulation factor V	F5	1.39598	3.47736e-07	4.26616e-06
Coronovirus Disease 2019 (COVID-19) - patients in Intensive Care Unit (ICU)	ENSG00000188549	coiled-coil domain containing 9B	CCDC9B	1.44822	3.5023e-07	4.2936e-06
Coronovirus Disease 2019 (COVID-19) - patients in Intensive Care Unit (ICU)	ENSG00000265531	Fc fragment of IgG receptor Ic, pseudogene	FCGR1CP	2.18952	3.50823e-07	4.29771e-06
Coronovirus Disease 2019 (COVID-19) - patients in Intensive Care Unit (ICU)	ENSG00000173905	golgi integral membrane protein 4	GOLIM4	0.882645	3.53628e-07	4.3289e-06
Coronovirus Disease 2019 (COVID-19) - patients in Intensive Care Unit (ICU)	ENSG00000253948	VPS13B divergent transcript	VPS13B-DT	0.900027	3.6383e-07	4.45052e-06
Coronovirus Disease 2019 (COVID-19) - patients in Intensive Care Unit (ICU)	ENSG00000206177	hemoglobin subunit mu	HBM	7.47903	3.69825e-07	4.52053e-06
Coronovirus Disease 2019 (COVID-19) - patients in Intensive Care Unit (ICU)	ENSG00000127989	mitochondrial transcription termination factor 1	MTERF1	-0.946997	3.72915e-07	4.55497e-06
Coronovirus Disease 2019 (COVID-19) - patients in Intensive Care Unit (ICU)	ENSG00000239855	immunoglobulin kappa variable 1-6	IGKV1-6	2.68295	3.74306e-07	4.56862e-06
Coronovirus Disease 2019 (COVID-19) - patients in Intensive Care Unit (ICU)	ENSG00000204475	natural cytotoxicity triggering receptor 3	NCR3	-1.01091	3.74743e-07	4.5706e-06
Coronovirus Disease 2019 (COVID-19) - patients in Intensive Care Unit (ICU)	ENSG00000134248	late endosomal/lysosomal adaptor, MAPK and MTOR activator 5	LAMTOR5	0.552697	3.77164e-07	4.59677e-06
Coronovirus Disease 2019 (COVID-19) - patients in Intensive Care Unit (ICU)	ENSG00000261804	novel transcript	AC007342.4	-2.61705	3.80107e-07	4.62926e-06
Coronovirus Disease 2019 (COVID-19) - patients in Intensive Care Unit (ICU)	ENSG00000175203	dynactin subunit 2	DCTN2	0.594244	3.81105e-07	4.63803e-06
Coronovirus Disease 2019 (COVID-19) - patients in Intensive Care Unit (ICU)	ENSG00000113441	leucyl and cystinyl aminopeptidase	LNPEP	-0.724359	3.81752e-07	4.64252e-06
Coronovirus Disease 2019 (COVID-19) - patients in Intensive Care Unit (ICU)	ENSG00000186187	zinc and ring finger 1	ZNRF1	0.900955	3.82359e-07	4.64651e-06
Coronovirus Disease 2019 (COVID-19) - patients in Intensive Care Unit (ICU)	ENSG00000081237	protein tyrosine phosphatase receptor type C	PTPRC	-0.767825	3.88332e-07	4.71567e-06
Coronovirus Disease 2019 (COVID-19) - patients in Intensive Care Unit (ICU)	ENSG00000223478	novel transcript	AL441992.2	1.05392	3.90516e-07	4.73816e-06
Coronovirus Disease 2019 (COVID-19) - patients in Intensive Care Unit (ICU)	ENSG00000168118	RAB4A, member RAS oncogene family	RAB4A	0.586864	3.90753e-07	4.73816e-06
Coronovirus Disease 2019 (COVID-19) - patients in Intensive Care Unit (ICU)	ENSG00000196141	spermatogenesis associated serine rich 2 like	SPATS2L	1.10824	3.91273e-07	4.74102e-06
Coronovirus Disease 2019 (COVID-19) - patients in Intensive Care Unit (ICU)	ENSG00000227145	IL21 antisense RNA 1	IL21-AS1	2.82948	3.9481e-07	4.78041e-06
Coronovirus Disease 2019 (COVID-19) - patients in Intensive Care Unit (ICU)	ENSG00000167562	zinc finger protein 701	ZNF701	-1.00471	3.99901e-07	4.83855e-06
Coronovirus Disease 2019 (COVID-19) - patients in Intensive Care Unit (ICU)	ENSG00000236008	long intergenic non-protein coding RNA 1814	LINC01814	1.52814	4.02858e-07	4.87079e-06
Coronovirus Disease 2019 (COVID-19) - patients in Intensive Care Unit (ICU)	ENSG00000266401	novel transcript, antisense to DLGAP1	AP002478.1	2.27685	4.0569e-07	4.90148e-06
Coronovirus Disease 2019 (COVID-19) - patients in Intensive Care Unit (ICU)	ENSG00000196653	zinc finger protein 502	ZNF502	-1.43608	4.06804e-07	4.91138e-06
Coronovirus Disease 2019 (COVID-19) - patients in Intensive Care Unit (ICU)	ENSG00000181016	leucine rich single-pass membrane protein 1	LSMEM1	2.21769	4.0802e-07	4.92166e-06
Coronovirus Disease 2019 (COVID-19) - patients in Intensive Care Unit (ICU)	ENSG00000139146	SIN3-HDAC complex associated factor	SINHCAF	-0.609932	4.08246e-07	4.92166e-06
Coronovirus Disease 2019 (COVID-19) - patients in Intensive Care Unit (ICU)	ENSG00000189042	zinc finger protein 567	ZNF567	-0.952505	4.11168e-07	4.95331e-06
Coronovirus Disease 2019 (COVID-19) - patients in Intensive Care Unit (ICU)	ENSG00000197930	endoplasmic reticulum oxidoreductase 1 alpha	ERO1A	0.501289	4.15398e-07	5.00066e-06
Coronovirus Disease 2019 (COVID-19) - patients in Intensive Care Unit (ICU)	ENSG00000137642	sortilin related receptor 1	SORL1	-0.930849	4.17979e-07	5.0281e-06
Coronovirus Disease 2019 (COVID-19) - patients in Intensive Care Unit (ICU)	ENSG00000130176	calponin 1	CNN1	4.22582	4.19773e-07	5.04605e-06
Coronovirus Disease 2019 (COVID-19) - patients in Intensive Care Unit (ICU)	ENSG00000241743	X active specific transcript	XACT	2.56264	4.20938e-07	5.05641e-06
Coronovirus Disease 2019 (COVID-19) - patients in Intensive Care Unit (ICU)	ENSG00000138111	major facilitator superfamily domain containing 13A	MFSD13A	1.18053	4.29707e-07	5.15487e-06
Coronovirus Disease 2019 (COVID-19) - patients in Intensive Care Unit (ICU)	ENSG00000162413	kelch like family member 21	KLHL21	-0.847687	4.29864e-07	5.15487e-06
Coronovirus Disease 2019 (COVID-19) - patients in Intensive Care Unit (ICU)	ENSG00000173578	X-C motif chemokine receptor 1	XCR1	1.66232	4.30062e-07	5.15487e-06
Coronovirus Disease 2019 (COVID-19) - patients in Intensive Care Unit (ICU)	ENSG00000162241	solute carrier family 25 member 45	SLC25A45	-0.88672	4.30516e-07	5.15661e-06
Coronovirus Disease 2019 (COVID-19) - patients in Intensive Care Unit (ICU)	ENSG00000140280	LysM domain containing 2	LYSMD2	-0.596877	4.34148e-07	5.19639e-06
Coronovirus Disease 2019 (COVID-19) - patients in Intensive Care Unit (ICU)	ENSG00000109971	heat shock protein family A (Hsp70) member 8	HSPA8	-1.22517	4.35208e-07	5.20534e-06
Coronovirus Disease 2019 (COVID-19) - patients in Intensive Care Unit (ICU)	ENSG00000196743	GM2 ganglioside activator	GM2A	1.29107	4.3707e-07	5.22386e-06
Coronovirus Disease 2019 (COVID-19) - patients in Intensive Care Unit (ICU)	ENSG00000163328	G protein-coupled receptor 155	GPR155	-0.759568	4.40855e-07	5.26533e-06
Coronovirus Disease 2019 (COVID-19) - patients in Intensive Care Unit (ICU)	ENSG00000160336	zinc finger protein 761	ZNF761	-0.868112	4.41632e-07	5.27084e-06
Coronovirus Disease 2019 (COVID-19) - patients in Intensive Care Unit (ICU)	ENSG00000204872	N-acetyltransferase 8B (putative, gene/pseudogene)	NAT8B	2.63531	4.43532e-07	5.28973e-06
Coronovirus Disease 2019 (COVID-19) - patients in Intensive Care Unit (ICU)	ENSG00000101194	solute carrier family 17 member 9	SLC17A9	0.979376	4.45856e-07	5.31365e-06
Coronovirus Disease 2019 (COVID-19) - patients in Intensive Care Unit (ICU)	ENSG00000120903	cholinergic receptor nicotinic alpha 2 subunit	CHRNA2	3.23038	4.47159e-07	5.32537e-06
Coronovirus Disease 2019 (COVID-19) - patients in Intensive Care Unit (ICU)	ENSG00000137942	formin binding protein 1 like	FNBP1L	1.49542	4.48026e-07	5.32926e-06
Coronovirus Disease 2019 (COVID-19) - patients in Intensive Care Unit (ICU)	ENSG00000258511	long intergenic non-protein coding RNA 2295	LINC02295	-2.68941	4.48124e-07	5.32926e-06
Coronovirus Disease 2019 (COVID-19) - patients in Intensive Care Unit (ICU)	ENSG00000136930	proteasome 20S subunit beta 7	PSMB7	0.497139	4.48978e-07	5.33562e-06
Coronovirus Disease 2019 (COVID-19) - patients in Intensive Care Unit (ICU)	ENSG00000005812	F-box and leucine rich repeat protein 3	FBXL3	-1.08258	4.57516e-07	5.43321e-06
Coronovirus Disease 2019 (COVID-19) - patients in Intensive Care Unit (ICU)	ENSG00000109854	HIV-1 Tat interactive protein 2	HTATIP2	0.738021	4.63247e-07	5.49599e-06
Coronovirus Disease 2019 (COVID-19) - patients in Intensive Care Unit (ICU)	ENSG00000177359	ovostatin 2	AC024940.2	4.65811	4.63462e-07	5.49599e-06
Coronovirus Disease 2019 (COVID-19) - patients in Intensive Care Unit (ICU)	ENSG00000108405	purinergic receptor P2X 1	P2RX1	1.08384	4.68548e-07	5.55236e-06
Coronovirus Disease 2019 (COVID-19) - patients in Intensive Care Unit (ICU)	ENSG00000179859	ring finger protein 227	RNF227	-1.27128	4.69645e-07	5.55952e-06
Coronovirus Disease 2019 (COVID-19) - patients in Intensive Care Unit (ICU)	ENSG00000167670	chromatin assembly factor 1 subunit A	CHAF1A	0.684683	4.69818e-07	5.55952e-06
Coronovirus Disease 2019 (COVID-19) - patients in Intensive Care Unit (ICU)	ENSG00000122490	solute carrier family 66 member 2	SLC66A2	0.558864	4.71962e-07	5.58092e-06
Coronovirus Disease 2019 (COVID-19) - patients in Intensive Care Unit (ICU)	ENSG00000156535	CD109 molecule	CD109	1.97428	4.73118e-07	5.59063e-06
Coronovirus Disease 2019 (COVID-19) - patients in Intensive Care Unit (ICU)	ENSG00000198178	C-type lectin domain family 4 member C	CLEC4C	-1.99351	4.74212e-07	5.59959e-06
Coronovirus Disease 2019 (COVID-19) - patients in Intensive Care Unit (ICU)	ENSG00000160410	SH3KBP1 binding protein 1	SHKBP1	0.560586	4.81475e-07	5.68133e-06
Coronovirus Disease 2019 (COVID-19) - patients in Intensive Care Unit (ICU)	ENSG00000163956	LDL receptor related protein associated protein 1	LRPAP1	0.598479	4.83968e-07	5.70672e-06
Coronovirus Disease 2019 (COVID-19) - patients in Intensive Care Unit (ICU)	ENSG00000074966	TXK tyrosine kinase	TXK	-1.39011	4.85308e-07	5.71848e-06
Coronovirus Disease 2019 (COVID-19) - patients in Intensive Care Unit (ICU)	ENSG00000100162	centromere protein M	CENPM	1.1793	4.89304e-07	5.7615e-06
Coronovirus Disease 2019 (COVID-19) - patients in Intensive Care Unit (ICU)	ENSG00000171222	SCAN domain containing 1	SCAND1	0.703351	4.92012e-07	5.78568e-06
Coronovirus Disease 2019 (COVID-19) - patients in Intensive Care Unit (ICU)	ENSG00000242861	novel transcript	AL591895.1	-1.41522	4.92051e-07	5.78568e-06
Coronovirus Disease 2019 (COVID-19) - patients in Intensive Care Unit (ICU)	ENSG00000254703	smooth muscle and endothelial cell enriched migration/differentiation-associated lncRNA	SENCR	1.15147	4.97276e-07	5.84299e-06
Coronovirus Disease 2019 (COVID-19) - patients in Intensive Care Unit (ICU)	ENSG00000127528	Kruppel like factor 2	KLF2	-1.07295	4.98088e-07	5.84841e-06
Coronovirus Disease 2019 (COVID-19) - patients in Intensive Care Unit (ICU)	ENSG00000135913	ubiquitin specific peptidase 37	USP37	-0.797789	4.99156e-07	5.85683e-06
Coronovirus Disease 2019 (COVID-19) - patients in Intensive Care Unit (ICU)	ENSG00000171840	ninjurin 2	NINJ2	1.02841	5.00736e-07	5.87125e-06
Coronovirus Disease 2019 (COVID-19) - patients in Intensive Care Unit (ICU)	ENSG00000170365	SMAD family member 1	SMAD1	1.06953	5.07781e-07	5.94966e-06
Coronovirus Disease 2019 (COVID-19) - patients in Intensive Care Unit (ICU)	ENSG00000176422	SPRY domain containing 4	SPRYD4	0.759693	5.11806e-07	5.99261e-06
Coronovirus Disease 2019 (COVID-19) - patients in Intensive Care Unit (ICU)	ENSG00000174021	G protein subunit gamma 5	GNG5	0.878186	5.15269e-07	6.02894e-06
Coronovirus Disease 2019 (COVID-19) - patients in Intensive Care Unit (ICU)	ENSG00000177602	histone H3 associated protein kinase	HASPIN	1.96939	5.19631e-07	6.07572e-06
Coronovirus Disease 2019 (COVID-19) - patients in Intensive Care Unit (ICU)	ENSG00000181218	H2A.W histone	H2AW	0.993208	5.2096e-07	6.08699e-06
Coronovirus Disease 2019 (COVID-19) - patients in Intensive Care Unit (ICU)	ENSG00000072778	acyl-CoA dehydrogenase very long chain	ACADVL	0.630573	5.26691e-07	6.14964e-06
Coronovirus Disease 2019 (COVID-19) - patients in Intensive Care Unit (ICU)	ENSG00000088832	FKBP prolyl isomerase 1A	FKBP1A	0.678802	5.32514e-07	6.21328e-06
Coronovirus Disease 2019 (COVID-19) - patients in Intensive Care Unit (ICU)	ENSG00000125991	ERGIC and golgi 3	ERGIC3	0.575875	5.37094e-07	6.26234e-06
Coronovirus Disease 2019 (COVID-19) - patients in Intensive Care Unit (ICU)	ENSG00000166886	NGFI-A binding protein 2	NAB2	1.32591	5.37553e-07	6.26332e-06
Coronovirus Disease 2019 (COVID-19) - patients in Intensive Care Unit (ICU)	ENSG00000197982	chromosome 1 open reading frame 122	C1orf122	0.650103	5.40503e-07	6.2933e-06
Coronovirus Disease 2019 (COVID-19) - patients in Intensive Care Unit (ICU)	ENSG00000188283	zinc finger protein 383	ZNF383	-0.845621	5.44256e-07	6.33257e-06
Coronovirus Disease 2019 (COVID-19) - patients in Intensive Care Unit (ICU)	ENSG00000114805	phospholipase C eta 1	PLCH1	2.35582	5.50336e-07	6.39885e-06
Coronovirus Disease 2019 (COVID-19) - patients in Intensive Care Unit (ICU)	ENSG00000103363	elongin B	ELOB	0.568403	5.53079e-07	6.42627e-06
Coronovirus Disease 2019 (COVID-19) - patients in Intensive Care Unit (ICU)	ENSG00000145545	steroid 5 alpha-reductase 1	SRD5A1	0.705438	5.53591e-07	6.42774e-06
Coronovirus Disease 2019 (COVID-19) - patients in Intensive Care Unit (ICU)	ENSG00000221955	solute carrier family 12 member 8	SLC12A8	1.98331	5.56319e-07	6.45493e-06
Coronovirus Disease 2019 (COVID-19) - patients in Intensive Care Unit (ICU)	ENSG00000106665	CAP-Gly domain containing linker protein 2	CLIP2	1.18578	5.62373e-07	6.52064e-06
Coronovirus Disease 2019 (COVID-19) - patients in Intensive Care Unit (ICU)	ENSG00000064490	regulatory factor X associated ankyrin containing protein	RFXANK	0.667524	5.67563e-07	6.57624e-06
Coronovirus Disease 2019 (COVID-19) - patients in Intensive Care Unit (ICU)	ENSG00000204789	zinc finger protein 204, pseudogene	ZNF204P	-1.80807	5.71117e-07	6.61283e-06
Coronovirus Disease 2019 (COVID-19) - patients in Intensive Care Unit (ICU)	ENSG00000172965	MIR4435-2 host gene	MIR4435-2HG	0.947473	5.78576e-07	6.6912e-06
Coronovirus Disease 2019 (COVID-19) - patients in Intensive Care Unit (ICU)	ENSG00000198286	caspase recruitment domain family member 11	CARD11	-0.789509	5.78688e-07	6.6912e-06
Coronovirus Disease 2019 (COVID-19) - patients in Intensive Care Unit (ICU)	ENSG00000184060	ArfGAP with dual PH domains 2	ADAP2	0.895385	5.81752e-07	6.72198e-06
Coronovirus Disease 2019 (COVID-19) - patients in Intensive Care Unit (ICU)	ENSG00000234436	leukocyte immunoglobulin-like receptor, subfamily A pseudogene	AC245884.2	1.95806	5.84825e-07	6.75281e-06
Coronovirus Disease 2019 (COVID-19) - patients in Intensive Care Unit (ICU)	ENSG00000165494	PCF11 cleavage and polyadenylation factor subunit	PCF11	-0.61904	5.86351e-07	6.76574e-06
Coronovirus Disease 2019 (COVID-19) - patients in Intensive Care Unit (ICU)	ENSG00000138413	isocitrate dehydrogenase (NADP(+)) 1	IDH1	1.11405	5.92869e-07	6.83218e-06
Coronovirus Disease 2019 (COVID-19) - patients in Intensive Care Unit (ICU)	ENSG00000068489	proline rich 11	PRR11	1.04109	5.92927e-07	6.83218e-06
Coronovirus Disease 2019 (COVID-19) - patients in Intensive Care Unit (ICU)	ENSG00000162873	kelch domain containing 8A	KLHDC8A	4.48323	5.95058e-07	6.852e-06
Coronovirus Disease 2019 (COVID-19) - patients in Intensive Care Unit (ICU)	ENSG00000119922	interferon induced protein with tetratricopeptide repeats 2	IFIT2	-1.38762	5.96484e-07	6.86369e-06
Coronovirus Disease 2019 (COVID-19) - patients in Intensive Care Unit (ICU)	ENSG00000005513	SRY-box transcription factor 8	SOX8	-2.59182	5.97538e-07	6.87106e-06
Coronovirus Disease 2019 (COVID-19) - patients in Intensive Care Unit (ICU)	ENSG00000225528	novel protein similar to translation machinery associated 7 homolog (S. cerevisiae) TMA7	Z82206.1	1.20579	6.0716e-07	6.9769e-06
Coronovirus Disease 2019 (COVID-19) - patients in Intensive Care Unit (ICU)	ENSG00000141526	solute carrier family 16 member 3	SLC16A3	1.10618	6.13683e-07	7.047e-06
Coronovirus Disease 2019 (COVID-19) - patients in Intensive Care Unit (ICU)	ENSG00000162614	nexilin F-actin binding protein	NEXN	1.51752	6.18832e-07	7.10125e-06
Coronovirus Disease 2019 (COVID-19) - patients in Intensive Care Unit (ICU)	ENSG00000254810	novel transcript	AP001189.3	2.84748	6.22889e-07	7.14289e-06
Coronovirus Disease 2019 (COVID-19) - patients in Intensive Care Unit (ICU)	ENSG00000043143	jade family PHD finger 2	JADE2	-0.824878	6.37248e-07	7.30253e-06
Coronovirus Disease 2019 (COVID-19) - patients in Intensive Care Unit (ICU)	ENSG00000187583	pleckstrin homology domain containing N1	PLEKHN1	1.10184	6.41848e-07	7.34608e-06
Coronovirus Disease 2019 (COVID-19) - patients in Intensive Care Unit (ICU)	ENSG00000135480	keratin 7	KRT7	2.58975	6.41929e-07	7.34608e-06
Coronovirus Disease 2019 (COVID-19) - patients in Intensive Care Unit (ICU)	ENSG00000165140	fructose-bisphosphatase 1	FBP1	0.977867	6.50626e-07	7.4405e-06
Coronovirus Disease 2019 (COVID-19) - patients in Intensive Care Unit (ICU)	ENSG00000077312	small nuclear ribonucleoprotein polypeptide A	SNRPA	0.63832	6.56029e-07	7.49716e-06
Coronovirus Disease 2019 (COVID-19) - patients in Intensive Care Unit (ICU)	ENSG00000115233	proteasome 26S subunit, non-ATPase 14	PSMD14	0.620521	6.57633e-07	7.51033e-06
Coronovirus Disease 2019 (COVID-19) - patients in Intensive Care Unit (ICU)	ENSG00000073614	lysine demethylase 5A	KDM5A	-0.55129	6.60424e-07	7.53706e-06
Coronovirus Disease 2019 (COVID-19) - patients in Intensive Care Unit (ICU)	ENSG00000099341	proteasome 26S subunit, non-ATPase 8	PSMD8	0.48048	6.66945e-07	7.60627e-06
Coronovirus Disease 2019 (COVID-19) - patients in Intensive Care Unit (ICU)	ENSG00000152518	ZFP36 ring finger protein like 2	ZFP36L2	-0.890201	6.67629e-07	7.60887e-06
Coronovirus Disease 2019 (COVID-19) - patients in Intensive Care Unit (ICU)	ENSG00000133627	actin related protein 3B	ACTR3B	1.01985	6.81025e-07	7.75625e-06
Coronovirus Disease 2019 (COVID-19) - patients in Intensive Care Unit (ICU)	ENSG00000124659	tubulin folding cofactor C	TBCC	-0.779905	6.81867e-07	7.76054e-06
Coronovirus Disease 2019 (COVID-19) - patients in Intensive Care Unit (ICU)	ENSG00000173193	poly(ADP-ribose) polymerase family member 14	PARP14	-0.717712	6.90561e-07	7.85413e-06
Coronovirus Disease 2019 (COVID-19) - patients in Intensive Care Unit (ICU)	ENSG00000163935	Scm like with four mbt domains 1	SFMBT1	-0.902593	7.00309e-07	7.95957e-06
Coronovirus Disease 2019 (COVID-19) - patients in Intensive Care Unit (ICU)	ENSG00000241837	ATP synthase peripheral stalk subunit OSCP	ATP5PO	0.586302	7.07707e-07	8.03818e-06
Coronovirus Disease 2019 (COVID-19) - patients in Intensive Care Unit (ICU)	ENSG00000186130	zinc finger and BTB domain containing 6	ZBTB6	-1.602	7.17738e-07	8.14657e-06
Coronovirus Disease 2019 (COVID-19) - patients in Intensive Care Unit (ICU)	ENSG00000123095	basic helix-loop-helix family member e41	BHLHE41	1.52972	7.201e-07	8.16782e-06
Coronovirus Disease 2019 (COVID-19) - patients in Intensive Care Unit (ICU)	ENSG00000164587	ribosomal protein S14	RPS14	-0.675983	7.23978e-07	8.20623e-06
Coronovirus Disease 2019 (COVID-19) - patients in Intensive Care Unit (ICU)	ENSG00000106268	nudix hydrolase 1	NUDT1	0.766789	7.38034e-07	8.35987e-06
Coronovirus Disease 2019 (COVID-19) - patients in Intensive Care Unit (ICU)	ENSG00000119636	basal body orientation factor 1	BBOF1	1.53586	7.39976e-07	8.37619e-06
Coronovirus Disease 2019 (COVID-19) - patients in Intensive Care Unit (ICU)	ENSG00000116741	regulator of G protein signaling 2	RGS2	-1.01767	7.53363e-07	8.52194e-06
Coronovirus Disease 2019 (COVID-19) - patients in Intensive Care Unit (ICU)	ENSG00000154127	ubiquitin associated and SH3 domain containing B	UBASH3B	0.656087	7.54541e-07	8.52948e-06
Coronovirus Disease 2019 (COVID-19) - patients in Intensive Care Unit (ICU)	ENSG00000166526	zinc finger protein 3	ZNF3	-0.633925	7.56462e-07	8.54541e-06
Coronovirus Disease 2019 (COVID-19) - patients in Intensive Care Unit (ICU)	ENSG00000142733	mitogen-activated protein kinase kinase kinase 6	MAP3K6	1.08836	7.63453e-07	8.61855e-06
Coronovirus Disease 2019 (COVID-19) - patients in Intensive Care Unit (ICU)	ENSG00000183648	NADH:ubiquinone oxidoreductase subunit B1	NDUFB1	0.689432	7.68724e-07	8.67218e-06
Coronovirus Disease 2019 (COVID-19) - patients in Intensive Care Unit (ICU)	ENSG00000105229	protein inhibitor of activated STAT 4	PIAS4	0.752149	7.74399e-07	8.7303e-06
Coronovirus Disease 2019 (COVID-19) - patients in Intensive Care Unit (ICU)	ENSG00000241163	long intergenic non-protein coding RNA 877	LINC00877	-1.50019	7.76118e-07	8.74377e-06
Coronovirus Disease 2019 (COVID-19) - patients in Intensive Care Unit (ICU)	ENSG00000141458	NPC intracellular cholesterol transporter 1	NPC1	-0.692627	7.77714e-07	8.75584e-06
Coronovirus Disease 2019 (COVID-19) - patients in Intensive Care Unit (ICU)	ENSG00000238241	C-C motif chemokine receptor 12, pseudogene	CCR12P	-2.39008	7.93452e-07	8.92701e-06
Coronovirus Disease 2019 (COVID-19) - patients in Intensive Care Unit (ICU)	ENSG00000229833	PET100 cytochrome c oxidase chaperone	PET100	0.677558	7.94031e-07	8.9275e-06
Coronovirus Disease 2019 (COVID-19) - patients in Intensive Care Unit (ICU)	ENSG00000237973	MT-CO1 pseudogene 12	MTCO1P12	3.18423	7.95859e-07	8.94202e-06
Coronovirus Disease 2019 (COVID-19) - patients in Intensive Care Unit (ICU)	ENSG00000164047	cathelicidin antimicrobial peptide	CAMP	1.84295	8.04208e-07	9.02434e-06
Coronovirus Disease 2019 (COVID-19) - patients in Intensive Care Unit (ICU)	ENSG00000105669	COPI coat complex subunit epsilon	COPE	0.57027	8.04285e-07	9.02434e-06
Coronovirus Disease 2019 (COVID-19) - patients in Intensive Care Unit (ICU)	ENSG00000136240	KDEL endoplasmic reticulum protein retention receptor 2	KDELR2	0.592793	8.04808e-07	9.02434e-06
Coronovirus Disease 2019 (COVID-19) - patients in Intensive Care Unit (ICU)	ENSG00000171148	transcriptional adaptor 3	TADA3	0.50644	8.07629e-07	9.04989e-06
Coronovirus Disease 2019 (COVID-19) - patients in Intensive Care Unit (ICU)	ENSG00000092871	ring finger and FYVE like domain containing E3 ubiquitin protein ligase	RFFL	-0.665063	8.11268e-07	9.08457e-06
Coronovirus Disease 2019 (COVID-19) - patients in Intensive Care Unit (ICU)	ENSG00000166831	RNA binding protein, mRNA processing factor 2	RBPMS2	3.12673	8.12646e-07	9.0939e-06
Coronovirus Disease 2019 (COVID-19) - patients in Intensive Care Unit (ICU)	ENSG00000126368	nuclear receptor subfamily 1 group D member 1	NR1D1	-1.0212	8.13458e-07	9.09688e-06
Coronovirus Disease 2019 (COVID-19) - patients in Intensive Care Unit (ICU)	ENSG00000215788	TNF receptor superfamily member 25	TNFRSF25	-1.49091	8.2026e-07	9.1668e-06
Coronovirus Disease 2019 (COVID-19) - patients in Intensive Care Unit (ICU)	ENSG00000158470	beta-1,4-galactosyltransferase 5	B4GALT5	0.945776	8.32774e-07	9.30043e-06
Coronovirus Disease 2019 (COVID-19) - patients in Intensive Care Unit (ICU)	ENSG00000151474	FERM domain containing 4A	FRMD4A	1.52827	8.34529e-07	9.31379e-06
Coronovirus Disease 2019 (COVID-19) - patients in Intensive Care Unit (ICU)	ENSG00000125744	reticulon 2	RTN2	1.24606	8.66744e-07	9.66686e-06
Coronovirus Disease 2019 (COVID-19) - patients in Intensive Care Unit (ICU)	ENSG00000132952	ubiquitin specific peptidase like 1	USPL1	-0.808274	8.69739e-07	9.69378e-06
Coronovirus Disease 2019 (COVID-19) - patients in Intensive Care Unit (ICU)	ENSG00000119777	transmembrane protein 214	TMEM214	0.563836	8.7269e-07	9.72018e-06
Coronovirus Disease 2019 (COVID-19) - patients in Intensive Care Unit (ICU)	ENSG00000155368	diazepam binding inhibitor, acyl-CoA binding protein	DBI	0.569933	8.74386e-07	9.73257e-06
Coronovirus Disease 2019 (COVID-19) - patients in Intensive Care Unit (ICU)	ENSG00000163738	methylenetetrahydrofolate dehydrogenase (NADP+ dependent) 2 like	MTHFD2L	0.910584	8.8926e-07	9.89154e-06
Coronovirus Disease 2019 (COVID-19) - patients in Intensive Care Unit (ICU)	ENSG00000088179	protein tyrosine phosphatase non-receptor type 4	PTPN4	-1.05928	9.00121e-07	1.00033e-05
Coronovirus Disease 2019 (COVID-19) - patients in Intensive Care Unit (ICU)	ENSG00000179750	apolipoprotein B mRNA editing enzyme catalytic subunit 3B	APOBEC3B	2.30213	9.00506e-07	1.00033e-05
Coronovirus Disease 2019 (COVID-19) - patients in Intensive Care Unit (ICU)	ENSG00000113749	histamine receptor H2	HRH2	1.00341	9.03102e-07	1.00255e-05
Coronovirus Disease 2019 (COVID-19) - patients in Intensive Care Unit (ICU)	ENSG00000175087	PDLIM1 interacting kinase 1 like	PDIK1L	-1.10784	9.06547e-07	1.0057e-05
Coronovirus Disease 2019 (COVID-19) - patients in Intensive Care Unit (ICU)	ENSG00000267680	zinc finger protein 224	ZNF224	-0.775063	9.08224e-07	1.00689e-05
Coronovirus Disease 2019 (COVID-19) - patients in Intensive Care Unit (ICU)	ENSG00000163788	SNF related kinase	SNRK	-1.13577	9.09101e-07	1.00719e-05
Coronovirus Disease 2019 (COVID-19) - patients in Intensive Care Unit (ICU)	ENSG00000206052	docking protein 6	DOK6	1.55501	9.18005e-07	1.01638e-05
Coronovirus Disease 2019 (COVID-19) - patients in Intensive Care Unit (ICU)	ENSG00000173457	protein phosphatase 1 regulatory inhibitor subunit 14B	PPP1R14B	0.729892	9.21651e-07	1.01974e-05
Coronovirus Disease 2019 (COVID-19) - patients in Intensive Care Unit (ICU)	ENSG00000076944	syntaxin binding protein 2	STXBP2	0.636661	9.28779e-07	1.0266e-05
Coronovirus Disease 2019 (COVID-19) - patients in Intensive Care Unit (ICU)	ENSG00000088992	tescalcin	TESC	0.878666	9.29569e-07	1.0266e-05
Coronovirus Disease 2019 (COVID-19) - patients in Intensive Care Unit (ICU)	ENSG00000111897	serine incorporator 1	SERINC1	-0.670613	9.29695e-07	1.0266e-05
Coronovirus Disease 2019 (COVID-19) - patients in Intensive Care Unit (ICU)	ENSG00000064961	high mobility group 20B	HMG20B	0.560246	9.32988e-07	1.02956e-05
Coronovirus Disease 2019 (COVID-19) - patients in Intensive Care Unit (ICU)	ENSG00000126267	cytochrome c oxidase subunit 6B1	COX6B1	0.564577	9.3513e-07	1.03124e-05
Coronovirus Disease 2019 (COVID-19) - patients in Intensive Care Unit (ICU)	ENSG00000135940	cytochrome c oxidase subunit 5B	COX5B	0.517067	9.37679e-07	1.03337e-05
Coronovirus Disease 2019 (COVID-19) - patients in Intensive Care Unit (ICU)	ENSG00000160256	family with sequence similarity 207 member A	FAM207A	0.826636	9.49002e-07	1.04515e-05
Coronovirus Disease 2019 (COVID-19) - patients in Intensive Care Unit (ICU)	ENSG00000183049	calcium/calmodulin dependent protein kinase ID	CAMK1D	-0.644334	9.5034e-07	1.04594e-05
Coronovirus Disease 2019 (COVID-19) - patients in Intensive Care Unit (ICU)	ENSG00000146410	mitochondrial fission regulator 2	MTFR2	1.41431	9.53685e-07	1.04893e-05
Coronovirus Disease 2019 (COVID-19) - patients in Intensive Care Unit (ICU)	ENSG00000197879	myosin IC	MYO1C	0.956005	9.58924e-07	1.054e-05
Coronovirus Disease 2019 (COVID-19) - patients in Intensive Care Unit (ICU)	ENSG00000183688	refilin B	RFLNB	1.00499	9.67629e-07	1.06286e-05
Coronovirus Disease 2019 (COVID-19) - patients in Intensive Care Unit (ICU)	ENSG00000145390	ubiquitin specific peptidase 53	USP53	-1.60053	9.77067e-07	1.07252e-05
Coronovirus Disease 2019 (COVID-19) - patients in Intensive Care Unit (ICU)	ENSG00000142303	ADAM metallopeptidase with thrombospondin type 1 motif 10	ADAMTS10	-1.51013	9.79231e-07	1.07419e-05
Coronovirus Disease 2019 (COVID-19) - patients in Intensive Care Unit (ICU)	ENSG00000247287	novel transcript, antisense to PRKCH	AL359220.1	-1.21774	9.99339e-07	1.09553e-05
Coronovirus Disease 2019 (COVID-19) - patients in Intensive Care Unit (ICU)	ENSG00000068028	Ras association domain family member 1	RASSF1	-0.82562	1.00155e-06	1.09723e-05
Coronovirus Disease 2019 (COVID-19) - patients in Intensive Care Unit (ICU)	ENSG00000167363	fructosamine 3 kinase	FN3K	1.56451	1.01291e-06	1.10895e-05
Coronovirus Disease 2019 (COVID-19) - patients in Intensive Care Unit (ICU)	ENSG00000279278	novel transcript	AC245060.6	-2.26518	1.02003e-06	1.11601e-05
Coronovirus Disease 2019 (COVID-19) - patients in Intensive Care Unit (ICU)	ENSG00000127423	aurora kinase A and ninein interacting protein	AUNIP	1.72613	1.02332e-06	1.11888e-05
Coronovirus Disease 2019 (COVID-19) - patients in Intensive Care Unit (ICU)	ENSG00000251127	novel transcript	AC091173.1	3.43303	1.02789e-06	1.12312e-05
Coronovirus Disease 2019 (COVID-19) - patients in Intensive Care Unit (ICU)	ENSG00000196083	interleukin 1 receptor accessory protein	IL1RAP	1.15071	1.02855e-06	1.12312e-05
Coronovirus Disease 2019 (COVID-19) - patients in Intensive Care Unit (ICU)	ENSG00000113319	Ras protein specific guanine nucleotide releasing factor 2	RASGRF2	-1.30082	1.03534e-06	1.1298e-05
Coronovirus Disease 2019 (COVID-19) - patients in Intensive Care Unit (ICU)	ENSG00000170903	Myb/SANT DNA binding domain containing 4 with coiled-coils	MSANTD4	-1.05864	1.03751e-06	1.13143e-05
Coronovirus Disease 2019 (COVID-19) - patients in Intensive Care Unit (ICU)	ENSG00000178988	Morf4 family associated protein 1 like 1	MRFAP1L1	-0.88655	1.04334e-06	1.13704e-05
Coronovirus Disease 2019 (COVID-19) - patients in Intensive Care Unit (ICU)	ENSG00000213799	zinc finger protein 845	ZNF845	-0.922609	1.04608e-06	1.13928e-05
Coronovirus Disease 2019 (COVID-19) - patients in Intensive Care Unit (ICU)	ENSG00000152380	family with sequence similarity 151 member B	FAM151B	1.54992	1.06082e-06	1.15458e-05
Coronovirus Disease 2019 (COVID-19) - patients in Intensive Care Unit (ICU)	ENSG00000152193	ORC ubiquitin ligase 1	OBI1	-1.09087	1.06428e-06	1.1576e-05
Coronovirus Disease 2019 (COVID-19) - patients in Intensive Care Unit (ICU)	ENSG00000140848	copine 2	CPNE2	1.01338	1.06625e-06	1.15898e-05
Coronovirus Disease 2019 (COVID-19) - patients in Intensive Care Unit (ICU)	ENSG00000003147	islet cell autoantigen 1	ICA1	1.03356	1.06848e-06	1.16065e-05
Coronovirus Disease 2019 (COVID-19) - patients in Intensive Care Unit (ICU)	ENSG00000171502	collagen type XXIV alpha 1 chain	COL24A1	1.16016	1.07244e-06	1.16419e-05
Coronovirus Disease 2019 (COVID-19) - patients in Intensive Care Unit (ICU)	ENSG00000258572	novel transcript	AL133467.1	1.95999	1.07487e-06	1.16607e-05
Coronovirus Disease 2019 (COVID-19) - patients in Intensive Care Unit (ICU)	ENSG00000253234	immunoglobulin lambda variable 2-5 (pseudogene)	IGLV2-5	2.29731	1.08941e-06	1.18108e-05
Coronovirus Disease 2019 (COVID-19) - patients in Intensive Care Unit (ICU)	ENSG00000157152	synapsin II	SYN2	3.07603	1.09561e-06	1.18702e-05
Coronovirus Disease 2019 (COVID-19) - patients in Intensive Care Unit (ICU)	ENSG00000188013	Meis homeobox 3 pseudogene 2	MEIS3P2	1.89553	1.10591e-06	1.19702e-05
Coronovirus Disease 2019 (COVID-19) - patients in Intensive Care Unit (ICU)	ENSG00000256771	zinc finger protein 253	ZNF253	-1.07396	1.10627e-06	1.19702e-05
Coronovirus Disease 2019 (COVID-19) - patients in Intensive Care Unit (ICU)	ENSG00000167664	transmembrane and immunoglobulin domain containing 2	TMIGD2	-1.40858	1.12654e-06	1.21817e-05
Coronovirus Disease 2019 (COVID-19) - patients in Intensive Care Unit (ICU)	ENSG00000163510	CWC22 spliceosome associated protein homolog	CWC22	-0.661379	1.12827e-06	1.21868e-05
Coronovirus Disease 2019 (COVID-19) - patients in Intensive Care Unit (ICU)	ENSG00000159256	MORC family CW-type zinc finger 3	MORC3	-0.623157	1.12847e-06	1.21868e-05
Coronovirus Disease 2019 (COVID-19) - patients in Intensive Care Unit (ICU)	ENSG00000167468	glutathione peroxidase 4	GPX4	0.603732	1.13463e-06	1.22454e-05
Coronovirus Disease 2019 (COVID-19) - patients in Intensive Care Unit (ICU)	ENSG00000054793	ATPase phospholipid transporting 9A (putative)	ATP9A	1.80348	1.1377e-06	1.22705e-05
Coronovirus Disease 2019 (COVID-19) - patients in Intensive Care Unit (ICU)	ENSG00000204519	zinc finger protein 551	ZNF551	-1.07815	1.14119e-06	1.23002e-05
Coronovirus Disease 2019 (COVID-19) - patients in Intensive Care Unit (ICU)	ENSG00000170458	CD14 molecule	CD14	1.14976	1.14378e-06	1.23202e-05
Coronovirus Disease 2019 (COVID-19) - patients in Intensive Care Unit (ICU)	ENSG00000168685	interleukin 7 receptor	IL7R	-1.39157	1.15064e-06	1.23861e-05
Coronovirus Disease 2019 (COVID-19) - patients in Intensive Care Unit (ICU)	ENSG00000109390	NADH:ubiquinone oxidoreductase subunit C1	NDUFC1	0.645386	1.18085e-06	1.27031e-05
Coronovirus Disease 2019 (COVID-19) - patients in Intensive Care Unit (ICU)	ENSG00000206560	ankyrin repeat domain 28	ANKRD28	0.904536	1.18241e-06	1.27117e-05
Coronovirus Disease 2019 (COVID-19) - patients in Intensive Care Unit (ICU)	ENSG00000162496	dehydrogenase/reductase 3	DHRS3	-1.0502	1.20409e-06	1.29364e-05
Coronovirus Disease 2019 (COVID-19) - patients in Intensive Care Unit (ICU)	ENSG00000173264	G protein-coupled receptor 137	GPR137	0.647646	1.20979e-06	1.29893e-05
Coronovirus Disease 2019 (COVID-19) - patients in Intensive Care Unit (ICU)	ENSG00000277301	novel transcript, antisense to NOL4L	AL034550.2	-2.76053	1.21077e-06	1.29914e-05
Coronovirus Disease 2019 (COVID-19) - patients in Intensive Care Unit (ICU)	ENSG00000035862	TIMP metallopeptidase inhibitor 2	TIMP2	1.11044	1.2161e-06	1.30403e-05
Coronovirus Disease 2019 (COVID-19) - patients in Intensive Care Unit (ICU)	ENSG00000204392	LSM2 homolog, U6 small nuclear RNA and mRNA degradation associated	LSM2	0.737837	1.2375e-06	1.32612e-05
Coronovirus Disease 2019 (COVID-19) - patients in Intensive Care Unit (ICU)	ENSG00000187240	dynein cytoplasmic 2 heavy chain 1	DYNC2H1	-1.29242	1.2398e-06	1.32774e-05
Coronovirus Disease 2019 (COVID-19) - patients in Intensive Care Unit (ICU)	ENSG00000143622	Ras like without CAAX 1	RIT1	0.823377	1.25329e-06	1.34132e-05
Coronovirus Disease 2019 (COVID-19) - patients in Intensive Care Unit (ICU)	ENSG00000127947	protein tyrosine phosphatase non-receptor type 12	PTPN12	0.827363	1.25765e-06	1.34512e-05
Coronovirus Disease 2019 (COVID-19) - patients in Intensive Care Unit (ICU)	ENSG00000136732	glycophorin C (Gerbich blood group)	GYPC	1.05523	1.26041e-06	1.34686e-05
Coronovirus Disease 2019 (COVID-19) - patients in Intensive Care Unit (ICU)	ENSG00000160999	SH2B adaptor protein 2	SH2B2	0.867041	1.26089e-06	1.34686e-05
Coronovirus Disease 2019 (COVID-19) - patients in Intensive Care Unit (ICU)	ENSG00000125505	membrane bound O-acyltransferase domain containing 7	MBOAT7	0.835335	1.2667e-06	1.3522e-05
Coronovirus Disease 2019 (COVID-19) - patients in Intensive Care Unit (ICU)	ENSG00000101160	cathepsin Z	CTSZ	0.986684	1.27084e-06	1.35576e-05
Coronovirus Disease 2019 (COVID-19) - patients in Intensive Care Unit (ICU)	ENSG00000102678	fibroblast growth factor 9	FGF9	-1.79443	1.29682e-06	1.38259e-05
Coronovirus Disease 2019 (COVID-19) - patients in Intensive Care Unit (ICU)	ENSG00000197056	zinc finger MYM-type containing 1	ZMYM1	-0.695735	1.29777e-06	1.38271e-05
Coronovirus Disease 2019 (COVID-19) - patients in Intensive Care Unit (ICU)	ENSG00000204287	major histocompatibility complex, class II, DR alpha	HLA-DRA	-0.984984	1.30972e-06	1.39455e-05
Coronovirus Disease 2019 (COVID-19) - patients in Intensive Care Unit (ICU)	ENSG00000198298	zinc finger protein 485	ZNF485	-1.16045	1.31431e-06	1.39854e-05
Coronovirus Disease 2019 (COVID-19) - patients in Intensive Care Unit (ICU)	ENSG00000239951	immunoglobulin kappa variable 3-20	IGKV3-20	2.72059	1.31853e-06	1.40194e-05
Coronovirus Disease 2019 (COVID-19) - patients in Intensive Care Unit (ICU)	ENSG00000213626	LBH regulator of WNT signaling pathway	LBH	-1.26298	1.31918e-06	1.40194e-05
Coronovirus Disease 2019 (COVID-19) - patients in Intensive Care Unit (ICU)	ENSG00000136536	membrane associated ring-CH-type finger 7	MARCHF7	-0.573273	1.32966e-06	1.41218e-05
Coronovirus Disease 2019 (COVID-19) - patients in Intensive Care Unit (ICU)	ENSG00000164691	T cell activation RhoGTPase activating protein	TAGAP	-2.5773	1.34675e-06	1.42943e-05
Coronovirus Disease 2019 (COVID-19) - patients in Intensive Care Unit (ICU)	ENSG00000269825	novel transcript, sense intronic to ZNF83	AC022150.4	-1.1653	1.34802e-06	1.42986e-05
Coronovirus Disease 2019 (COVID-19) - patients in Intensive Care Unit (ICU)	ENSG00000157429	zinc finger protein 19	ZNF19	-1.60474	1.3612e-06	1.44292e-05
Coronovirus Disease 2019 (COVID-19) - patients in Intensive Care Unit (ICU)	ENSG00000111885	mannosidase alpha class 1A member 1	MAN1A1	0.714113	1.36656e-06	1.44769e-05
Coronovirus Disease 2019 (COVID-19) - patients in Intensive Care Unit (ICU)	ENSG00000143341	hemicentin 1	HMCN1	2.72067	1.37155e-06	1.45205e-05
Coronovirus Disease 2019 (COVID-19) - patients in Intensive Care Unit (ICU)	ENSG00000065183	WD repeat domain 3	WDR3	-0.691851	1.39141e-06	1.47214e-05
Coronovirus Disease 2019 (COVID-19) - patients in Intensive Care Unit (ICU)	ENSG00000122966	citron rho-interacting serine/threonine kinase	CIT	1.59459	1.40561e-06	1.48623e-05
Coronovirus Disease 2019 (COVID-19) - patients in Intensive Care Unit (ICU)	ENSG00000220517	argininosuccinate synthetase 1 pseudogene 1	ASS1P1	2.02241	1.41405e-06	1.4942e-05
Coronovirus Disease 2019 (COVID-19) - patients in Intensive Care Unit (ICU)	ENSG00000266094	Ras association domain family member 5	RASSF5	-0.609621	1.42543e-06	1.50527e-05
Coronovirus Disease 2019 (COVID-19) - patients in Intensive Care Unit (ICU)	ENSG00000135960	ectodysplasin A receptor	EDAR	-2.0411	1.4379e-06	1.51748e-05
Coronovirus Disease 2019 (COVID-19) - patients in Intensive Care Unit (ICU)	ENSG00000154589	lymphocyte antigen 96	LY96	1.2715	1.47029e-06	1.55068e-05
Coronovirus Disease 2019 (COVID-19) - patients in Intensive Care Unit (ICU)	ENSG00000124201	zinc finger NFX1-type containing 1	ZNFX1	-0.585661	1.4835e-06	1.56362e-05
Coronovirus Disease 2019 (COVID-19) - patients in Intensive Care Unit (ICU)	ENSG00000105643	arrestin domain containing 2	ARRDC2	-0.715798	1.4991e-06	1.57907e-05
Coronovirus Disease 2019 (COVID-19) - patients in Intensive Care Unit (ICU)	ENSG00000100764	proteasome 26S subunit, ATPase 1	PSMC1	0.601155	1.51274e-06	1.59243e-05
Coronovirus Disease 2019 (COVID-19) - patients in Intensive Care Unit (ICU)	ENSG00000160209	pyridoxal kinase	PDXK	0.636276	1.51669e-06	1.59558e-05
Coronovirus Disease 2019 (COVID-19) - patients in Intensive Care Unit (ICU)	ENSG00000137100	dynactin subunit 3	DCTN3	0.567841	1.5407e-06	1.61982e-05
Coronovirus Disease 2019 (COVID-19) - patients in Intensive Care Unit (ICU)	ENSG00000244041	long intergenic non-protein coding RNA 1011	LINC01011	1.35934	1.54541e-06	1.62375e-05
Coronovirus Disease 2019 (COVID-19) - patients in Intensive Care Unit (ICU)	ENSG00000109920	formin binding protein 4	FNBP4	-0.596871	1.54775e-06	1.62519e-05
Coronovirus Disease 2019 (COVID-19) - patients in Intensive Care Unit (ICU)	ENSG00000185658	bromodomain and WD repeat domain containing 1	BRWD1	-0.648727	1.55096e-06	1.62753e-05
Coronovirus Disease 2019 (COVID-19) - patients in Intensive Care Unit (ICU)	ENSG00000175324	LSM1 homolog, mRNA degradation associated	LSM1	0.677008	1.55386e-06	1.62955e-05
Coronovirus Disease 2019 (COVID-19) - patients in Intensive Care Unit (ICU)	ENSG00000174080	cathepsin F	CTSF	-0.904076	1.56348e-06	1.63861e-05
Coronovirus Disease 2019 (COVID-19) - patients in Intensive Care Unit (ICU)	ENSG00000259448	long intergenic non-protein coding RNA 2352	LINC02352	1.31039	1.57342e-06	1.64799e-05
Coronovirus Disease 2019 (COVID-19) - patients in Intensive Care Unit (ICU)	ENSG00000237181	PRKAR1B antisense RNA 1	PRKAR1B-AS1	0.943365	1.58769e-06	1.66127e-05
Coronovirus Disease 2019 (COVID-19) - patients in Intensive Care Unit (ICU)	ENSG00000100181	TPTE pseudogene 1	TPTEP1	1.92716	1.58809e-06	1.66127e-05
Coronovirus Disease 2019 (COVID-19) - patients in Intensive Care Unit (ICU)	ENSG00000198783	zinc finger protein 830	ZNF830	-0.628523	1.59204e-06	1.66398e-05
Coronovirus Disease 2019 (COVID-19) - patients in Intensive Care Unit (ICU)	ENSG00000110090	carnitine palmitoyltransferase 1A	CPT1A	1.08861	1.59267e-06	1.66398e-05
Coronovirus Disease 2019 (COVID-19) - patients in Intensive Care Unit (ICU)	ENSG00000249096	long intergenic non-protein coding RNA 2362	LINC02362	1.6523	1.59607e-06	1.66649e-05
Coronovirus Disease 2019 (COVID-19) - patients in Intensive Care Unit (ICU)	ENSG00000103005	U6 snRNA biogenesis phosphodiesterase 1	USB1	0.636792	1.60107e-06	1.67066e-05
Coronovirus Disease 2019 (COVID-19) - patients in Intensive Care Unit (ICU)	ENSG00000140853	NLR family CARD domain containing 5	NLRC5	-0.753423	1.61889e-06	1.68727e-05
Coronovirus Disease 2019 (COVID-19) - patients in Intensive Care Unit (ICU)	ENSG00000158486	dynein axonemal heavy chain 3	DNAH3	2.07941	1.61901e-06	1.68727e-05
Coronovirus Disease 2019 (COVID-19) - patients in Intensive Care Unit (ICU)	ENSG00000198900	DNA topoisomerase I	TOP1	0.585559	1.6364e-06	1.70433e-05
Coronovirus Disease 2019 (COVID-19) - patients in Intensive Care Unit (ICU)	ENSG00000184992	BRI3 binding protein	BRI3BP	0.657623	1.63952e-06	1.70651e-05
Coronovirus Disease 2019 (COVID-19) - patients in Intensive Care Unit (ICU)	ENSG00000177301	potassium voltage-gated channel subfamily A member 2	KCNA2	1.59193	1.6509e-06	1.71709e-05
Coronovirus Disease 2019 (COVID-19) - patients in Intensive Care Unit (ICU)	ENSG00000176438	spectrin repeat containing nuclear envelope family member 3	SYNE3	0.640442	1.65174e-06	1.71709e-05
Coronovirus Disease 2019 (COVID-19) - patients in Intensive Care Unit (ICU)	ENSG00000167088	small nuclear ribonucleoprotein D1 polypeptide	SNRPD1	0.560289	1.65911e-06	1.72367e-05
Coronovirus Disease 2019 (COVID-19) - patients in Intensive Care Unit (ICU)	ENSG00000129657	SEC14 like lipid binding 1	SEC14L1	0.665471	1.66455e-06	1.72825e-05
Coronovirus Disease 2019 (COVID-19) - patients in Intensive Care Unit (ICU)	ENSG00000151093	3-oxoacyl-ACP synthase, mitochondrial	OXSM	-0.777982	1.67911e-06	1.74229e-05
Coronovirus Disease 2019 (COVID-19) - patients in Intensive Care Unit (ICU)	ENSG00000231682	long intergenic non-protein coding RNA 1891	LINC01891	-2.18739	1.6959e-06	1.75861e-05
Coronovirus Disease 2019 (COVID-19) - patients in Intensive Care Unit (ICU)	ENSG00000182048	transient receptor potential cation channel subfamily C member 2 (pseudogene)	TRPC2	1.5591	1.70091e-06	1.76271e-05
Coronovirus Disease 2019 (COVID-19) - patients in Intensive Care Unit (ICU)	ENSG00000211595	immunoglobulin kappa joining 3	IGKJ3	1.78325	1.71217e-06	1.77238e-05
Coronovirus Disease 2019 (COVID-19) - patients in Intensive Care Unit (ICU)	ENSG00000148426	proline and serine rich 2	PROSER2	1.45292	1.71236e-06	1.77238e-05
Coronovirus Disease 2019 (COVID-19) - patients in Intensive Care Unit (ICU)	ENSG00000125356	NADH:ubiquinone oxidoreductase subunit A1	NDUFA1	0.535314	1.74275e-06	1.80271e-05
Coronovirus Disease 2019 (COVID-19) - patients in Intensive Care Unit (ICU)	ENSG00000159199	ATP synthase membrane subunit c locus 1	ATP5MC1	0.466323	1.75195e-06	1.81111e-05
Coronovirus Disease 2019 (COVID-19) - patients in Intensive Care Unit (ICU)	ENSG00000110717	NADH:ubiquinone oxidoreductase core subunit S8	NDUFS8	0.517623	1.76092e-06	1.81879e-05
Coronovirus Disease 2019 (COVID-19) - patients in Intensive Care Unit (ICU)	ENSG00000187391	membrane associated guanylate kinase, WW and PDZ domain containing 2	MAGI2	2.00643	1.76156e-06	1.81879e-05
Coronovirus Disease 2019 (COVID-19) - patients in Intensive Care Unit (ICU)	ENSG00000232973	CYP1B1 antisense RNA 1	CYP1B1-AS1	1.30899	1.76461e-06	1.82081e-05
Coronovirus Disease 2019 (COVID-19) - patients in Intensive Care Unit (ICU)	ENSG00000171307	zinc finger DHHC-type palmitoyltransferase 16	ZDHHC16	0.581405	1.7807e-06	1.83628e-05
Coronovirus Disease 2019 (COVID-19) - patients in Intensive Care Unit (ICU)	ENSG00000143198	microsomal glutathione S-transferase 3	MGST3	0.650517	1.7827e-06	1.83721e-05
Coronovirus Disease 2019 (COVID-19) - patients in Intensive Care Unit (ICU)	ENSG00000163606	CD200 receptor 1	CD200R1	-1.5067	1.83967e-06	1.89475e-05
Coronovirus Disease 2019 (COVID-19) - patients in Intensive Care Unit (ICU)	ENSG00000188610	family with sequence similarity 72 member B	FAM72B	2.13088	1.84764e-06	1.90178e-05
Coronovirus Disease 2019 (COVID-19) - patients in Intensive Care Unit (ICU)	ENSG00000171503	electron transfer flavoprotein dehydrogenase	ETFDH	0.696531	1.86473e-06	1.91819e-05
Coronovirus Disease 2019 (COVID-19) - patients in Intensive Care Unit (ICU)	ENSG00000172216	CCAAT enhancer binding protein beta	CEBPB	0.854646	1.87349e-06	1.92602e-05
Coronovirus Disease 2019 (COVID-19) - patients in Intensive Care Unit (ICU)	ENSG00000178977	long intergenic non-protein coding RNA 324	LINC00324	-0.814425	1.88826e-06	1.94e-05
Coronovirus Disease 2019 (COVID-19) - patients in Intensive Care Unit (ICU)	ENSG00000196793	zinc finger protein 239	ZNF239	-1.73953	1.89475e-06	1.94547e-05
Coronovirus Disease 2019 (COVID-19) - patients in Intensive Care Unit (ICU)	ENSG00000100796	protein phosphatase 4 regulatory subunit 3A	PPP4R3A	-0.524296	1.90005e-06	1.94971e-05
Coronovirus Disease 2019 (COVID-19) - patients in Intensive Care Unit (ICU)	ENSG00000136982	DNA replication and sister chromatid cohesion 1	DSCC1	2.09195	1.91048e-06	1.95921e-05
Coronovirus Disease 2019 (COVID-19) - patients in Intensive Care Unit (ICU)	ENSG00000171421	mitochondrial ribosomal protein L36	MRPL36	0.847072	1.91265e-06	1.96024e-05
Coronovirus Disease 2019 (COVID-19) - patients in Intensive Care Unit (ICU)	ENSG00000260528	family with sequence similarity 157 member C	FAM157C	1.21613	1.92692e-06	1.97365e-05
Coronovirus Disease 2019 (COVID-19) - patients in Intensive Care Unit (ICU)	ENSG00000112282	mediator complex subunit 23	MED23	-0.817387	1.94567e-06	1.99163e-05
Coronovirus Disease 2019 (COVID-19) - patients in Intensive Care Unit (ICU)	ENSG00000165264	NADH:ubiquinone oxidoreductase subunit B6	NDUFB6	0.683202	1.95382e-06	1.99874e-05
Coronovirus Disease 2019 (COVID-19) - patients in Intensive Care Unit (ICU)	ENSG00000197863	zinc finger protein 790	ZNF790	-1.06461	1.96136e-06	2.00523e-05
Coronovirus Disease 2019 (COVID-19) - patients in Intensive Care Unit (ICU)	ENSG00000185168	long intergenic non-protein coding RNA 482	LINC00482	1.64247	1.96283e-06	2.00525e-05
Coronovirus Disease 2019 (COVID-19) - patients in Intensive Care Unit (ICU)	ENSG00000185608	mitochondrial ribosomal protein L40	MRPL40	0.619576	1.96378e-06	2.00525e-05
Coronovirus Disease 2019 (COVID-19) - patients in Intensive Care Unit (ICU)	ENSG00000185480	PARP1 binding protein	PARPBP	1.21717	1.96569e-06	2.00597e-05
Coronovirus Disease 2019 (COVID-19) - patients in Intensive Care Unit (ICU)	ENSG00000198954	kinesin family binding protein	KIFBP	-0.861318	1.97732e-06	2.0166e-05
Coronovirus Disease 2019 (COVID-19) - patients in Intensive Care Unit (ICU)	ENSG00000169877	alpha hemoglobin stabilizing protein	AHSP	7.10002	1.99121e-06	2.02953e-05
Coronovirus Disease 2019 (COVID-19) - patients in Intensive Care Unit (ICU)	ENSG00000237111	immunoglobulin heavy joining 3P (pseudogene)	IGHJ3P	1.65085	2.00423e-06	2.04155e-05
Coronovirus Disease 2019 (COVID-19) - patients in Intensive Care Unit (ICU)	ENSG00000182199	serine hydroxymethyltransferase 2	SHMT2	0.650154	2.01538e-06	2.05166e-05
Coronovirus Disease 2019 (COVID-19) - patients in Intensive Care Unit (ICU)	ENSG00000125037	ER membrane protein complex subunit 3	EMC3	0.547042	2.02578e-06	2.06099e-05
Coronovirus Disease 2019 (COVID-19) - patients in Intensive Care Unit (ICU)	ENSG00000163359	collagen type VI alpha 3 chain	COL6A3	2.21107	2.02776e-06	2.06174e-05
Coronovirus Disease 2019 (COVID-19) - patients in Intensive Care Unit (ICU)	ENSG00000197183	nucleolar protein 4 like	NOL4L	-0.910602	2.03733e-06	2.07021e-05
Coronovirus Disease 2019 (COVID-19) - patients in Intensive Care Unit (ICU)	ENSG00000167106	family with sequence similarity 102 member A	FAM102A	-1.34487	2.05357e-06	2.08544e-05
Coronovirus Disease 2019 (COVID-19) - patients in Intensive Care Unit (ICU)	ENSG00000113648	macroH2A.1 histone	MACROH2A1	0.585701	2.06932e-06	2.10016e-05
Coronovirus Disease 2019 (COVID-19) - patients in Intensive Care Unit (ICU)	ENSG00000211942	immunoglobulin heavy variable 3-13	IGHV3-13	2.70089	2.07585e-06	2.10551e-05
Coronovirus Disease 2019 (COVID-19) - patients in Intensive Care Unit (ICU)	ENSG00000136444	radical S-adenosyl methionine domain containing 1	RSAD1	-0.517351	2.08133e-06	2.10978e-05
Coronovirus Disease 2019 (COVID-19) - patients in Intensive Care Unit (ICU)	ENSG00000101782	RIO kinase 3	RIOK3	0.732754	2.08651e-06	2.11375e-05
Coronovirus Disease 2019 (COVID-19) - patients in Intensive Care Unit (ICU)	ENSG00000131495	NADH:ubiquinone oxidoreductase subunit A2	NDUFA2	0.579928	2.09404e-06	2.12009e-05
Coronovirus Disease 2019 (COVID-19) - patients in Intensive Care Unit (ICU)	ENSG00000074800	enolase 1	ENO1	0.641437	2.14129e-06	2.16661e-05
Coronovirus Disease 2019 (COVID-19) - patients in Intensive Care Unit (ICU)	ENSG00000182885	adhesion G protein-coupled receptor G3	ADGRG3	2.34109	2.15365e-06	2.1778e-05
Coronovirus Disease 2019 (COVID-19) - patients in Intensive Care Unit (ICU)	ENSG00000147138	G protein-coupled receptor 174	GPR174	-1.58106	2.15736e-06	2.18023e-05
Coronovirus Disease 2019 (COVID-19) - patients in Intensive Care Unit (ICU)	ENSG00000198040	zinc finger protein 84	ZNF84	-0.773144	2.16011e-06	2.18168e-05
Coronovirus Disease 2019 (COVID-19) - patients in Intensive Care Unit (ICU)	ENSG00000137207	Yip1 domain family member 3	YIPF3	0.51589	2.19536e-06	2.21594e-05
Coronovirus Disease 2019 (COVID-19) - patients in Intensive Care Unit (ICU)	ENSG00000172586	coiled-coil-helix-coiled-coil-helix domain containing 1	CHCHD1	0.68547	2.21114e-06	2.23052e-05
Coronovirus Disease 2019 (COVID-19) - patients in Intensive Care Unit (ICU)	ENSG00000105700	KxDL motif containing 1	KXD1	0.496342	2.21768e-06	2.23577e-05
Coronovirus Disease 2019 (COVID-19) - patients in Intensive Care Unit (ICU)	ENSG00000163694	RNA binding motif protein 47	RBM47	0.855252	2.22358e-06	2.24036e-05
Coronovirus Disease 2019 (COVID-19) - patients in Intensive Care Unit (ICU)	ENSG00000078124	alkaline ceramidase 3	ACER3	0.8589	2.23341e-06	2.24891e-05
Coronovirus Disease 2019 (COVID-19) - patients in Intensive Care Unit (ICU)	ENSG00000124203	zinc finger protein 831	ZNF831	-1.35215	2.24913e-06	2.26338e-05
Coronovirus Disease 2019 (COVID-19) - patients in Intensive Care Unit (ICU)	ENSG00000139835	growth hormone regulated TBC protein 1	GRTP1	2.22613	2.27376e-06	2.28678e-05
Coronovirus Disease 2019 (COVID-19) - patients in Intensive Care Unit (ICU)	ENSG00000197323	tripartite motif containing 33	TRIM33	-0.466285	2.27748e-06	2.28914e-05
Coronovirus Disease 2019 (COVID-19) - patients in Intensive Care Unit (ICU)	ENSG00000232021	LEF1 antisense RNA 1	LEF1-AS1	-1.887	2.28284e-06	2.29315e-05
Coronovirus Disease 2019 (COVID-19) - patients in Intensive Care Unit (ICU)	ENSG00000115902	solute carrier family 1 member 4	SLC1A4	0.750992	2.32887e-06	2.33797e-05
Coronovirus Disease 2019 (COVID-19) - patients in Intensive Care Unit (ICU)	ENSG00000198911	sterol regulatory element binding transcription factor 2	SREBF2	0.518992	2.33418e-06	2.3419e-05
Coronovirus Disease 2019 (COVID-19) - patients in Intensive Care Unit (ICU)	ENSG00000226824	novel transcript	AC006001.2	1.37021	2.36252e-06	2.3689e-05
Coronovirus Disease 2019 (COVID-19) - patients in Intensive Care Unit (ICU)	ENSG00000177156	transaldolase 1	TALDO1	0.829639	2.36506e-06	2.37003e-05
Coronovirus Disease 2019 (COVID-19) - patients in Intensive Care Unit (ICU)	ENSG00000162063	cyclin F	CCNF	1.04818	2.4236e-06	2.42579e-05
Coronovirus Disease 2019 (COVID-19) - patients in Intensive Care Unit (ICU)	ENSG00000157554	ETS transcription factor ERG	ERG	2.09565	2.42361e-06	2.42579e-05
Coronovirus Disease 2019 (COVID-19) - patients in Intensive Care Unit (ICU)	ENSG00000106608	upregulator of cell proliferation	URGCP	-0.643334	2.42706e-06	2.42779e-05
Coronovirus Disease 2019 (COVID-19) - patients in Intensive Care Unit (ICU)	ENSG00000203326	zinc finger protein 525	ZNF525	-1.10594	2.46411e-06	2.46337e-05
Coronovirus Disease 2019 (COVID-19) - patients in Intensive Care Unit (ICU)	ENSG00000066336	Spi-1 proto-oncogene	SPI1	0.816437	2.47511e-06	2.47289e-05
Coronovirus Disease 2019 (COVID-19) - patients in Intensive Care Unit (ICU)	ENSG00000178338	zinc finger protein 354B	ZNF354B	-0.730007	2.48302e-06	2.4793e-05
Coronovirus Disease 2019 (COVID-19) - patients in Intensive Care Unit (ICU)	ENSG00000197008	zinc finger protein 138	ZNF138	-0.777236	2.49749e-06	2.49227e-05
Coronovirus Disease 2019 (COVID-19) - patients in Intensive Care Unit (ICU)	ENSG00000203880	protein-L-isoaspartate (D-aspartate) O-methyltransferase domain containing 2	PCMTD2	-0.512171	2.50275e-06	2.49602e-05
Coronovirus Disease 2019 (COVID-19) - patients in Intensive Care Unit (ICU)	ENSG00000171291	zinc finger protein 439	ZNF439	-1.40027	2.50967e-06	2.50142e-05
Coronovirus Disease 2019 (COVID-19) - patients in Intensive Care Unit (ICU)	ENSG00000177932	zinc finger protein 354C	ZNF354C	-1.34346	2.5143e-06	2.50454e-05
Coronovirus Disease 2019 (COVID-19) - patients in Intensive Care Unit (ICU)	ENSG00000142173	collagen type VI alpha 2 chain	COL6A2	-1.49031	2.53076e-06	2.51943e-05
Coronovirus Disease 2019 (COVID-19) - patients in Intensive Care Unit (ICU)	ENSG00000015171	zinc finger MYND-type containing 11	ZMYND11	-0.620548	2.5348e-06	2.52195e-05
Coronovirus Disease 2019 (COVID-19) - patients in Intensive Care Unit (ICU)	ENSG00000172572	phosphodiesterase 3A	PDE3A	2.50249	2.54065e-06	2.52626e-05
Coronovirus Disease 2019 (COVID-19) - patients in Intensive Care Unit (ICU)	ENSG00000172785	COBW domain containing 1	CBWD1	0.98244	2.54921e-06	2.53327e-05
Coronovirus Disease 2019 (COVID-19) - patients in Intensive Care Unit (ICU)	ENSG00000170989	sphingosine-1-phosphate receptor 1	S1PR1	-1.3554	2.56996e-06	2.55237e-05
Coronovirus Disease 2019 (COVID-19) - patients in Intensive Care Unit (ICU)	ENSG00000279516	family with sequence similarity 230 member C	FAM230C	3.358	2.59243e-06	2.57315e-05
Coronovirus Disease 2019 (COVID-19) - patients in Intensive Care Unit (ICU)	ENSG00000212464	small nucleolar RNA, H/ACA box 12	SNORA12	-2.14242	2.59614e-06	2.5753e-05
Coronovirus Disease 2019 (COVID-19) - patients in Intensive Care Unit (ICU)	ENSG00000102265	TIMP metallopeptidase inhibitor 1	TIMP1	1.44627	2.61226e-06	2.58975e-05
Coronovirus Disease 2019 (COVID-19) - patients in Intensive Care Unit (ICU)	ENSG00000144354	cell division cycle associated 7	CDCA7	1.51377	2.61738e-06	2.59329e-05
Coronovirus Disease 2019 (COVID-19) - patients in Intensive Care Unit (ICU)	ENSG00000169894	mucin 3A, cell surface associated	MUC3A	3.45674	2.62151e-06	2.59584e-05
Coronovirus Disease 2019 (COVID-19) - patients in Intensive Care Unit (ICU)	ENSG00000146021	kelch like family member 3	KLHL3	-1.0836	2.63534e-06	2.60798e-05
Coronovirus Disease 2019 (COVID-19) - patients in Intensive Care Unit (ICU)	ENSG00000128294	tyrosylprotein sulfotransferase 2	TPST2	0.693885	2.63707e-06	2.60815e-05
Coronovirus Disease 2019 (COVID-19) - patients in Intensive Care Unit (ICU)	ENSG00000237352	long intergenic non-protein coding RNA 1358	LINC01358	1.38451	2.64405e-06	2.61351e-05
Coronovirus Disease 2019 (COVID-19) - patients in Intensive Care Unit (ICU)	ENSG00000101842	V-set and immunoglobulin domain containing 1	VSIG1	-1.49623	2.64603e-06	2.61391e-05
Coronovirus Disease 2019 (COVID-19) - patients in Intensive Care Unit (ICU)	ENSG00000273179	novel transcript, antisense to SPON2	AC092535.5	-1.87476	2.66578e-06	2.63186e-05
Coronovirus Disease 2019 (COVID-19) - patients in Intensive Care Unit (ICU)	ENSG00000153721	CNKSR family member 3	CNKSR3	3.08572	2.66817e-06	2.63266e-05
Coronovirus Disease 2019 (COVID-19) - patients in Intensive Care Unit (ICU)	ENSG00000154822	phospholipase C like 2	PLCL2	-0.525521	2.67687e-06	2.63969e-05
Coronovirus Disease 2019 (COVID-19) - patients in Intensive Care Unit (ICU)	ENSG00000075399	VPS9 domain containing 1	VPS9D1	0.878928	2.70789e-06	2.6687e-05
Coronovirus Disease 2019 (COVID-19) - patients in Intensive Care Unit (ICU)	ENSG00000173163	copper metabolism domain containing 1	COMMD1	0.485899	2.71928e-06	2.67835e-05
Coronovirus Disease 2019 (COVID-19) - patients in Intensive Care Unit (ICU)	ENSG00000157020	SEC13 homolog, nuclear pore and COPII coat complex component	SEC13	0.506785	2.72831e-06	2.68566e-05
Coronovirus Disease 2019 (COVID-19) - patients in Intensive Care Unit (ICU)	ENSG00000163312	helicase, POLQ like	HELQ	-0.686246	2.76311e-06	2.71831e-05
Coronovirus Disease 2019 (COVID-19) - patients in Intensive Care Unit (ICU)	ENSG00000111726	cytidine monophosphate N-acetylneuraminic acid synthetase	CMAS	0.648243	2.76712e-06	2.72065e-05
Coronovirus Disease 2019 (COVID-19) - patients in Intensive Care Unit (ICU)	ENSG00000175984	DENN domain containing 2C	DENND2C	1.65833	2.77856e-06	2.73029e-05
Coronovirus Disease 2019 (COVID-19) - patients in Intensive Care Unit (ICU)	ENSG00000123353	ORMDL sphingolipid biosynthesis regulator 2	ORMDL2	0.618355	2.79056e-06	2.74046e-05
Coronovirus Disease 2019 (COVID-19) - patients in Intensive Care Unit (ICU)	ENSG00000143772	inositol-trisphosphate 3-kinase B	ITPKB	-1.08285	2.79688e-06	2.74506e-05
Coronovirus Disease 2019 (COVID-19) - patients in Intensive Care Unit (ICU)	ENSG00000135253	kielin cysteine rich BMP regulator	KCP	1.52764	2.80296e-06	2.74789e-05
Coronovirus Disease 2019 (COVID-19) - patients in Intensive Care Unit (ICU)	ENSG00000179454	kelch like family member 28	KLHL28	-0.832207	2.80306e-06	2.74789e-05
Coronovirus Disease 2019 (COVID-19) - patients in Intensive Care Unit (ICU)	ENSG00000211594	immunoglobulin kappa joining 4	IGKJ4	1.50532	2.80652e-06	2.74966e-05
Coronovirus Disease 2019 (COVID-19) - patients in Intensive Care Unit (ICU)	ENSG00000125656	caseinolytic mitochondrial matrix peptidase proteolytic subunit	CLPP	0.50438	2.81061e-06	2.75068e-05
Coronovirus Disease 2019 (COVID-19) - patients in Intensive Care Unit (ICU)	ENSG00000133317	galectin 12	LGALS12	1.37074	2.81085e-06	2.75068e-05
Coronovirus Disease 2019 (COVID-19) - patients in Intensive Care Unit (ICU)	ENSG00000281344	HELLP associated long non-coding RNA	HELLPAR	2.33503	2.8256e-06	2.76349e-05
Coronovirus Disease 2019 (COVID-19) - patients in Intensive Care Unit (ICU)	ENSG00000146094	docking protein 3	DOK3	0.790358	2.84324e-06	2.77911e-05
Coronovirus Disease 2019 (COVID-19) - patients in Intensive Care Unit (ICU)	ENSG00000177697	CD151 molecule (Raph blood group)	CD151	1.21549	2.84561e-06	2.7798e-05
Coronovirus Disease 2019 (COVID-19) - patients in Intensive Care Unit (ICU)	ENSG00000108669	cytohesin 1	CYTH1	-0.63203	2.84887e-06	2.78136e-05
Coronovirus Disease 2019 (COVID-19) - patients in Intensive Care Unit (ICU)	ENSG00000174282	zinc finger and BTB domain containing 4	ZBTB4	-0.834951	2.88173e-06	2.8118e-05
Coronovirus Disease 2019 (COVID-19) - patients in Intensive Care Unit (ICU)	ENSG00000167555	zinc finger protein 528	ZNF528	-1.32614	2.88568e-06	2.81401e-05
Coronovirus Disease 2019 (COVID-19) - patients in Intensive Care Unit (ICU)	ENSG00000156239	N-6 adenine-specific DNA methyltransferase 1	N6AMT1	-1.26356	2.90842e-06	2.83452e-05
Coronovirus Disease 2019 (COVID-19) - patients in Intensive Care Unit (ICU)	ENSG00000184271	POU class 6 homeobox 1	POU6F1	-1.04981	2.9305e-06	2.85437e-05
Coronovirus Disease 2019 (COVID-19) - patients in Intensive Care Unit (ICU)	ENSG00000106462	enhancer of zeste 2 polycomb repressive complex 2 subunit	EZH2	0.782619	2.93946e-06	2.86143e-05
Coronovirus Disease 2019 (COVID-19) - patients in Intensive Care Unit (ICU)	ENSG00000099992	TBC1 domain family member 10A	TBC1D10A	-0.781264	2.94966e-06	2.86969e-05
Coronovirus Disease 2019 (COVID-19) - patients in Intensive Care Unit (ICU)	ENSG00000135931	armadillo repeat containing 9	ARMC9	1.99776	2.95247e-06	2.87074e-05
Coronovirus Disease 2019 (COVID-19) - patients in Intensive Care Unit (ICU)	ENSG00000261272	mucin 22	MUC22	4.19584	2.97522e-06	2.89118e-05
Coronovirus Disease 2019 (COVID-19) - patients in Intensive Care Unit (ICU)	ENSG00000172339	ALG14 UDP-N-acetylglucosaminyltransferase subunit	ALG14	0.870773	2.991e-06	2.90482e-05
Coronovirus Disease 2019 (COVID-19) - patients in Intensive Care Unit (ICU)	ENSG00000078618	nardilysin convertase	NRDC	0.460901	3.00024e-06	2.9121e-05
Coronovirus Disease 2019 (COVID-19) - patients in Intensive Care Unit (ICU)	ENSG00000163219	Rho GTPase activating protein 25	ARHGAP25	-0.858265	3.00379e-06	2.91385e-05
Coronovirus Disease 2019 (COVID-19) - patients in Intensive Care Unit (ICU)	ENSG00000144827	abhydrolase domain containing 10	ABHD10	-0.644512	3.0467e-06	2.95376e-05
Coronovirus Disease 2019 (COVID-19) - patients in Intensive Care Unit (ICU)	ENSG00000125743	small nuclear ribonucleoprotein D2 polypeptide	SNRPD2	0.422685	3.06316e-06	2.96726e-05
Coronovirus Disease 2019 (COVID-19) - patients in Intensive Care Unit (ICU)	ENSG00000070614	N-deacetylase and N-sulfotransferase 1	NDST1	1.07991	3.06419e-06	2.96726e-05
Coronovirus Disease 2019 (COVID-19) - patients in Intensive Care Unit (ICU)	ENSG00000118985	elongation factor for RNA polymerase II 2	ELL2	1.45492	3.06937e-06	2.97056e-05
Coronovirus Disease 2019 (COVID-19) - patients in Intensive Care Unit (ICU)	ENSG00000106367	adaptor related protein complex 1 subunit sigma 1	AP1S1	1.1743	3.07489e-06	2.97418e-05
Coronovirus Disease 2019 (COVID-19) - patients in Intensive Care Unit (ICU)	ENSG00000157423	HYDIN axonemal central pair apparatus protein	HYDIN	2.17991	3.08958e-06	2.98665e-05
Coronovirus Disease 2019 (COVID-19) - patients in Intensive Care Unit (ICU)	ENSG00000226756	novel transcript	AC007365.1	1.31834	3.0951e-06	2.99026e-05
Coronovirus Disease 2019 (COVID-19) - patients in Intensive Care Unit (ICU)	ENSG00000110318	centrosomal protein 126	CEP126	-1.22018	3.12225e-06	3.01475e-05
Coronovirus Disease 2019 (COVID-19) - patients in Intensive Care Unit (ICU)	ENSG00000130175	protein kinase C substrate 80K-H	PRKCSH	0.568675	3.13223e-06	3.02263e-05
Coronovirus Disease 2019 (COVID-19) - patients in Intensive Care Unit (ICU)	ENSG00000105220	glucose-6-phosphate isomerase	GPI	0.4728	3.1356e-06	3.02413e-05
Coronovirus Disease 2019 (COVID-19) - patients in Intensive Care Unit (ICU)	ENSG00000121552	cystatin A	CSTA	1.02336	3.14681e-06	3.03319e-05
Coronovirus Disease 2019 (COVID-19) - patients in Intensive Care Unit (ICU)	ENSG00000178996	sorting nexin 18	SNX18	0.829855	3.15311e-06	3.03751e-05
Coronovirus Disease 2019 (COVID-19) - patients in Intensive Care Unit (ICU)	ENSG00000106789	coronin 2A	CORO2A	0.802833	3.19978e-06	3.07885e-05
Coronovirus Disease 2019 (COVID-19) - patients in Intensive Care Unit (ICU)	ENSG00000135426	thymocyte expressed, positive selection associated 1	TESPA1	-1.07546	3.2002e-06	3.07885e-05
Coronovirus Disease 2019 (COVID-19) - patients in Intensive Care Unit (ICU)	ENSG00000188322	SH3 domain binding kinase 1	SBK1	-1.20697	3.20156e-06	3.07885e-05
Coronovirus Disease 2019 (COVID-19) - patients in Intensive Care Unit (ICU)	ENSG00000075239	acetyl-CoA acetyltransferase 1	ACAT1	0.523108	3.25716e-06	3.12899e-05
Coronovirus Disease 2019 (COVID-19) - patients in Intensive Care Unit (ICU)	ENSG00000131242	RAB11 family interacting protein 4	RAB11FIP4	-0.774328	3.25745e-06	3.12899e-05
Coronovirus Disease 2019 (COVID-19) - patients in Intensive Care Unit (ICU)	ENSG00000213585	voltage dependent anion channel 1	VDAC1	0.543827	3.26984e-06	3.13908e-05
Coronovirus Disease 2019 (COVID-19) - patients in Intensive Care Unit (ICU)	ENSG00000080561	midline 2	MID2	-1.2183	3.27722e-06	3.14159e-05
Coronovirus Disease 2019 (COVID-19) - patients in Intensive Care Unit (ICU)	ENSG00000276900	novel transcript, antisense to AMN1	AC023157.2	1.43777	3.2778e-06	3.14159e-05
Coronovirus Disease 2019 (COVID-19) - patients in Intensive Care Unit (ICU)	ENSG00000117525	coagulation factor III, tissue factor	F3	2.63772	3.2781e-06	3.14159e-05
Coronovirus Disease 2019 (COVID-19) - patients in Intensive Care Unit (ICU)	ENSG00000186603	4-hydroxyphenylpyruvate dioxygenase like	HPDL	1.99619	3.28461e-06	3.14602e-05
Coronovirus Disease 2019 (COVID-19) - patients in Intensive Care Unit (ICU)	ENSG00000115677	high density lipoprotein binding protein	HDLBP	0.515701	3.31323e-06	3.17162e-05
Coronovirus Disease 2019 (COVID-19) - patients in Intensive Care Unit (ICU)	ENSG00000255031	novel transcript, antisense to CHKA	AP002807.1	0.962081	3.35276e-06	3.20762e-05
Coronovirus Disease 2019 (COVID-19) - patients in Intensive Care Unit (ICU)	ENSG00000033800	protein inhibitor of activated STAT 1	PIAS1	-0.455918	3.37073e-06	3.22296e-05
Coronovirus Disease 2019 (COVID-19) - patients in Intensive Care Unit (ICU)	ENSG00000241127	YAE1 maturation factor of ABCE1	YAE1	-1.3479	3.39776e-06	3.24694e-05
Coronovirus Disease 2019 (COVID-19) - patients in Intensive Care Unit (ICU)	ENSG00000085063	CD59 molecule (CD59 blood group)	CD59	0.795824	3.40866e-06	3.2555e-05
Coronovirus Disease 2019 (COVID-19) - patients in Intensive Care Unit (ICU)	ENSG00000127152	BAF chromatin remodeling complex subunit BCL11B	BCL11B	-1.33203	3.41285e-06	3.25764e-05
Coronovirus Disease 2019 (COVID-19) - patients in Intensive Care Unit (ICU)	ENSG00000103507	branched chain keto acid dehydrogenase kinase	BCKDK	0.678193	3.41958e-06	3.26219e-05
Coronovirus Disease 2019 (COVID-19) - patients in Intensive Care Unit (ICU)	ENSG00000167842	MIS12 kinetochore complex component	MIS12	-1.04988	3.46559e-06	3.3042e-05
Coronovirus Disease 2019 (COVID-19) - patients in Intensive Care Unit (ICU)	ENSG00000137076	talin 1	TLN1	0.655343	3.4867e-06	3.32242e-05
Coronovirus Disease 2019 (COVID-19) - patients in Intensive Care Unit (ICU)	ENSG00000156515	hexokinase 1	HK1	0.467475	3.50413e-06	3.33712e-05
Coronovirus Disease 2019 (COVID-19) - patients in Intensive Care Unit (ICU)	ENSG00000120832	mitochondrial transcription termination factor 2	MTERF2	-0.943014	3.5234e-06	3.35356e-05
Coronovirus Disease 2019 (COVID-19) - patients in Intensive Care Unit (ICU)	ENSG00000252835	small Cajal body-specific RNA 21	SCARNA21	-1.74898	3.53079e-06	3.35868e-05
Coronovirus Disease 2019 (COVID-19) - patients in Intensive Care Unit (ICU)	ENSG00000119383	protein phosphatase 2 phosphatase activator	PTPA	0.744327	3.5476e-06	3.37274e-05
Coronovirus Disease 2019 (COVID-19) - patients in Intensive Care Unit (ICU)	ENSG00000104805	nucleobindin 1	NUCB1	0.558334	3.57009e-06	3.3922e-05
Coronovirus Disease 2019 (COVID-19) - patients in Intensive Care Unit (ICU)	ENSG00000101188	neurotensin receptor 1	NTSR1	2.6941	3.63137e-06	3.44846e-05
Coronovirus Disease 2019 (COVID-19) - patients in Intensive Care Unit (ICU)	ENSG00000085117	CD82 molecule	CD82	0.865237	3.65412e-06	3.46809e-05
Coronovirus Disease 2019 (COVID-19) - patients in Intensive Care Unit (ICU)	ENSG00000159147	downstream neighbor of SON	DONSON	0.852048	3.65857e-06	3.47034e-05
Coronovirus Disease 2019 (COVID-19) - patients in Intensive Care Unit (ICU)	ENSG00000100632	ERH mRNA splicing and mitosis factor	ERH	0.702637	3.67517e-06	3.4841e-05
Coronovirus Disease 2019 (COVID-19) - patients in Intensive Care Unit (ICU)	ENSG00000081665	zinc finger protein 506	ZNF506	-0.982853	3.72556e-06	3.52986e-05
Coronovirus Disease 2019 (COVID-19) - patients in Intensive Care Unit (ICU)	ENSG00000075151	eukaryotic translation initiation factor 4 gamma 3	EIF4G3	0.507997	3.72988e-06	3.53195e-05
Coronovirus Disease 2019 (COVID-19) - patients in Intensive Care Unit (ICU)	ENSG00000099817	RNA polymerase II subunit E	POLR2E	0.485117	3.75666e-06	3.55529e-05
Coronovirus Disease 2019 (COVID-19) - patients in Intensive Care Unit (ICU)	ENSG00000125611	coiled-coil-helix-coiled-coil-helix domain containing 5	CHCHD5	0.666866	3.78218e-06	3.57742e-05
Coronovirus Disease 2019 (COVID-19) - patients in Intensive Care Unit (ICU)	ENSG00000174796	THAP domain containing 6	THAP6	-0.944918	3.85644e-06	3.6456e-05
Coronovirus Disease 2019 (COVID-19) - patients in Intensive Care Unit (ICU)	ENSG00000085978	autophagy related 16 like 1	ATG16L1	-0.76915	3.87511e-06	3.66117e-05
Coronovirus Disease 2019 (COVID-19) - patients in Intensive Care Unit (ICU)	ENSG00000287789	novel transcript, antisense to BACH2	AL158136.1	-2.31044	3.94182e-06	3.72209e-05
Coronovirus Disease 2019 (COVID-19) - patients in Intensive Care Unit (ICU)	ENSG00000211664	immunoglobulin lambda variable 2-18	IGLV2-18	3.44724	3.95199e-06	3.72958e-05
Coronovirus Disease 2019 (COVID-19) - patients in Intensive Care Unit (ICU)	ENSG00000178896	exosome component 4	EXOSC4	0.755068	3.96402e-06	3.73882e-05
Coronovirus Disease 2019 (COVID-19) - patients in Intensive Care Unit (ICU)	ENSG00000108578	bleomycin hydrolase	BLMH	0.559598	4.00727e-06	3.77748e-05
Coronovirus Disease 2019 (COVID-19) - patients in Intensive Care Unit (ICU)	ENSG00000164032	H2A.Z variant histone 1	H2AZ1	0.56942	4.01607e-06	3.78363e-05
Coronovirus Disease 2019 (COVID-19) - patients in Intensive Care Unit (ICU)	ENSG00000104903	LYL1 basic helix-loop-helix family member	LYL1	1.11446	4.08276e-06	3.84429e-05
Coronovirus Disease 2019 (COVID-19) - patients in Intensive Care Unit (ICU)	ENSG00000259869	novel transcript	AL022344.1	1.76166	4.11777e-06	3.87492e-05
Coronovirus Disease 2019 (COVID-19) - patients in Intensive Care Unit (ICU)	ENSG00000181143	mucin 16, cell surface associated	MUC16	2.8316	4.11993e-06	3.87492e-05
Coronovirus Disease 2019 (COVID-19) - patients in Intensive Care Unit (ICU)	ENSG00000149243	kelch like family member 35	KLHL35	1.46097	4.13714e-06	3.88891e-05
Coronovirus Disease 2019 (COVID-19) - patients in Intensive Care Unit (ICU)	ENSG00000134291	transmembrane protein 106C	TMEM106C	0.58519	4.17021e-06	3.91779e-05
Coronovirus Disease 2019 (COVID-19) - patients in Intensive Care Unit (ICU)	ENSG00000249790	novel transcript	AC092490.1	2.24518	4.1819e-06	3.92656e-05
Coronovirus Disease 2019 (COVID-19) - patients in Intensive Care Unit (ICU)	ENSG00000138378	signal transducer and activator of transcription 4	STAT4	-1.06227	4.20443e-06	3.94549e-05
Coronovirus Disease 2019 (COVID-19) - patients in Intensive Care Unit (ICU)	ENSG00000136830	niban apoptosis regulator 2	NIBAN2	1.54209	4.21533e-06	3.9535e-05
Coronovirus Disease 2019 (COVID-19) - patients in Intensive Care Unit (ICU)	ENSG00000160767	family with sequence similarity 189 member B	FAM189B	0.965834	4.24595e-06	3.97998e-05
Coronovirus Disease 2019 (COVID-19) - patients in Intensive Care Unit (ICU)	ENSG00000184384	mastermind like transcriptional coactivator 2	MAML2	-0.938532	4.2666e-06	3.99709e-05
Coronovirus Disease 2019 (COVID-19) - patients in Intensive Care Unit (ICU)	ENSG00000138434	ITPR interacting domain containing 2	ITPRID2	0.577258	4.27216e-06	3.9996e-05
Coronovirus Disease 2019 (COVID-19) - patients in Intensive Care Unit (ICU)	ENSG00000020633	RUNX family transcription factor 3	RUNX3	-0.867154	4.27407e-06	3.9996e-05
Coronovirus Disease 2019 (COVID-19) - patients in Intensive Care Unit (ICU)	ENSG00000135047	cathepsin L	CTSL	1.22663	4.29561e-06	4.01751e-05
Coronovirus Disease 2019 (COVID-19) - patients in Intensive Care Unit (ICU)	ENSG00000197372	zinc finger protein 675	ZNF675	-0.756608	4.3104e-06	4.02908e-05
Coronovirus Disease 2019 (COVID-19) - patients in Intensive Care Unit (ICU)	ENSG00000131475	vacuolar protein sorting 25 homolog	VPS25	0.745872	4.32199e-06	4.0368e-05
Coronovirus Disease 2019 (COVID-19) - patients in Intensive Care Unit (ICU)	ENSG00000166432	zinc finger matrin-type 1	ZMAT1	-1.07965	4.3235e-06	4.0368e-05
Coronovirus Disease 2019 (COVID-19) - patients in Intensive Care Unit (ICU)	ENSG00000113924	homogentisate 1,2-dioxygenase	HGD	1.95294	4.32664e-06	4.03747e-05
Coronovirus Disease 2019 (COVID-19) - patients in Intensive Care Unit (ICU)	ENSG00000137177	kinesin family member 13A	KIF13A	0.936267	4.33424e-06	4.0423e-05
Coronovirus Disease 2019 (COVID-19) - patients in Intensive Care Unit (ICU)	ENSG00000211771	T cell receptor beta joining 2-7	TRBJ2-7	-1.7879	4.36366e-06	4.06747e-05
Coronovirus Disease 2019 (COVID-19) - patients in Intensive Care Unit (ICU)	ENSG00000173542	MOB kinase activator 1B	MOB1B	0.965201	4.38076e-06	4.0807e-05
Coronovirus Disease 2019 (COVID-19) - patients in Intensive Care Unit (ICU)	ENSG00000157045	N-terminal asparagine amidase	NTAN1	0.502558	4.38275e-06	4.0807e-05
Coronovirus Disease 2019 (COVID-19) - patients in Intensive Care Unit (ICU)	ENSG00000186806	V-set and immunoglobulin domain containing 10 like	VSIG10L	1.53146	4.3852e-06	4.08071e-05
Coronovirus Disease 2019 (COVID-19) - patients in Intensive Care Unit (ICU)	ENSG00000111424	vitamin D receptor	VDR	0.963908	4.39428e-06	4.08688e-05
Coronovirus Disease 2019 (COVID-19) - patients in Intensive Care Unit (ICU)	ENSG00000198830	high mobility group nucleosomal binding domain 2	HMGN2	0.620973	4.41301e-06	4.10201e-05
Coronovirus Disease 2019 (COVID-19) - patients in Intensive Care Unit (ICU)	ENSG00000122224	lymphocyte antigen 9	LY9	-0.934609	4.44419e-06	4.12869e-05
Coronovirus Disease 2019 (COVID-19) - patients in Intensive Care Unit (ICU)	ENSG00000173465	zinc ribbon domain containing 2	ZNRD2	0.499484	4.45219e-06	4.13382e-05
Coronovirus Disease 2019 (COVID-19) - patients in Intensive Care Unit (ICU)	ENSG00000105671	DEAD-box helicase 49	DDX49	0.46654	4.45654e-06	4.13556e-05
Coronovirus Disease 2019 (COVID-19) - patients in Intensive Care Unit (ICU)	ENSG00000137404	nurim	NRM	0.731887	4.46225e-06	4.13856e-05
Coronovirus Disease 2019 (COVID-19) - patients in Intensive Care Unit (ICU)	ENSG00000145491	rhophilin associated tail protein 1 like	ROPN1L	1.34562	4.47475e-06	4.14785e-05
Coronovirus Disease 2019 (COVID-19) - patients in Intensive Care Unit (ICU)	ENSG00000104885	DOT1 like histone lysine methyltransferase	DOT1L	0.724154	4.51249e-06	4.17992e-05
Coronovirus Disease 2019 (COVID-19) - patients in Intensive Care Unit (ICU)	ENSG00000142583	solute carrier family 2 member 5	SLC2A5	1.40944	4.51437e-06	4.17992e-05
Coronovirus Disease 2019 (COVID-19) - patients in Intensive Care Unit (ICU)	ENSG00000134508	Cdk5 and Abl enzyme substrate 1	CABLES1	1.53265	4.52508e-06	4.18752e-05
Coronovirus Disease 2019 (COVID-19) - patients in Intensive Care Unit (ICU)	ENSG00000158869	Fc fragment of IgE receptor Ig	FCER1G	0.657606	4.54429e-06	4.20117e-05
Coronovirus Disease 2019 (COVID-19) - patients in Intensive Care Unit (ICU)	ENSG00000105516	D-box binding PAR bZIP transcription factor	DBP	-1.12338	4.54487e-06	4.20117e-05
Coronovirus Disease 2019 (COVID-19) - patients in Intensive Care Unit (ICU)	ENSG00000127220	abhydrolase domain containing 8	ABHD8	0.847248	4.55512e-06	4.20832e-05
Coronovirus Disease 2019 (COVID-19) - patients in Intensive Care Unit (ICU)	ENSG00000019485	PR/SET domain 11	PRDM11	-0.871718	4.60138e-06	4.2487e-05
Coronovirus Disease 2019 (COVID-19) - patients in Intensive Care Unit (ICU)	ENSG00000181458	transmembrane protein 45A	TMEM45A	2.6534	4.66055e-06	4.30095e-05
Coronovirus Disease 2019 (COVID-19) - patients in Intensive Care Unit (ICU)	ENSG00000166002	single-pass membrane protein with coiled-coil domains 4	SMCO4	0.745108	4.67785e-06	4.31453e-05
Coronovirus Disease 2019 (COVID-19) - patients in Intensive Care Unit (ICU)	ENSG00000269506	novel transcript, antisense to CHIC2	AC110792.2	1.28687	4.70694e-06	4.33897e-05
Coronovirus Disease 2019 (COVID-19) - patients in Intensive Care Unit (ICU)	ENSG00000119514	polypeptide N-acetylgalactosaminyltransferase 12	GALNT12	-1.10348	4.73805e-06	4.36523e-05
Coronovirus Disease 2019 (COVID-19) - patients in Intensive Care Unit (ICU)	ENSG00000211973	immunoglobulin heavy variable 1-69	IGHV1-69	2.8864	4.75391e-06	4.37743e-05
Coronovirus Disease 2019 (COVID-19) - patients in Intensive Care Unit (ICU)	ENSG00000198814	glycerol kinase	GK	0.952743	4.75969e-06	4.38033e-05
Coronovirus Disease 2019 (COVID-19) - patients in Intensive Care Unit (ICU)	ENSG00000103202	NME/NM23 nucleoside diphosphate kinase 4	NME4	1.09052	4.82365e-06	4.43675e-05
Coronovirus Disease 2019 (COVID-19) - patients in Intensive Care Unit (ICU)	ENSG00000124557	butyrophilin subfamily 1 member A1	BTN1A1	2.5858	4.90247e-06	4.50256e-05
Coronovirus Disease 2019 (COVID-19) - patients in Intensive Care Unit (ICU)	ENSG00000123268	activating transcription factor 1	ATF1	-0.652892	4.90296e-06	4.50256e-05
Coronovirus Disease 2019 (COVID-19) - patients in Intensive Care Unit (ICU)	ENSG00000126821	sphingosine-1-phosphate phosphatase 1	SGPP1	-0.867322	4.90329e-06	4.50256e-05
Coronovirus Disease 2019 (COVID-19) - patients in Intensive Care Unit (ICU)	ENSG00000163516	ankyrin repeat and zinc finger peptidyl tRNA hydrolase 1	ANKZF1	-0.643322	4.93044e-06	4.52352e-05
Coronovirus Disease 2019 (COVID-19) - patients in Intensive Care Unit (ICU)	ENSG00000131023	large tumor suppressor kinase 1	LATS1	-0.545836	4.93155e-06	4.52352e-05
Coronovirus Disease 2019 (COVID-19) - patients in Intensive Care Unit (ICU)	ENSG00000174437	ATPase sarcoplasmic/endoplasmic reticulum Ca2+ transporting 2	ATP2A2	0.654458	4.94849e-06	4.53657e-05
Coronovirus Disease 2019 (COVID-19) - patients in Intensive Care Unit (ICU)	ENSG00000154582	elongin C	ELOC	0.65363	4.99146e-06	4.57311e-05
Coronovirus Disease 2019 (COVID-19) - patients in Intensive Care Unit (ICU)	ENSG00000198053	signal regulatory protein alpha	SIRPA	0.917901	4.99383e-06	4.57311e-05
Coronovirus Disease 2019 (COVID-19) - patients in Intensive Care Unit (ICU)	ENSG00000100979	phospholipid transfer protein	PLTP	1.4228	5.05311e-06	4.62486e-05
Coronovirus Disease 2019 (COVID-19) - patients in Intensive Care Unit (ICU)	ENSG00000176225	rotatin	RTTN	-0.905744	5.0883e-06	4.65451e-05
Coronovirus Disease 2019 (COVID-19) - patients in Intensive Care Unit (ICU)	ENSG00000164091	WD repeat domain 82	WDR82	-0.639342	5.10723e-06	4.66927e-05
Coronovirus Disease 2019 (COVID-19) - patients in Intensive Care Unit (ICU)	ENSG00000267472	Rho GTPase activating protein 27 pseudogene 2	ARHGAP27P2	-1.81908	5.12628e-06	4.68412e-05
Coronovirus Disease 2019 (COVID-19) - patients in Intensive Care Unit (ICU)	ENSG00000152270	phosphodiesterase 3B	PDE3B	-1.12254	5.19161e-06	4.74122e-05
Coronovirus Disease 2019 (COVID-19) - patients in Intensive Care Unit (ICU)	ENSG00000136840	ST6 N-acetylgalactosaminide alpha-2,6-sialyltransferase 4	ST6GALNAC4	0.844463	5.20481e-06	4.7497e-05
Coronovirus Disease 2019 (COVID-19) - patients in Intensive Care Unit (ICU)	ENSG00000093000	nucleoporin 50	NUP50	-0.586112	5.2066e-06	4.7497e-05
Coronovirus Disease 2019 (COVID-19) - patients in Intensive Care Unit (ICU)	ENSG00000156011	pleckstrin and Sec7 domain containing 3	PSD3	1.35178	5.23866e-06	4.77634e-05
Coronovirus Disease 2019 (COVID-19) - patients in Intensive Care Unit (ICU)	ENSG00000135074	ADAM metallopeptidase domain 19	ADAM19	0.929307	5.2474e-06	4.78169e-05
Coronovirus Disease 2019 (COVID-19) - patients in Intensive Care Unit (ICU)	ENSG00000211647	immunoglobulin lambda variable 5-48 (non-functional)	IGLV5-48	3.69658	5.2646e-06	4.79475e-05
Coronovirus Disease 2019 (COVID-19) - patients in Intensive Care Unit (ICU)	ENSG00000188747	NADPH oxidase activator 1	NOXA1	-0.87308	5.33136e-06	4.8529e-05
Coronovirus Disease 2019 (COVID-19) - patients in Intensive Care Unit (ICU)	ENSG00000066697	Myb/SANT DNA binding domain containing 3	MSANTD3	0.862629	5.34626e-06	4.86382e-05
Coronovirus Disease 2019 (COVID-19) - patients in Intensive Care Unit (ICU)	ENSG00000099804	cell division cycle 34	CDC34	0.702469	5.37633e-06	4.88851e-05
Coronovirus Disease 2019 (COVID-19) - patients in Intensive Care Unit (ICU)	ENSG00000106105	glycyl-tRNA synthetase 1	GARS1	0.438104	5.39053e-06	4.89875e-05
Coronovirus Disease 2019 (COVID-19) - patients in Intensive Care Unit (ICU)	ENSG00000175787	zinc finger protein 169	ZNF169	-0.880177	5.413e-06	4.91649e-05
Coronovirus Disease 2019 (COVID-19) - patients in Intensive Care Unit (ICU)	ENSG00000100614	protein phosphatase, Mg2+/Mn2+ dependent 1A	PPM1A	0.664524	5.46554e-06	4.96151e-05
Coronovirus Disease 2019 (COVID-19) - patients in Intensive Care Unit (ICU)	ENSG00000144136	solute carrier family 20 member 1	SLC20A1	-0.673001	5.47782e-06	4.96995e-05
Coronovirus Disease 2019 (COVID-19) - patients in Intensive Care Unit (ICU)	ENSG00000130202	nectin cell adhesion molecule 2	NECTIN2	1.48306	5.52827e-06	5.013e-05
Coronovirus Disease 2019 (COVID-19) - patients in Intensive Care Unit (ICU)	ENSG00000131174	cytochrome c oxidase subunit 7B	COX7B	0.586015	5.58671e-06	5.06222e-05
Coronovirus Disease 2019 (COVID-19) - patients in Intensive Care Unit (ICU)	ENSG00000118707	TGFB induced factor homeobox 2	TGIF2	-0.932429	5.58862e-06	5.06222e-05
Coronovirus Disease 2019 (COVID-19) - patients in Intensive Care Unit (ICU)	ENSG00000100714	methylenetetrahydrofolate dehydrogenase, cyclohydrolase and formyltetrahydrofolate synthetase 1	MTHFD1	0.549356	5.60276e-06	5.07082e-05
Coronovirus Disease 2019 (COVID-19) - patients in Intensive Care Unit (ICU)	ENSG00000128311	thiosulfate sulfurtransferase	TST	1.33722	5.60419e-06	5.07082e-05
Coronovirus Disease 2019 (COVID-19) - patients in Intensive Care Unit (ICU)	ENSG00000105963	ArfGAP with dual PH domains 1	ADAP1	0.628846	5.61587e-06	5.07864e-05
Coronovirus Disease 2019 (COVID-19) - patients in Intensive Care Unit (ICU)	ENSG00000185262	UBA like domain containing 2	UBALD2	0.833575	5.65204e-06	5.10858e-05
Coronovirus Disease 2019 (COVID-19) - patients in Intensive Care Unit (ICU)	ENSG00000211642	immunoglobulin lambda variable 10-54	IGLV10-54	3.33933	5.66357e-06	5.11622e-05
Coronovirus Disease 2019 (COVID-19) - patients in Intensive Care Unit (ICU)	ENSG00000236514	novel transcript	AL135791.1	-1.78432	5.67933e-06	5.12768e-05
Coronovirus Disease 2019 (COVID-19) - patients in Intensive Care Unit (ICU)	ENSG00000184939	ZFP90 zinc finger protein	ZFP90	-0.778638	5.69827e-06	5.142e-05
Coronovirus Disease 2019 (COVID-19) - patients in Intensive Care Unit (ICU)	ENSG00000233954	ubiquinol-cytochrome c reductase hinge protein like	UQCRHL	1.1773	5.7217e-06	5.15859e-05
Coronovirus Disease 2019 (COVID-19) - patients in Intensive Care Unit (ICU)	ENSG00000172382	serine protease 27	PRSS27	1.59509	5.72283e-06	5.15859e-05
Coronovirus Disease 2019 (COVID-19) - patients in Intensive Care Unit (ICU)	ENSG00000011275	ring finger protein 216	RNF216	-0.498448	5.78489e-06	5.21172e-05
Coronovirus Disease 2019 (COVID-19) - patients in Intensive Care Unit (ICU)	ENSG00000177575	CD163 molecule	CD163	1.40328	5.80306e-06	5.22526e-05
Coronovirus Disease 2019 (COVID-19) - patients in Intensive Care Unit (ICU)	ENSG00000118922	Kruppel like factor 12	KLF12	-1.10549	5.80687e-06	5.22587e-05
Coronovirus Disease 2019 (COVID-19) - patients in Intensive Care Unit (ICU)	ENSG00000151623	nuclear receptor subfamily 3 group C member 2	NR3C2	-1.01497	5.82961e-06	5.24351e-05
Coronovirus Disease 2019 (COVID-19) - patients in Intensive Care Unit (ICU)	ENSG00000189057	family with sequence similarity 111 member B	FAM111B	1.47213	5.85219e-06	5.26098e-05
Coronovirus Disease 2019 (COVID-19) - patients in Intensive Care Unit (ICU)	ENSG00000165672	peroxiredoxin 3	PRDX3	0.64946	5.88705e-06	5.28947e-05
Coronovirus Disease 2019 (COVID-19) - patients in Intensive Care Unit (ICU)	ENSG00000186205	mitochondrial amidoxime reducing component 1	MTARC1	1.32116	5.90201e-06	5.30006e-05
Coronovirus Disease 2019 (COVID-19) - patients in Intensive Care Unit (ICU)	ENSG00000110777	POU class 2 homeobox associating factor 1	POU2AF1	1.37206	5.94063e-06	5.33186e-05
Coronovirus Disease 2019 (COVID-19) - patients in Intensive Care Unit (ICU)	ENSG00000130165	elongation factor 1 homolog	ELOF1	0.545403	5.96039e-06	5.34673e-05
Coronovirus Disease 2019 (COVID-19) - patients in Intensive Care Unit (ICU)	ENSG00000164692	collagen type I alpha 2 chain	COL1A2	3.68474	5.98178e-06	5.36303e-05
Coronovirus Disease 2019 (COVID-19) - patients in Intensive Care Unit (ICU)	ENSG00000159259	chromatin assembly factor 1 subunit B	CHAF1B	0.982567	6.06382e-06	5.43367e-05
Coronovirus Disease 2019 (COVID-19) - patients in Intensive Care Unit (ICU)	ENSG00000100601	alkB homolog 1, histone H2A dioxygenase	ALKBH1	-0.725198	6.08011e-06	5.44534e-05
Coronovirus Disease 2019 (COVID-19) - patients in Intensive Care Unit (ICU)	ENSG00000236609	zinc finger protein 853	ZNF853	-1.15572	6.08535e-06	5.4471e-05
Coronovirus Disease 2019 (COVID-19) - patients in Intensive Care Unit (ICU)	ENSG00000010818	HIVEP zinc finger 2	HIVEP2	-0.961535	6.13533e-06	5.4889e-05
Coronovirus Disease 2019 (COVID-19) - patients in Intensive Care Unit (ICU)	ENSG00000075142	sorcin	SRI	0.465599	6.15798e-06	5.50621e-05
Coronovirus Disease 2019 (COVID-19) - patients in Intensive Care Unit (ICU)	ENSG00000167895	transmembrane channel like 8	TMC8	-0.964841	6.17385e-06	5.51745e-05
Coronovirus Disease 2019 (COVID-19) - patients in Intensive Care Unit (ICU)	ENSG00000137767	sulfide quinone oxidoreductase	SQOR	0.776998	6.2014e-06	5.53909e-05
Coronovirus Disease 2019 (COVID-19) - patients in Intensive Care Unit (ICU)	ENSG00000143252	succinate dehydrogenase complex subunit C	SDHC	0.539771	6.23235e-06	5.56376e-05
Coronovirus Disease 2019 (COVID-19) - patients in Intensive Care Unit (ICU)	ENSG00000196646	zinc finger protein 136	ZNF136	-1.01521	6.2438e-06	5.57101e-05
Coronovirus Disease 2019 (COVID-19) - patients in Intensive Care Unit (ICU)	ENSG00000138231	debranching RNA lariats 1	DBR1	-0.703851	6.26287e-06	5.58503e-05
Coronovirus Disease 2019 (COVID-19) - patients in Intensive Care Unit (ICU)	ENSG00000017260	ATPase secretory pathway Ca2+ transporting 1	ATP2C1	0.473068	6.38636e-06	5.69212e-05
Coronovirus Disease 2019 (COVID-19) - patients in Intensive Care Unit (ICU)	ENSG00000117395	EBNA1 binding protein 2	EBNA1BP2	0.532934	6.39737e-06	5.69889e-05
Coronovirus Disease 2019 (COVID-19) - patients in Intensive Care Unit (ICU)	ENSG00000151247	eukaryotic translation initiation factor 4E	EIF4E	0.505339	6.41429e-06	5.71091e-05
Coronovirus Disease 2019 (COVID-19) - patients in Intensive Care Unit (ICU)	ENSG00000081479	LDL receptor related protein 2	LRP2	3.38541	6.41882e-06	5.71189e-05
Coronovirus Disease 2019 (COVID-19) - patients in Intensive Care Unit (ICU)	ENSG00000271601	limb and CNS expressed 1 like	LIX1L	-0.609365	6.45885e-06	5.74445e-05
Coronovirus Disease 2019 (COVID-19) - patients in Intensive Care Unit (ICU)	ENSG00000145088	ELL associated factor 2	EAF2	0.657591	6.4692e-06	5.75059e-05
Coronovirus Disease 2019 (COVID-19) - patients in Intensive Care Unit (ICU)	ENSG00000134954	ETS proto-oncogene 1, transcription factor	ETS1	-1.011	6.4755e-06	5.75313e-05
Coronovirus Disease 2019 (COVID-19) - patients in Intensive Care Unit (ICU)	ENSG00000100297	minichromosome maintenance complex component 5	MCM5	0.459237	6.48327e-06	5.75696e-05
Coronovirus Disease 2019 (COVID-19) - patients in Intensive Care Unit (ICU)	ENSG00000112078	potassium channel tetramerization domain containing 20	KCTD20	0.518694	6.49849e-06	5.76741e-05
Coronovirus Disease 2019 (COVID-19) - patients in Intensive Care Unit (ICU)	ENSG00000183655	kelch like family member 25	KLHL25	-1.58008	6.52886e-06	5.79038e-05
Coronovirus Disease 2019 (COVID-19) - patients in Intensive Care Unit (ICU)	ENSG00000286786	novel transcript, antisense to RASGRP1	AC116158.3	-0.997403	6.53131e-06	5.79038e-05
Coronovirus Disease 2019 (COVID-19) - patients in Intensive Care Unit (ICU)	ENSG00000286341	novel transcript, antisense to UBASH3B	AP002762.3	1.4123	6.54152e-06	5.79635e-05
Coronovirus Disease 2019 (COVID-19) - patients in Intensive Care Unit (ICU)	ENSG00000102024	plastin 3	PLS3	1.86065	6.5724e-06	5.82062e-05
Coronovirus Disease 2019 (COVID-19) - patients in Intensive Care Unit (ICU)	ENSG00000137672	transient receptor potential cation channel subfamily C member 6	TRPC6	2.19196	6.57744e-06	5.82199e-05
Coronovirus Disease 2019 (COVID-19) - patients in Intensive Care Unit (ICU)	ENSG00000165092	aldehyde dehydrogenase 1 family member A1	ALDH1A1	-1.74483	6.59473e-06	5.8342e-05
Coronovirus Disease 2019 (COVID-19) - patients in Intensive Care Unit (ICU)	ENSG00000196214	zinc finger protein 766	ZNF766	-0.676363	6.64793e-06	5.87725e-05
Coronovirus Disease 2019 (COVID-19) - patients in Intensive Care Unit (ICU)	ENSG00000106330	motile sperm domain containing 3	MOSPD3	0.677418	6.65044e-06	5.87725e-05
Coronovirus Disease 2019 (COVID-19) - patients in Intensive Care Unit (ICU)	ENSG00000185697	MYB proto-oncogene like 1	MYBL1	-1.36134	6.66225e-06	5.87919e-05
Coronovirus Disease 2019 (COVID-19) - patients in Intensive Care Unit (ICU)	ENSG00000168477	tenascin XB	TNXB	1.79631	6.66514e-06	5.87919e-05
Coronovirus Disease 2019 (COVID-19) - patients in Intensive Care Unit (ICU)	ENSG00000255240	novel transcript	AP001636.3	1.4108	6.66778e-06	5.87919e-05
Coronovirus Disease 2019 (COVID-19) - patients in Intensive Care Unit (ICU)	ENSG00000111321	lymphotoxin beta receptor	LTBR	0.908961	6.66984e-06	5.87919e-05
Coronovirus Disease 2019 (COVID-19) - patients in Intensive Care Unit (ICU)	ENSG00000197037	zinc finger and SCAN domain containing 25	ZSCAN25	-0.677392	6.67025e-06	5.87919e-05
Coronovirus Disease 2019 (COVID-19) - patients in Intensive Care Unit (ICU)	ENSG00000134779	tubulin polyglutamylase complex subunit 2	TPGS2	0.493415	6.67947e-06	5.88421e-05
Coronovirus Disease 2019 (COVID-19) - patients in Intensive Care Unit (ICU)	ENSG00000258733	long intergenic non-protein coding RNA 2328	LINC02328	-1.17652	6.68673e-06	5.8875e-05
Coronovirus Disease 2019 (COVID-19) - patients in Intensive Care Unit (ICU)	ENSG00000279141	long intergenic non-protein coding RNA 1451	AL590226.2	-2.37781	6.71319e-06	5.90768e-05
Coronovirus Disease 2019 (COVID-19) - patients in Intensive Care Unit (ICU)	ENSG00000047365	ArfGAP with RhoGAP domain, ankyrin repeat and PH domain 2	ARAP2	-0.741725	6.71895e-06	5.90963e-05
Coronovirus Disease 2019 (COVID-19) - patients in Intensive Care Unit (ICU)	ENSG00000139970	reticulon 1	RTN1	-1.32358	6.8038e-06	5.9811e-05
Coronovirus Disease 2019 (COVID-19) - patients in Intensive Care Unit (ICU)	ENSG00000142453	coactivator associated arginine methyltransferase 1	CARM1	1.12757	6.8083e-06	5.98191e-05
Coronovirus Disease 2019 (COVID-19) - patients in Intensive Care Unit (ICU)	ENSG00000198019	Fc fragment of IgG receptor Ib	FCGR1B	1.60934	6.82538e-06	5.99376e-05
Coronovirus Disease 2019 (COVID-19) - patients in Intensive Care Unit (ICU)	ENSG00000260916	cell cycle progression 1	CCPG1	0.710887	6.85417e-06	6.01588e-05
Coronovirus Disease 2019 (COVID-19) - patients in Intensive Care Unit (ICU)	ENSG00000211856	T cell receptor alpha joining 33	TRAJ33	-2.50135	6.89818e-06	6.05132e-05
Coronovirus Disease 2019 (COVID-19) - patients in Intensive Care Unit (ICU)	ENSG00000223648	immunoglobulin heavy variable 3-64	IGHV3-64	3.7451	6.95983e-06	6.1022e-05
Coronovirus Disease 2019 (COVID-19) - patients in Intensive Care Unit (ICU)	ENSG00000063978	ring finger protein 4	RNF4	-0.438963	6.96427e-06	6.10288e-05
Coronovirus Disease 2019 (COVID-19) - patients in Intensive Care Unit (ICU)	ENSG00000175854	SWI5 homologous recombination repair protein	SWI5	0.841112	6.99184e-06	6.12382e-05
Coronovirus Disease 2019 (COVID-19) - patients in Intensive Care Unit (ICU)	ENSG00000030419	IKAROS family zinc finger 2	IKZF2	-1.22631	6.99959e-06	6.1274e-05
Coronovirus Disease 2019 (COVID-19) - patients in Intensive Care Unit (ICU)	ENSG00000166313	amyloid beta precursor protein binding family B member 1	APBB1	-1.0193	7.00935e-06	6.13272e-05
Coronovirus Disease 2019 (COVID-19) - patients in Intensive Care Unit (ICU)	ENSG00000167861	HID1 domain containing	HID1	0.997775	7.04971e-06	6.1648e-05
Coronovirus Disease 2019 (COVID-19) - patients in Intensive Care Unit (ICU)	ENSG00000179271	GADD45G interacting protein 1	GADD45GIP1	0.574453	7.13105e-06	6.23266e-05
Coronovirus Disease 2019 (COVID-19) - patients in Intensive Care Unit (ICU)	ENSG00000164171	integrin subunit alpha 2	ITGA2	2.00143	7.1631e-06	6.2574e-05
Coronovirus Disease 2019 (COVID-19) - patients in Intensive Care Unit (ICU)	ENSG00000186998	EMI domain containing 1	EMID1	2.1284	7.18621e-06	6.2743e-05
Coronovirus Disease 2019 (COVID-19) - patients in Intensive Care Unit (ICU)	ENSG00000189190	zinc finger protein 600	ZNF600	-1.65992	7.22099e-06	6.30137e-05
Coronovirus Disease 2019 (COVID-19) - patients in Intensive Care Unit (ICU)	ENSG00000111727	host cell factor C2	HCFC2	-0.562758	7.23173e-06	6.30744e-05
Coronovirus Disease 2019 (COVID-19) - patients in Intensive Care Unit (ICU)	ENSG00000196611	matrix metallopeptidase 1	MMP1	3.28385	7.26175e-06	6.32854e-05
Coronovirus Disease 2019 (COVID-19) - patients in Intensive Care Unit (ICU)	ENSG00000124942	AHNAK nucleoprotein	AHNAK	-0.658865	7.2635e-06	6.32854e-05
Coronovirus Disease 2019 (COVID-19) - patients in Intensive Care Unit (ICU)	ENSG00000163902	ribophorin I	RPN1	0.415404	7.31802e-06	6.37271e-05
Coronovirus Disease 2019 (COVID-19) - patients in Intensive Care Unit (ICU)	ENSG00000126903	solute carrier family 10 member 3	SLC10A3	0.475753	7.33629e-06	6.38529e-05
Coronovirus Disease 2019 (COVID-19) - patients in Intensive Care Unit (ICU)	ENSG00000118785	secreted phosphoprotein 1	SPP1	4.34509	7.39373e-06	6.43193e-05
Coronovirus Disease 2019 (COVID-19) - patients in Intensive Care Unit (ICU)	ENSG00000205544	transmembrane protein 256	TMEM256	0.97327	7.41256e-06	6.44495e-05
Coronovirus Disease 2019 (COVID-19) - patients in Intensive Care Unit (ICU)	ENSG00000131437	kinesin family member 3A	KIF3A	-0.701975	7.42038e-06	6.44839e-05
Coronovirus Disease 2019 (COVID-19) - patients in Intensive Care Unit (ICU)	ENSG00000153896	zinc finger protein 599	ZNF599	-0.885239	7.43931e-06	6.46147e-05
Coronovirus Disease 2019 (COVID-19) - patients in Intensive Care Unit (ICU)	ENSG00000178935	zinc finger protein 552	ZNF552	-0.79001	7.49699e-06	6.50488e-05
Coronovirus Disease 2019 (COVID-19) - patients in Intensive Care Unit (ICU)	ENSG00000279227	novel transcript	AC009303.4	1.41115	7.49708e-06	6.50488e-05
Coronovirus Disease 2019 (COVID-19) - patients in Intensive Care Unit (ICU)	ENSG00000198182	zinc finger protein 607	ZNF607	-1.59401	7.55248e-06	6.54954e-05
Coronovirus Disease 2019 (COVID-19) - patients in Intensive Care Unit (ICU)	ENSG00000149177	protein tyrosine phosphatase receptor type J	PTPRJ	0.638206	7.64881e-06	6.62963e-05
Coronovirus Disease 2019 (COVID-19) - patients in Intensive Care Unit (ICU)	ENSG00000245532	nuclear paraspeckle assembly transcript 1	NEAT1	0.863569	7.66545e-06	6.64061e-05
Coronovirus Disease 2019 (COVID-19) - patients in Intensive Care Unit (ICU)	ENSG00000188042	ADP ribosylation factor like GTPase 4C	ARL4C	-0.947135	7.78182e-06	6.73792e-05
Coronovirus Disease 2019 (COVID-19) - patients in Intensive Care Unit (ICU)	ENSG00000105507	calcium binding protein 5	CABP5	2.02812	7.82223e-06	6.76939e-05
Coronovirus Disease 2019 (COVID-19) - patients in Intensive Care Unit (ICU)	ENSG00000125945	zinc finger protein 436	ZNF436	-0.912216	7.84795e-06	6.78813e-05
Coronovirus Disease 2019 (COVID-19) - patients in Intensive Care Unit (ICU)	ENSG00000182809	cysteine rich protein 2	CRIP2	-1.9911	7.87684e-06	6.80959e-05
Coronovirus Disease 2019 (COVID-19) - patients in Intensive Care Unit (ICU)	ENSG00000169083	androgen receptor	AR	2.04056	7.89336e-06	6.82034e-05
Coronovirus Disease 2019 (COVID-19) - patients in Intensive Care Unit (ICU)	ENSG00000175826	CTD nuclear envelope phosphatase 1	CTDNEP1	0.557898	7.92555e-06	6.84461e-05
Coronovirus Disease 2019 (COVID-19) - patients in Intensive Care Unit (ICU)	ENSG00000211900	immunoglobulin heavy joining 6	IGHJ6	1.56651	7.96405e-06	6.8743e-05
Coronovirus Disease 2019 (COVID-19) - patients in Intensive Care Unit (ICU)	ENSG00000281376	apoptotic BCL2L1-antisense long non-coding RNA	ABALON	1.20704	8.02876e-06	6.92657e-05
Coronovirus Disease 2019 (COVID-19) - patients in Intensive Care Unit (ICU)	ENSG00000156453	protocadherin 1	PCDH1	-1.88357	8.05082e-06	6.94202e-05
Coronovirus Disease 2019 (COVID-19) - patients in Intensive Care Unit (ICU)	ENSG00000169375	SIN3 transcription regulator family member A	SIN3A	-0.523682	8.06251e-06	6.9485e-05
Coronovirus Disease 2019 (COVID-19) - patients in Intensive Care Unit (ICU)	ENSG00000244462	RNA binding motif protein 12	RBM12	-0.724444	8.08618e-06	6.96531e-05
Coronovirus Disease 2019 (COVID-19) - patients in Intensive Care Unit (ICU)	ENSG00000093134	vanin 3	VNN3	1.33208	8.10657e-06	6.97927e-05
Coronovirus Disease 2019 (COVID-19) - patients in Intensive Care Unit (ICU)	ENSG00000161714	phospholipase C delta 3	PLCD3	1.54554	8.14796e-06	7.01128e-05
Coronovirus Disease 2019 (COVID-19) - patients in Intensive Care Unit (ICU)	ENSG00000160753	RUN and SH3 domain containing 1	RUSC1	0.548983	8.15898e-06	7.01714e-05
Coronovirus Disease 2019 (COVID-19) - patients in Intensive Care Unit (ICU)	ENSG00000196498	nuclear receptor corepressor 2	NCOR2	0.586347	8.23216e-06	7.07644e-05
Coronovirus Disease 2019 (COVID-19) - patients in Intensive Care Unit (ICU)	ENSG00000276476	long intergenic non-protein coding RNA 540	AL136962.1	-3.12714	8.27785e-06	7.11205e-05
Coronovirus Disease 2019 (COVID-19) - patients in Intensive Care Unit (ICU)	ENSG00000009694	teneurin transmembrane protein 1	TENM1	-1.04385	8.4053e-06	7.21709e-05
Coronovirus Disease 2019 (COVID-19) - patients in Intensive Care Unit (ICU)	ENSG00000284633	novel transcript, antisense to PDGFB	AL031590.1	1.88743	8.40876e-06	7.21709e-05
Coronovirus Disease 2019 (COVID-19) - patients in Intensive Care Unit (ICU)	ENSG00000187109	nucleosome assembly protein 1 like 1	NAP1L1	0.751054	8.46245e-06	7.25943e-05
Coronovirus Disease 2019 (COVID-19) - patients in Intensive Care Unit (ICU)	ENSG00000108828	vesicle amine transport 1	VAT1	0.654003	8.48153e-06	7.27206e-05
Coronovirus Disease 2019 (COVID-19) - patients in Intensive Care Unit (ICU)	ENSG00000151883	poly(ADP-ribose) polymerase family member 8	PARP8	-0.711545	8.5594e-06	7.33506e-05
Coronovirus Disease 2019 (COVID-19) - patients in Intensive Care Unit (ICU)	ENSG00000167613	leukocyte associated immunoglobulin like receptor 1	LAIR1	0.531182	8.59838e-06	7.36369e-05
Coronovirus Disease 2019 (COVID-19) - patients in Intensive Care Unit (ICU)	ENSG00000109184	defective in cullin neddylation 1 domain containing 4	DCUN1D4	-0.787941	8.60163e-06	7.36369e-05
Coronovirus Disease 2019 (COVID-19) - patients in Intensive Care Unit (ICU)	ENSG00000137496	interleukin 18 binding protein	IL18BP	-0.69181	8.62111e-06	7.37464e-05
Coronovirus Disease 2019 (COVID-19) - patients in Intensive Care Unit (ICU)	ENSG00000131653	TNF receptor associated factor 7	TRAF7	0.638357	8.62327e-06	7.37464e-05
Coronovirus Disease 2019 (COVID-19) - patients in Intensive Care Unit (ICU)	ENSG00000239407	novel transcript	Z68871.1	-1.22844	8.64537e-06	7.38976e-05
Coronovirus Disease 2019 (COVID-19) - patients in Intensive Care Unit (ICU)	ENSG00000131018	spectrin repeat containing nuclear envelope protein 1	SYNE1	-0.890753	8.82048e-06	7.53557e-05
Coronovirus Disease 2019 (COVID-19) - patients in Intensive Care Unit (ICU)	ENSG00000006831	adiponectin receptor 2	ADIPOR2	0.637099	8.83147e-06	7.53954e-05
Coronovirus Disease 2019 (COVID-19) - patients in Intensive Care Unit (ICU)	ENSG00000239819	immunoglobulin kappa variable 1D-8	IGKV1D-8	2.51093	8.83417e-06	7.53954e-05
Coronovirus Disease 2019 (COVID-19) - patients in Intensive Care Unit (ICU)	ENSG00000047056	WD repeat domain 37	WDR37	-0.449648	8.93092e-06	7.61822e-05
Coronovirus Disease 2019 (COVID-19) - patients in Intensive Care Unit (ICU)	ENSG00000135503	activin A receptor type 1B	ACVR1B	1.00472	9.02707e-06	7.69631e-05
Coronovirus Disease 2019 (COVID-19) - patients in Intensive Care Unit (ICU)	ENSG00000146592	cAMP responsive element binding protein 5	CREB5	0.858565	9.0387e-06	7.70143e-05
Coronovirus Disease 2019 (COVID-19) - patients in Intensive Care Unit (ICU)	ENSG00000106153	coiled-coil-helix-coiled-coil-helix domain containing 2	CHCHD2	0.479784	9.04231e-06	7.70143e-05
Coronovirus Disease 2019 (COVID-19) - patients in Intensive Care Unit (ICU)	ENSG00000106993	cell division cycle 37 like 1	CDC37L1	-1.04301	9.15932e-06	7.7971e-05
Coronovirus Disease 2019 (COVID-19) - patients in Intensive Care Unit (ICU)	ENSG00000267074	novel transcript, sense intronic SLFN12L	AC015911.3	-1.84943	9.2297e-06	7.85301e-05
Coronovirus Disease 2019 (COVID-19) - patients in Intensive Care Unit (ICU)	ENSG00000149187	CUGBP Elav-like family member 1	CELF1	-0.544909	9.25869e-06	7.87366e-05
Coronovirus Disease 2019 (COVID-19) - patients in Intensive Care Unit (ICU)	ENSG00000154917	RAB6B, member RAS oncogene family	RAB6B	1.23076	9.33233e-06	7.93224e-05
Coronovirus Disease 2019 (COVID-19) - patients in Intensive Care Unit (ICU)	ENSG00000148180	gelsolin	GSN	0.875077	9.3397e-06	7.93446e-05
Coronovirus Disease 2019 (COVID-19) - patients in Intensive Care Unit (ICU)	ENSG00000235532	long intergenic non-protein coding RNA 402	LINC00402	-1.73711	9.38595e-06	7.9697e-05
Coronovirus Disease 2019 (COVID-19) - patients in Intensive Care Unit (ICU)	ENSG00000275023	MLLT6, PHD finger containing	MLLT6	-0.77194	9.44805e-06	8.01835e-05
Coronovirus Disease 2019 (COVID-19) - patients in Intensive Care Unit (ICU)	ENSG00000130684	zinc finger protein 337	ZNF337	-1.05085	9.46218e-06	8.02625e-05
Coronovirus Disease 2019 (COVID-19) - patients in Intensive Care Unit (ICU)	ENSG00000178719	glutamate ionotropic receptor NMDA type subunit associated protein 1	GRINA	0.833772	9.48437e-06	8.04099e-05
Coronovirus Disease 2019 (COVID-19) - patients in Intensive Care Unit (ICU)	ENSG00000145708	corticotropin releasing hormone binding protein	CRHBP	2.12025	9.54692e-06	8.08991e-05
Coronovirus Disease 2019 (COVID-19) - patients in Intensive Care Unit (ICU)	ENSG00000128268	beta-1,4-mannosyl-glycoprotein 4-beta-N-acetylglucosaminyltransferase	MGAT3	1.41487	9.57796e-06	8.11209e-05
Coronovirus Disease 2019 (COVID-19) - patients in Intensive Care Unit (ICU)	ENSG00000282133	T cell receptor beta joining 1-3	TRBJ1-3	-1.83184	9.61148e-06	8.13636e-05
Coronovirus Disease 2019 (COVID-19) - patients in Intensive Care Unit (ICU)	ENSG00000168806	leucine carboxyl methyltransferase 2	LCMT2	-0.832793	9.64275e-06	8.15868e-05
Coronovirus Disease 2019 (COVID-19) - patients in Intensive Care Unit (ICU)	ENSG00000112312	geminin DNA replication inhibitor	GMNN	1.05312	9.69914e-06	8.20223e-05
Coronovirus Disease 2019 (COVID-19) - patients in Intensive Care Unit (ICU)	ENSG00000254838	GTPase, very large interferon inducible pseudogene 1	GVINP1	-0.883209	9.80601e-06	8.28841e-05
Coronovirus Disease 2019 (COVID-19) - patients in Intensive Care Unit (ICU)	ENSG00000166473	polycystin 1 like 2 (gene/pseudogene)	PKD1L2	2.53212	9.82423e-06	8.29961e-05
Coronovirus Disease 2019 (COVID-19) - patients in Intensive Care Unit (ICU)	ENSG00000116157	glutathione peroxidase 7	GPX7	0.687394	9.84789e-06	8.31539e-05
Coronovirus Disease 2019 (COVID-19) - patients in Intensive Care Unit (ICU)	ENSG00000172172	mitochondrial ribosomal protein L13	MRPL13	0.604408	9.85432e-06	8.31661e-05
Coronovirus Disease 2019 (COVID-19) - patients in Intensive Care Unit (ICU)	ENSG00000165655	zinc finger protein 503	ZNF503	1.13076	9.89638e-06	8.34788e-05
Coronovirus Disease 2019 (COVID-19) - patients in Intensive Care Unit (ICU)	ENSG00000256553	T cell receptor alpha variable 1-2	TRAV1-2	-1.83638	9.93204e-06	8.37373e-05
Coronovirus Disease 2019 (COVID-19) - patients in Intensive Care Unit (ICU)	ENSG00000177875	coiled-coil domain containing 184	CCDC184	-3.46673	9.93736e-06	8.37398e-05
Coronovirus Disease 2019 (COVID-19) - patients in Intensive Care Unit (ICU)	ENSG00000088766	cardiolipin synthase 1	CRLS1	0.703931	9.96145e-06	8.39005e-05
Coronovirus Disease 2019 (COVID-19) - patients in Intensive Care Unit (ICU)	ENSG00000198336	myosin light chain 4	MYL4	4.37109	9.98435e-06	8.40509e-05
Coronovirus Disease 2019 (COVID-19) - patients in Intensive Care Unit (ICU)	ENSG00000156508	eukaryotic translation elongation factor 1 alpha 1	EEF1A1	-0.652768	1.0034e-05	8.44259e-05
Coronovirus Disease 2019 (COVID-19) - patients in Intensive Care Unit (ICU)	ENSG00000211456	SAC1 like phosphatidylinositide phosphatase	SACM1L	-0.728429	1.00391e-05	8.44268e-05
Coronovirus Disease 2019 (COVID-19) - patients in Intensive Care Unit (ICU)	ENSG00000186235	long intergenic non-protein coding RNA 2610	LINC02610	-1.96716	1.01039e-05	8.49287e-05
Coronovirus Disease 2019 (COVID-19) - patients in Intensive Care Unit (ICU)	ENSG00000133958	unc-79 homolog, NALCN channel complex subunit	UNC79	1.48348	1.01108e-05	8.49436e-05
Coronovirus Disease 2019 (COVID-19) - patients in Intensive Care Unit (ICU)	ENSG00000164741	DLC1 Rho GTPase activating protein	DLC1	1.4178	1.01194e-05	8.49736e-05
Coronovirus Disease 2019 (COVID-19) - patients in Intensive Care Unit (ICU)	ENSG00000125977	eukaryotic translation initiation factor 2 subunit beta	EIF2S2	0.551531	1.01564e-05	8.52413e-05
Coronovirus Disease 2019 (COVID-19) - patients in Intensive Care Unit (ICU)	ENSG00000211892	immunoglobulin heavy constant gamma 4 (G4m marker)	IGHG4	2.95953	1.01703e-05	8.53153e-05
Coronovirus Disease 2019 (COVID-19) - patients in Intensive Care Unit (ICU)	ENSG00000211769	T cell receptor beta joining 2-5	TRBJ2-5	-1.68945	1.02232e-05	8.57153e-05
Coronovirus Disease 2019 (COVID-19) - patients in Intensive Care Unit (ICU)	ENSG00000168994	PX domain containing 1	PXDC1	1.48875	1.02398e-05	8.57799e-05
Coronovirus Disease 2019 (COVID-19) - patients in Intensive Care Unit (ICU)	ENSG00000174705	SH3 and PX domains 2B	SH3PXD2B	2.11069	1.02411e-05	8.57799e-05
Coronovirus Disease 2019 (COVID-19) - patients in Intensive Care Unit (ICU)	ENSG00000119403	PHD finger protein 19	PHF19	0.570518	1.02575e-05	8.58739e-05
Coronovirus Disease 2019 (COVID-19) - patients in Intensive Care Unit (ICU)	ENSG00000174547	mitochondrial ribosomal protein L11	MRPL11	0.476454	1.02757e-05	8.59826e-05
Coronovirus Disease 2019 (COVID-19) - patients in Intensive Care Unit (ICU)	ENSG00000177830	chitinase domain containing 1	CHID1	0.506442	1.03493e-05	8.65543e-05
Coronovirus Disease 2019 (COVID-19) - patients in Intensive Care Unit (ICU)	ENSG00000105677	transmembrane protein 147	TMEM147	0.44505	1.03544e-05	8.65543e-05
Coronovirus Disease 2019 (COVID-19) - patients in Intensive Care Unit (ICU)	ENSG00000145919	biorientation of chromosomes in cell division 1	BOD1	-0.775792	1.03671e-05	8.66173e-05
Coronovirus Disease 2019 (COVID-19) - patients in Intensive Care Unit (ICU)	ENSG00000005187	acyl-CoA synthetase medium chain family member 3	ACSM3	-1.42384	1.04631e-05	8.73759e-05
Coronovirus Disease 2019 (COVID-19) - patients in Intensive Care Unit (ICU)	ENSG00000159377	proteasome 20S subunit beta 4	PSMB4	0.436849	1.0469e-05	8.73817e-05
[truncated: 72,588 more rows]
