# Supplementary material for: Transcriptome-based analysis of human peripheral blood reveals regulators of immune response in different viral infections
Source: Front Immunol. 2023 Sep 19;14:1199482. doi: 10.3389/fimmu.2023.1199482 (PMC10546413; doi:10.3389/fimmu.2023.1199482)
Supplement: Supplementary Table 2 — Summary on differentially expressed genes. [file Table_2.xlsx]

## Sheet: Table S2
Ensemble ID	Gene description	Gene symbol	logFC															N (viruses)	N up (groups)	N down (groups)
			CMV_pr	CMV_pos	EBV_a	EBV_l	HBV	HCV	HTLV_1	HIV	DHF	DF	SARS	COVID19	COVID19_ICU	COVID19_Sev	COVID19_Mod
ENSG00000158470	beta-1,4-galactosyltransferase 5	B4GALT5	0.72		0.89		0.63		1.39			0.68	1.58		0.95	0.7		7	8	0
ENSG00000221869	CCAAT enhancer binding protein delta	CEBPD	-0.7		-1.16		0.7	0.65	0.53		-0.98				0.78			7	4	3
ENSG00000277075	H2A clustered histone 8	H2AC8	1.28			-0.91	1.49			0.83	0.92		1.46		2.91	1.65	1.43	7	8	1
ENSG00000011422	plasminogen activator, urokinase receptor	PLAUR	-1.41		-1.54		0.76	-1.48			-1.1	-0.92	0.98	-1.2				7	2	6
ENSG00000157445	calcium voltage-gated channel auxiliary subunit alpha2delta 3	CACNA2D3			-1.98		-0.81			-1.4	-1.1		-2.41		-2.57	-2.46	-1.79	6	0	8
ENSG00000126353	C-C motif chemokine receptor 7	CCR7	-0.88		-1.26					-0.96	-0.74	-0.72	-1.89	1.11	-1.38	-0.88		6	1	8
ENSG00000158825	cytidine deaminase	CDA	-0.9				0.82	-0.62			-0.67		1.83	-1.7	0.93			6	3	4
ENSG00000257093	DENN domain containing 11	DENND11	-1.1		-1.13		-0.51		-0.55			-0.55			-0.95	-0.6		6	0	7
ENSG00000162496	dehydrogenase/reductase 3	DHRS3	-1.77		-1.23					-0.74	-0.56	-0.5	-1.26		-1.5	-0.54		6	0	8
ENSG00000163840	deltex E3 ubiquitin ligase 3L	DTX3L	0.53		0.72		0.57			0.8		0.92		1.69				6	6	0
ENSG00000170345	Fos proto-oncogene, AP-1 transcription factor subunit	FOS	-2.47		-2.39	-0.89	1.1		-0.95				-1.57	-1.14	-0.88			6	1	7
ENSG00000171051	formyl peptide receptor 1	FPR1	-1.44		-2.41	-3.3	0.95	-0.9					1.73		1.22	0.68		6	4	4
ENSG00000123689	G0/G1 switch 2	G0S2	-1.82		-1.45			-2.25			-1.23	-1.37	1.72	-4.15				6	1	6
ENSG00000099860	growth arrest and DNA damage inducible beta	GADD45B	-0.8		-3.36	-3.9			-0.62		-0.76		0.79	-1.11				6	1	6
ENSG00000117228	guanylate binding protein 1	GBP1	0.91		3.36	1.51	0.69			1.21		1.44		1.19			0.78	6	8	0
ENSG00000119714	G protein-coupled receptor 68	GPR68			-0.91	-0.76		-0.6	1.45		-0.54		1.45		-1.33	-1.11	-0.65	6	2	7
ENSG00000197540	granzyme M	GZMM	1.29		-2.78	-3.9		-0.75			-0.78		-1.56	-0.91	-0.71			6	1	7
ENSG00000184678	H2B clustered histone 21	H2BC21	-0.56		-2.13	-1.87	1.67				0.97		1.56		2.39	1.49	1.33	6	6	3
ENSG00000242574	major histocompatibility complex, class II, DM beta	HLA-DMB	-0.77		-2.75	-2.21		0.63		-0.67	-0.79			-0.76	-0.86		-0.68	6	1	8
ENSG00000137959	interferon induced protein 44 like	IFI44L			1.57			0.99	-0.95	2.31	1.48	1.72		3.4		2.9	3.64	6	8	1
ENSG00000126709	interferon alpha inducible protein 6	IFI6	1.56		0.87				-0.51	1.65	1.2	1.53		2.23		1.82	2.85	6	8	1
ENSG00000125538	interleukin 1 beta	IL1B			-4.44	-3.63	1	-2.34	-0.6			-1.17		-1.75	-1.85	-1.73		6	1	8
ENSG00000168685	interleukin 7 receptor	IL7R	-0.59		-1.26				-0.8	-1.64			-2.1	0.72	-1.39	-1.2		6	1	7
ENSG00000138160	kinesin family member 11	KIF11	3.71		2.76					1.28	1.8		1.3		2.27	2.46	2.7	6	8	0
ENSG00000111796	killer cell lectin like receptor B1	KLRB1			-3.43	-3.61	-0.94			-1.9	-1.25	-0.98	-2.24	-1.73	-1.3			6	0	9
ENSG00000205810	killer cell lectin like receptor C3	KLRC3	0.9		-0.96			-1.16			-1.11		-1.97	-1.74				6	1	5
ENSG00000156738	membrane spanning 4-domains A1	MS4A1	-1.52		-1.69		-0.78	0.69					-3	-1.57				6	1	5
ENSG00000183486	MX dynamin like GTPase 2	MX2	-0.84		-1.22		0.94	0.77				1.5		1.67			0.84	6	5	2
ENSG00000100365	neutrophil cytosolic factor 4	NCF4				0.53	0.79	1.15	1.37				2.12	-0.81	0.82			6	6	1
ENSG00000100906	NFKB inhibitor alpha	NFKBIA	-0.79		-3.81	-4.13		-0.53	0.65				2.4	-1.97				6	2	5
ENSG00000163545	NUAK family kinase 2	NUAK2	-1.57		-1.27		0.72		-1.33			-0.59			-0.8		-0.59	6	1	6
ENSG00000111335	2'-5'-oligoadenylate synthetase 2	OAS2	0.94		1.18		0.89			1.24	1.18	1.4		2.68		0.7	0.95	6	9	0
ENSG00000135114	2'-5'-oligoadenylate synthetase like	OASL	1.75		2.75	1.24	1.2			1.29		1.34		2.6		1.18	2.18	6	9	0
ENSG00000107679	pleckstrin homology domain containing A1	PLEKHA1	-0.79		-1.57	-0.77	-0.8				-0.58		-2	-0.74	-1.4	-0.57		6	0	9
ENSG00000026751	SLAM family member 7	SLAMF7	1.19		1.33	-0.97		-0.7			0.6	0.73	-2.47	0.67			0.94	6	6	3
ENSG00000123610	TNF alpha induced protein 6	TNFAIP6				2.7	1.83	-0.97		1.12			2.97			-2.32		6	4	2
ENSG00000124731	triggering receptor expressed on myeloid cells 1	TREM1	-1.81		-2.16	-1.31		-0.81			-1.37		1.51	-1.28			-1.8	6	1	7
ENSG00000074966	TXK tyrosine kinase	TXK				0.77	-0.61	-0.69		-0.81			-2.9	-0.75	-1.39	-0.65		6	1	7
ENSG00000176890	thymidylate synthetase	TYMS	3.48			-1.71				1.67	1.16		1.5		2.99	2.93	2.93	6	7	1
ENSG00000138768	USO1 vesicle transport factor	USO1	0.53			-2.96	-0.53				0.71		-0.71	-1.4				6	2	4
ENSG00000132530	XIAP associated factor 1	XAF1	1.29			-1.4				1.49		1.11	-1.87	1.53		0.84	1.97	6	6	2
ENSG00000196139	aldo-keto reductase family 1 member C3	AKR1C3					-1.6	-0.82			-1.1		-1.22		-0.87			5	0	5
ENSG00000069849	ATPase Na+/K+ transporting subunit beta 3	ATP1B3	-0.69		0.62				0.9		0.71			-0.59				5	3	2
ENSG00000070961	ATPase plasma membrane Ca2+ transporting 1	ATP2B1	-0.79				-0.58				-0.87	-1.6	-0.92	-0.76				5	0	6
ENSG00000112182	BTB domain and CNC homolog 2	BACH2	-0.56		-1.15							-0.84	-1.89		-1.2	-0.82		5	0	6
ENSG00000176788	brain abundant membrane attached signal protein 1	BASP1	-1.43		-1.21		0.91						2.8	-2.57	0.67		-0.58	5	3	4
ENSG00000159388	BTG anti-proliferation factor 2	BTG2	-0.87		-2.35		0.67			-0.57				-0.74	-1.53	-1.26		5	1	6
ENSG00000108561	complement C1q binding protein	C1QBP	0.53		0.74		-0.73	-0.58									0.62	5	3	2
ENSG00000145386	cyclin A2	CCNA2	3.52		3.59					1.67	1.25				3.73	3.84	3.59	5	7	0
ENSG00000198821	CD247 molecule	CD247	0.5					-0.54	-0.67				-2.1		-1.9			5	1	4
ENSG00000004468	CD38 molecule	CD38	2.66		2.37	-0.84				1.4	1.82	1.27		1.31	1.19	1.52	2.38	5	9	1
ENSG00000198851	CD3e molecule	CD3E	1.22			0.6			-0.62				-1.43		-0.73		0.52	5	3	3
ENSG00000153283	CD96 molecule	CD96	1.28				-0.52				-1.9	-0.67	-1.38		-0.78			5	1	5
ENSG00000079335	cell division cycle 14A	CDC14A			-1.7		-0.7				-0.78	-0.79	-1.72		-0.73	-0.67		5	0	7
ENSG00000144354	cell division cycle associated 7	CDCA7			2.98				1.31	1.11	1.7				1.51	1.62	1.39	5	7	0
ENSG00000170312	cyclin dependent kinase 1	CDK1			2.4					1.3	1.28		1.3		2.76	2.76	2.67	5	7	0
ENSG00000138778	centromere protein E	CENPE	2.2		2.5						1.42		1.39		1.58	1.79	1.67	5	7	0
ENSG00000126759	complement factor properdin	CFP			-1.15		0.6	0.71	-1.41						0.54		-0.81	5	3	3
ENSG00000169504	chloride intracellular channel 4	CLIC4	-0.6			-0.52		-0.57			0.83				1.4	0.69		5	3	3
ENSG00000119535	colony stimulating factor 3 receptor	CSF3R	-1.57		-1.43		1.27						1.42	-1.29			-1.24	5	2	4
ENSG00000169245	C-X-C motif chemokine ligand 10	CXCL10	2.5		3.52			0.98			2.34	3.18		2.66	-1.15		2.47	5	7	1
ENSG00000160683	C-X-C motif chemokine receptor 5	CXCR5			-1.73				-1.7			-0.65	-2.24		-1.48	-0.98		5	0	6
ENSG00000120738	early growth response 1	EGR1	-1.3		-2.11						-1.95		1.78	-1.13	1.52	0.89	0.7	5	4	4
ENSG00000001561	ectonucleotide pyrophosphatase/phosphodiesterase 4	ENPP4					-0.72		-1.2		0.76	0.61	-0.94	-1.8	-0.56			5	2	5
ENSG00000189319	family with sequence similarity 53 member B	FAM53B	1.5			0.61	0.61				-0.51				-0.55		-0.69	5	3	3
ENSG00000104870	Fc fragment of IgG receptor and transporter	FCGRT			-1.11		0.85	0.51	-1.21					-0.59			-0.7	5	2	4
ENSG00000162894	Fc fragment of IgM receptor	FCMR			-0.96					-0.82		-0.63	-1.55		-0.8			5	0	5
ENSG00000089327	FXYD domain containing ion transport regulator 5	FXYD5	-0.61		-0.8		0.64			-0.99				-0.54				5	1	4
ENSG00000033327	GRB2 associated binding protein 2	GAB2	-1.2		-1.22	-0.6	0.62						0.99				-0.96	5	2	4
ENSG00000116717	growth arrest and DNA damage inducible alpha	GADD45A	-1.5			1.53		-0.54					1.86	-0.98				5	2	3
ENSG00000234741	growth arrest specific 5	GAS5	-0.55		1.27		-0.53					-0.57		-0.8		-0.56		5	1	5
ENSG00000154451	guanylate binding protein 5	GBP5	0.62			-2.89	0.75					1.1			-0.73			5	3	2
ENSG00000115419	glutaminase	GLS	-0.55		-2.9	-2.3	-0.62				0.77				-0.65			5	1	5
ENSG00000137198	guanosine monophosphate reductase	GMPR				2.14	1.56				1.49	1.43	1.56	1.36	3.59	2.26	2.25	5	9	0
ENSG00000185245	glycoprotein Ib platelet subunit alpha	GP1BA				-1.8		-0.73			0.5		1.61	1.34	3.1	1.5	0.7	5	6	2
ENSG00000169508	G protein-coupled receptor 183	GPR183	-1.2		-2.16						-0.91	-1.12	-1.26		-0.9	-1.3		5	0	7
ENSG00000148180	gelsolin	GSN				2.89	0.86	-1.14					1.6		0.88			5	4	1
ENSG00000145649	granzyme A	GZMA	3.75		1.7	-0.7	-0.65						-1.56				0.87	5	3	3
ENSG00000100453	granzyme B	GZMB	2.15		1.72			-0.57					-1.32	-1.28	-0.7		0.87	5	3	4
ENSG00000184897	H1.10 linker histone	H1-10				-2.85	1.17		-0.64		-0.69	-0.63			1.4	0.81	0.77	5	4	4
ENSG00000187837	H1.2 linker histone, cluster member	H1-2	1.85			-1.55	0.94						1.57		2.23	1.8	1.63	5	6	1
ENSG00000180573	H2A clustered histone 6	H2AC6				-2	1.23				1.11		1.45		2.76	1.42	1.52	5	6	1
ENSG00000223609	hemoglobin subunit delta	HBD			-1.92	-1.92	2.95		-0.95				2.53		7.26	5.99	5.61	5	5	3
ENSG00000126264	hematopoietic cell signal transducer	HCST	0.98			-0.75			-0.69		-0.64			-0.76			0.59	5	2	4
ENSG00000110756	HPS5 biogenesis of lysosomal organelles complex 2 subunit 2	HPS5	-0.54		1.6	1.41						0.67	-0.88	0.72				5	4	2
ENSG00000025156	heat shock transcription factor 2	HSF2	-0.51		-1.66	-1.89	-0.8						-1.57	-1.26	-0.95	-0.68		5	0	8
ENSG00000173110	heat shock protein family A (Hsp70) member 6	HSPA6			-1.5	-1.34	0.89	1.3				1.2			-1.5	-0.89	1.2	5	4	4
ENSG00000137331	immediate early response 3	IER3			-4.1	-3.2	0.75					-1.21	1	-2.12			-0.95	5	2	5
ENSG00000163565	interferon gamma inducible protein 16	IFI16	1.8			-3.1				0.67	1.6	1.18		0.6			0.6	5	6	1
ENSG00000068079	interferon induced protein 35	IFI35			1.28		0.69			0.72	1.6	1.56		1.33		0.63	1.26	5	8	0
ENSG00000119917	interferon induced protein with tetratricopeptide repeats 3	IFIT3			1.81			0.68		1.32		2		2.11		1.35	2.97	5	7	0
ENSG00000114446	intraflagellar transport 57	IFT57	-1.9		-0.72		-0.67				-0.67	-0.67		-1.53				5	0	6
ENSG00000131724	interleukin 13 receptor subunit alpha 1	IL13RA1	-1.41		-3.58	-3.13					-0.83		0.8	-0.71			-1.3	5	1	6
ENSG00000141401	inositol monophosphatase 2	IMPA2			-2.47	-2.15	0.61	0.95					1.53	-0.67	1.31	0.82		5	5	3
ENSG00000168264	interferon regulatory factor 2 binding protein 2	IRF2BP2	-0.8		-0.71	0.56	-0.56				-0.54			-0.85				5	1	5
ENSG00000185950	insulin receptor substrate 2	IRS2	-1.91		-3.64	-3.4					-1.3	-0.81	1.65	-0.91	0.63			5	2	6
ENSG00000187608	ISG15 ubiquitin like modifier	ISG15			1.48	1.14		0.82		2.7	1.13	1.66		2.58		1.51	3.28	5	9	0
ENSG00000005961	integrin subunit alpha 2b	ITGA2B				-1.7	1.38				0.9		2.13		4.22	2.42	1.24	5	6	1
ENSG00000091409	integrin subunit alpha 6	ITGA6	-0.99		-0.84		-0.87						-1.62		-0.66			5	0	5
ENSG00000096968	Janus kinase 2	JAK2	0.85			-1.32			0.52	0.85		0.7						5	4	1
ENSG00000171223	JunB proto-oncogene, AP-1 transcription factor subunit	JUNB	-1.36			1.82			-0.55		-0.53			-1.2	-1.27	-0.74		5	1	6
ENSG00000150045	killer cell lectin like receptor F1	KLRF1			-1.7	-0.75		-0.73			-1		-2.25	-1.38	-1.2			5	0	7
ENSG00000078081	lysosomal associated membrane protein 3	LAMP3				1.25		-1.56		0.87		1.45			-1.31		2.44	5	4	2
ENSG00000204482	leukocyte specific transcript 1	LST1	-0.72		-1.22				-0.74		-0.85			-0.85				5	0	5
ENSG00000227507	lymphotoxin beta	LTB			-2.45	-0.78				-0.84	-0.81	-0.73	-1.29	-0.62	-0.63			5	0	8
ENSG00000168056	latent transforming growth factor beta binding protein 3	LTBP3			-1.28	0.59			-1.7		-0.78	-0.86	-1.57	-0.86	-0.67	-0.66		5	1	8
ENSG00000104903	LYL1 basic helix-loop-helix family member	LYL1				1.11	0.54	0.5					1.56	0.5	1.11			5	6	0
ENSG00000172005	mal, T cell differentiation protein	MAL	-1.11		-2.71	-0.63				-1.3			-1.4		-0.72			5	0	6
ENSG00000185432	methyltransferase like 7A	METTL7A	-0.72		-1.21	-1.32		1.14			0.61			1.26	0.69	0.67		5	5	3
ENSG00000129534	MIS18 binding protein 1	MIS18BP1	0.53			-0.5	-0.55				0.75			-0.68				5	2	3
ENSG00000100985	matrix metallopeptidase 9	MMP9					1.27	-1.16				-0.59	4.16	-1.97	1.86			5	3	3
ENSG00000130830	membrane palmitoylated protein 1	MPP1	-0.65		-3.2	-2.64	1.16	0.8							1.75	0.9		5	4	3
ENSG00000150054	membrane palmitoylated protein 7	MPP7	-0.75			3.2	-0.84				-0.89	-0.66			-0.5		-0.76	5	1	6
ENSG00000095002	mutS homolog 2	MSH2			0.98	1.14	-1.16				0.81		-1.44		-0.55			5	3	3
ENSG00000148450	methionine sulfoxide reductase B2	MSRB2			-2.51	-2.6	0.51	0.67					1.23		1.14	0.64		5	5	2
ENSG00000065911	methylenetetrahydrofolate dehydrogenase (NADP+ dependent) 2, methenyltetrahydrofolate cyclohydrolase	MTHFD2	0.71		1.48				0.68		0.68	0.69		0.69	0.59	0.55		5	8	0
ENSG00000136997	MYC proto-oncogene, bHLH transcription factor	MYC	-0.85		-2.18	-2.18		-0.64					-1.24	0.59				5	1	5
ENSG00000105835	nicotinamide phosphoribosyltransferase	NAMPT	-1.22		-0.65			-0.86					1.96	-1.27	1.6			5	2	4
ENSG00000095380	N-acetylneuraminate synthase	NANS				1.79			-0.63		0.94		0.82		0.6			5	4	1
ENSG00000171208	neuropilin and tolloid like 2	NETO2	0.68		1.66	1.6		-0.63				0.56		0.95	0.96	1		5	7	1
ENSG00000171840	ninjurin 2	NINJ2			-2.36	-2.53		0.56	2.9				1.19	-0.72	1.3	0.55		5	5	3
ENSG00000123609	N-myc and STAT interactor	NMI	0.82			-1.85				0.55		0.94				0.54	0.74	5	5	1
ENSG00000152465	N-myristoyltransferase 2	NMT2			-1.8	-1.66	-0.67				-0.64	-0.67	-1.79		-0.69			5	0	7
ENSG00000174738	nuclear receptor subfamily 1 group D member 2	NR1D2	-0.76			1.24	-0.58				-0.68				-1.15	-0.72		5	1	5
ENSG00000111331	2'-5'-oligoadenylate synthetase 3	OAS3			1.2		0.92	0.73		1.71				2.9		1.7	0.87	5	7	0
ENSG00000181631	purinergic receptor P2Y13	P2RY13	-1.42		-2.27	-2.1	1.47					1.73		-0.74	-0.73	-0.67	-1.6	5	2	7
ENSG00000059378	poly(ADP-ribose) polymerase family member 12	PARP12	0.66			-0.67	0.7					0.83		0.88	-0.78		0.65	5	5	2
ENSG00000173193	poly(ADP-ribose) polymerase family member 14	PARP14				-1.22	0.76			1.7	0.75	1.9		1.3	-0.72			5	5	2
ENSG00000138496	poly(ADP-ribose) polymerase family member 9	PARP9	0.68		1.7					0.97		1.22		1.14		0.62	1.1	5	7	0
ENSG00000115687	PAS domain containing serine/threonine kinase	PASK	-0.77		-0.91				-1.19		-0.77	-0.86		0.53	-0.89	-0.69		5	1	7
ENSG00000142102	protein-glucosylgalactosylhydroxylysine glucosidase	PGGHG	-0.94		-1.41				-1.62		-0.54				-0.96	-0.92		5	0	6
ENSG00000179899	polyhomeotic homolog 1 pseudogene 1	PHC1P1				1.64				-0.5	-0.67		-1.88		-1.49	-0.81	-1.9	5	1	6
ENSG00000112511	PHD finger protein 1	PHF1	-1.9		-1.12	0.76			-0.56		-0.52	-0.51		-0.85	-0.69	-0.5		5	1	8
ENSG00000146070	phospholipase A2 group VII	PLA2G7			-2.38	-1.95	-1.1	-0.56					-1.13	-1.21	-1.46	-1.27		5	0	8
ENSG00000161381	plexin domain containing 1	PLXDC1				1.36	-0.9				-0.68	-0.61	-1.51	-1.58	-0.94	-0.76		5	1	7
ENSG00000100941	pinin, desmosome associated protein	PNN			-1.77	-1.82	-0.81				0.76		-1.1	-2.26				5	1	5
ENSG00000087074	protein phosphatase 1 regulatory subunit 15A	PPP1R15A	-1.17		-4.2	-4.43	1.1						1.39	-2.15		-0.61		5	2	5
ENSG00000165672	peroxiredoxin 3	PRDX3	0.91		0.87		-0.53				1.3				0.65			5	4	1
ENSG00000180644	perforin 1	PRF1	1.74			-4.3						0.61	-1.54	0.75	-0.96			5	3	3
ENSG00000027075	protein kinase C eta	PRKCH	0.54			-3.76	-0.66						-2.26		-0.86			5	1	4
ENSG00000150687	serine protease 23	PRSS23				-1.73	-0.89				-0.62		-2.29		-1.89	-0.62		5	0	6
ENSG00000112245	protein tyrosine phosphatase 4A1	PTP4A1	-0.53		-0.83				-0.72	0.63				-0.76				5	1	4
ENSG00000134242	protein tyrosine phosphatase non-receptor type 22	PTPN22	0.79			-0.85	-0.57			0.61				-0.72				5	2	3
ENSG00000115828	glutaminyl-peptide cyclotransferase	QPCT			-2.94	-2.57	-0.52	-2.2					1.6	-1.23	0.84	0.56		5	3	5
ENSG00000174903	RAB1B, member RAS oncogene family	RAB1B	0.58			-0.71	0.58						0.67		0.97			5	4	1
ENSG00000167461	RAB8A, member RAS oncogene family	RAB8A				-0.67	0.67		0.61		0.8	1.5		0.93				5	5	1
ENSG00000101265	Ras association domain family member 2	RASSF2	-0.77		-0.82		0.53				-0.52						-1.29	5	1	4
ENSG00000102317	RNA binding motif protein 3	RBM3			-0.91	-0.87	-0.8		0.52				-1.21	-0.66				5	1	5
ENSG00000102760	regulator of cell cycle	RGCC	-0.64		-1.67			-0.67			-1.3			-0.67		-1.4		5	0	6
ENSG00000101695	ring finger protein 125	RNF125			0.82	0.98	-0.69	0.86	0.67					-0.93	-0.8			5	4	3
ENSG00000020633	RUNX family transcription factor 3	RUNX3	0.66			-2.3					-0.6		-1.9	-0.61	-0.87			5	1	5
ENSG00000170989	sphingosine-1-phosphate receptor 1	S1PR1			-1.8				0.63			-0.65	-1.79	1.12	-1.36	-1.24		5	2	5
ENSG00000205413	sterile alpha motif domain containing 9	SAMD9	0.71		0.97					1.2		1.11		1.55			0.72	5	6	0
ENSG00000177409	sterile alpha motif domain containing 9 like	SAMD9L	1.92			-1.57				0.95		1.44		1			1.7	5	5	1
ENSG00000129657	SEC14 like lipid binding 1	SEC14L1					0.9		1.4		0.72	0.58	0.68		0.67			5	6	0
ENSG00000141574	secreted and transmembrane 1	SECTM1	-0.69		1.21	0.91	1.3	0.81								0.57		5	5	1
ENSG00000197249	serpin family A member 1	SERPINA1			-1.2		1.19	-0.9					0.83		0.51		-0.53	5	3	3
ENSG00000088827	sialic acid binding Ig like lectin 1	SIGLEC1				3.18		0.92		1.44		1.39		3.83		2.41	2.2	5	7	0
ENSG00000018280	solute carrier family 11 member 1	SLC11A1	-1.45		-2.45	-1.49		-1.2					1.2		0.92	0.56	-0.6	5	3	5
ENSG00000108932	solute carrier family 16 member 6	SLC16A6	-0.87			-1.4		-0.53			-0.83	-0.92			0.64			5	1	5
ENSG00000059804	solute carrier family 2 member 3	SLC2A3	-1.9		-4.18	-4.67	0.79				-0.63		2.25					5	2	4
ENSG00000103257	solute carrier family 7 member 5	SLC7A5	1.21			-1.48		-0.74	0.79					-0.61				5	2	3
ENSG00000082014	SWI/SNF related, matrix associated, actin dependent regulator of chromatin, subfamily d, member 3	SMARCD3				0.7	0.58				-1.17		1.17	-0.77	0.51		-0.74	5	4	3
ENSG00000136824	structural maintenance of chromosomes 2	SMC2	2.7		2.74	1.72	-0.51				1.25				0.63	0.82	0.64	5	7	1
ENSG00000113810	structural maintenance of chromosomes 4	SMC4	0.92		1.67	-0.75			0.73		0.79			-0.54	0.57	0.77	1.3	5	7	2
ENSG00000255717	small nucleolar RNA host gene 1	SNHG1	-1.24		-3.41	-3.55	-0.56		-0.73					-1.9	-1.1	-0.83		5	0	8
ENSG00000184602	stannin	SNN	-1.38		-2.47	-2.22	0.62						0.99		0.8			5	3	3
ENSG00000185338	suppressor of cytokine signaling 1	SOCS1	-0.57		-0.97		1.9	-0.73	-0.52									5	1	4
ENSG00000197457	stathmin 3	STMN3			-4.2	-4.44	-0.68		-0.68		-0.8			-0.97	-0.95	-0.77		5	0	8
ENSG00000059377	thromboxane A synthase 1	TBXAS1			-3.34	-2.49	0.75	0.65	1.9								-0.78	5	3	3
ENSG00000081059	transcription factor 7	TCF7			-0.9					-1.26	-0.67	-0.5	-1.11		-1.17	-0.73		5	0	7
ENSG00000166046	t-complex 11 like 2	TCP11L2	-0.89		1.27	1.79				-0.93		-0.73		0.84				5	3	3
ENSG00000135426	thymocyte expressed, positive selection associated 1	TESPA1	-0.57		-1.41	-1.5			-0.59	-1.16					-1.8	-0.71		5	0	7
ENSG00000198176	transcription factor Dp-1	TFDP1	0.71		0.99				0.59		0.69			-0.54	0.62	0.75	0.57	5	7	1
ENSG00000167900	thymidine kinase 1	TK1	2.69		2.27	0.88			1.9				1.85		3.34	3.19	3.13	5	8	0
ENSG00000139921	thioredoxin related transmembrane protein 1	TMX1	0.63		0.68		-0.53				0.59		-1.24					5	3	2
ENSG00000215788	TNF receptor superfamily member 25	TNFRSF25			-0.75					-1.14	-0.79	-0.65	-2.23		-1.49	-0.89		5	0	7
ENSG00000121858	TNF superfamily member 10	TNFSF10	1.54		-3.11	-3.34		0.83				1.35		1.29			0.89	5	5	2
ENSG00000135148	TRAF-type zinc finger domain containing 1	TRAFD1				-2.48	0.96					1.24	0.51	1.5				5	4	1
ENSG00000136810	thioredoxin	TXN	0.95					-1.32			0.55		1.36		1.5	0.87	0.94	5	6	1
ENSG00000160185	ubiquitin associated and SH3 domain containing A	UBASH3A	1.8			-2.39					-0.74		-2.58		-0.82	-0.62		5	1	5
ENSG00000156587	ubiquitin conjugating enzyme E2 L6	UBE2L6	0.89		1.33		0.63				0.69	1.19		0.76			0.81	5	7	0
ENSG00000213585	voltage dependent anion channel 1	VDAC1	0.65			-3.96		-0.52			0.77				0.54			5	3	2
ENSG00000112299	vanin 1	VNN1	-2.64			3.9				2.39			2.71		1.61	1.48	-1.69	5	5	2
ENSG00000112303	vanin 2	VNN2			-1.78	-1.52			-0.83		-0.93		1.74	-1.41				5	1	5
ENSG00000236287	zinc finger BED-type containing 5	ZBED5			-0.64		-0.52		-0.64				-0.96	-0.55				5	0	5
ENSG00000173276	zinc finger and BTB domain containing 21	ZBTB21	-0.7			1.56			0.56		-0.98	-0.97		-0.57		-1.7		5	2	5
ENSG00000198521	zinc finger protein 43	ZNF43	-0.69			4.26	-0.61						-1.1	1.41				5	2	3
ENSG00000085563	ATP binding cassette subfamily B member 1	ABCB1					-0.57					-0.72	-1.18		-1.42	-0.77	-0.67	4	0	6
ENSG00000114779	abhydrolase domain containing 14B	ABHD14B				0.5			-0.52		-0.69	-0.58		-0.75				4	1	4
ENSG00000099204	actin binding LIM protein 1	ABLIM1			-0.85					-0.85			-1.85		-1.15	-0.73		4	0	5
ENSG00000256594	C-type lectin domain family 2 (CLEC2) pseudogene	AC010186.2	-0.58		-1.55	-1.56	-0.71								-0.61			4	0	5
ENSG00000255641	novel protein	AC068775.1	0.9					-1.16			-1.11		-1.97					4	1	3
ENSG00000117054	acyl-CoA dehydrogenase medium chain	ACADM	0.52			-0.63	-0.53				0.68							4	2	2
ENSG00000072110	actinin alpha 1	ACTN1			-1.46				-1.93				1.27		0.98			4	2	2
ENSG00000196839	adenosine deaminase	ADA	1.5		1.25			0.69									0.7	4	4	0
ENSG00000042980	ADAM metallopeptidase domain 28	ADAM28	-2.24					0.72					-1.68	-0.81				4	1	3
ENSG00000148926	adrenomedullin	ADM					1.75			0.68			2.65		2.66	2.42		4	5	0
ENSG00000106546	aryl hydrocarbon receptor	AHR	-0.69		-0.78		-0.85							-0.55			-0.76	4	0	5
ENSG00000156709	apoptosis inducing factor mitochondria associated 1	AIFM1			0.85		-0.52				0.91				0.51			4	3	1
ENSG00000248993	novel protein	AL645941.2	-0.77					0.64		-0.68	-0.79							4	1	3
ENSG00000228327	general transcription factor IIi (GTF2I) pseudogene	AL669831.1	-0.77				1.23				-0.52				-0.97			4	1	3
ENSG00000111275	aldehyde dehydrogenase 2 family member	ALDH2	-1.37		-1.1		-0.52							-1.8			-0.95	4	0	5
ENSG00000012779	arachidonate 5-lipoxygenase	ALOX5	-1.55					0.88					1.46				-0.87	4	2	2
ENSG00000152766	ankyrin repeat domain 22	ANKRD22			2.87					2.23		1.88		1.77		1.5	1.86	4	6	0
ENSG00000206560	ankyrin repeat domain 28	ANKRD28	-1.4						0.66		0.58			1.1	0.9			4	4	1
ENSG00000084234	amyloid beta precursor like protein 2	APLP2	-1.6		-0.92		0.73										-0.73	4	1	3
ENSG00000128394	apolipoprotein B mRNA editing enzyme catalytic subunit 3F	APOBEC3F	1.2		0.92			-0.77						1.11				4	3	1
ENSG00000239713	apolipoprotein B mRNA editing enzyme catalytic subunit 3G	APOBEC3G	1.68		1.23			-0.82									0.58	4	3	1
ENSG00000128284	apolipoprotein L3	APOL3			0.99							0.88	-1.2		-0.75	-0.57		4	2	3
ENSG00000221963	apolipoprotein L6	APOL6			1.52					0.82		0.96	-0.8					4	3	1
ENSG00000103569	aquaporin 9	AQP9					1.22	-1.8					2.21		1.74	1.14	-0.67	4	4	2
ENSG00000140450	arrestin domain containing 4	ARRDC4	-1.32		-0.88				-0.94					-0.95		-0.7	-1.3	4	0	6
ENSG00000100299	arylsulfatase A	ARSA					0.51		0.7				0.69				0.62	4	4	0
ENSG00000178999	aurora kinase B	AURKB	2.27		3.36						1.6				3.28	3.16	3.23	4	6	0
ENSG00000153064	B cell scaffold protein with ankyrin repeats 1	BANK1			-1.7		-0.66	0.76						-0.6				4	1	3
ENSG00000168062	basic leucine zipper ATF-like transcription factor 2	BATF2			0.94		1.1					0.93		1.16				4	4	0
ENSG00000125124	Bardet-Biedl syndrome 2	BBS2	-1.5		-1.8		-0.7		-0.54									4	0	4
ENSG00000069399	BCL3 transcription coactivator	BCL3							1.32			-0.66	1.91	-0.87				4	2	2
ENSG00000113916	BCL6 transcription repressor	BCL6						-0.62			-0.62		1.76		0.99			4	2	2
ENSG00000102409	brain expressed X-linked 4	BEX4			-0.97		-0.6			-0.82				-1.78				4	0	4
ENSG00000134107	basic helix-loop-helix family member e40	BHLHE40			-0.7			-0.89			-0.73			-0.6				4	0	4
ENSG00000108578	bleomycin hydrolase	BLMH	0.93								0.82		-2.7		0.56			4	3	1
ENSG00000095585	B cell linker	BLNK						0.65			1.22		-1.7				0.51	4	3	1
ENSG00000090013	biliverdin reductase B	BLVRB			-1.14			0.73					1.5		1.35	0.82		4	4	1
ENSG00000095564	B-TFIID TATA-box binding protein associated factor 1	BTAF1	-0.57		-0.62		-0.69							-0.69				4	0	4
ENSG00000133639	BTG anti-proliferation factor 1	BTG1	-1.31		-1.2								-0.61		-0.83	-0.61		4	0	5
ENSG00000111678	chromosome 12 open reading frame 57	C12orf57	-0.52		-0.76						-0.86	-0.7		-0.91				4	0	5
ENSG00000116667	chromosome 1 open reading frame 21	C1orf21	1.86								-0.83		-1.67	-1.4				4	1	3
ENSG00000197405	complement C5a receptor 1	C5AR1	-1.59		-1.6								1.42	-0.78	0.75		-0.94	4	2	4
ENSG00000160014	calmodulin 3	CALM3			0.57		0.91						0.94		0.94			4	4	0
ENSG00000131375	calpain 7	CAPN7	-0.55		-0.58		-0.73						-1.8					4	0	4
ENSG00000165233	caspase recruitment domain family member 19	CARD19			-0.8	0.54			-0.69		-0.61	-0.58			0.86			4	2	4
ENSG00000153113	calpastatin	CAST			-0.93		-0.57						-0.73	-0.59				4	0	4
ENSG00000168497	caveolae associated protein 2	CAVIN2	-1.32		-3.38	-2.65					1.26				2.54	1.21	1.1	4	4	3
ENSG00000118971	cyclin D2	CCND2			-0.61						0.88		-1.3	1.1				4	2	2
ENSG00000082258	cyclin T2	CCNT2			-0.54		-0.53						-1.23		-0.79			4	0	4
ENSG00000121797	C-C motif chemokine receptor like 2	CCRL2	-0.71				0.53	-0.77								-1.72		4	1	3
ENSG00000166226	chaperonin containing TCP1 subunit 2	CCT2			0.74		-0.66						-2.19	-0.56				4	1	3
ENSG00000146731	chaperonin containing TCP1 subunit 6A	CCT6A					-0.63				0.61		-0.59	-0.78				4	1	3
ENSG00000177697	CD151 molecule (Raph blood group)	CD151					0.79				-0.51		1.77		1.22			4	3	1
ENSG00000177575	CD163 molecule	CD163			-1.39		-0.73	1.58							1.4	1.58	-1.18	4	3	3
ENSG00000135535	CD164 molecule	CD164			-0.64	-0.58			-0.5				-1.38	-0.76				4	0	5
ENSG00000272398	CD24 molecule	CD24			-1.77			0.7		-1.2			2.34					4	2	2
ENSG00000139193	CD27 molecule	CD27	1.15							-0.68			-1.6				0.61	4	2	2
ENSG00000178562	CD28 molecule	CD28	-0.97							-0.54			-1.21		-1.1	-0.86		4	0	5
ENSG00000241399	CD302 molecule	CD302			-1.26			1.38			-1.28	-1.6		-0.8			-1.2	4	1	5
ENSG00000010610	CD4 molecule	CD4			-1.7			0.64					-1.3		-0.95	-0.62	-0.63	4	1	5
ENSG00000102245	CD40 ligand	CD40LG	-2.16	-0.78	-1.2								-1.34		-1.22	-0.94		4	0	6
ENSG00000116815	CD58 molecule	CD58					-0.61	-0.61		0.85				0.53	0.54			4	3	2
ENSG00000173762	CD7 molecule	CD7							-1.84		-0.56		-1.85	-0.81	-0.61			4	0	5
ENSG00000007312	CD79b molecule	CD79B	-0.96		-1.28			0.62	-0.53									4	1	3
ENSG00000112149	CD83 molecule	CD83	-1.11		-2.14						-1.1	-1.58		-1.33	-1.93	-1.88		4	0	7
ENSG00000114013	CD86 molecule	CD86	-1.8				-0.72	0.57									-0.52	4	1	3
ENSG00000172116	CD8b molecule	CD8B	2.13		1.1					1.27				-0.7	-0.99	-0.61		4	3	3
ENSG00000117399	cell division cycle 20	CDC20			4.24	-0.95					1.4		2.46		3.86	3.65	3.5	4	6	1
ENSG00000097046	cell division cycle 7	CDC7	2.16		1.77						1.17					0.61	0.62	4	5	0
ENSG00000176749	cyclin dependent kinase 5 regulatory subunit 1	CDK5R1			-0.95				-0.58		-0.66	-0.58			-1.5	-0.81	-0.99	4	0	7
ENSG00000140743	cerebellar degeneration related protein 2	CDR2	-0.63		-0.58							-0.64			-0.62			4	0	4
ENSG00000172216	CCAAT enhancer binding protein beta	CEBPB	-0.71				0.75	-0.52						-1.1	0.85	0.58		4	3	3
ENSG00000117724	centromere protein F	CENPF	3.18		1.55								2.17		2.26	2.13	2.15	4	6	0
ENSG00000138180	centrosomal protein 55	CEP55			3.63				0.63		1.97				3.68	3.51	2.89	4	6	0
ENSG00000153922	chromodomain helicase DNA binding protein 1	CHD1	-0.83		-0.56								-0.78	-0.58	-0.52			4	0	5
ENSG00000133048	chitinase 3 like 1	CHI3L1					1.54	-2.49					5.9	-2.9	2.12			4	3	2
ENSG00000086065	charged multivesicular body protein 5	CHMP5				-0.51				0.88	0.65	0.8					0.64	4	4	1
ENSG00000136026	cytoskeleton associated protein 4	CKAP4			-0.85	0.52	0.57						1.53		1.38	0.88		4	5	1
ENSG00000123975	CDC28 protein kinase regulatory subunit 2	CKS2			1.92						1.8		0.99	-1.32				4	3	1
ENSG00000132514	C-type lectin domain containing 10A	CLEC10A	-1.3		-0.65						-0.78						-0.93	4	0	4
ENSG00000166523	C-type lectin domain family 4 member E	CLEC4E	-1.32					-0.51					1.36	-0.8	0.55		-0.84	4	2	4
ENSG00000169583	chloride intracellular channel 3	CLIC3	2.1					-1.17			-1.22			-1.14	-0.98			4	1	4
ENSG00000013441	CDC like kinase 1	CLK1	-0.57		-1.2								-0.71	-1.33				4	0	4
ENSG00000137200	cap methyltransferase 1	CMTR1				-1.82	0.7					0.53		0.67				4	3	1
ENSG00000113742	cytoplasmic polyadenylation element binding protein 4	CPEB4	-0.61			0.58					0.99				0.64			4	3	1
ENSG00000104324	carboxypeptidase Q	CPQ				1.34					-0.78		0.86	-0.57			-0.65	4	2	3
ENSG00000203710	complement C3b/C4b receptor 1 (Knops blood group)	CR1					0.59			1.4	-0.87	-0.78			1.4	0.8	-1.19	4	4	3
ENSG00000170275	cartilage associated protein	CRTAP	-0.76		-1.3						-0.72			-0.62			-0.52	4	0	5
ENSG00000008405	cryptochrome circadian regulator 1	CRY1	-0.86				-0.56						-1.29	-0.52	-0.81			4	0	5
ENSG00000116791	crystallin zeta	CRYZ			0.9		-0.9						-0.91		-0.63			4	1	3
ENSG00000119326	catenin alpha like 1	CTNNAL1			1.36						0.8		1.57		2.75	1.98	1.91	4	6	0
ENSG00000117984	cathepsin D	CTSD	0.51			0.53	1.4							0.65	1.72	1.14		4	6	0
ENSG00000256043	cathepsin O	CTSO	-0.97		-0.78	-0.69							-0.97		-0.83		-0.59	4	0	6
ENSG00000172543	cathepsin W	CTSW	1.64						-0.84		-1.17	-0.95		-0.88				4	1	4
ENSG00000163739	C-X-C motif chemokine ligand 1	CXCL1						-2.22				-0.54	2.1		1.7			4	2	2
ENSG00000161921	C-X-C motif chemokine ligand 16	CXCL16	-1.66		-1.19		0.76							-1.23			-0.73	4	1	4
ENSG00000081041	C-X-C motif chemokine ligand 2	CXCL2			-1.86			-1.17				-1.65	1.78					4	1	3
ENSG00000138061	cytochrome P450 family 1 subfamily B member 1	CYP1B1			-1.8			-0.75			-1.31			1.17	1.37	0.7	-2.4	4	3	4
ENSG00000222041	cytoskeleton regulator RNA	CYTOR	1.9		1.18						0.56				0.74		0.77	4	5	0
ENSG00000070190	dual adaptor of phosphotyrosine and 3-phosphoinositides 1	DAPP1	-1.5		-0.55				0.75					1.2				4	2	2
ENSG00000132912	dynactin subunit 4	DCTN4	-0.59			-0.54							-0.77	0.55				4	1	3
ENSG00000168209	DNA damage inducible transcript 4	DDIT4	-0.78		-1.88		0.56		-0.62									4	1	3
ENSG00000137628	DExD/H-box helicase 60	DDX60	0.95		0.77					1.4				1.73	-0.68		0.85	4	5	1
ENSG00000065357	diacylglycerol kinase alpha	DGKA			-1.11				-0.96				-1.19		-0.75			4	0	4
ENSG00000073737	dehydrogenase/reductase 9	DHRS9						0.76		0.76			1.57			-1.1	-1.15	4	3	2
ENSG00000126787	DLG associated protein 5	DLGAP5			2.91					1.62	1.85				3.83	3.91	3.5	4	6	0
ENSG00000132002	DnaJ heat shock protein family (Hsp40) member B1	DNAJB1	-0.95		-0.94					-0.8					-1.42	-1.2		4	0	5
ENSG00000167261	dipeptidase 2	DPEP2			-1.37		0.64		-1.75					-1.19				4	1	3
ENSG00000176978	dipeptidyl peptidase 7	DPP7					0.59		-0.69		-0.71	-0.51		-0.63				4	1	4
ENSG00000188641	dihydropyrimidine dehydrogenase	DPYD	-0.74			-0.78		-0.59						1.14			-0.79	4	1	4
ENSG00000120129	dual specificity phosphatase 1	DUSP1	-1.44		-1.12		1.7							-1.77	-0.65		-0.53	4	1	5
ENSG00000158050	dual specificity phosphatase 2	DUSP2			-1.45				-0.92		-0.71	-0.68		-0.56				4	0	5
ENSG00000198721	enoyl-CoA delta isomerase 2	ECI2				-0.86			-0.68		0.71	0.77	-1.4					4	2	3
ENSG00000116406	ER degradation enhancing alpha-mannosidase like protein 3	EDEM3			-0.58	-0.6	-0.69				1.24						-0.62	4	1	4
ENSG00000055332	eukaryotic translation initiation factor 2 alpha kinase 2	EIF2AK2			0.79						0.59	0.74	1.2	1.57		0.79	1.53	4	7	0
ENSG00000107581	eukaryotic translation initiation factor 3 subunit A	EIF3A				-0.77			0.92				-0.66	-1.2				4	1	3
ENSG00000063046	eukaryotic translation initiation factor 4B	EIF4B			-0.81				-0.75				-1.53	-0.77				4	0	4
ENSG00000224546	eukaryotic translation initiation factor 4B pseudogene 3	EIF4BP3			-0.82							-0.52	-1.53			-1.2	-1.8	4	0	5
ENSG00000133106	epithelial stromal interaction 1	EPSTI1			1.83					1.71		0.79		1.91		1.9	1.84	4	6	0
ENSG00000164307	endoplasmic reticulum aminopeptidase 1	ERAP1	0.7					-1.1			0.83				-0.53			4	2	2
ENSG00000171503	electron transfer flavoprotein dehydrogenase	ETFDH			0.71		-0.5				0.86				0.7			4	3	1
ENSG00000106462	enhancer of zeste 2 polycomb repressive complex 2 subunit	EZH2	1.26		1.61						0.87				0.78	0.92	0.97	4	6	0
ENSG00000158769	F11 receptor	F11R	-1.26		-1.7				0.66					0.61			-0.8	4	2	3
ENSG00000164687	fatty acid binding protein 5	FABP5			2.26					1.48	1				1.34	1.3	1.27	4	6	0
ENSG00000167106	family with sequence similarity 102 member A	FAM102A	0.53		-1.55								-0.9		-1.34	-1.7		4	1	4
ENSG00000138439	family with sequence similarity 117 member B	FAM117B	-1.9		-0.72		-0.56							0.7	-0.96	-0.65		4	1	5
ENSG00000236438	family with sequence similarity 157 member A	FAM157A	-0.69				1.23				-0.52			-0.86				4	1	3
ENSG00000117560	Fas ligand	FASLG	2.46	0.5	1.86								-1.4		-1.96	-1.26		4	3	3
ENSG00000127585	F-box and leucine rich repeat protein 16	FBXL16			-0.93					-1.4	-0.88				-0.85	-0.77		4	0	5
ENSG00000179639	Fc fragment of IgE receptor Ia	FCER1A			-3.72					-1.63	-1.3	-1.9		-1.1	-0.99	-0.95		4	0	7
ENSG00000150337	Fc fragment of IgG receptor Ia	FCGR1A			1.95		0.86			1.3				1.41	2.19	1.52	0.87	4	7	0
ENSG00000198019	Fc fragment of IgG receptor Ib	FCGR1B			2		0.87			1.3				1.8	1.61	1.9		4	6	0
ENSG00000265531	Fc fragment of IgG receptor Ic, pseudogene	FCGR1CP			1.41		0.87			1.3					2.19	1.37		4	5	0
ENSG00000143226	Fc fragment of IgG receptor IIa	FCGR2A					0.89	0.53				1.2					-0.72	4	3	1
ENSG00000160856	Fc receptor like 3	FCRL3	0.5		-1.9						-0.82						-0.78	4	1	3
ENSG00000115641	four and a half LIM domains 2	FHL2			1.17				0.63				1.44		3.14	1.55	1.1	4	6	0
ENSG00000096060	FKBP prolyl isomerase 5	FKBP5						-0.68				0.71	-2.73	0.54		0.57		4	3	2
ENSG00000137312	flotillin 1	FLOT1				1.8	0.88		-0.86					-0.54	0.82			4	3	2
ENSG00000150907	forkhead box O1	FOXO1			-0.93						-0.57	-0.69	-0.78	1.1	-0.61			4	1	5
ENSG00000114861	forkhead box P1	FOXP1	-0.73		-0.82						-0.67	-0.54		0.87				4	1	4
ENSG00000254685	fucose-1-phosphate guanylyltransferase	FPGT			3.57	4.32	-0.64						-0.74				-0.9	4	2	3
ENSG00000165879	FRAT regulator of WNT signaling pathway 1	FRAT1				1.69					-0.72		0.89				-0.69	4	2	2
ENSG00000160211	glucose-6-phosphate dehydrogenase	G6PD			0.5		0.7	-0.87							0.95	0.52		4	4	1
ENSG00000204681	gamma-aminobutyric acid type B receptor subunit 1	GABBR1			-1.43		0.51					0.56		-0.75	0.63			4	3	2
ENSG00000154727	GA binding protein transcription factor subunit alpha	GABPA				-1.6	-0.82				0.93		-1.64					4	1	3
ENSG00000111640	glyceraldehyde-3-phosphate dehydrogenase	GAPDH	0.63		0.96								0.66		1.9	0.79	0.57	4	6	0
ENSG00000106105	glycyl-tRNA synthetase 1	GARS1	0.52			-1.25					0.53						0.51	4	3	1
ENSG00000007237	growth arrest specific 7	GAS7			-1.35			1.8					2.1				-1.15	4	2	2
ENSG00000107485	GATA binding protein 3	GATA3			-1.16	-1.24					-0.87		-1.42		-0.97	-0.66		4	0	6
ENSG00000117226	guanylate binding protein 3	GBP3	0.76		4	3.16				0.98					-0.77			4	4	1
ENSG00000162654	guanylate binding protein 4	GBP4	0.94		2.21		1							1.26	-0.66			4	4	1
ENSG00000131979	GTP cyclohydrolase 1	GCH1				0.56				0.73		0.55			-0.53			4	3	1
ENSG00000187210	glucosaminyl (N-acetyl) transferase 1	GCNT1	1.8		-1.31	-1.37						0.6			0.55			4	3	2
ENSG00000137563	gamma-glutamyl hydrolase	GGH			0.79						1.35		1.57		2.68	2.26	2.44	4	6	0
ENSG00000175066	glycerol kinase 5	GK5	0.86			-0.69	-0.74							-1.62				4	1	3
ENSG00000122694	GLI pathogenesis related 2	GLIPR2	0.82		-3.76	-4.39			0.84		-0.73							4	2	3
ENSG00000196743	GM2 ganglioside activator	GM2A				1.1			0.56				0.75		1.29	0.87		4	5	0
ENSG00000130755	glia maturation factor gamma	GMFG	0.71			-1.86							0.62	-0.57				4	2	2
ENSG00000112312	geminin DNA replication inhibitor	GMNN			3.52	2.3				1.22	1.3				1.5	1.15	1.42	4	7	0
ENSG00000173540	GDP-mannose pyrophosphorylase B	GMPPB				-0.63					1.2		1.1		0.68	0.65	0.94	4	5	1
ENSG00000060558	G protein subunit alpha 15	GNA15			-2.83	-2.38					-0.77		0.88		1.57	0.69		4	3	3
ENSG00000163938	G protein nucleolar 3	GNL3	-0.69						-0.61		0.64		-0.5					4	1	3
ENSG00000203618	glycoprotein Ib platelet subunit beta	GP1BB			-3.96	-3.73	1.89				1.3			-0.82				4	2	3
ENSG00000143167	glycoprotein A33	GPA33				0.89			-1.6				-0.87		-1.2	-0.69		4	1	4
ENSG00000173890	G protein-coupled receptor 160	GPR160			-1.44	-1.6	-0.61		-1.2					-1.42				4	0	5
ENSG00000174946	G protein-coupled receptor 171	GPR171	2.1		2.26	2.16							-1.3				0.64	4	4	1
ENSG00000213654	G protein signaling modulator 3	GPSM3			-3.84	-4.28			-0.55		-0.54			-0.51				4	0	5
ENSG00000233276	glutathione peroxidase 1	GPX1	-0.99		-4.59	-3.97		0.55							1.39	0.71		4	3	3
ENSG00000068400	GRIP1 associated protein 1	GRIPAP1			-1.3	-0.95	0.84					0.58		-0.54				4	2	3
ENSG00000153767	general transcription factor IIE subunit 1	GTF2E1			2.44	2					0.55		-0.64	1.66	-0.8	-0.53	-0.57	4	4	4
ENSG00000100450	granzyme H	GZMH	3.21							1.8	-0.68			-1.11			1.14	4	3	2
ENSG00000203812	H2A clustered histone 18	H2AC18	1.8				1.62		0.94				1.83					4	4	0
ENSG00000272196	H2A clustered histone 19	H2AC19			-3.3	-3.2	1.62		0.94				1.83					4	3	2
ENSG00000220323	H2B clustered histone 19, pseudogene	H2BC19P					1.62		0.94				1.83		0.71	0.87		4	5	0
ENSG00000261716	H2B clustered histone 20, pseudogene	H2BC20P					1.62		0.94				1.83			0.86		4	4	0
ENSG00000180596	H2B clustered histone 4	H2BC4			1.52	0.8	1.76						1.5		2.88	1.71	1.49	4	7	0
ENSG00000273802	H2B clustered histone 8	H2BC8					1.2		0.57		1.6				2.87	1.64	1.33	4	6	0
ENSG00000278828	H3 clustered histone 10	H3C10				-1.19	1.4				1.63				3.27	1.79	2.5	4	5	1
ENSG00000197061	H4 clustered histone 3	H4C3	0.86			-5.21							1.42		0.82	0.97	1.14	4	5	1
ENSG00000140511	hyaluronan and proteoglycan link protein 3	HAPLN3				-1.45			0.86			0.51			-0.87	-0.69		4	2	3
ENSG00000206172	hemoglobin subunit alpha 1	HBA1	1.13				1.56						0.79	-2.18	5.4	4.21	3.99	4	6	1
ENSG00000188536	hemoglobin subunit alpha 2	HBA2	1.75				1.56						0.79	-5.31	7.56	5.91	6.5	4	6	1
ENSG00000244734	hemoglobin subunit beta	HBB				-5.37	1.6						0.79	-2.4	4.42	3.53	3.69	4	5	2
ENSG00000196565	hemoglobin subunit gamma 2	HBG2				-1.4					1.54		2.2		6.76			4	3	1
ENSG00000086506	hemoglobin subunit theta 1	HBQ1				-1.6	0.93						3.12		4.1	2	1.79	4	5	1
ENSG00000182782	hydroxycarboxylic acid receptor 2	HCAR2						-0.95			-1.51		1.79			-1.89		4	1	3
ENSG00000255398	hydroxycarboxylic acid receptor 3	HCAR3						-0.95			-1.51		1.79	-1.34		-1.4	-1.8	4	1	5
ENSG00000111727	host cell factor C2	HCFC2				-0.59	-0.67				0.6				-0.56			4	1	3
ENSG00000101336	HCK proto-oncogene, Src family tyrosine kinase	HCK	-0.75			1.68	1.48										-0.83	4	2	2
ENSG00000206337	HLA complex P5	HCP5				-3.78	0.66						-0.91	0.61	-1.34	-1.2		4	2	4
ENSG00000116478	histone deacetylase 1	HDAC1	0.74			-4.23			-0.74				-0.82					4	1	3
ENSG00000163312	helicase, POLQ like	HELQ	-0.63			-1.26	-0.6								-0.69			4	0	4
ENSG00000138646	HECT and RLD domain containing E3 ubiquitin protein ligase 5	HERC5						0.65		1.51	1.13	1.23		1.55		0.78	1.78	4	7	0
ENSG00000165102	heparan-alpha-glucosaminide N-acetyltransferase	HGSNAT	-0.56			1.35					-0.69						-0.63	4	1	3
ENSG00000100084	histone cell cycle regulator	HIRA	0.78		2.42	1.95		-1.8	0.76									4	4	1
ENSG00000010818	HIVEP zinc finger 2	HIVEP2				-1.6	-0.54						-0.74	0.71	-0.96	-0.58		4	1	5
ENSG00000159399	hexokinase 2	HK2	-0.66			0.94		-0.55						0.96			-1.8	4	2	3
ENSG00000223865	major histocompatibility complex, class II, DP beta 1	HLA-DPB1			-1.76	-1.86			1.17		-0.69				-0.8			4	1	4
ENSG00000136630	H2.0 like homeobox	HLX			-1.39	-0.73	0.85						2.29		2.47	1.4		4	4	2
ENSG00000164104	high mobility group box 2	HMGB2	1.31		0.91					0.91				-0.86	0.96	1.2	0.88	4	6	1
ENSG00000169813	heterogeneous nuclear ribonucleoprotein F	HNRNPF			3.61	3.5	-0.84						-0.92	0.64				4	3	2
ENSG00000225217	heat shock protein family A (Hsp70) member 7	HSPA7				3.43	0.89	1.3				1.2						4	4	0
ENSG00000109971	heat shock protein family A (Hsp70) member 8	HSPA8			0.75				-0.75				-1.67		-1.23	-0.96		4	1	4
ENSG00000144381	heat shock protein family D (Hsp60) member 1	HSPD1				-0.68					0.56		-0.62	-0.8			0.5	4	2	3
ENSG00000120694	heat shock protein family H (Hsp110) member 1	HSPH1				-2.53			-0.58				-1.22	-1.9	-0.67	-0.67		4	0	6
ENSG00000086758	HECT, UBA and WWE domain containing E3 ubiquitin protein ligase 1	HUWE1				1.88			0.61				-0.52	0.75				4	3	1
ENSG00000166411	isocitrate dehydrogenase (NAD(+)) 3 catalytic subunit alpha	IDH3A			1.68	1.99			-0.54		0.85	0.6	-0.87					4	4	2
ENSG00000160888	immediate early response 2	IER2	-0.51			0.92	0.91							-1.4	-0.52			4	2	3
ENSG00000165949	interferon alpha inducible protein 27	IFI27			3.4	2.35				3.5	2.38			5.6	6.72	8.58	9.33	4	8	0
ENSG00000137965	interferon induced protein 44	IFI44						0.87		1.99	1.36	1.49		1.94		1.22	2.4	4	7	0
ENSG00000115267	interferon induced with helicase C domain 1	IFIH1			1.39					0.81		1.6			-0.62		0.87	4	4	1
ENSG00000185745	interferon induced protein with tetratricopeptide repeats 1	IFIT1						1.31		1.78	2.34	2.47		2.31	-1.34	1.42	2.79	4	7	1
ENSG00000119922	interferon induced protein with tetratricopeptide repeats 2	IFIT2							-0.68	1.8		1.44			-1.39		1.2	4	3	2
ENSG00000185885	interferon induced transmembrane protein 1	IFITM1	0.82		1.35	0.55				0.64						0.54	1.84	4	6	0
ENSG00000185201	interferon induced transmembrane protein 2	IFITM2	0.98				0.65						0.72	-0.79	0.52	0.6	0.73	4	6	1
ENSG00000136231	insulin like growth factor 2 mRNA binding protein 3	IGF2BP3			3.3	3.35	1.5					0.93		2.5	2.66	1.61	0.75	4	8	0
ENSG00000163453	insulin like growth factor binding protein 7	IGFBP7	-0.86		-1.84	-0.96	-1.6							-0.79	1	0.88		4	2	5
ENSG00000211898	immunoglobulin heavy constant delta	IGHD	-2.6					1.55			-1.31	-1.57		-0.81				4	1	4
ENSG00000240382	immunoglobulin kappa variable 1-17	IGKV1-17	1.28							1.61	1.69				3.34	2.8	5.56	4	6	0
ENSG00000177663	interleukin 17 receptor A	IL17RA	-0.51		-2.68	-2.3	0.59							0.56			-0.68	4	2	4
ENSG00000115590	interleukin 1 receptor type 2	IL1R2						-2.9			-1		4.54	-3.2	3.12	4.19	-0.9	4	3	4
ENSG00000103522	interleukin 21 receptor	IL21R	0.75			-0.64							-2.49	0.69	-0.76	-0.82		4	2	4
ENSG00000100385	interleukin 2 receptor subunit beta	IL2RB	1.38			-3.8							-1.89	-0.72	-1.25	-0.58		4	1	5
ENSG00000147168	interleukin 2 receptor subunit gamma	IL2RG	1.24			-1.16					-0.52			-0.55			0.61	4	2	3
ENSG00000168918	inositol polyphosphate-5-phosphatase D	INPP5D			-1.68	-1.65	0.53		0.84						-0.56		-0.64	4	2	4
ENSG00000143624	integrator complex subunit 3	INTS3	0.87			-2.14	0.51	-0.63										4	2	2
ENSG00000144711	IQ motif and Sec7 domain ArfGEF 1	IQSEC1	-0.69		-2.46	-2.24	0.54		0.78									4	2	3
ENSG00000213928	interferon regulatory factor 9	IRF9			-3.11	-3.78	1.32				0.7	0.93		0.86				4	4	2
ENSG00000172183	interferon stimulated exonuclease gene 20	ISG20			-1.77	-1.94			0.75		0.82	0.87		0.58			1.51	4	5	2
ENSG00000169896	integrin subunit alpha M	ITGAM			-2.65	-2.77		-1.39					1.35		0.68	0.56		4	3	3
ENSG00000143772	inositol-trisphosphate 3-kinase B	ITPKB	-0.88		-2.4	-2.18	0.57							0.92	-1.8	-0.61		4	2	5
ENSG00000132465	joining chain of multimeric IgA and IgM	JCHAIN	1.65		-3.5	-3.63					1.23				3.9	3.3	4.13	4	5	2
ENSG00000189159	Jupiter microtubule associated homolog 1	JPT1				-0.72			0.51		0.58				0.52			4	3	1
ENSG00000177606	Jun proto-oncogene, AP-1 transcription factor subunit	JUN	-0.73		-2.77	-1.2		-0.94						-2.8	-1.11			4	0	6
ENSG00000127663	lysine demethylase 4B	KDM4B	-1.5				0.57				-0.58						-0.53	4	1	3
ENSG00000012817	lysine demethylase 5D	KDM5D	-1.79	-1.9		1.94							1.96	-4.3			-13.66	4	2	4
ENSG00000132510	lysine demethylase 6B	KDM6B	-0.75		-1.7	-0.8					-0.56					-0.8		4	0	5
ENSG00000079999	kelch like ECH associated protein 1	KEAP1	1.1		0.86						0.67	0.79	-1.37					4	4	1
ENSG00000112984	kinesin family member 20A	KIF20A			2.93	1.32					1.4		2.98		3.87	3.46	2.93	4	7	0
ENSG00000075945	kinesin associated protein 3	KIFAP3			1.21	-1.48					0.65		-0.84	1.7	0.58			4	4	2
ENSG00000119138	Kruppel like factor 9	KLF9	-1.13		-3.79	-3.69							-0.8	-1.17			0.59	4	1	5
ENSG00000134545	killer cell lectin like receptor C1	KLRC1					-0.89	-1.11					-2.41	-1.56				4	0	4
ENSG00000205809	killer cell lectin like receptor C2	KLRC2					-0.89	-1.11					-2.41	-1.39				4	0	4
ENSG00000183542	killer cell lectin like receptor C4	KLRC4	1.8		3.22	3.52							-2.65	-0.94	-2.3	-1.55		4	3	4
ENSG00000255819	KLRC4-KLRK1 readthrough	KLRC4-KLRK1	1.8								-0.55		-1.65	-1.69	-1.61	-0.92		4	1	5
ENSG00000134539	killer cell lectin like receptor D1	KLRD1	1.39					-0.52					-1.75	0.58	-0.92			4	2	3
ENSG00000213809	killer cell lectin like receptor K1	KLRK1	1.8								-0.55		-1.64	-0.83	-2.68	-2.13	-1.8	4	1	6
ENSG00000196911	karyopherin subunit alpha 5	KPNA5			2.18	2.48	-0.57						-1.74	-0.62	-1.31	-0.56		4	2	5
ENSG00000186395	keratin 10	KRT10			-2.89	-3.15	-0.57					-0.54		-2.4				4	0	5
ENSG00000002549	leucine aminopeptidase 3	LAP3	0.54			-1.7					1.5	1.14		0.96			0.73	4	5	1
ENSG00000148346	lipocalin 2	LCN2			-2	-1.5	1.3						5.6		4	1.98	1.58	4	5	2
ENSG00000136167	lymphocyte cytosolic protein 1	LCP1	0.95			-3.9	0.71										-0.52	4	2	2
ENSG00000130164	low density lipoprotein receptor	LDLR				-2.84					0.74	0.66	0.75	1.14				4	4	1
ENSG00000182195	LDOC1 regulator of NFKB signaling	LDOC1				1.13			1.18		-0.62				-0.76			4	2	2
ENSG00000104660	leptin receptor overlapping transcript like 1	LEPROTL1	-0.5		-3.5	-3.9			-0.68						-0.8	-0.61		4	0	6
ENSG00000100079	galectin 2	LGALS2			-2.67	-1.72		-1.72					-2.84	-0.85		0.76		4	1	5
ENSG00000119862	galectin like	LGALSL			2.2	2				0.66	0.8			1.37	2.8	0.95		4	7	0
ENSG00000247982	long intergenic non-protein coding RNA 926	LINC00926			-2.1	-1.43			0.53		-1.38	-1.6		-1.13				4	1	5
ENSG00000144182	lipoyltransferase 1	LIPT1				2.97	-0.52						-1		-0.96	-0.8		4	1	4
ENSG00000113368	lamin B1	LMNB1	1.73		1.25						1.25	0.99		0.63	1.25	1.1	0.87	4	8	0
ENSG00000139679	lysophosphatidic acid receptor 6	LPAR6			-2.69	-2.59		0.59					-2.11		-0.76	-0.63		4	1	5
ENSG00000123384	LDL receptor related protein 1	LRP1	-1.61			2.86		0.57						0.73	0.76		-1.5	4	4	2
ENSG00000226979	lymphotoxin alpha	LTA				2.68		-0.54					1.68	-1.1	-0.89	-0.56		4	2	4
ENSG00000213903	leukotriene B4 receptor	LTB4R			-1.87	-1.88					-0.65		1.2		0.85		-0.6	4	2	4
ENSG00000160932	lymphocyte antigen 6 family member E	LY6E				-3.6	0.93					0.96		1.82		0.82	1.94	4	5	1
ENSG00000112799	lymphocyte antigen 86	LY86	-0.85		-2.36	-0.97		0.88						-0.54				4	1	4
ENSG00000122224	lymphocyte antigen 9	LY9	-1.26			0.98						-0.74			-0.93	-0.7		4	1	4
ENSG00000254087	LYN proto-oncogene, Src family tyrosine kinase	LYN	-1.2		-4.21	-4.3							0.73				-0.53	4	1	4
ENSG00000179632	MAF1 homolog, negative regulator of RNA polymerase III	MAF1			-1.62	-1.6	0.87				-0.55			-0.63				4	1	4
ENSG00000172175	MALT1 paracaspase	MALT1	-0.93		-2.14	-2.7	-0.96						-0.93					4	0	5
ENSG00000117643	mannosidase alpha class 1C member 1	MAN1C1					-0.58				-0.84		-1.68		-1.16	-0.9	-0.52	4	0	6
ENSG00000198909	mitogen-activated protein kinase kinase kinase 3	MAP3K3	-0.76		-0.64	0.54	0.86										-0.71	4	2	3
ENSG00000099785	membrane associated ring-CH-type finger 2	MARCHF2	-0.54		-1.7	-0.77	1.41								1.87	0.87		4	3	3
ENSG00000175130	MARCKS like 1	MARCKSL1				-1.7		-0.83	-1.17					-0.64				4	0	4
ENSG00000139793	muscleblind like splicing regulator 2	MBNL2			-0.6		-0.66						-1.71		-0.6			4	0	4
ENSG00000076770	muscleblind like splicing regulator 3	MBNL3	0.81			0.71			-0.79		-0.54							4	2	2
ENSG00000125505	membrane bound O-acyltransferase domain containing 7	MBOAT7				0.85	0.97						1.39	-0.63	0.84			4	4	1
ENSG00000112118	minichromosome maintenance complex component 3	MCM3	1.24		1.9						1.7	1.8		0.57				4	5	0
ENSG00000104738	minichromosome maintenance complex component 4	MCM4	1.68		3.5	1.39					1.1				1.6	1.77	1.57	4	7	0
ENSG00000050393	mitochondrial calcium uniporter regulator 1	MCUR1			1.5				0.51		0.7			0.58	1.34	0.76	0.66	4	7	0
ENSG00000180182	mediator complex subunit 14	MED14	0.54				-0.54						-1.5		-0.51			4	1	3
ENSG00000127804	methyltransferase like 16	METTL16	-0.74			2.35		-0.51						0.73				4	2	2
ENSG00000165819	methyltransferase like 3	METTL3			-1.43	-1.94	-0.55		-0.7				-0.77					4	0	5
ENSG00000182544	major facilitator superfamily domain containing 5	MFSD5				-0.86	0.51				0.52	0.5				0.51		4	4	1
ENSG00000164073	major facilitator superfamily domain containing 8	MFSD8				-0.54	-0.52				0.51				-0.71			4	1	3
ENSG00000174197	MAX dimerization protein MGA	MGA	-0.56		-1.19	-1.2			-0.78						-0.83			4	0	5
ENSG00000257335	maltase-glucoamylase	MGAM				3.59	1.74						4.67	-2.8			-1.21	4	3	2
ENSG00000107789	multiple inositol-polyphosphate phosphatase 1	MINPP1			1.55	1.44	-0.71	-0.53				0.66						4	3	2
ENSG00000148773	marker of proliferation Ki-67	MKI67	3.91		3.39	2.93					1.26			0.99	3.27	3.21	3.4	4	8	0
ENSG00000099875	MAPK interacting serine/threonine kinase 2	MKNK2	-0.61							-0.75	-0.53			-0.7				4	0	4
ENSG00000108960	monocyte to macrophage differentiation associated	MMD	-1.17		-3.26	-3.31					0.93				2.51	1.5	1.3	4	4	3
ENSG00000163563	myeloid cell nuclear differentiation antigen	MNDA	-0.79		-4.9	-3.89							1.2		0.57			4	2	3
ENSG00000165943	modulator of apoptosis 1	MOAP1			-1.6	-1.44	-0.54				-0.62	-0.74		-1.24				4	0	6
ENSG00000155363	Mov10 RISC complex RNA helicase	MOV10				-1.28	0.54					0.84		0.94				4	3	1
ENSG00000005381	myeloperoxidase	MPO				2.56	0.8						3.95		2.51	1.98		4	5	0
ENSG00000160588	myelin protein zero like 3	MPZL3	-0.67		2.34	2.33			0.59						-0.93	-1.32		4	3	3
ENSG00000172172	mitochondrial ribosomal protein L13	MRPL13			1.49		-0.83				1.5				0.6			4	3	1
ENSG00000136897	mitochondrial ribosomal protein L50	MRPL50	-0.58		2.1	1.6					0.55				-0.74	-0.67		4	3	3
ENSG00000110077	membrane spanning 4-domains A6A	MS4A6A	-0.79		-1.13			1.58									-0.72	4	1	3
ENSG00000147065	moesin	MSN	0.89			-4.6	0.56										-0.52	4	2	2
ENSG00000198736	methionine sulfoxide reductase B1	MSRB1			-3.91	-4.18	0.87						2.1		0.93			4	3	2
ENSG00000198417	metallothionein 1F	MT1F	1.3			-2.7				0.65					1.12	0.69	0.88	4	5	1
ENSG00000125148	metallothionein 2A	MT2A	1.16			-3.34						0.78			1.25	1.34	1.69	4	5	1
ENSG00000157601	MX dynamin like GTPase 1	MX1				-1.7		1.7			1.59	1.59		2.76		1.5	2.25	4	6	1
ENSG00000213347	MAX dimerization protein 3	MXD3			3.16	3.68	0.52			0.54		0.62						4	5	0
ENSG00000185697	MYB proto-oncogene like 1	MYBL1	-1.33		-1.66	-1.14	-0.81							-1.6	-1.36	-0.78		4	0	7
ENSG00000007944	myosin regulatory light chain interacting protein	MYLIP	-1.6		-3.71	-3.76					-0.62	-0.56		-1.16	-0.75			4	0	7
ENSG00000142347	myosin IF	MYO1F	0.56		0.99	1.31	1.13										-0.54	4	4	1
ENSG00000173559	nucleic acid binding protein 1	NABP1	-1.17			-0.93				0.65						-0.63		4	1	3
ENSG00000187109	nucleosome assembly protein 1 like 1	NAP1L1	-0.65		-2.45	-2.51							-0.88	-0.56	0.75			4	1	5
ENSG00000105402	NSF attachment protein alpha	NAPA				0.95	0.75					0.65					0.54	4	4	0
ENSG00000137513	asparaginyl-tRNA synthetase 2, mitochondrial	NARS2				-1.4	-0.64				0.61				-0.64	-0.55		4	1	4
ENSG00000109805	non-SMC condensin I complex subunit G	NCAPG	3.51		3.1								1.47		3.32	3.21	3.16	4	6	0
ENSG00000116701	neutrophil cytosolic factor 2	NCF2			-1.6	-0.76		-1.11	0.65								-0.74	4	1	4
ENSG00000204475	natural cytotoxicity triggering receptor 3	NCR3			-2.18	-2.31						-0.61	-2.14	-0.86	-1.1			4	0	6
ENSG00000245532	nuclear paraspeckle assembly transcript 1	NEAT1				2.68		-1.3				0.96		1.53	0.86	0.51		4	5	1
ENSG00000117650	NIMA related kinase 2	NEK2			1.48						1.19		1.46		2.7	2.97	2.46	4	6	0
ENSG00000184613	neural EGFL like 2	NELL2	-1.37				-1.12						-1.56		-1.79	-1.23		4	0	5
ENSG00000123405	nuclear factor, erythroid 2	NFE2			-1.79	-1.37	1.62						2.4	0.66	1.32			4	4	2
ENSG00000116044	nuclear factor, erythroid 2 like 2	NFE2L2	-0.5			-1.4		-0.54						0.67	-1.21	-1.24		4	1	5
ENSG00000165030	nuclear factor, interleukin 3 regulated	NFIL3	-1.1			-1.58							2.12	-1.14	0.94			4	2	3
ENSG00000167604	NFKB inhibitor delta	NFKBID	-1.9			0.7	0.88				-0.56	-0.63						4	2	3
ENSG00000144802	NFKB inhibitor zeta	NFKBIZ	-0.72		-1.4				1.13					-1.2	-1.6	-1.7		4	1	5
ENSG00000120837	nuclear transcription factor Y subunit beta	NFYB				1.91	-0.53						-0.75		-0.64			4	1	3
ENSG00000112992	nicotinamide nucleotide transhydrogenase	NNT	0.82				-0.82						-1.23	0.88				4	2	2
ENSG00000151623	nuclear receptor subfamily 3 group C member 2	NR3C2			-1.71	-0.84	-0.72						-1.78		-1.1	-0.64		4	0	6
ENSG00000154146	neurogranin	NRGN	-1.38		-1.68		1.44								2.91	1.33	0.92	4	4	2
ENSG00000180530	nuclear receptor interacting protein 1	NRIP1	-1.24		-2.3	-2.18	-0.83							0.84				4	1	4
ENSG00000168824	neuronal vesicle trafficking associated 1	NSG1			-1.67				-1.4				-1.24		-1.23			4	0	4
ENSG00000162231	nuclear RNA export factor 1	NXF1	-0.71		-0.89		0.54							-0.81				4	1	3
ENSG00000089127	2'-5'-oligoadenylate synthetase 1	OAS1	0.84					1.3			1.62	1.72		2.3			1	4	6	0
ENSG00000104904	ornithine decarboxylase antizyme 1	OAZ1	0.54			-3.9							0.5		0.63			4	3	1
ENSG00000119900	opioid growth factor receptor like 1	OGFRL1	-1.23		-0.97		-0.69										-0.8	4	0	4
ENSG00000173391	oxidized low density lipoprotein receptor 1	OLR1	-1.83					-1.81					1.94		-5.5	-5.21		4	1	4
ENSG00000085840	origin recognition complex subunit 1	ORC1	1.27		1.88	0.9					0.75				2.66	2.6	2.43	4	7	0
ENSG00000198856	oligosaccharyltransferase complex non-catalytic subunit	OSTC				-0.54	-0.5				1				0.73	0.59	0.83	4	4	2
ENSG00000083720	3-oxoacid CoA-transferase 1	OXCT1				-0.99	-0.73				0.94		-0.91					4	1	3
ENSG00000108405	purinergic receptor P2X 1	P2RX1	-1.6		-2.29	-1.72	0.8								1.8			4	2	3
ENSG00000122884	prolyl 4-hydroxylase subunit alpha 1	P4HA1	-0.78		-0.93		-0.66							-0.54				4	0	4
ENSG00000185624	prolyl 4-hydroxylase subunit beta	P4HB				-3.32	0.59		0.59						0.61			4	3	1
ENSG00000090621	poly(A) binding protein cytoplasmic 4	PABPC4	-0.61		-3.54	-4.26						-0.57		-0.66				4	0	5
ENSG00000159339	peptidyl arginine deiminase 4	PADI4			-4.19	-3.68	0.72						2.69		0.93	0.61	-0.95	4	4	3
ENSG00000143799	poly(ADP-ribose) polymerase 1	PARP1	0.75			-1.88					0.63			0.55				4	3	1
ENSG00000105717	PBX homeobox 4	PBX4	-0.73		-1.49				0.61		-0.64							4	1	3
ENSG00000165494	PCF11 cleavage and polyadenylation factor subunit	PCF11	-0.62		-2.3	-2.54							-1.9		-0.62			4	0	5
ENSG00000205268	phosphodiesterase 7A	PDE7A	0.64		-1.18	-1.3	-0.55								-0.83	-0.64		4	1	5
ENSG00000170962	platelet derived growth factor D	PDGFD					-0.73				-0.84		-0.93		-1.13			4	0	4
ENSG00000155660	protein disulfide isomerase family A member 4	PDIA4			1.17	0.56					1.27	0.86	0.66	0.74	0.86	0.91	1.27	4	9	0
ENSG00000261371	platelet and endothelial cell adhesion molecule 1	PECAM1			-1.93	-1.61	0.56	1.14									-0.8	4	2	3
ENSG00000197329	pellino E3 ubiquitin protein ligase 1	PELI1	-0.88		-0.73		0.56							-1.27				4	1	3
ENSG00000139946	pellino E3 ubiquitin protein ligase family member 2	PELI2	-1.33		-2.7	-2.13			-0.75								-0.85	4	0	5
ENSG00000179094	period circadian regulator 1	PER1	-1.31								-0.91		0.79	-0.56				4	1	3
ENSG00000132326	period circadian regulator 2	PER2	-0.72			-0.6					-0.6			0.7				4	1	3
ENSG00000127980	peroxisomal biogenesis factor 1	PEX1			-1.34	-1.27	-0.9						-1.53	-0.96				4	0	5
ENSG00000131779	peroxisomal biogenesis factor 11 beta	PEX11B				-2.53			-0.55			0.65	-0.84					4	1	3
ENSG00000034693	peroxisomal biogenesis factor 3	PEX3			2.56	3.5	-0.66						-1.1		-0.51			4	2	3
ENSG00000123349	prefoldin subunit 5	PFDN5	-0.66		-0.59						-0.6			-0.72				4	0	4
ENSG00000197121	post-GPI attachment to proteins inositol deacylase 1	PGAP1	-1.3		1.7	2.7					0.62	0.84		0.81			1.34	4	6	1
ENSG00000142657	phosphogluconate dehydrogenase	PGD			-3.56	-3.62	0.7	-0.59							1.27	0.67		4	3	3
ENSG00000111752	polyhomeotic homolog 1	PHC1				-0.7				-0.5	-0.67		-1.88					4	0	4
ENSG00000181649	pleckstrin homology like domain family A member 2	PHLDA2					0.73	-0.84				-0.94		-2.2				4	1	3
ENSG00000100100	phosphoinositide-3-kinase interacting protein 1	PIK3IP1	-0.83		-2.5	-1.26						-0.71			-0.9	-0.55		4	0	6
ENSG00000121716	paired immunoglobin like type 2 receptor beta	PILRB				0.98			-0.59				-1.35		-1.31	-1.21		4	1	4
ENSG00000102096	Pim-2 proto-oncogene, serine/threonine kinase	PIM2	-0.79		-3.7	-3.5	0.81										0.57	4	2	3
ENSG00000165782	phosphatidylinositol-4,5-bisphosphate 4-phosphatase 1	PIP4P1	-0.57		-2.67	-2.55	0.61		-0.51									4	1	4
ENSG00000154217	phosphatidylinositol transfer protein cytoplasmic 1	PITPNC1	0.8							-0.56	-0.85	-0.67		-0.53				4	1	4
ENSG00000133321	phospholipase A and acyltransferase 4	PLAAT4	1.47			-1.53						0.53			-0.55		0.58	4	3	2
ENSG00000171680	pleckstrin homology and RhoGEF domain containing G5	PLEKHG5								-1.1	-0.79	-0.65	-2.23		-1.4	-1.5		4	0	6
ENSG00000173846	polo like kinase 3	PLK3	-0.92		1.54		0.53							-0.57				4	2	2
ENSG00000105520	phospholipid phosphatase related 2	PLPPR2	-0.8		-1.55	-0.98	0.59								0.66		-0.88	4	2	4
ENSG00000188313	phospholipid scramblase 1	PLSCR1				-1.21				0.97		1		0.99	0.52	0.66	1.7	4	6	1
ENSG00000032444	patatin like phospholipase domain containing 6	PNPLA6			-1.33	-0.85	0.8					0.55			0.53			4	3	2
ENSG00000138035	polyribonucleotide nucleotidyltransferase 1	PNPT1			-0.73	-0.5				0.82	1.37	1.19		1.76			0.74	4	5	2
ENSG00000172336	POP7 homolog, ribonuclease P/MRP subunit	POP7				-1.8			0.56				0.68		0.71	0.59	0.58	4	5	1
ENSG00000166794	peptidylprolyl isomerase B	PPIB	0.61					-0.56			0.66	0.59			0.92	0.89	1.26	4	6	1
ENSG00000131013	peptidylprolyl isomerase like 4	PPIL4	-0.7		2.44	1.53	-0.53							-0.8	-0.64			4	2	4
ENSG00000204569	protein phosphatase 1 regulatory subunit 10	PPP1R10	-0.62			2.32	0.6							0.58	-0.68	-0.77	-0.62	4	3	4
ENSG00000173457	protein phosphatase 1 regulatory inhibitor subunit 14B	PPP1R14B				-2.46	0.62	-0.66						-1.21	0.73		0.79	4	3	3
ENSG00000184203	protein phosphatase 1 regulatory inhibitor subunit 2	PPP1R2			-3.5	-3.55			-0.64				-0.97	-1.2	-0.5			4	0	6
ENSG00000221823	protein phosphatase 3 regulatory subunit B, alpha	PPP3R1				-3.45	0.62				0.57			0.58				4	3	1
ENSG00000198901	protein regulator of cytokinesis 1	PRC1			1.74				0.84		1.19						0.78	4	4	0
ENSG00000124126	phosphatidylinositol-3,4,5-trisphosphate dependent Rac exchange factor 1	PREX1	0.84		-2.23	-2.35					-0.78						-0.68	4	1	4
ENSG00000139174	prickle planar cell polarity protein 1	PRICKLE1			-0.77	-0.87	0.63				0.54					-0.56	-1.28	4	2	4
ENSG00000198056	DNA primase subunit 1	PRIM1			1.4		-0.51				0.77						0.74	4	3	1
ENSG00000154229	protein kinase C alpha	PRKCA	-0.65		-2.13	-1.77							-0.87	0.66				4	1	4
ENSG00000163932	protein kinase C delta	PRKCD	-0.53		-3.2	-3.6	1.26					0.85						4	2	3
ENSG00000067606	protein kinase C zeta	PRKCZ			-0.85				0.57		-0.71	-0.66		-0.53	-0.73			4	1	5
ENSG00000164169	protein arginine methyltransferase 9	PRMT9	-1.29		1.39	1.67	-0.92								-1.17	-0.92		4	2	4
ENSG00000171867	prion protein	PRNP	-0.54		-0.65		-0.53							-0.69				4	0	4
ENSG00000204576	proline rich 3	PRR3			0.61						0.62	0.58	-1.8	1.76				4	4	1
ENSG00000135069	phosphoserine aminotransferase 1	PSAT1	3.1						0.64		1.46				1.89	1.39	1.52	4	6	0
ENSG00000164985	PC4 and SFRS1 interacting protein 1	PSIP1				-0.69	-0.5						-1.18	-0.79				4	0	4
ENSG00000041357	proteasome 20S subunit alpha 4	PSMA4	0.83		1.19						0.51	0.54				0.53	0.53	4	6	0
ENSG00000143106	proteasome 20S subunit alpha 5	PSMA5	0.55		1.45						0.56						0.67	4	4	0
ENSG00000126067	proteasome 20S subunit beta 2	PSMB2	0.65		1.93	1.4					0.71	0.63			0.71	0.69	0.73	4	8	0
ENSG00000100804	proteasome 20S subunit beta 5	PSMB5			2.18	1.8			-0.9		0.81	0.66		0.59	0.65			4	6	1
ENSG00000115233	proteasome 26S subunit, non-ATPase 14	PSMD14			1.28	0.67	-0.52				0.55				0.62	0.62	0.7	4	6	1
ENSG00000100911	proteasome activator subunit 2	PSME2	0.98			-2.15						0.57					0.81	4	3	1
ENSG00000152229	proline-serine-threonine phosphatase interacting protein 2	PSTPIP2				0.61	0.55			0.51			1.6					4	4	0
ENSG00000171522	prostaglandin E receptor 4	PTGER4	-0.63		-3.53	-3.39		-0.54							-1.61	-1.47		4	0	6
ENSG00000104960	PTOV1 extended AT-hook containing adaptor protein	PTOV1			-2.17	-2.5	1.3		-0.62					-0.7				4	1	4
ENSG00000164611	PTTG1 regulator of sister chromatid separation, securin	PTTG1			2.87	1.54				0.89			1.16		1.7	1.52	1.65	4	7	0
ENSG00000169228	RAB24, member RAS oncogene family	RAB24					0.52			0.51		0.62		-0.7				4	3	1
ENSG00000168461	RAB31, member RAS oncogene family	RAB31	-1.2		-1.67	-0.63							1.41		1.1			4	2	3
ENSG00000119318	RAD23 homolog B, nucleotide excision repair protein	RAD23B	0.77			-0.84		-0.88							0.77	0.54		4	3	2
ENSG00000174373	Ral GTPase activating protein catalytic subunit alpha 1	RALGAPA1	0.55		-1.17	-0.89	-0.66								-0.59			4	1	4
ENSG00000155903	RAS p21 protein activator 2	RASA2				0.8	-0.61						-2.2	-0.51	-0.5			4	1	4
ENSG00000080839	RB transcriptional corepressor like 1	RBL1			3.63	3.78	-0.64				0.86			0.68				4	4	1
ENSG00000103479	RB transcriptional corepressor like 2	RBL2			-3.76	-3.9	-0.55						-1.23		-0.93	-0.53	-0.5	4	0	7
ENSG00000132819	RNA binding motif protein 38	RBM38				0.57	1				-0.56	-0.64			0.56			4	3	2
ENSG00000117602	RCAN family member 3	RCAN3	-1.8		-1.32	-1.1							-1.88		-0.71			4	0	5
ENSG00000169891	RALBP1 associated Eps domain containing 2	REPS2				0.96	0.71						1.81	-0.57	0.91		-0.72	4	4	2
ENSG00000154153	reticulophagy regulator 1	RETREG1	-1.5		-1.93		-0.63								-0.83			4	0	4
ENSG00000009413	REV3 like, DNA directed polymerase zeta catalytic subunit	REV3L			1.33	1.27	-0.71						-1.3	0.98				4	3	2
ENSG00000133119	replication factor C subunit 3	RFC3	0.74		2.49	1.11	-0.61				0.72							4	4	1
ENSG00000163918	replication factor C subunit 4	RFC4			1.46		-0.58				1.6					0.77	0.92	4	4	1
ENSG00000111445	replication factor C subunit 5	RFC5	0.62			-1.16					0.78						0.51	4	3	1
ENSG00000116741	regulator of G protein signaling 2	RGS2	-1.63		-5.31	-5.19		0.71						-1.77	-1.2	-0.72	-0.92	4	1	7
ENSG00000168421	ras homolog family member H	RHOH	-1.2		-1.98	-2.6							-1.6		-0.83	-0.72		4	0	6
ENSG00000143622	Ras like without CAAX 1	RIT1	-0.56			-1.68		-0.77							0.82			4	1	3
ENSG00000129538	ribonuclease A family member 1, pancreatic	RNASE1						2.15				0.67	1.95	1.9	4.98	5.45	4.12	4	7	0
ENSG00000169385	ribonuclease A family member 2	RNASE2	0.95		-2.79	-2.79							2.38		3.4	2.48	1.35	4	5	2
ENSG00000258818	ribonuclease A family member 4	RNASE4				2.18	-1.14	0.63								1.3		4	3	1
ENSG00000169413	ribonuclease A family member k6	RNASE6	-1.22		-3.82	-3.23		1.37							0.66			4	2	3
ENSG00000026297	ribonuclease T2	RNASET2	-0.83		-5.16	-5.26		0.52	-0.5									4	1	4
ENSG00000173821	ring finger protein 213	RNF213	1.22				0.72					0.68		1.22			0.55	4	5	0
ENSG00000101236	ring finger protein 24	RNF24	-0.63		-1.19	-1.2	1.56								1.22	0.62		4	3	3
ENSG00000069667	RAR related orphan receptor A	RORA				-1.62	-0.76		0.98						-1		0.51	4	2	3
ENSG00000130255	ribosomal protein L36	RPL36	-0.55		-4.22	-4.84							-0.74	-1.64			0.58	4	1	5
ENSG00000122406	ribosomal protein L5	RPL5				1.2			-0.85				-1.3	-1.2				4	1	3
ENSG00000118705	ribophorin II	RPN2	0.54			-1.47					0.6				0.54	0.51	0.67	4	5	1
ENSG00000171848	ribonucleotide reductase regulatory subunit M2	RRM2	3.33							1.77			1.69	1.8	3.79	3.85	3.89	4	7	0
ENSG00000134321	radical S-adenosyl methionine domain containing 2	RSAD2			1.28	1.5				3	2.1	2.79		3.26		1.84	3.35	4	8	0
ENSG00000081019	round spermatid basic protein 1	RSBN1	-0.59		-0.79	-1.39			0.57		-0.54							4	1	4
ENSG00000137876	ribosomal L24 domain containing 1	RSL24D1			-4	-4.58	-0.54						-0.67	-1.42				4	0	5
ENSG00000139970	reticulon 1	RTN1			-1.68			-0.68			-1.26				-1.32	-1.29	-2.19	4	0	6
ENSG00000136514	receptor transporter protein 4	RTP4	1.36		1.57	1.11				1.3				1.93	-0.82			4	5	1
ENSG00000163785	receptor like tyrosine kinase	RYK	-0.71		-0.92								-0.76		-0.68			4	0	4
ENSG00000163221	S100 calcium binding protein A12	S100A12			-3.36	-3.12			0.51				2.17	-1.45	3.25	2.37		4	4	3
ENSG00000163220	S100 calcium binding protein A9	S100A9	0.88		-5.71	-6.7							1.17		2.3	1.43		4	4	2
ENSG00000163993	S100 calcium binding protein P	S100P					1.68				-0.83		4.63	-2.2	2.37			4	3	2
ENSG00000164483	sterile alpha motif domain containing 3	SAMD3	1.63		0.71		-0.56							-1.16	-0.71		0.55	4	3	3
ENSG00000130066	spermidine/spermine N1-acetyltransferase 1	SAT1	-1.11		-2.71	-2.9		0.64						-1.15				4	1	4
ENSG00000126524	SBDS ribosome maturation factor	SBDS	-1.3		-1.3							-0.53		-1.83				4	0	4
ENSG00000254911	small Cajal body-specific RNA 9	SCARNA9	-0.53		-2.89	-3.2			0.92					1.71				4	2	3
ENSG00000099194	stearoyl-CoA desaturase	SCD				-1.44				1.1			1.57		1.5	1.35		4	4	1
ENSG00000047634	Scm polycomb group protein like 1	SCML1					-0.59	-0.51					-1.74	-1.58	-1.35	-0.79		4	0	6
ENSG00000121064	serine carboxypeptidase 1	SCPEP1	-0.95		-3.97	-3.72							0.76		0.57		-0.54	4	2	4
ENSG00000150961	SEC24 homolog D, COPII coat complex component	SEC24D			1.59	1.93	-0.54				0.91			0.57	0.54			4	5	1
ENSG00000174175	selectin P	SELP				1.52					0.78		0.99	1.82	3.67	2.6	1	4	7	0
ENSG00000187764	semaphorin 4D	SEMA4D	0.76		-3.5	-3.7	0.74							0.62				4	3	2
ENSG00000138468	SUMO specific peptidase 7	SENP7			-0.85	-0.57	-0.68						-1.32		-0.72			4	0	5
ENSG00000124570	serpin family B member 6	SERPINB6			-3.36	-3.73			-2.49		-0.57			-0.6				4	0	5
ENSG00000149131	serpin family G member 1	SERPING1					1.69	0.78		1.55				1.96		1.72	2.51	4	6	0
ENSG00000080546	sestrin 1	SESN1			-1.94	-1.72				-0.61			-0.68	-0.94	-0.55			4	0	6
ENSG00000118515	serum/glucocorticoid regulated kinase 1	SGK1	-0.62		-3.1				-1.23					-1.1	0.61			4	1	4
ENSG00000104205	serum/glucocorticoid regulated kinase family member 3	SGK3	-0.7		-0.65	0.51							-2.74				-0.77	4	1	4
ENSG00000198574	SH2 domain containing 1B	SH2D1B	0.72		-1.53	-1.36	-0.58								-1.6		-0.9	4	1	5
ENSG00000142669	SH3 domain binding glutamate rich protein like 3	SH3BGRL3	0.71			-1.71	1.5								0.85			4	3	1
ENSG00000035115	SH3 and SYLF domain containing 1	SH3YL1			-1.95	-1.52	-0.74				-1.17	-1.28		-0.58	-0.68			4	0	7
ENSG00000164054	shisa family member 5	SHISA5			-1.85	-1.73	0.75		0.72					0.73			0.65	4	4	2
ENSG00000171101	sialic acid binding Ig like lectin 17, pseudogene	SIGLEC17P				1.61	-0.85				-0.8	-0.63			-1.8	-0.58		4	1	5
ENSG00000198053	signal regulatory protein alpha	SIRPA			-2.84	-1.82	0.64						1.5		0.92	0.51	-1.2	4	4	3
ENSG00000110446	solute carrier family 15 member 3	SLC15A3	-0.58		-1.35	-0.8	0.76										-0.69	4	1	4
ENSG00000141526	solute carrier family 16 member 3	SLC16A3	-0.84		-3.39	-3.43		-0.58						1.22	1.11			4	2	4
ENSG00000117479	solute carrier family 19 member 2	SLC19A2	-1.2			-1.14	-0.61								-1.35	-1.54		4	0	5
ENSG00000115902	solute carrier family 1 member 4	SLC1A4	1.32		1.69	0.96					0.86				0.75	0.89	0.95	4	7	0
ENSG00000105281	solute carrier family 1 member 5	SLC1A5	0.9			-1.43	0.6							0.77				4	3	1
ENSG00000013306	solute carrier family 25 member 39	SLC25A39	0.74			-1.55	1.57							-0.77	1.92	1.6	1.4	4	5	2
ENSG00000181045	solute carrier family 26 member 11	SLC26A11			-1.38		-0.59				-1.9	-0.91				-0.51		4	0	5
ENSG00000140284	solute carrier family 27 member 2	SLC27A2	3.67		4.46	3.41					0.68				1.7	1.32	1.53	4	7	0
ENSG00000134802	solute carrier family 43 member 3	SLC43A3			1.43	1.11		-0.77			0.65			0.77	0.57			4	5	1
ENSG00000070214	solute carrier family 44 member 1	SLC44A1	-0.54			0.65					1.3				0.87	0.51		4	4	1
ENSG00000033867	solute carrier family 4 member 7	SLC4A7			-1.12	-1.36	-0.7						-2.18		-0.75	-0.53		4	0	6
ENSG00000089060	solute carrier family 8 member B1	SLC8B1	-0.79		-1.31	-0.92				-0.55				0.75				4	1	4
ENSG00000154760	schlafen family member 13	SLFN13	1.13			-1.1			0.66					-0.97				4	2	2
ENSG00000166750	schlafen family member 5	SLFN5	0.89			-1.86						0.88		1.47	-1.13			4	3	2
ENSG00000124107	secretory leukocyte peptidase inhibitor	SLPI				2.97	0.81						2.72	-1.31		2.34		4	4	1
ENSG00000141646	SMAD family member 4	SMAD4			-2.6	-2.29	-0.72						-1.52	0.5	-0.77	-0.52		4	1	6
ENSG00000163104	SWI/SNF-related, matrix-associated actin-dependent regulator of chromatin, subfamily a, containing DEAD/H box 1	SMARCAD1	0.71		1.1		-0.52							-0.55	-0.56			4	2	3
ENSG00000072501	structural maintenance of chromosomes 1A	SMC1A			-0.93	-0.88					0.76		-0.88	0.7				4	2	3
ENSG00000162804	sushi, nidogen and EGF like domains 1	SNED1	-1.29		2.64	2.41	-1.35							0.64	-1.26	-0.73		4	3	4
ENSG00000201772	small nucleolar RNA, H/ACA box 5C	SNORA5C			1.25	1.56	0.58						-1.95		-0.87			4	3	2
ENSG00000089006	sorting nexin 5	SNX5	0.72		0.87	0.52	-0.52						-1.36					4	3	2
ENSG00000184557	suppressor of cytokine signaling 3	SOCS3	-1.5		-2.37		0.81		-0.93									4	1	3
ENSG00000112096	superoxide dismutase 2	SOD2	-0.69					-0.62					1.39	1.1		-0.92	-1.34	4	2	4
ENSG00000137642	sortilin related receptor 1	SORL1	-1.1		-1.2						-0.64	-0.56			-0.93	-0.71	-0.91	4	0	7
ENSG00000134243	sortilin 1	SORT1	-0.69		-1.41	-1.15		-0.58						1.5			-1.12	4	1	5
ENSG00000124766	SRY-box transcription factor 4	SOX4	-0.8		-1.9	-1.89					-0.82			-1.1				4	0	5
ENSG00000113140	secreted protein acidic and cysteine rich	SPARC				-0.66					1.13		1.51		3.6	2.9	1.53	4	5	1
ENSG00000196141	spermatogenesis associated serine rich 2 like	SPATS2L			1.15					0.79	1.16	1.16		1.77	1.11	1.4	2.8	4	8	0
ENSG00000040275	spindle apparatus coiled-coil protein 1	SPDL1			2.9		-0.58				1.9					0.59		4	3	1
ENSG00000107742	SPARC (osteonectin), cwcv and kazal like domains proteoglycan 2	SPOCK2	-0.7		-5.1	-4.84				-1.1					-1.28	-0.86		4	0	6
ENSG00000153914	splicing regulatory glutamic acid and lysine rich protein 1	SREK1	-0.52			-0.57	-0.6							-0.84				4	0	4
ENSG00000167978	serine/arginine repetitive matrix 2	SRRM2			-3.98	-4.2	0.84						1.46	-0.53				4	2	3
ENSG00000188529	serine and arginine rich splicing factor 10	SRSF10				-0.76	-0.52						-0.7	-0.84				4	0	4
ENSG00000100650	serine and arginine rich splicing factor 5	SRSF5	-0.64		-0.66								-1.4	-1.23	-0.55			4	0	5
ENSG00000141380	SS18 subunit of BAF chromatin remodeling complex	SS18				-0.74	-0.55				0.79		-1.5					4	1	3
ENSG00000138385	small RNA binding exonuclease protection factor La	SSB			0.74						0.61		-1.7	-1.47			0.55	4	3	2
ENSG00000106028	single stranded DNA binding protein 1	SSBP1			-1.6	-1.47	-0.55						-0.91				0.54	4	1	4
ENSG00000145687	single stranded DNA binding protein 2	SSBP2			-1.86	-0.81			-1.58	-0.63				1.41				4	1	4
ENSG00000141298	slingshot protein phosphatase 2	SSH2			-1.53	-1.57	0.5					0.53					-0.57	4	2	3
ENSG00000114850	signal sequence receptor subunit 3	SSR3			3.99	4.58					0.88		-1.73		0.56	0.65	0.75	4	6	1
ENSG00000100380	ST13 Hsp70 interacting protein	ST13			-2.5	-1.75						-0.65	-1.12	-1.2				4	0	5
ENSG00000010327	stabilin 1	STAB1			-1.75	-1.8	0.86	1.53						0.6	1.73	0.94		4	5	2
ENSG00000115415	signal transducer and activator of transcription 1	STAT1	0.76		2.9					0.76				1.52	-0.89			4	4	1
ENSG00000123473	STIL centriolar assembly protein	STIL	1.71		2.92	2.36					1.31				1.78	1.86	1.68	4	7	0
ENSG00000164543	serine/threonine kinase 17a	STK17A				3.43	-0.58						-0.97		-0.67			4	1	3
ENSG00000148175	stomatin	STOM				-1.97	0.57			0.74				1.19				4	3	1
ENSG00000136143	succinate-CoA ligase ADP-forming subunit beta	SUCLA2			1.96	1.82	-0.74				1.3		-0.93					4	3	2
ENSG00000196562	sulfatase 2	SULF2	-1.63		-1.39						-0.98			-0.91	-0.56		-1.66	4	0	6
ENSG00000133789	switching B cell complex subunit SWAP70	SWAP70	-1.14		-0.92		-0.71										-0.53	4	0	4
ENSG00000008282	synaptophysin like 1	SYPL1	-0.9		-0.84		-0.54						-0.77					4	0	4
ENSG00000184292	tumor associated calcium signal transducer 2	TACSTD2				0.98		-1.53					2.7				-2.8	4	2	2
ENSG00000130699	TATA-box binding protein associated factor 4	TAF4	0.79		-2.31	-2.68							-0.82	-0.75				4	1	4
ENSG00000162367	TAL bHLH transcription factor 1, erythroid differentiation factor	TAL1					1.7				0.63		1.51	1.76	2.8	1.3		4	6	0
ENSG00000059588	TAR (HIV-1) RNA binding protein 1	TARBP1				-0.64	-0.67						-0.73	-0.82	-0.61			4	0	5
ENSG00000120948	TAR DNA binding protein	TARDBP				1.25					0.84	0.78	-0.58	-0.76				4	3	2
ENSG00000099992	TBC1 domain family member 10A	TBC1D10A			-0.84					-0.96	-0.58				-0.78	-0.61		4	0	5
ENSG00000156787	TBC1 domain family member 31	TBC1D31	0.79		0.97	0.77	-0.71								-0.75			4	3	2
ENSG00000177565	TBL1X receptor 1	TBL1XR1	0.51			-1.3		-0.63						0.77				4	2	2
ENSG00000073861	T-box transcription factor 21	TBX21	0.72		-1.45	-1.34							-1.48		-1.29	-0.53		4	1	5
ENSG00000110719	T cell immune regulator 1, ATPase H+ transporting V0 subunit a3	TCIRG1			-1.92	-1.41	0.87						1.2		0.51			4	3	2
ENSG00000134827	transcobalamin 1	TCN1			1.7	1.31	0.69						3.45	-1.11				4	4	1
ENSG00000120708	transforming growth factor beta induced	TGFBI	-1.5		-4.48	-4.34	-0.58								-0.57		-0.69	4	0	6
ENSG00000069702	transforming growth factor beta receptor 3	TGFBR3	0.96				-0.55						-1.6		-1.5			4	1	3
ENSG00000177426	TGFB induced factor homeobox 1	TGIF1			-1.5							-0.56	-0.86		-1.34	-1.27		4	0	5
ENSG00000172673	thymocyte selection associated	THEMIS	1.74		0.98	-0.65	-0.92								-0.85	-0.55		4	2	4
ENSG00000156299	TIAM Rac1 associated GEF 1	TIAM1	-0.53		-1.6	-1.19							-1.68	0.59	-0.6	-0.57	-0.79	4	1	7
ENSG00000102265	TIMP metallopeptidase inhibitor 1	TIMP1	-1.28		-1.82	-0.85	0.86								1.45	0.58		4	3	3
ENSG00000163659	TCDD inducible poly(ADP-ribose) polymerase	TIPARP	-0.93			-3.3		0.55						-0.77				4	1	3
ENSG00000146859	transmembrane protein 140	TMEM140	0.63				1.42					0.74		1.28	1.42		0.66	4	6	0
ENSG00000205269	transmembrane protein 170B	TMEM170B	-1.67		-3.15	-2.76	-0.98							-1.18	0.97	0.77		4	2	5
ENSG00000146433	transmembrane protein 181	TMEM181			-2.57	-2.81	-0.67		0.99						-0.5		-0.63	4	1	5
ENSG00000135185	transmembrane protein 243	TMEM243	-0.9		-0.65				-0.94						-0.57			4	0	4
ENSG00000088726	transmembrane protein 40	TMEM40				0.91	1.25				0.54			0.67	3.27	1.64	1.38	4	7	0
ENSG00000120802	thymopoietin	TMPO	0.76		1.51						0.55		-0.68					4	3	1
ENSG00000232810	tumor necrosis factor	TNF			-1.2			-0.55					1.55	-1.1	-2.35	-1.72		4	1	5
ENSG00000185215	TNF alpha induced protein 2	TNFAIP2	-0.75			2.21	1.57							-0.55		-0.59	-1.26	4	2	4
ENSG00000048462	TNF receptor superfamily member 17	TNFRSF17				-1.47				2.9	2.3				2.97	3.25	4.6	4	5	1
ENSG00000125735	TNF superfamily member 14	TNFSF14			-0.73	-0.67	0.68	-0.63							-0.97	-0.74		4	1	5
ENSG00000145901	TNFAIP3 interacting protein 1	TNIP1				-1.15	0.57	-0.59					0.68					4	2	2
ENSG00000061938	tyrosine kinase non receptor 2	TNK2			-3.47	-3.43	0.51		-0.55				0.8					4	2	3
ENSG00000100284	target of myb1 membrane trafficking protein	TOM1	-0.61		-2.78	-2.47	0.74								0.51			4	2	3
ENSG00000173726	translocase of outer mitochondrial membrane 20	TOMM20					-0.66					-0.7	-0.73	-0.92				4	0	4
ENSG00000131747	DNA topoisomerase II alpha	TOP2A	2.96		4.74	3.5							1.45		3.14	3.36	2.87	4	7	0
ENSG00000186815	two pore segment channel 1	TPCN1			1.8	1.73		0.84	-0.87					-0.6		-0.59	-0.9	4	3	4
ENSG00000082512	TNF receptor associated factor 5	TRAF5			-0.62						-0.59		-1.81		-0.67			4	0	4
ENSG00000211829	T cell receptor delta constant	TRDC	1.68					-0.58			-1.5	-0.61		-0.63	-1.7			4	1	5
ENSG00000161911	triggering receptor expressed on myeloid cells like 1	TREML1				-0.87	1.54				0.68				4.12	2.41	1.54	4	5	1
ENSG00000211689	T cell receptor gamma constant 1	TRGC1				-1.2	-0.59		-0.57						-1.29	-0.79		4	0	5
ENSG00000173334	tribbles pseudokinase 1	TRIB1	-0.84		-1.29								1.8	-1.2	1.18	0.87		4	3	3
ENSG00000132109	tripartite motif containing 21	TRIM21			1.76	1.19	1.5				0.59	1.1		1.4				4	6	0
ENSG00000162722	tripartite motif containing 58	TRIM58				-0.74	1.74				0.65			0.73	3.72	2.48	2.43	4	6	1
ENSG00000071539	thyroid hormone receptor interactor 13	TRIP13			2.81	1.58					1.26		0.98		3.3	3.9	2.69	4	7	0
ENSG00000066651	tRNA methyltransferase 11 homolog	TRMT11			2.12	2.54	-0.79						-1.49		-0.52			4	2	3
ENSG00000157514	TSC22 domain family member 3	TSC22D3	-1.21		-1.2		0.62							-0.73	-0.89	-0.74		4	1	5
ENSG00000108219	tetraspanin 14	TSPAN14	0.8			-1.84	0.51							0.75				4	3	1
ENSG00000140391	tetraspanin 3	TSPAN3	-0.77		-0.77				-0.83	-0.57								4	0	4
ENSG00000158457	tetraspanin 33	TSPAN33	-0.9		-1.23		0.96							0.51	1.25			4	3	2
ENSG00000184205	TSPY like 2	TSPYL2	-0.96		-1.41								-0.88	-1.68	-1.18	-0.84		4	0	6
ENSG00000163728	tetratricopeptide repeat domain 14	TTC14				0.56	-0.52		-0.63					-0.85				4	1	3
ENSG00000112742	TTK protein kinase	TTK			2.48	1.61					1.27		1.19		2.58	2.54	2.16	4	7	0
ENSG00000196230	tubulin beta class I	TUBB	1.6		1.53		1.1								0.68	0.76	0.66	4	6	0
ENSG00000137267	tubulin beta 2A class IIa	TUBB2A				-0.74	1.2						1.13	-1.96				4	2	2
ENSG00000137285	tubulin beta 2B class IIb	TUBB2B			2.98	2.97	0.88						1.13			-3.27		4	4	1
ENSG00000188229	tubulin beta 4B class IVb	TUBB4B				-2.88	0.89						0.86	-0.7	0.63			4	3	2
ENSG00000084652	taxilin alpha	TXLNA				-3.16	1				0.63	0.97		0.94				4	4	1
ENSG00000239264	thioredoxin domain containing 5	TXNDC5				-0.72				1.73	1.8			0.58	2.66	2.36	3.3	4	6	1
ENSG00000081307	ubiquitin like modifier activating enzyme 5	UBA5			4.21	4.4	-0.63				0.79			-0.64			0.56	4	4	2
ENSG00000175063	ubiquitin conjugating enzyme E2 C	UBE2C			3.4	-0.56				0.73			1.5		3.79	3.57	3.29	4	6	1
ENSG00000198833	ubiquitin conjugating enzyme E2 J1	UBE2J1			-2.31	-2.26		-0.53			0.95				0.97	0.86	0.78	4	4	3
ENSG00000122042	ubiquitin like 3	UBL3			-1.4	-1.6	-0.88		0.6					-0.57				4	1	4
ENSG00000143179	uridine-cytidine kinase 2	UCK2			3.41	2.99		-0.58			0.78				0.52			4	4	1
ENSG00000120686	ubiquitin fold modifier 1	UFM1	-0.63		-2.15	-1.85	-0.58							-1.9				4	0	5
ENSG00000102226	ubiquitin specific peptidase 11	USP11				-1.1	0.55						-0.91		-0.52			4	1	3
ENSG00000184979	ubiquitin specific peptidase 18	USP18			0.78	0.99				1.52	1.58	1.58		2.99		1.96	3.23	4	8	0
ENSG00000071246	vasohibin 1	VASH1			-1.52	-1.25		-0.53			-0.67				0.76			4	1	4
ENSG00000125753	vasodilator stimulated phosphoprotein	VASP			-1.11		0.59	-0.57	0.76									4	2	2
ENSG00000128815	WDFY family member 4	WDFY4			-1.51	-1.12				-0.74	-0.52						-1.1	4	0	5
ENSG00000103489	xylosyltransferase 1	XYLT1	0.59			1.4		0.56									-0.81	4	3	1
ENSG00000090238	yippee like 3	YPEL3			-3.39	-3.32	1.4				-0.54	-0.5		-1.27				4	1	5
ENSG00000119801	yippee like 5	YPEL5	-1.3		-1.62	-0.72						-0.5		-1.4		-0.86		4	0	6
ENSG00000089775	zinc finger and BTB domain containing 25	ZBTB25			-1.6	-0.66	-0.6					-0.62			-0.55			4	0	5
ENSG00000148516	zinc finger E-box binding homeobox 1	ZEB1	-0.89			2.35						-0.76			-0.84			4	1	3
ENSG00000128016	ZFP36 ring finger protein	ZFP36	-0.52		-3.73	-3.17	0.72							-2.1	-0.69			4	1	5
ENSG00000185650	ZFP36 ring finger protein like 1	ZFP36L1	-0.77			1.18					-0.98	-0.83		-0.55				4	1	4
ENSG00000152518	ZFP36 ring finger protein like 2	ZFP36L2	-0.94		-4.1	-4.23							-0.83		-0.89	-0.58		4	0	6
ENSG00000213762	zinc finger protein 134	ZNF134	-0.6			0.89							-2.26		-0.91			4	1	3
ENSG00000267680	zinc finger protein 224	ZNF224			-0.79		-0.59						-0.96	-0.54	-0.78			4	0	5
ENSG00000198839	zinc finger protein 277	ZNF277			-2.1	-2.5	-0.56						-0.72	-0.5				4	0	5
ENSG00000089335	zinc finger protein 302	ZNF302			-0.67	-0.55	-0.64						-0.95	-0.64	-0.53			4	0	6
ENSG00000109445	zinc finger protein 330	ZNF330			-1.4	-0.51					0.98	0.76	-0.73	-0.8				4	2	4
ENSG00000130844	zinc finger protein 331	ZNF331	-1.55		-1.9		-0.66								-2.33	-2.52		4	0	5
ENSG00000186918	zinc finger protein 395	ZNF395			-3.52	-3.27		0.51	-0.97			-0.9						4	1	4
ENSG00000171291	zinc finger protein 439	ZNF439			-1.66	-1.4	-0.75				-0.68	-0.77			-1.4	-0.73	-0.64	4	0	8
ENSG00000181444	zinc finger protein 467	ZNF467			-3.28	-2.79		0.55			-0.77			-0.85			-0.67	4	1	5
ENSG00000213015	zinc finger protein 580	ZNF580			2.1	2.83	0.53						0.69	-0.75				4	4	1
ENSG00000121864	zinc finger protein 639	ZNF639				1.31	-0.7					-0.66		-1.12				4	1	3
ENSG00000204514	zinc finger protein 814	ZNF814	-1.4			0.94	-0.64							0.76		-0.53	-0.7	4	2	4
ENSG00000167766	zinc finger protein 83	ZNF83			-1.81	-1.4	-0.85						-1.9	-0.96	-1.25	-0.88		4	0	7
ENSG00000124203	zinc finger protein 831	ZNF831				-0.54			0.83		-0.79				-1.35	-0.66		4	1	4
ENSG00000198040	zinc finger protein 84	ZNF84			-0.61		-0.58						-1.48		-0.77	-0.51		4	0	5
ENSG00000197037	zinc finger and SCAN domain containing 25	ZSCAN25				0.94	-0.6				-0.65	-0.62			-0.68			4	1	4
ENSG00000122952	ZW10 interacting kinetochore protein	ZWINT			2.6					1.36			0.99		2.46	2.39	2.37	4	6	0
ENSG00000090861	alanyl-tRNA synthetase 1	AARS1	1.12		0.64						0.57	0.52						3	4	0
ENSG00000149313	aminoadipate-semialdehyde dehydrogenase-phosphopantetheinyl transferase	AASDHPPT				-0.69					0.86		-1.42					3	1	2
ENSG00000165029	ATP binding cassette subfamily A member 1	ABCA1	-1.33							2.3				1.5			-0.71	3	2	2
ENSG00000005471	ATP binding cassette subfamily B member 4	ABCB4					-0.57					-0.73	-1.17					3	0	3
ENSG00000150967	ATP binding cassette subfamily B member 9	ABCB9				-0.96							1.41		1.4	1.28	1.86	3	4	1
ENSG00000114770	ATP binding cassette subfamily C member 5	ABCC5			-0.64			0.54						-0.79				3	1	2
ENSG00000226981	abhydrolase domain containing 17A pseudogene 6	ABHD17AP6					0.55				-0.8	-0.52			-2.48			3	1	3
ENSG00000108798	ABI family member 3	ABI3	1.68		1.3									0.56				3	3	0
ENSG00000163322	abraxas 1, BRCA1 A complex subunit	ABRAXAS1			-0.99		-0.65								-0.62			3	0	3
ENSG00000114626	ankyrin repeat and BTB domain containing 1	ABTB1			-0.93		0.77							-0.61				3	1	2
ENSG00000244701	novel transcript, antisense to AGK	AC004918.1					-0.51		-0.55			-0.55						3	0	3
ENSG00000270157	novel transcript	AC004918.5					-0.53					-0.55			-0.99	-0.67		3	0	4
ENSG00000188242	novel transcript, antisense to EXOC3	AC010442.1			-1.65	-1.99	-0.53					-0.55						3	0	4
ENSG00000257337	novel transcript, antisense to TENC1 & EIF4B	AC068888.1					-0.52		-0.88		-0.88	-1.17						3	0	4
ENSG00000279861	TEC	AC073548.1					0.75					0.65			0.59	0.61	0.92	3	5	0
ENSG00000200135		AC073575.1					0.96					1.24	0.52					3	3	0
ENSG00000284634	novel transcript	AC092821.4	-0.58				-0.71								-0.91			3	0	3
ENSG00000232533	novel transcript	AC093673.1	-0.65								-0.73				1.61	0.93		3	2	2
ENSG00000252787		AC104446.1							-0.61		0.64		-0.51					3	1	2
ENSG00000280904		AC104446.3							-0.61		0.64		-0.51					3	1	2
ENSG00000255026	novel transcript	AC136475.3	-1.53						-0.54						-0.95	-0.88		3	0	4
ENSG00000076555	acetyl-CoA carboxylase beta	ACACB			-1.12				-0.57						-0.61	-0.55	-0.56	3	0	5
ENSG00000240303	acyl-CoA dehydrogenase family member 11	ACAD11			-0.73		-0.5							-0.82				3	0	3
ENSG00000075239	acetyl-CoA acetyltransferase 1	ACAT1			1.6						0.79	0.67			0.52	0.57	0.66	3	6	0
ENSG00000110455	1-aminocyclopropane-1-carboxylate synthase homolog (inactive)	ACCS			-0.82				-1.23					-1.18	-0.78			3	0	4
ENSG00000102794	aconitate decarboxylase 1	ACOD1				0.63						0.57				-2.46		3	2	1
ENSG00000134575	acid phosphatase 2, lysosomal	ACP2			1.15						0.54	0.68		1.2				3	4	0
ENSG00000151726	acyl-CoA synthetase long chain family member 1	ACSL1						-0.64					2.11		1.49	1.6	-0.54	3	3	2
ENSG00000005187	acyl-CoA synthetase medium chain family member 3	ACSM3	-1.37										-0.67		-1.42	-0.72	-0.99	3	0	5
ENSG00000123612	activin A receptor type 1C	ACVR1C							-1.12			-0.57			-1.76	-1.27		3	0	4
ENSG00000093072	adenosine deaminase 2	ADA2	0.7				0.6	0.72										3	3	0
ENSG00000142303	ADAM metallopeptidase with thrombospondin type 1 motif 10	ADAMTS10	-0.56						-1.54					-1.5	-1.51	-1.24	-0.64	3	0	6
ENSG00000160710	adenosine deaminase RNA specific	ADAR					0.66					0.61		1.23				3	3	0
ENSG00000197381	adenosine deaminase RNA specific B1	ADARB1			-1.21		-0.61						-1.58					3	0	3
ENSG00000205336	adhesion G protein-coupled receptor G1	ADGRG1	1.67								-0.77				-1.8			3	1	2
ENSG00000159346	adiponectin receptor 1	ADIPOR1	-0.5				1.16								1.17	0.53		3	3	1
ENSG00000181915	2-aminoethanethiol dioxygenase	ADO						-0.75			-0.53						-0.59	3	0	3
ENSG00000162688	amylo-alpha-1, 6-glucosidase, 4-alpha-glucanotransferase	AGL				-0.99	-0.6						-0.82					3	0	3
ENSG00000177674	angiotensin II receptor associated protein	AGTRAP					0.59				-0.72				0.65			3	2	1
ENSG00000100591	activator of HSP90 ATPase activity 1	AHSA1			0.69				-0.54			0.62						3	2	1
ENSG00000164022	aminoacyl tRNA synthetase complex interacting multifunctional protein 1	AIMP1			2.19	2.44							-0.72	-0.82				3	2	2
ENSG00000162433	adenylate kinase 4	AK4						-0.91					0.54		1.6	0.82		3	3	1
ENSG00000154027	adenylate kinase 5	AK5					-0.57				-0.76	-0.91			-1.78	-0.86		3	0	5
ENSG00000023516	A-kinase anchoring protein 11	AKAP11				-0.63	-0.57						-1.61					3	0	3
ENSG00000166971	AKT interacting protein	AKTIP					-0.68						-1	-0.58	-0.55			3	0	4
ENSG00000230149	novel transcript, antisense to SUN2	AL021707.3					0.71				0.62	0.76				-0.7		3	3	1
ENSG00000282988	novel protein	AL031777.2					1.8			0.89			1.35					3	3	0
ENSG00000285976	novel protein	AL135905.2	-0.53						-0.72	0.63								3	1	2
ENSG00000227678	novel transcript, antisense to L3MBTL3	AL355581.1	1.53				-0.56								-0.94			3	1	2
ENSG00000273112	novel transcript, readthrough between FCGR2A and FCGR2C polymormphic pseudogene	AL590385.2					0.89	1.3				1.2						3	3	0
ENSG00000201376		AL591807.1					-1.3				0.87		-1.24					3	1	2
ENSG00000239906	novel transcript	AL627309.2	-0.7				1.23				-0.52							3	1	2
ENSG00000268903	novel pseudogene	AL627309.6					1.23				-0.52				1.39			3	2	1
ENSG00000269981	novel pseudogene	AL627309.7					1.23				-0.52				1.15			3	2	1
ENSG00000170017	activated leukocyte cell adhesion molecule	ALCAM						-0.74					1.9		0.74	0.65		3	3	1
ENSG00000072210	aldehyde dehydrogenase 3 family member A2	ALDH3A2			-0.64		-0.55						-0.78					3	0	3
ENSG00000172339	ALG14 UDP-N-acetylglucosaminyltransferase subunit	ALG14			0.66						1.8				0.87	0.78	0.69	3	5	0
ENSG00000120697	ALG5 dolichyl-phosphate beta-glucosyltransferase	ALG5				-0.65					0.53					0.51	0.76	3	3	1
ENSG00000159461	autocrine motility factor receptor	AMFR	-0.71								0.6			0.72	0.79	0.52		3	4	1
ENSG00000116337	adenosine monophosphate deaminase 2	AMPD2	-0.88				0.57							-0.9			-0.6	3	1	3
ENSG00000214274	angiogenin	ANG			-0.94		-1.12								1.97	1.54		3	2	2
ENSG00000151150	ankyrin 3	ANK3							-1.15				-1.98	1.73				3	1	2
ENSG00000164331	ankyrin repeat family A member 2	ANKRA2			-0.61				-0.69				-0.7					3	0	3
ENSG00000213337	ankyrin repeat domain 39	ANKRD39			0.51				0.5								0.55	3	3	0
ENSG00000011426	anillin actin binding protein	ANLN			1.14						1.66				3.8	2.89	2.49	3	5	0
ENSG00000163297	ANTXR cell adhesion molecule 2	ANTXR2	-0.97		-1.14				0.73									3	1	2
ENSG00000138772	annexin A3	ANXA3								1.14			4.19	-1.58	5.3	3.27		3	4	1
ENSG00000255031	novel transcript, antisense to CHKA	AP002807.1					0.87						1.2		0.96		-0.59	3	3	1
ENSG00000006125	adaptor related protein complex 2 subunit beta 1	AP2B1	0.66				1.22							0.78				3	3	0
ENSG00000254470	adaptor related protein complex 5 subunit beta 1	AP5B1				0.81	0.84								0.54			3	3	0
ENSG00000166313	amyloid beta precursor protein binding family B member 1	APBB1							-0.9				-1.55		-1.2	-0.77		3	0	4
ENSG00000243811	apolipoprotein B mRNA editing enzyme catalytic subunit 3D	APOBEC3D	2.12		1.2									0.7				3	3	0
ENSG00000128335	apolipoprotein L2	APOL2			0.7		0.71										0.82	3	3	0
ENSG00000142192	amyloid beta precursor protein	APP	-0.86		-1.23										0.98			3	1	2
ENSG00000062725	amyloid beta precursor protein binding protein 2	APPBP2				-0.58							-0.81		-0.57			3	0	3
ENSG00000109321	amphiregulin	AREG	-2.77						-1.69					-1.92				3	0	3
ENSG00000134884	arginine and glutamate rich 1	ARGLU1			-0.56		-0.6							-2.16				3	0	3
ENSG00000165322	Rho GTPase activating protein 12	ARHGAP12	-0.74		-0.63										-0.51			3	0	3
ENSG00000138639	Rho GTPase activating protein 24	ARHGAP24			-0.77						-0.66	-0.78		-0.64			-1.4	3	0	5
ENSG00000180448	Rho GTPase activating protein 45	ARHGAP45			-3.3	-3.65					-0.59				-0.53			3	0	4
ENSG00000123329	Rho GTPase activating protein 9	ARHGAP9	0.5								-0.58			-0.78				3	1	2
ENSG00000104880	Rho/Rac guanine nucleotide exchange factor 18	ARHGEF18			-0.59				0.52						-0.67	-0.65		3	1	3
ENSG00000163947	Rho guanine nucleotide exchange factor 3	ARHGEF3			0.7								-1.24		-0.7			3	1	2
ENSG00000032219	AT-rich interaction domain 4A	ARID4A	-0.52										-1.13	-0.89				3	0	3
ENSG00000122644	ADP ribosylation factor like GTPase 4A	ARL4A	-1.71		-0.98	0.69								-1.39				3	1	3
ENSG00000188042	ADP ribosylation factor like GTPase 4C	ARL4C			-0.76								-1.92		-0.95			3	0	3
ENSG00000165997	ADP ribosylation factor like GTPase 5B	ARL5B	-0.67								0.77			-1.45	-2.39	-2.17		3	1	4
ENSG00000125962	armadillo repeat containing X-linked 5	ARMCX5			-0.65		-0.54								-0.61			3	0	3
ENSG00000198520	armadillo like helical domain containing 1	ARMH1			-2.84	-2.38					-0.69				0.52			3	1	3
ENSG00000146476	acidic residue methyltransferase 1	ARMT1					-0.54	-0.53			1.56							3	1	2
ENSG00000029153	aryl hydrocarbon receptor nuclear translocator like 2	ARNTL2						-0.59			0.56				2.54	2.9	1.42	3	4	1
ENSG00000105643	arrestin domain containing 2	ARRDC2			-0.91						-0.63	-0.62		-0.5	-0.72			3	0	5
ENSG00000113369	arrestin domain containing 3	ARRDC3			-0.55				-1.62					-0.66				3	0	3
ENSG00000153317	ArfGAP with SH3 domain, ankyrin repeat and PH domain 1	ASAP1					0.58	-0.92							0.66			3	2	1
ENSG00000111875	anti-silencing function 1A histone chaperone	ASF1A					-0.74				0.81				-0.7	-0.56		3	1	3
ENSG00000105011	anti-silencing function 1B histone chaperone	ASF1B			2.18						0.59				1.42	1.27	1.11	3	5	0
ENSG00000066279	abnormal spindle microtubule assembly	ASPM	3.9		2.62	-0.53									2.69	3.7	2.96	3	5	1
ENSG00000156802	ATPase family AAA domain containing 2	ATAD2	0.78		1.71											0.6	0.71	3	4	0
ENSG00000176208	ATPase family AAA domain containing 5	ATAD5	0.79		0.66										0.58	0.57		3	4	0
ENSG00000123268	activating transcription factor 1	ATF1				-0.71	-0.77								-0.65	-0.53		3	0	4
ENSG00000115966	activating transcription factor 2	ATF2			0.92	0.67		-0.5					-0.88					3	2	2
ENSG00000168010	autophagy related 16 like 2	ATG16L2			-0.91		0.71							-0.79			-0.51	3	1	3
ENSG00000149311	ATM serine/threonine kinase	ATM				-0.51							-1.96		-0.85			3	0	3
ENSG00000177556	antioxidant 1 copper chaperone	ATOX1			0.71						0.62	0.62		0.57	0.69			3	5	0
ENSG00000152234	ATP synthase F1 subunit alpha	ATP5F1A	0.52		0.6		-0.58											3	2	1
ENSG00000159720	ATPase H+ transporting V0 subunit d1	ATP6V0D1					1.9					0.59		0.64				3	3	0
ENSG00000100554	ATPase H+ transporting V1 subunit D	ATP6V1D			0.71							0.59		0.52	0.67			3	4	0
ENSG00000124406	ATPase phospholipid transporting 8A1	ATP8A1					-0.51		0.87						-0.74			3	1	2
ENSG00000087586	aurora kinase A	AURKA			3.4						1.73				1.54	1.39	1.23	3	5	0
ENSG00000168646	axin 2	AXIN2	-1.26		-1.58										-1.99	-1.15		3	0	4
ENSG00000151929	BAG cochaperone 3	BAG3								-0.99			-0.83	-1.2				3	0	3
ENSG00000030110	BCL2 antagonist/killer 1	BAK1			1.22		0.54					0.53						3	3	0
ENSG00000060982	branched chain amino acid transaminase 1	BCAT1			1.26			-0.57							1.2	0.74		3	3	1
ENSG00000103507	branched chain keto acid dehydrogenase kinase	BCKDK					0.6						1.3		0.68			3	3	0
ENSG00000127152	BAF chromatin remodeling complex subunit BCL11B	BCL11B			-0.7								-1.71	0.79	-1.33	-0.92		3	1	4
ENSG00000171791	BCL2 apoptosis regulator	BCL2	-1.17		-1.76									0.6			0.61	3	2	2
ENSG00000140379	BCL2 related protein A1	BCL2A1						-1.24					1.54	-1.54				3	1	2
ENSG00000171552	BCL2 like 1	BCL2L1					0.95					0.51		0.57	2.12	0.9	0.8	3	6	0
ENSG00000129473	BCL2 like 2	BCL2L2			-0.91								0.67		1.6	0.53		3	3	1
ENSG00000133134	brain expressed X-linked 2	BEX2			-1.31						-0.58	-0.74		-1.61	-0.6			3	0	5
ENSG00000166681	brain expressed X-linked 3	BEX3			-0.8		0.97								2.3	0.97	0.73	3	4	1
ENSG00000023445	baculoviral IAP repeat containing 3	BIRC3			-0.72								-1.97		-1.54	-1.3		3	0	4
ENSG00000089685	baculoviral IAP repeat containing 5	BIRC5			2.71								3.17	1.8	4.2	3.84	3.6	3	6	0
ENSG00000197299	BLM RecQ like helicase	BLM			1.71				0.54		0.6							3	3	0
ENSG00000135441	biogenesis of lysosomal organelles complex 1 subunit 1	BLOC1S1			0.55				-0.72						0.71			3	2	1
ENSG00000168283	BMI1 proto-oncogene, polycomb ring finger	BMI1			-0.6								-1.33	-0.89				3	0	3
ENSG00000204217	bone morphogenetic protein receptor type 2	BMPR2			-0.79		-0.73							0.53				3	1	2
ENSG00000101425	bactericidal permeability increasing protein	BPI					0.96						5.76	-1.43				3	2	1
ENSG00000113460	biogenesis of ribosomes BRX1	BRIX1			0.54		-0.58							-1.7			0.6	3	2	2
ENSG00000185658	bromodomain and WD repeat domain containing 1	BRWD1					-0.71						-1.78		-0.65			3	0	3
ENSG00000172270	basigin (Ok blood group)	BSG	0.71			0.53									0.69			3	3	0
ENSG00000154640	BTG anti-proliferation factor 3	BTG3			0.78			-0.56						-1.74				3	1	2
ENSG00000169679	BUB1 mitotic checkpoint serine/threonine kinase	BUB1			2.38						1.1				3.17	3.17	3.4	3	5	0
ENSG00000156970	BUB1 mitotic checkpoint serine/threonine kinase B	BUB1B									1.38		0.97		2.94	2.74	2.56	3	5	0
ENSG00000071462	BUD23 rRNA methyltransferase and ribosome maturation factor	BUD23			-2.71	-2.95					0.58						0.71	3	2	2
ENSG00000133641	chromosome 12 open reading frame 29	C12orf29	-0.58				-0.58								-0.74			3	0	3
ENSG00000235162	chromosome 12 open reading frame 75	C12orf75				-2.66			0.91					-0.69		0.7	1.4	3	3	2
ENSG00000155330	chromosome 16 open reading frame 87	C16orf87				0.61	-0.59									0.74	0.54	3	3	1
ENSG00000152242	chromosome 18 open reading frame 25	C18orf25			-0.58						0.6				-0.54			3	1	2
ENSG00000214212	chromosome 19 open reading frame 38	C19orf38	-1.41		-1.79	-0.77								-0.85	0.87			3	1	4
ENSG00000171155	C1GALT1 specific chaperone 1	C1GALT1C1			0.72						1.44	0.92			0.7	0.58	0.59	3	6	0
ENSG00000173369	complement C1q B chain	C1QB			3.17					1.43					3.53	2.91	1.74	3	5	0
ENSG00000187699	chromosome 2 open reading frame 88	C2orf88			-1.89	-1.49					1.23			1.15	2.76	1.43	0.99	3	5	2
ENSG00000114405	chromosome 3 open reading frame 14	C3orf14			1.97				0.69							0.74	0.72	3	4	0
ENSG00000164096	chromosome 4 open reading frame 3	C4orf3			-2.86	-2.84					-0.54			-0.89				3	0	4
ENSG00000205765	chromosome 5 open reading frame 51	C5orf51							-0.63		0.9	1.1		0.98			-1.9	3	3	2
ENSG00000063180	carbonic anhydrase 11	CA11				0.78					-0.62				-0.73			3	1	2
ENSG00000169239	carbonic anhydrase 5B	CA5B	-0.7		-0.7	-0.55								1.22				3	1	3
ENSG00000116161	calcyclin binding protein	CACYBP	0.64		1.22									-0.6			0.66	3	3	1
ENSG00000179218	calreticulin	CALR	0.5		0.56											0.5	0.8	3	4	0
ENSG00000183049	calcium/calmodulin dependent protein kinase ID	CAMK1D			-0.54						-0.78	-0.71			-0.64			3	0	4
ENSG00000152495	calcium/calmodulin dependent protein kinase IV	CAMK4					-0.75						-0.84		-1.1	-0.73		3	0	4
ENSG00000110931	calcium/calmodulin dependent protein kinase kinase 2	CAMKK2				0.62							0.87	0.66			-0.74	3	3	1
ENSG00000014216	calpain 1	CAPN1					0.69						0.83		0.76			3	3	0
ENSG00000105519	calcyphosine	CAPS			-0.75				-0.56					-0.67				3	0	3
ENSG00000105483	caspase recruitment domain family member 8	CARD8							0.71			-0.52		-0.65				3	1	2
ENSG00000147044	calcium/calmodulin dependent serine protein kinase	CASK	-0.68		-0.63				1.6									3	1	2
ENSG00000164305	caspase 3	CASP3	0.64		1.37						0.81							3	3	0
ENSG00000165806	caspase 7	CASP7			1.59						0.64	0.74		0.65				3	4	0
ENSG00000121691	catalase	CAT					-0.66	0.52									-0.52	3	1	2
ENSG00000159228	carbonyl reductase 1	CBR1			0.79							0.65		0.53				3	3	0
ENSG00000145439	carbonyl reductase 4	CBR4				-0.62	-0.62				0.84							3	1	2
ENSG00000141582	chromobox 4	CBX4			-0.56							-0.66		-1.11				3	0	3
ENSG00000175455	coiled-coil domain containing 14	CCDC14	0.54				-0.52							-1.28				3	1	2
ENSG00000108588	coiled-coil domain containing 47	CCDC47					-0.71	-0.55			0.62							3	1	2
ENSG00000175602	coiled-coil domain containing 85B	CCDC85B				0.54	0.51							-0.69			0.77	3	3	1
ENSG00000119242	coiled-coil domain containing 92	CCDC92					0.71				-0.67				0.52			3	2	1
ENSG00000108691	C-C motif chemokine ligand 2	CCL2	1.96			1.2								2.11			3.66	3	4	0
ENSG00000271503	C-C motif chemokine ligand 5	CCL5								0.77	-0.71						0.83	3	2	1
ENSG00000134057	cyclin B1	CCNB1			1.27						1.75				2.46	2.34	2.7	3	5	0
ENSG00000157456	cyclin B2	CCNB2			4.19								1.49		3.55	3.44	3.24	3	5	0
ENSG00000175305	cyclin E2	CCNE2			2.39								0.97		1.27	1.29	1.22	3	5	0
ENSG00000113328	cyclin G1	CCNG1				-0.64						-0.55		-0.5				3	0	3
ENSG00000163660	cyclin L1	CCNL1	-0.64		-0.72									-1.72				3	0	3
ENSG00000129315	cyclin T1	CCNT1				1.21						-0.51		-0.85				3	1	2
ENSG00000112486	C-C motif chemokine receptor 6	CCR6							0.5				-1.27	1.3	-1.11			3	2	2
ENSG00000107771	coiled-coil serine rich protein 2	CCSER2	0.94				-0.52								-0.55			3	1	2
ENSG00000150753	chaperonin containing TCP1 subunit 5	CCT5			0.58		-0.56				0.6							3	2	1
ENSG00000134256	CD101 molecule	CD101						0.8	0.77					1.24			-0.9	3	3	1
ENSG00000170458	CD14 molecule	CD14	-1.28					0.76						0.77	1.15	0.64		3	4	1
ENSG00000134061	CD180 molecule	CD180						0.58			0.91			2.3	0.84			3	4	0
ENSG00000177455	CD19 molecule	CD19			-1.25			0.57						-0.62		0.56		3	2	2
ENSG00000158481	CD1c molecule	CD1C			-1.65						-1.16			-1.66				3	0	3
ENSG00000116824	CD2 molecule	CD2	0.72										-1.22				0.59	3	2	1
ENSG00000012124	CD22 molecule	CD22	-1.4									-0.62		-0.52				3	0	3
ENSG00000185275	CD24 molecule pseudogene 4	CD24P4						0.7		-1.2			2.34					3	2	1
ENSG00000198087	CD2 associated protein	CD2AP	-0.57				-0.54						-1.48					3	0	3
ENSG00000105383	CD33 molecule	CD33					-0.59				-0.7			-0.74	0.53			3	1	3
ENSG00000167286	CD3d molecule	CD3D	1.26		0.51										-0.59		0.61	3	3	1
ENSG00000160654	CD3g molecule	CD3G	1.55			0.57								1.73				3	3	0
ENSG00000169442	CD52 molecule	CD52	1.4		0.54						-0.8							3	2	1
ENSG00000013725	CD6 molecule	CD6	0.72								-0.78				-0.93			3	1	2
ENSG00000110848	CD69 molecule	CD69	-1.14		-1.17									-2.4	-2.3	-1.47		3	0	5
ENSG00000019582	CD74 molecule	CD74							0.68		-0.64				-0.77		-0.55	3	1	3
ENSG00000105369	CD79a molecule	CD79A	-2.15		-1.67			0.55										3	1	2
ENSG00000110651	CD81 molecule	CD81					0.72						-1.51				0.55	3	2	1
ENSG00000153563	CD8a molecule	CD8A	1.91		1.33								-1.6					3	2	1
ENSG00000164045	cell division cycle 25A	CDC25A			1.97						0.69				2.84	3.1	3.2	3	5	0
ENSG00000094804	cell division cycle 6	CDC6									1.1		0.87		3	2.98	2.85	3	5	0
ENSG00000134690	cell division cycle associated 8	CDCA8			2.15						0.84				1.99	1.87	1.8	3	5	0
ENSG00000185324	cyclin dependent kinase 10	CDK10			-0.61								-2.57	-0.59				3	0	3
ENSG00000102225	cyclin dependent kinase 16	CDK16	-0.52										0.81	-0.61				3	1	2
ENSG00000123374	cyclin dependent kinase 2	CDK2			1.34						0.94				0.64		0.6	3	4	0
ENSG00000135446	cyclin dependent kinase 4	CDK4			0.71				-0.58					0.52				3	2	1
ENSG00000111276	cyclin dependent kinase inhibitor 1B	CDKN1B			-1.14								-1.2		-0.62	-0.51		3	0	4
ENSG00000147889	cyclin dependent kinase inhibitor 2A	CDKN2A							0.64	0.74					0.83	1.5	1.64	3	5	0
ENSG00000100526	cyclin dependent kinase inhibitor 3	CDKN3			3.44								1.14		2.98	2.69	2.63	3	5	0
ENSG00000167513	chromatin licensing and DNA replication factor 1	CDT1	2.26		3.54										2.8	2.8	2.74	3	5	0
ENSG00000079385	CEA cell adhesion molecule 1	CEACAM1								0.6			1.13		1.1		0.63	3	4	0
ENSG00000245848	CCAAT enhancer binding protein alpha	CEBPA				0.51	0.78							-1.3			-0.92	3	2	2
ENSG00000115163	centromere protein A	CENPA			2.68						1.49				3.72	3.53	3.37	3	5	0
ENSG00000166451	centromere protein N	CENPN			2.7						0.82				1.1	1.6	1.16	3	5	0
ENSG00000138092	centromere protein O	CENPO			1.6						0.64				1.2	0.82	0.95	3	5	0
ENSG00000203760	centromere protein W	CENPW			2.21						0.92				1.74	1.41	1.17	3	5	0
ENSG00000148019	centrosomal protein 78	CEP78	0.56		1.2									-1.12	-0.59			3	2	2
ENSG00000258890	centrosomal protein 95	CEP95	-0.55				-0.51							-0.51	-0.51			3	0	4
ENSG00000163001	cilia and flagella associated protein 36	CFAP36			-0.66		-0.66								-0.68			3	0	3
ENSG00000156042	cilia and flagella associated protein 70	CFAP70				1.77					0.81					-0.59		3	2	1
ENSG00000197766	complement factor D	CFD	-0.57		-1.27			0.98										3	1	2
ENSG00000167670	chromatin assembly factor 1 subunit A	CHAF1A	0.79		1.58										0.68	0.72	0.67	3	5	0
ENSG00000170004	chromodomain helicase DNA binding protein 3	CHD3	0.65						-1.2		-0.66							3	1	2
ENSG00000149554	checkpoint kinase 1	CHEK1			2.94						1.17				1.65	1.75	1.57	3	5	0
ENSG00000100288	choline kinase beta	CHKB							-0.56				-0.68	-0.51				3	0	3
ENSG00000188419	CHM Rab escort protein	CHM				-0.7	-0.53								-0.51			3	0	3
ENSG00000255112	charged multivesicular body protein 1B	CHMP1B	-1.12		-0.8									-0.64		-0.67		3	0	4
ENSG00000147457	charged multivesicular body protein 7	CHMP7			-1.16				-0.65						-0.77	-0.61		3	0	4
ENSG00000110172	cysteine and histidine rich domain containing 1	CHORDC1				-0.57							-1.15	-0.56				3	0	3
ENSG00000136213	carbohydrate sulfotransferase 12	CHST12	1.76				0.5										0.87	3	3	0
ENSG00000175040	carbohydrate sulfotransferase 2	CHST2			-0.51	-0.76		-1.1		-0.85								3	0	4
ENSG00000099622	cold inducible RNA binding protein	CIRBP	-0.69		-0.63									-0.61	-0.68			3	0	4
ENSG00000145354	CDGSH iron sulfur domain 2	CISD2			0.8						0.6				0.54		0.52	3	4	0
ENSG00000164442	Cbp/p300 interacting transactivator with Glu/Asp rich carboxy-terminal domain 2	CITED2	-0.59		-0.75									-0.62				3	0	3
ENSG00000136108	cytoskeleton associated protein 2	CKAP2	1				-0.62							-0.93				3	1	2
ENSG00000175216	cytoskeleton associated protein 5	CKAP5	0.78		1.3							0.52						3	3	0
ENSG00000173207	CDC28 protein kinase regulatory subunit 1B	CKS1B			1.78						0.8				0.78	0.73	0.82	3	5	0
ENSG00000109572	chloride voltage-gated channel 3	CLCN3	-0.77			-0.52								0.84	0.84			3	2	2
ENSG00000184113	claudin 5	CLDN5					0.59						1.27		2.87	1.23		3	4	0
ENSG00000165682	C-type lectin domain family 1 member B	CLEC1B									1.27		1.43	0.93	3.19	1.3		3	5	0
ENSG00000110852	C-type lectin domain family 2 member B	CLEC2B	0.55						-1.81					-1.2				3	1	2
ENSG00000258227	C-type lectin domain containing 5A	CLEC5A						-2.38					1.72		1.8	0.9		3	3	1
ENSG00000172243	C-type lectin domain containing 7A	CLEC7A	-1.65		-1.24									-0.55			-0.65	3	0	4
ENSG00000213719	chloride intracellular channel 1	CLIC1			0.56					0.54					0.76	0.58		3	4	0
ENSG00000120885	clusterin	CLU					2.17						1.43		4.4	2.77	1.42	3	5	0
ENSG00000187118	C-X9-C motif containing 1	CMC1			0.85						-0.66	-0.52		-0.77				3	1	3
ENSG00000103121	C-X9-C motif containing 2	CMC2	0.66		0.72												0.67	3	3	0
ENSG00000134326	cytidine/uridine monophosphate kinase 2	CMPK2								1.68	1.57	1.61		2.74		1.43	2.26	3	6	0
ENSG00000133313	carnosine dipeptidase 2	CNDP2	0.52		0.56							0.54						3	3	0
ENSG00000100528	cornichon family AMPA receptor auxiliary protein 1	CNIH1					-0.63						-0.67	-1.4				3	0	3
ENSG00000155508	CCR4-NOT transcription complex subunit 8	CNOT8			-0.57		-0.53						-1.5					3	0	3
ENSG00000162852	consortin, connexin sorting protein	CNST	-0.74		-0.67									1.12				3	1	2
ENSG00000106603	cytochrome c oxidase assembly factor 1 homolog	COA1			0.54						0.57			0.96				3	3	0
ENSG00000182871	collagen type XVIII alpha 1 chain	COL18A1							-2.75			-0.65		-1.35	-2.46	-1.32		3	0	5
ENSG00000130309	collagen beta(1-O)galactosyltransferase 1	COLGALT1			-2.97	-2.98	0.56										-0.66	3	1	3
ENSG00000206561	collagen like tail subunit of asymmetric acetylcholinesterase	COLQ			-0.82								-2.2	-0.55	-1.43	-0.68	-0.9	3	0	6
ENSG00000184432	COPI coat complex subunit beta 2	COPB2			0.75						0.96			0.85				3	3	0
ENSG00000181789	COPI coat complex subunit gamma 1	COPG1					0.72				0.63			0.65				3	3	0
ENSG00000163050	coenzyme Q8A	COQ8A			-0.72					-0.73					-0.61	-0.61		3	0	4
ENSG00000102879	coronin 1A	CORO1A	0.95		0.64		0.81											3	3	0
ENSG00000262246	coronin 7	CORO7	-0.51		-0.61		0.7											3	1	2
ENSG00000178741	cytochrome c oxidase subunit 5A	COX5A	0.63		0.93									-0.81	0.68	0.67	0.84	3	5	1
ENSG00000111775	cytochrome c oxidase subunit 6A1	COX6A1	0.53		0.69										0.69	0.6	0.75	3	5	0
ENSG00000176340	cytochrome c oxidase subunit 8A	COX8A	0.77		0.84										1	0.69	0.66	3	5	0
ENSG00000135678	carboxypeptidase M	CPM						-0.69			-0.5						-1.46	3	0	3
ENSG00000106066	carboxypeptidase vitellogenic like	CPVL					-0.81	1.31						-0.92			-1.6	3	1	3
ENSG00000117322	complement C3d receptor 2	CR2			-0.73								-2.94			-0.95		3	0	3
ENSG00000164463	CREB3 regulatory factor	CREBRF	-0.65		-0.82										-0.58			3	0	3
ENSG00000137504	CREB/ATF bZIP transcription factor	CREBZF					-0.63						-2.2	-0.95	-0.68			3	0	4
ENSG00000143162	cellular repressor of E1A stimulated genes 1	CREG1	-0.79						-0.81						1.11	0.86		3	2	2
ENSG00000184164	cysteine rich with EGF like domains 2	CRELD2			0.76						0.82	0.58			1.9	0.92	1.25	3	6	0
ENSG00000103196	cysteine rich secretory protein LCCL domain containing 2	CRISPLD2	-1.5				0.96								0.97	0.83	-1.41	3	3	2
ENSG00000005469	carnitine O-octanoyltransferase	CROT			0.81								-0.66		-1.5	-0.54		3	1	3
ENSG00000184371	colony stimulating factor 1	CSF1						-0.64					0.97	-0.88	0.96		1.4	3	3	2
ENSG00000198223	colony stimulating factor 2 receptor subunit alpha	CSF2RA	-1.18		-0.7												-0.81	3	0	3
ENSG00000214756	citrate synthase lysine methyltransferase	CSKMT	-0.81		1.84										-1.1	-0.95		3	1	3
ENSG00000144655	cysteine and serine rich nuclear protein 1	CSRNP1	-1.5		-1.34									-1.18				3	0	3
ENSG00000077984	cystatin F	CST7	1.55								-0.69			-1.12	0.84		0.77	3	3	2
ENSG00000064601	cathepsin A	CTSA					1.59						0.86	0.6	1.7	0.98		3	5	0
ENSG00000174080	cathepsin F	CTSF			-0.72	0.58			-0.73					-1.31	-0.9			3	1	4
ENSG00000100448	cathepsin G	CTSG			0.88								2.87	-1.38	3.7	2.15		3	4	1
ENSG00000163131	cathepsin S	CTSS									-0.59		-1.12				-0.82	3	0	3
ENSG00000101160	cathepsin Z	CTSZ	-0.54										1.39		0.99			3	2	1
ENSG00000085733	cortactin	CTTN									1.2		1.27	0.68	3.3	1.31	1.4	3	6	0
ENSG00000163734	C-X-C motif chemokine ligand 3	CXCL3						-2.16				-1.9			1.34			3	1	2
ENSG00000163735	C-X-C motif chemokine ligand 5	CXCL5	-1.62					-3.16							2.97	1.97	0.85	3	3	2
ENSG00000169429	C-X-C motif chemokine ligand 8	CXCL8			-3.63			-1.73				-1.7						3	0	3
ENSG00000163464	C-X-C motif chemokine receptor 1	CXCR1					1.21						3.9	-1.4				3	2	1
ENSG00000186810	C-X-C motif chemokine receptor 3	CXCR3	2.28		1.27												0.85	3	3	0
ENSG00000159348	cytochrome b5 reductase 1	CYB5R1			-0.76		0.52								0.69			3	2	1
ENSG00000071967	cytochrome b reductase 1	CYBRD1			-1.59		-0.88							-1.2			-1.87	3	0	4
ENSG00000135929	cytochrome P450 family 27 subfamily A member 1	CYP27A1			-1.81								2.54				-2.4	3	1	2
ENSG00000186529	cytochrome P450 family 4 subfamily F member 3	CYP4F3					2.18						4.5	-2.15	1.93			3	3	1
ENSG00000001630	cytochrome P450 family 51 subfamily A member 1	CYP51A1						-0.73		1.45				-0.51	0.76	0.59		3	3	2
ENSG00000120306	cysteine rich transmembrane module containing 1	CYSTM1	-0.64				0.68							-1.31	1.34	0.76	0.65	3	4	2
ENSG00000165617	dishevelled binding antagonist of beta catenin 1	DACT1			-0.88		-0.87										1.13	3	1	2
ENSG00000035664	death associated protein kinase 2	DAPK2					0.56						1.9		0.73			3	3	0
ENSG00000105516	D-box binding PAR bZIP transcription factor	DBP			-0.99						-0.57				-1.12	-0.78		3	0	4
ENSG00000138231	debranching RNA lariats 1	DBR1			0.68								-1.8		-0.7	-0.61		3	1	3
ENSG00000198876	DDB1 and CUL4 associated factor 12	DCAF12				-2.36					0.81			1.24	2.24	1.48	0.94	3	5	1
ENSG00000198924	DNA cross-link repair 1A	DCLRE1A			1.54				0.62					1.26				3	3	0
ENSG00000110063	decapping enzyme, scavenger	DCPS			0.73						0.87				0.76	0.72	0.92	3	5	0
ENSG00000109184	defective in cullin neddylation 1 domain containing 4	DCUN1D4			-0.52	-0.54	-1.1								-0.79			3	0	4
ENSG00000137692	defective in cullin neddylation 1 domain containing 5	DCUN1D5			0.83						0.64				0.51			3	3	0
ENSG00000079785	DEAD-box helicase 1	DDX1					-0.56				0.72		-0.92					3	1	2
ENSG00000215301	DEAD-box helicase 3 X-linked	DDX3X			-0.64				-0.52					-0.91	-0.69	-0.66		3	0	5
ENSG00000067048	DEAD-box helicase 3 Y-linked	DDX3Y	-2.94	-2.39									3.82	-4.62			-14.16	3	1	4
ENSG00000107201	DExD/H-box helicase 58	DDX58			1.2					0.97				0.77	-0.75		1.4	3	4	1
ENSG00000140995	differentially expressed in FDCP 8 homolog	DEF8			-1.9		0.63							-0.97				3	1	2
ENSG00000239839	defensin alpha 3	DEFA3						1.12					5.21	-1.83				3	2	1
ENSG00000124795	DEK proto-oncogene	DEK				-0.52	-0.62							-1.9				3	0	3
ENSG00000205744	DENN domain containing 1C	DENND1C	0.6								-0.55			-0.91				3	1	2
ENSG00000174839	DENN domain containing 6A	DENND6A	-0.51			-0.62								0.79				3	1	2
ENSG00000024526	DEP domain containing 1	DEPDC1			1.3						1.9				3.44	3.51	3.25	3	5	0
ENSG00000035499	DEP domain containing 1B	DEPDC1B			1.44						1.56				2.9	2.85	2.65	3	5	0
ENSG00000145214	diacylglycerol kinase theta	DGKQ							0.64		-0.58			-0.71				3	1	2
ENSG00000184047	diablo IAP-binding mitochondrial protein	DIABLO			0.58								-0.54				0.53	3	2	1
ENSG00000154511	divergent protein kinase domain 1A	DIPK1A					-0.59				0.74						0.55	3	2	1
ENSG00000151208	discs large MAGUK scaffold protein 5	DLG5					-0.71						-2.47		-0.72		-0.64	3	0	4
ENSG00000086061	DnaJ heat shock protein family (Hsp40) member A1	DNAJA1	-0.75		1									-1.52	-0.88	-0.82		3	1	4
ENSG00000090520	DnaJ heat shock protein family (Hsp40) member B11	DNAJB11			0.71						0.98			-1.41	0.72	0.68	0.9	3	5	1
ENSG00000170946	DnaJ heat shock protein family (Hsp40) member C24	DNAJC24				-0.53	-0.53								-0.7			3	0	3
ENSG00000147459	dedicator of cytokinesis 5	DOCK5	0.79		1.17									-0.64	0.55	0.61	-0.83	3	4	2
ENSG00000107099	dedicator of cytokinesis 8	DOCK8				-0.55			0.51					1.4			-0.8	3	2	2
ENSG00000147443	docking protein 2	DOK2					0.52	0.52			-0.54							3	2	1
ENSG00000159147	downstream neighbor of SON	DONSON			1.92						1.21				0.85	0.83	0.81	3	5	0
ENSG00000156171	DNA damage regulated autophagy modulator 2	DRAM2			-0.58		-0.57							-0.71				3	0	3
ENSG00000134755	desmocollin 2	DSC2	-1.33										2.27				-2.82	3	1	2
ENSG00000143476	denticleless E3 ubiquitin protein ligase homolog	DTL	4.54		1.81										3.24	3.2	2.99	3	5	0
ENSG00000168393	deoxythymidylate kinase	DTYMK				-1			0.52						0.83	0.6	0.77	3	4	1
ENSG00000158716	dual specificity phosphatase 23	DUSP23			0.52						-0.65			-1.2				3	1	2
ENSG00000139318	dual specificity phosphatase 6	DUSP6			-0.99				-0.87						0.9	0.78		3	2	2
ENSG00000107404	dishevelled segment polarity protein 1	DVL1							0.6		-0.6			-0.63				3	1	2
ENSG00000088986	dynein light chain LC8-type 1	DYNLL1			0.66						0.56			0.65				3	3	0
ENSG00000165169	dynein light chain Tctex-type 3	DYNLT3			-0.62								-0.75	-1.24				3	0	3
ENSG00000127334	dual specificity tyrosine phosphorylation regulated kinase 2	DYRK2					-0.67						-1.55		-1.5	-0.62		3	0	4
ENSG00000135636	dysferlin	DYSF					1.15						2.2		1.89	1.56		3	4	0
ENSG00000007968	E2F transcription factor 2	E2F2			2.1						1.31			1.62	2.31	1.76	1.35	3	6	0
ENSG00000165891	E2F transcription factor 7	E2F7			1.17						1.4				2.59	2.48	2.89	3	5	0
ENSG00000145088	ELL associated factor 2	EAF2				-0.57					1.8				0.66	0.58	0.58	3	4	1
ENSG00000147155	EBP cholestenol delta-isomerase	EBP			1.2								0.74				0.75	3	3	0
ENSG00000114346	epithelial cell transforming 2	ECT2			1.26						1.75			1.27	0.5	0.84	0.69	3	6	0
ENSG00000102189	early endosome antigen 1	EEA1					-0.62						-1.28	-0.61				3	0	3
ENSG00000114942	eukaryotic translation elongation factor 1 beta 2	EEF1B2					-0.56						-0.66	-1.15				3	0	3
ENSG00000213261	eukaryotic translation elongation factor 1 beta 2 pseudogene 6	EEF1B2P6			-4.9	-4.38	-0.56						-0.66					3	0	4
ENSG00000142634	EF-hand domain family member D2	EFHD2	0.64								-0.62			-0.62				3	1	2
ENSG00000255302	EP300 interacting inhibitor of differentiation 1	EID1			0.6								-0.92	-1.3				3	1	2
ENSG00000176401	EP300 interacting inhibitor of differentiation 2B	EID2B			-1.3		-0.62								-0.72			3	0	3
ENSG00000173812	eukaryotic translation initiation factor 1	EIF1	-0.69		-0.77									-1.7				3	0	3
ENSG00000173674	eukaryotic translation initiation factor 1A X-linked	EIF1AX				-0.56							-1.6	-0.74			0.62	3	1	3
ENSG00000114784	eukaryotic translation initiation factor 1B	EIF1B	-0.66		-0.56									-0.64				3	0	3
ENSG00000172071	eukaryotic translation initiation factor 2 alpha kinase 3	EIF2AK3	-0.83										-1.26	-0.65				3	0	3
ENSG00000143486	eukaryotic translation initiation factor 2D	EIF2D			-2.11	-2.36			-0.62					-0.61				3	0	4
ENSG00000125977	eukaryotic translation initiation factor 2 subunit beta	EIF2S2	0.53		1.1										0.55			3	3	0
ENSG00000180574	eukaryotic translation initiation factor 2 subunit gamma B	EIF2S3B						-0.85					-2.53				-3	3	0	3
ENSG00000104408	eukaryotic translation initiation factor 3 subunit E	EIF3E					-0.5						-0.72	-0.99				3	0	3
ENSG00000233426	eukaryotic translation initiation factor 3 subunit F pseudogene 3	EIF3FP3				1.9						-0.54					-2.79	3	1	2
ENSG00000197561	elastase, neutrophil expressed	ELANE					0.86						5.8	-1.34	4.15	2.2		3	4	1
ENSG00000118985	elongation factor for RNA polymerase II 2	ELL2	-0.72						1.1					-0.7	1.45	1.26	1.75	3	4	2
ENSG00000070061	elongator complex protein 1	ELP1			1.99	2.21	-0.54						-0.9					3	2	2
ENSG00000125037	ER membrane protein complex subunit 3	EMC3				-1.51							0.69		0.55			3	2	1
ENSG00000128463	ER membrane protein complex subunit 4	EMC4				-3.21	-0.51										0.52	3	1	2
ENSG00000134531	epithelial membrane protein 1	EMP1					-0.73	-1.17							2.6	1.46	1.87	3	3	2
ENSG00000074800	enolase 1	ENO1			0.78				-0.75						0.64			3	2	1
ENSG00000111674	enolase 2	ENO2			-1.63		0.8		-0.59									3	1	2
ENSG00000145293	enolase-phosphatase 1	ENOPH1			0.58		-0.57						-1.3					3	1	2
ENSG00000163508	eomesodermin	EOMES	2.9								-0.6			0.56				3	2	1
ENSG00000224032	EPB41L4A antisense RNA 1	EPB41L4A-AS1			-0.55				-0.79					-0.84				3	0	3
ENSG00000120616	enhancer of polycomb homolog 1	EPC1	-0.5		-0.57												0.54	3	1	2
ENSG00000116106	EPH receptor A4	EPHA4			-1.38							-0.98			-0.79			3	0	3
ENSG00000164308	endoplasmic reticulum aminopeptidase 2	ERAP2	0.55		-1	-1.95							-1.78					3	1	3
ENSG00000124882	epiregulin	EREG	-1.86					-0.64						-3.22				3	0	3
ENSG00000178607	endoplasmic reticulum to nucleus signaling 1	ERN1	-0.57		-0.51										-0.62	-0.65		3	0	4
ENSG00000135476	extra spindle pole bodies like 1, separase	ESPL1			1.25						-0.6				2.82	2.8	2.68	3	4	1
ENSG00000140374	electron transfer flavoprotein subunit alpha	ETFA			0.7						0.95				0.94	0.53		3	4	0
ENSG00000105379	electron transfer flavoprotein subunit beta	ETFB			0.55								0.93	0.73	0.85	0.67	0.6	3	6	0
ENSG00000134954	ETS proto-oncogene 1, transcription factor	ETS1						-1.13					-1.75		-1.1			3	0	3
ENSG00000117036	ETS variant transcription factor 3	ETV3	-0.82		-0.86											-0.75		3	0	3
ENSG00000126860	ecotropic viral integration site 2A	EVI2A			-0.91	-0.6				0.77				-0.74				3	1	3
ENSG00000123737	exosome component 9	EXOSC9			0.55						0.6			-0.79			0.6	3	3	1
ENSG00000124491	coagulation factor XIII A chain	F13A1			-1.71						0.85			0.77	2.18	1.25		3	4	1
ENSG00000181104	coagulation factor II thrombin receptor	F2R	1.34										-1.52	0.57	0.7			3	3	1
ENSG00000175182	family with sequence similarity 131 member A	FAM131A			-0.57						-0.54						-0.55	3	0	3
ENSG00000170074	family with sequence similarity 153 member A	FAM153A				-0.82	-0.84							-0.63				3	0	3
ENSG00000198780	family with sequence similarity 169 member A	FAM169A	-1.4				-0.66							-0.93	-1.55	-0.57		3	0	5
ENSG00000177706	FAM20C golgi associated secretory pathway kinase	FAM20C				0.62			0.84					1.3	2.11	0.86		3	5	0
ENSG00000124098	family with sequence similarity 210 member B	FAM210B			-1.45						-0.85	-0.79		-0.58	1.24	0.56		3	2	4
ENSG00000005238	family with sequence similarity 214 member B	FAM214B			-1.79	-1.77	0.63								0.56			3	2	2
ENSG00000231528	family with sequence similarity 225 member A	FAM225A			0.78							0.86		1.54		1.36		3	4	0
ENSG00000226777	family with sequence similarity 30 member A	FAM30A			-0.71			0.51							0.81		0.89	3	3	1
ENSG00000221829	FA complementation group G	FANCG			1.6				0.54						0.52	0.58	0.66	3	5	0
ENSG00000140525	FA complementation group I	FANCI	1.59		2.21										1.1	1.28	0.96	3	5	0
ENSG00000179115	phenylalanyl-tRNA synthetase subunit alpha	FARSA			0.91							0.54		1.2				3	3	0
ENSG00000165140	fructose-bisphosphatase 1	FBP1	-0.71					-2.29							0.98	0.54		3	2	2
ENSG00000138081	F-box protein 11	FBXO11			-0.68				0.51		-0.76	-0.75						3	1	3
ENSG00000167196	F-box protein 22	FBXO22			0.66		-0.68				0.6							3	2	1
ENSG00000112029	F-box protein 5	FBXO5			2.6						1.16				1	1.22	1.16	3	5	0
ENSG00000116663	F-box protein 6	FBXO6			1.84					0.81				0.53		0.55	0.9	3	5	0
ENSG00000159069	F-box and WD repeat domain containing 5	FBXW5	0.53				0.66							-0.52				3	2	1
ENSG00000186431	Fc fragment of IgA receptor	FCAR	-1.34		-0.82	-0.62		-0.77										3	0	4
ENSG00000275395	Fc fragment of IgG binding protein	FCGBP			-1.58						-0.59				-0.98	-0.84	-1.6	3	0	5
ENSG00000244682	Fc fragment of IgG receptor IIc (gene/pseudogene)	FCGR2C					0.89					1.2			-1.13	-0.78		3	2	2
ENSG00000132704	Fc receptor like 2	FCRL2			-1.39								-1.23	-0.57			-0.96	3	0	4
ENSG00000143297	Fc receptor like 5	FCRL5			-1.7						1.2				1.33	1.2	0.94	3	4	1
ENSG00000149557	fasciculation and elongation protein zeta 1	FEZ1					-0.81				-0.83	-0.77			-1.37			3	0	4
ENSG00000127084	FYVE, RhoGEF and PH domain containing 3	FGD3					0.67				-0.6				-0.63			3	1	2
ENSG00000137441	fibroblast growth factor binding protein 2	FGFBP2	2.41								-1.5			-1.44	-1.1			3	1	3
ENSG00000000938	FGR proto-oncogene, Src family tyrosine kinase	FGR					0.63	-0.69									-0.67	3	1	2
ENSG00000189283	fragile histidine triad diadenosine triphosphatase	FHIT					-0.79				-0.68	-0.67			-1.28			3	0	4
ENSG00000132436	fidgetin like 1	FIGNL1			0.73						0.91				-0.77			3	2	1
ENSG00000196924	filamin A	FLNA	0.97				1.6							0.6			-0.73	3	3	1
ENSG00000136068	filamin B	FLNB	-0.58		-2.68	-2.45								1.35				3	1	3
ENSG00000132589	flotillin 2	FLOT2			-3.91	-4.28	0.8						1.4					3	2	2
ENSG00000119686	FLVCR heme transporter 2	FLVCR2			-2.41	-2.27		-0.56						1.36	1.59	0.99	-0.59	3	3	4
ENSG00000161791	formin like 3	FMNL3			-0.82	-0.52					-0.54	-0.55			-1.1	-0.78	-0.67	3	0	7
ENSG00000102531	fibronectin type III domain containing 3A	FNDC3A				1.13	-0.81				0.61							3	2	1
ENSG00000075420	fibronectin type III domain containing 3B	FNDC3B						-0.69			0.61			0.58	0.6	0.52		3	4	1
ENSG00000188352	focadhesin	FOCAD				-0.51					0.74			0.98				3	2	1
ENSG00000110203	folate receptor gamma	FOLR3			-3.15								2.72		1.6	1.95		3	3	1
ENSG00000125740	FosB proto-oncogene, AP-1 transcription factor subunit	FOSB	-2.7		-4.8	-4.89								-3.33	-1.59	-1.61		3	0	6
ENSG00000075426	FOS like 2, AP-1 transcription factor subunit	FOSL2	-0.75			-1.6								-0.57				3	0	3
ENSG00000111206	forkhead box M1	FOXM1			1.6						1.4				3.25	3.12	2.78	3	5	0
ENSG00000171049	formyl peptide receptor 2	FPR2	-0.96					-1.56							1.74	0.67	-0.68	3	2	3
ENSG00000181274	FRAT regulator of WNT signaling pathway 2	FRAT2			-3.2	-3.41	0.89										-0.6	3	1	3
ENSG00000172159	FERM domain containing 3	FRMD3			-1.41	-1.2					1.3	1.54		1.46	2.12	1.7		3	5	2
ENSG00000075618	fascin actin-bundling protein 1	FSCN1			-1.95	-2.8		-0.67						-0.78	1.4	0.7		3	2	4
ENSG00000167996	ferritin heavy chain 1	FTH1	-1.55		-2.2	-1.1								-1.42				3	0	4
ENSG00000179163	alpha-L-fucosidase 1	FUCA1			-2.37	-2.47		2.12									-0.58	3	1	3
ENSG00000033170	fucosyltransferase 8	FUT8							0.94		0.67			0.86	0.54		0.68	3	5	0
ENSG00000122068	forty-two-three domain containing 1	FYTTD1	-0.6		-0.82	-0.63	-0.66											3	0	4
ENSG00000180340	frizzled class receptor 2	FZD2			-1.36	-0.83		0.97									-1.2	3	1	3
ENSG00000171298	glucosidase alpha, acid	GAA			-1.59		0.82										-0.61	3	1	2
ENSG00000143891	galactose mutarotase	GALM	1.75			-0.61								0.82			0.77	3	3	1
ENSG00000119514	polypeptide N-acetylgalactosaminyltransferase 12	GALNT12				-0.86	-0.94								-1.1	-0.55		3	0	4
ENSG00000089597	glucosidase II alpha subunit	GANAB	0.65			-3.12	0.63											3	2	1
ENSG00000175857	GRB2 binding adaptor protein, transmembrane	GAPT	-1.7		-1.37									-0.67			-0.73	3	0	4
ENSG00000171766	glycine amidinotransferase	GATM				1.82		0.69									-0.76	3	2	1
ENSG00000177628	glucosylceramidase beta	GBA									0.57	0.83	0.86		0.55			3	4	0
ENSG00000160766	glucosylceramidase beta pseudogene 1	GBAP1			1.5	1.18					0.57	0.83	0.86					3	5	0
ENSG00000225492	guanylate binding protein 1 pseudogene 1	GBP1P1					0.72					1.75					1.88	3	3	0
ENSG00000115271	grancalcin	GCA			-3.4	-3.73							1.53	-0.74	0.52		-0.82	3	2	4
ENSG00000006007	glycerophosphodiester phosphodiesterase 1	GDE1	0.54			-1.45	0.54											3	2	1
ENSG00000203879	GDP dissociation inhibitor 1	GDI1				1.78				-0.6				-0.5				3	1	2
ENSG00000165702	growth factor independent 1B transcriptional repressor	GFI1B				1.27	1.2							1.8	2.77	1.42	1.4	3	6	0
ENSG00000168546	GDNF family receptor alpha 2	GFRA2				-0.78			0.54							-0.71	-2.2	3	1	3
ENSG00000006625	gamma-glutamylcyclotransferase	GGCT			0.95						0.76						0.51	3	3	0
ENSG00000213203	GTPase, IMAP family member 1	GIMAP1	0.54			-0.65										-0.62		3	1	2
ENSG00000133574	GTPase, IMAP family member 4	GIMAP4	1.5			-1.35								1.83	-0.74			3	2	2
ENSG00000196329	GTPase, IMAP family member 5	GIMAP5	0.54						-1.28					1.8	-1.32	-1.11	-0.77	3	2	4
ENSG00000133561	GTPase, IMAP family member 6	GIMAP6	0.84		1.54	1.41								1.61	-0.96	-0.77		3	4	2
ENSG00000179144	GTPase, IMAP family member 7	GIMAP7				-1.8					0.73	0.7		1.8	-0.9	-0.73		3	3	3
ENSG00000171115	GTPase, IMAP family member 8	GIMAP8			-2.79	-3.9						1.29		1.22	-1.42	-1.2	-1.16	3	2	5
ENSG00000131153	GINS complex subunit 2	GINS2			2.92								3.29		2.92	2.81	2.7	3	5	0
ENSG00000198814	glycerol kinase	GK	-1.15					-0.52						-0.73	0.95			3	1	3
ENSG00000119392	GLE1 RNA export mediator	GLE1			0.98	0.83					0.51		-0.84					3	3	1
ENSG00000174842	glomulin, FKBP associated protein	GLMN			1.67	1.35	-0.63								-0.6			3	2	2
ENSG00000182512	glutaredoxin 5	GLRX5				-2.64			0.58					-0.8	1.48	0.75	0.89	3	4	2
ENSG00000151948	glycosyltransferase 1 domain containing 1	GLT1D1				3.3	0.67								0.73	0.53	-0.84	3	4	1
ENSG00000135821	glutamate-ammonia ligase	GLUL	-0.91										0.79		1.26	0.8		3	3	1
ENSG00000162419	glucocorticoid modulatory element binding protein 1	GMEB1			1.41	1.59							1.15	0.95				3	4	0
ENSG00000146535	G protein subunit alpha 12	GNA12				1.65						-0.58					-0.5	3	1	2
ENSG00000120063	G protein subunit alpha 13	GNA13				-2.22		-0.57					-1.5					3	0	3
ENSG00000156052	G protein subunit alpha q	GNAQ	-1.1		-1.29	-1.2									0.65			3	1	3
ENSG00000087460	GNAS complex locus	GNAS					0.67						0.88		0.51			3	3	0
ENSG00000172354	G protein subunit beta 2	GNB2			4.3	4.56	1.44								0.7			3	4	0
ENSG00000186469	G protein subunit gamma 2	GNG2				-2.83			0.52					-0.51				3	1	2
ENSG00000174021	G protein subunit gamma 5	GNG5	-0.62		-0.99									-1.3	0.88	0.73		3	2	3
ENSG00000176533	G protein subunit gamma 7	GNG7	-1.72		-2.5	-1.46								-0.66				3	0	4
ENSG00000115523	granulysin	GNLY				0.58							-1.59	-0.78	-0.77		0.82	3	2	3
ENSG00000135677	glucosamine (N-acetyl)-6-sulfatase	GNS			-3.63	-3.45							-2.63				-0.9	3	0	4
ENSG00000175265	golgin A8 family member A	GOLGA8A			-1.73	-1.75	-0.82							-1.19				3	0	4
ENSG00000173230	golgin B1	GOLGB1	-0.65		-1.98	-1.28								-0.63				3	0	4
ENSG00000135052	golgi membrane protein 1	GOLM1				2.17						1.24		-0.74			-1.1	3	2	2
ENSG00000170270	GON7 subunit of KEOPS complex	GON7			1.2		-0.63										0.58	3	2	1
ENSG00000105220	glucose-6-phosphate isomerase	GPI	0.57			-3.21	0.66											3	2	1
ENSG00000183484	G protein-coupled receptor 132	GPR132			-1.23	-0.78	0.5							1.34	-1.1	-1.36		3	2	4
ENSG00000125245	G protein-coupled receptor 18	GPR18				-1.9			-1.22					0.87	-2.1	-1.58		3	1	4
ENSG00000152749	G protein-coupled receptor 180	GPR180				-1.24	-0.63				0.97	0.74						3	2	2
ENSG00000169727	G protein pathway suppressor 1	GPS1	0.6				0.61						-1.35					3	2	1
ENSG00000121957	G protein signaling modulator 2	GPSM2			3.47	3.52					0.64			0.62	0.74	0.63		3	6	0
ENSG00000166123	glutamic--pyruvic transaminase 2	GPT2				4.33					0.56				0.8	1.4	0.81	3	5	0
ENSG00000154016	GRB2 related adaptor protein	GRAP			-0.64				-0.62						-1.62	-1.15	-0.76	3	0	5
ENSG00000100351	GRB2 related adaptor protein 2	GRAP2	1.2				0.87							0.9	0.98			3	4	0
ENSG00000161835	general receptor for phosphoinositides 1 associated scaffold protein	GRASP	-2.4								-0.6			-0.95				3	0	3
ENSG00000106070	growth factor receptor bound protein 10	GRB10				0.65							1.8		2.36	1.74		3	4	0
ENSG00000125388	G protein-coupled receptor kinase 4	GRK4			0.84	1.4							1.44		0.81	0.56		3	5	0
ENSG00000132463	G-rich RNA sequence binding factor 1	GRSF1				-2.42	-0.64						-0.96					3	0	3
ENSG00000186088	gamma-secretase activating protein	GSAP			-2.16	-1.96			-0.91					-0.99	-0.61		-0.61	3	0	6
ENSG00000137947	general transcription factor IIB	GTF2B	-0.76			-1.63										-0.78		3	0	3
ENSG00000145736	general transcription factor IIH subunit 2	GTF2H2				0.92					0.84	0.93		0.61				3	4	0
ENSG00000272645	general transcription factor IIi pseudogene 20	GTF2IP20	-0.69				0.69								-0.65			3	1	2
ENSG00000119041	general transcription factor IIIC subunit 3	GTF3C3				-2.3	-0.88						-0.76					3	0	3
ENSG00000178605	GTP binding protein 6 (putative)	GTPBP6				-1.8					-0.52			-0.69				3	0	3
ENSG00000169919	glucuronidase beta	GUSB				-0.84			0.59				0.68					3	2	1
ENSG00000254838	GTPase, very large interferon inducible pseudogene 1	GVINP1	1.8		-1.94	-2.74									-0.88			3	1	3
ENSG00000163754	glycogenin 1	GYG1				-3.29							1.5		0.61			3	2	1
ENSG00000113088	granzyme K	GZMK	1.77						-1.76				-1.52					3	1	2
ENSG00000189060	H1.0 linker histone	H1-0			-1.85	-1.59							1.51		1.48	1.8		3	3	2
ENSG00000124575	H1.3 linker histone, cluster member	H1-3							-1.33				1.35		1.67	1.46	1.3	3	4	1
ENSG00000184357	H1.5 linker histone, cluster member	H1-5	3.59		1.76	1.85									3.35	3.21	3.19	3	6	0
ENSG00000196747	H2A clustered histone 13	H2AC13	2.41										0.95		3.21	1.99	2.8	3	5	0
ENSG00000158373	H2B clustered histone 5	H2BC5								1.23			1.56		2.98	1.71	1.56	3	5	0
ENSG00000277224	H2B clustered histone 7	H2BC7			1.69	1.2							0.99		2.51	2.24	1.79	3	6	0
ENSG00000275713	H2B clustered histone 9	H2BC9				-0.68							1.78		3.37	1.8	2.16	3	4	1
ENSG00000197409	H3 clustered histone 4	H3C4					1.87			0.89			1.51					3	3	0
ENSG00000273983	H3 clustered histone 8	H3C8			1.63	1.43							2.14			3.14		3	4	0
ENSG00000217862	H4 clustered histone 10, pseudogene	H4C10P					1.38				1.46		1.6					3	3	0
ENSG00000197238	H4 clustered histone 11	H4C11	1.6		2.15	1.43											1.5	3	4	0
ENSG00000278705	H4 clustered histone 2	H4C2			5.24	4.78							2.32			1.48		3	4	0
ENSG00000158406	H4 clustered histone 8	H4C8					1.48				1.1				3.69	1.92	1.53	3	5	0
ENSG00000130956	hyaluronan binding protein 4	HABP4			-1.7							-0.6			-0.85	-0.52		3	0	4
ENSG00000085382	HECT domain and ankyrin repeat containing E3 ubiquitin protein ligase 1	HACE1			2.5	2.68	-0.86								-0.64			3	2	2
ENSG00000084110	histidine ammonia-lyase	HAL			-0.89	-0.67							1.21	-1.3			-1.93	3	1	4
ENSG00000112855	histidyl-tRNA synthetase 2, mitochondrial	HARS2			-2.3	-2.62			-0.52						-0.52			3	0	4
ENSG00000177602	histone H3 associated protein kinase	HASPIN			1.1	0.55					0.68				1.97	1.88		3	5	0
ENSG00000152240	HAUS augmin like complex subunit 1	HAUS1			0.73		-0.66								0.56	0.54	0.62	3	4	1
ENSG00000135077	hepatitis A virus cellular receptor 2	HAVCR2	0.86			-0.52								0.79				3	2	1
ENSG00000113070	heparin binding EGF like growth factor	HBEGF	-1.79					-0.6						-1.2	1.44			3	1	3
ENSG00000180353	hematopoietic cell-specific Lyn substrate 1	HCLS1			-4.13	-4.86	0.73							-0.69				3	1	3
ENSG00000143321	heparin binding growth factor	HDGF				-1.42	0.52								0.6			3	2	1
ENSG00000115677	high density lipoprotein binding protein	HDLBP	0.66										0.91		0.52			3	3	0
ENSG00000119285	HEAT repeat containing 1	HEATR1	-0.53			-1.86									-0.54			3	0	3
ENSG00000051620	heme binding protein 2	HEBP2			-2.45	-1.74							0.75		0.53			3	2	2
ENSG00000119969	helicase, lymphoid specific	HELLS			1.38	0.83					1.26				1	1	1.8	3	6	0
ENSG00000103657	HECT and RLD domain containing E3 ubiquitin protein ligase family member 1	HERC1			-1.51	-1.45							-0.85	1.3				3	1	3
ENSG00000276550	hect domain and RLD 2 pseudogene 2	HERC2P2					-0.63				0.53			-0.84	-1.72	-1.37		3	1	4
ENSG00000138642	HECT and RLD domain containing E3 ubiquitin protein ligase family member 6	HERC6				1.71				1.18				2.23		0.51	1.49	3	5	0
ENSG00000106049	3-hydroxyisobutyrate dehydrogenase	HIBADH				-1.2	-0.59		-0.51									3	0	3
ENSG00000100644	hypoxia inducible factor 1 subunit alpha	HIF1A	-0.54						-0.76					-0.98	0.76			3	1	3
ENSG00000146066	HIG1 hypoxia inducible domain family member 2A	HIGD2A			-3.64	-4.32			-0.73					-0.58				3	0	4
ENSG00000127946	huntingtin interacting protein 1	HIP1			-0.73			-0.52							1.13			3	1	2
ENSG00000064393	homeodomain interacting protein kinase 2	HIPK2	-1.5		-3.5	-2.77									0.62			3	1	3
ENSG00000110422	homeodomain interacting protein kinase 3	HIPK3	-0.51										-1.92	0.68	-0.55		-1.9	3	1	4
ENSG00000127124	HIVEP zinc finger 3	HIVEP3			1.18						-0.53			1.23				3	2	1
ENSG00000123485	Holliday junction recognition protein	HJURP			5.24	4.25					1.5			2.43	3.54	3.14	3.2	3	7	0
ENSG00000160883	hexokinase 3	HK3			-2.76	-2.38	1.1								0.74		-1.4	3	2	3
ENSG00000204257	major histocompatibility complex, class II, DM alpha	HLA-DMA									-0.71		-1.35	-0.85				3	0	3
ENSG00000204252	major histocompatibility complex, class II, DO alpha	HLA-DOA			-1				1.6					-0.63	-0.7	-0.5	-0.65	3	1	5
ENSG00000224557	major histocompatibility complex, class II, DP beta 2 (pseudogene)	HLA-DPB2				4.3					-0.62						1.57	3	2	1
ENSG00000237541	major histocompatibility complex, class II, DQ alpha 2	HLA-DQA2			-3.72						-2.27	-1.57			-2.68	-2.27		3	0	5
ENSG00000204287	major histocompatibility complex, class II, DR alpha	HLA-DRA									-0.8		-1.78		-0.98	-0.61	-0.64	3	0	5
ENSG00000204632	major histocompatibility complex, class I, G	HLA-G			1.18	1.65	0.55							-0.92				3	3	1
ENSG00000071794	helicase like transcription factor	HLTF					-0.79				0.64		-1.14					3	1	2
ENSG00000256269	hydroxymethylbilane synthase	HMBS			0.82								0.6		0.96	0.65	0.61	3	5	0
ENSG00000140382	high mobility group 20A	HMG20A				0.96					0.66		-0.87					3	2	1
ENSG00000064961	high mobility group 20B	HMG20B			-2.34	-2.46	1.28							-0.88	0.56			3	2	3
ENSG00000029993	high mobility group box 3	HMGB3									0.96		0.85		2.32	1.85	1.33	3	5	0
ENSG00000100292	heme oxygenase 1	HMOX1			-2.42	-2.19	0.81								0.83			3	2	2
ENSG00000177733	heterogeneous nuclear ribonucleoprotein A0	HNRNPA0	-0.56			-2.85								-1.19				3	0	3
ENSG00000138668	heterogeneous nuclear ribonucleoprotein D	HNRNPD			0.55				0.52					-1.3				3	2	1
ENSG00000143889	heterogeneous nuclear ribonucleoprotein L like	HNRNPLL	0.7			-0.55				0.63								3	2	1
ENSG00000134709	hook microtubule tethering protein 1	HOOK1					-1.1		-0.65						-1.22	-0.62		3	0	4
ENSG00000171476	HOP homeobox	HOPX					-0.72				-0.81	-1.4		-1.17				3	0	4
ENSG00000257017	haptoglobin	HP				1.2							4.74		2.49	1.47		3	4	0
ENSG00000166189	HPS6 biogenesis of lysosomal organelles complex 2 subunit 3	HPS6				-1.24			0.74					1.3				3	2	1
ENSG00000173083	heparanase	HPSE	-0.9		-0.99	-0.8									0.72	0.66		3	2	3
ENSG00000198189	hydroxysteroid 17-beta dehydrogenase 11	HSD17B11			-0.64						-0.62	-0.56		-0.79				3	0	4
ENSG00000196684	hematopoietic SH2 domain containing	HSH2D			-1.75	-1.62			0.61								0.86	3	2	2
ENSG00000080824	heat shock protein 90 alpha family class A member 1	HSP90AA1			0.84								-1.9	-0.68			0.66	3	2	2
ENSG00000166598	heat shock protein 90 beta family member 1	HSP90B1				-4.45					1.5			-0.64	0.86	0.92	1.27	3	4	2
ENSG00000044574	heat shock protein family A (Hsp70) member 5	HSPA5			0.95						1.22			-1.11	0.66	0.61	0.88	3	5	1
ENSG00000106211	heat shock protein family B (small) member 1	HSPB1			-3.54	-3.6						0.61			1.6	0.55	0.8	3	4	2
ENSG00000169087	HSPB1 associated protein 1	HSPBAP1	-0.64		-1.27	-0.74								-0.67	-0.52		-0.56	3	0	6
ENSG00000115541	heat shock protein family E (Hsp10) member 1	HSPE1			0.79		-0.57							-1.54			0.76	3	2	2
ENSG00000122986	hydrogen voltage gated channel 1	HVCN1			-0.79					-0.95							-0.54	3	0	3
ENSG00000108622	intercellular adhesion molecule 2	ICAM2	-1.16			0.83								1.24				3	2	1
ENSG00000076662	intercellular adhesion molecule 3	ICAM3			-4.47	-4	0.65							-0.86				3	1	3
ENSG00000116237	isoprenylcysteine carboxyl methyltransferase	ICMT			1.33	0.7					0.57	0.53				0.51		3	5	0
ENSG00000163600	inducible T cell costimulator	ICOS	-0.59			-2.12								0.59		-1.35		3	1	3
ENSG00000125968	inhibitor of DNA binding 1, HLH protein	ID1				3.64							1.23	-1.2	1.48	1.15	1.2	3	5	1
ENSG00000117318	inhibitor of DNA binding 3, HLH protein	ID3			-1.5	-1.15				-1.9					-1.59	-1.13		3	0	5
ENSG00000182054	isocitrate dehydrogenase (NADP(+)) 2	IDH2	1.87				0.61										0.7	3	3	0
ENSG00000067064	isopentenyl-diphosphate delta isomerase 1	IDI1	-0.94			-1.68								-1.69				3	0	3
ENSG00000162783	immediate early response 5	IER5	-1.21		-3.7	-2.71								-1.44	-1.1	-0.78		3	0	6
ENSG00000010295	intermediate filament family orphan 1	IFFO1			-0.77			0.5						-0.77				3	1	2
ENSG00000169991	intermediate filament family orphan 2	IFFO2	-0.77		1.92	1.63								-0.6				3	2	2
ENSG00000119632	interferon alpha inducible protein 27 like 2	IFI27L2			1.13	1.39				0.73				-0.79	1.37	0.97	0.74	3	6	1
ENSG00000152778	interferon induced protein with tetratricopeptide repeats 5	IFIT5			4.37	4.56				1				0.9			0.82	3	5	0
ENSG00000111537	interferon gamma	IFNG			3.79	3.4				1.36				-3.49	-2.36	-1.17		3	3	3
ENSG00000073792	insulin like growth factor 2 mRNA binding protein 2	IGF2BP2			-1.1	-1.78							0.77		1.49			3	2	2
ENSG00000197081	insulin like growth factor 2 receptor	IGF2R			-3.4	-3.76	0.67										-0.83	3	1	3
ENSG00000211896	immunoglobulin heavy constant gamma 1 (G1m marker)	IGHG1					1.41			1.58				1.79	5.26	4.97	5.86	3	6	0
ENSG00000211893	immunoglobulin heavy constant gamma 2 (G2m marker)	IGHG2					1.4			1.57				1.5	1.95	2.4	2.35	3	6	0
ENSG00000211897	immunoglobulin heavy constant gamma 3 (G3m marker)	IGHG3	1.6							1.58				1.19	3.72	4.2	4.37	3	6	0
ENSG00000211892	immunoglobulin heavy constant gamma 4 (G4m marker)	IGHG4	1.51							1.58					2.96	1.73	3.38	3	5	0
ENSG00000253755	immunoglobulin heavy constant gamma P (non-functional)	IGHGP					1.41			1.46						2.49	3.11	3	4	0
ENSG00000211955	immunoglobulin heavy variable 3-33	IGHV3-33	1.66								0.73				3.61	3.26	3.62	3	5	0
ENSG00000211595	immunoglobulin kappa joining 3	IGKJ3	0.68							1.6					1.78	1.61		3	4	0
ENSG00000251546	immunoglobulin kappa variable 1D-39	IGKV1D-39	1.21								1.69			1.14				3	3	0
ENSG00000239951	immunoglobulin kappa variable 3-20	IGKV3-20	1.6								1.53			1.22	2.72	2.26	2.81	3	6	0
ENSG00000211598	immunoglobulin kappa variable 4-1	IGKV4-1	1.36								1.31			1.11	2.94	3.6	3.37	3	6	0
ENSG00000211666	immunoglobulin lambda variable 2-14	IGLV2-14	0.61								1.47			1.61	3.7	3.1	3.89	3	6	0
ENSG00000211669	immunoglobulin lambda variable 3-10	IGLV3-10	2.33								1.56				3.95	4.21	5.26	3	5	0
ENSG00000140749	immunoglobulin superfamily member 6	IGSF6			-2.21	-2		-0.89						1.9	0.54			3	2	3
ENSG00000185811	IKAROS family zinc finger 1	IKZF1				-2.74							-1.21		-0.73			3	0	3
ENSG00000030419	IKAROS family zinc finger 2	IKZF2			0.61		-0.76								-1.23			3	1	2
ENSG00000161405	IKAROS family zinc finger 3	IKZF3	0.88										-0.97	0.95	-0.56			3	2	2
ENSG00000095574	IKAROS family zinc finger 5	IKZF5				2.13	-0.72							-1.45				3	1	2
ENSG00000110324	interleukin 10 receptor subunit alpha	IL10RA			-1.8	-1.5							-1.14	0.53	-0.67	-0.54	-0.62	3	1	6
ENSG00000096996	interleukin 12 receptor subunit beta 1	IL12RB1	1.75		1.2						-0.63							3	2	1
ENSG00000134470	interleukin 15 receptor subunit alpha	IL15RA				0.67					0.53	0.66		0.55				3	4	0
ENSG00000172349	interleukin 16	IL16									-0.61		-0.59	0.61	-0.77	-0.63		3	1	4
ENSG00000115607	interleukin 18 receptor accessory protein	IL18RAP	1.3		-3.3	-3.61								-1.28	-1.74	-1.19		3	1	5
ENSG00000115008	interleukin 1 alpha	IL1A				3.78		-2.29							-4.59	-4.39		3	1	3
ENSG00000115594	interleukin 1 receptor type 1	IL1R1	-1.12										2.14	-1.98	0.76			3	2	2
ENSG00000174564	interleukin 20 receptor subunit beta	IL20RB					-0.71		0.59				-1.26					3	1	2
ENSG00000110944	interleukin 23 subunit alpha	IL23A	-1.39		-1.92	-1.33									-2.9	-1.67		3	0	5
ENSG00000160712	interleukin 6 receptor	IL6R	-0.92		-0.77												-0.57	3	0	3
ENSG00000134352	interleukin 6 signal transducer	IL6ST	-1						-0.6				-1.42					3	0	3
ENSG00000148950	inner mitochondrial membrane peptidase subunit 1	IMMP1L			3.22	3.79	-0.63										0.57	3	3	1
ENSG00000133731	inositol monophosphatase 1	IMPA1				1.22					0.58		-0.93					3	2	1
ENSG00000154059	impact RWD domain protein	IMPACT			0.91		-0.55							-0.56				3	1	2
ENSG00000040933	inositol polyphosphate-4-phosphatase type I A	INPP4A			0.72	0.74							-1.26		-0.74			3	2	2
ENSG00000068383	inositol polyphosphate-5-phosphatase A	INPP5A	-0.88										0.78	0.58			-0.64	3	2	2
ENSG00000108506	integrator complex subunit 2	INTS2			1.9	1.61	-0.56										-0.51	3	2	2
ENSG00000176095	inositol hexakisphosphate kinase 1	IP6K1									0.98		1.1	0.8		-0.53		3	3	1
ENSG00000151151	inositol polyphosphate multikinase	IPMK	-0.8		1.93	1.27								-0.53		-0.52	-1.8	3	2	4
ENSG00000130518	IQ motif containing N	IQCN			-1.66	-1.22			1.25						0.92			3	2	2
ENSG00000140575	IQ motif containing GTPase activating protein 1	IQGAP1				-0.66			0.64								-0.51	3	1	2
ENSG00000090376	interleukin 1 receptor associated kinase 3	IRAK3	-1.37		-1.2	-0.7											-1.4	3	0	4
ENSG00000125347	interferon regulatory factor 1	IRF1				-3.15	1.4								-0.92	-0.71		3	1	3
ENSG00000168310	interferon regulatory factor 2	IRF2	0.62									0.61		1.4				3	3	0
ENSG00000137265	interferon regulatory factor 4	IRF4				1.63					1.15	0.87					0.75	3	4	0
ENSG00000185507	interferon regulatory factor 7	IRF7				1.4	0.84							1.35		0.68	1.65	3	5	0
ENSG00000140968	interferon regulatory factor 8	IRF8	-0.77										-0.69				-0.76	3	0	3
ENSG00000161638	integrin subunit alpha 5	ITGA5			-2.34	-2.35	0.57										-0.72	3	1	3
ENSG00000138448	integrin subunit alpha V	ITGAV				-0.69	-0.67										-0.95	3	0	3
ENSG00000140678	integrin subunit alpha X	ITGAX					0.69				-0.72						-0.85	3	1	2
ENSG00000259207	integrin subunit beta 3	ITGB3	-1.8								0.83			1.84	3.61	2.17		3	4	1
ENSG00000132470	integrin subunit beta 4	ITGB4			3.44	3.88							1.72	-0.86				3	3	1
ENSG00000082781	integrin subunit beta 5	ITGB5						0.6			0.88	0.61			3.35	1.57	0.65	3	6	0
ENSG00000113263	IL2 inducible T cell kinase	ITK			-3.97	-4.25							-2.6		-1.16	-0.72		3	0	5
ENSG00000078596	integral membrane protein 2A	ITM2A			-3.83	-4.12							-1.46				0.71	3	1	3
ENSG00000100605	inositol-tetrakisphosphate 1-kinase	ITPK1				-1.44	0.51						0.86					3	2	1
ENSG00000150995	inositol 1,4,5-trisphosphate receptor type 1	ITPR1			-1.9	-1.54							-0.98	0.97				3	1	3
ENSG00000148841	inositol 1,4,5-trisphosphate receptor interacting protein	ITPRIP					0.67		-1.16					-0.77				3	1	2
ENSG00000205730	ITPRIP like 2	ITPRIPL2				-0.88						0.73		0.63			-0.85	3	2	2
ENSG00000128928	isovaleryl-CoA dehydrogenase	IVD				-0.76							-0.69	0.58				3	1	2
ENSG00000116679	influenza virus NS1A binding protein	IVNS1ABP	-1.4				-0.53							-0.74	-0.75	-0.58		3	0	5
ENSG00000162434	Janus kinase 1	JAK1				-1.83							-0.85		-0.58			3	0	3
ENSG00000105639	Janus kinase 3	JAK3	0.65				1.24							0.88				3	3	0
ENSG00000160593	junction adhesion molecule like	JAML			-1.4				-0.94								-0.94	3	0	3
ENSG00000168970	JMJD7-PLA2G4B readthrough	JMJD7-PLA2G4B			-2.12	-2.99					-0.53					-0.52	-0.69	3	0	5
ENSG00000152409	junction mediating and regulatory protein, p53 cofactor	JMY	-0.86			2.24									-0.81	-0.59		3	1	3
ENSG00000130522	JunD proto-oncogene, AP-1 transcription factor subunit	JUND	-0.99		-5.3	-5.31								-1.42	-0.57	-0.61		3	0	6
ENSG00000214401	KANSL1 antisense RNA 1	KANSL1-AS1					-0.58					-1.19			-0.98	-1.11		3	0	4
ENSG00000176595	kelch repeat and BTB domain containing 11	KBTBD11			-3.66	-3.1	-0.59								-0.66		-1.41	3	0	5
ENSG00000163376	kelch repeat and BTB domain containing 8	KBTBD8	-1.15			-0.71								-1.19		-1.23		3	0	4
ENSG00000177272	potassium voltage-gated channel subfamily A member 3	KCNA3	-0.7										-1.93	0.88				3	1	2
ENSG00000157551	potassium inwardly rectifying channel subfamily J member 15	KCNJ15	-0.96										3.75		0.96		-1.31	3	2	2
ENSG00000104783	potassium calcium-activated channel subfamily N member 4	KCNN4			-1.57	-1.55		-0.93								0.54		3	1	3
ENSG00000104756	potassium channel tetramerization domain containing 9	KCTD9	0.6			-1.26								-0.76				3	1	2
ENSG00000136240	KDEL endoplasmic reticulum protein retention receptor 2	KDELR2				-2.65					0.8				0.59	0.5		3	3	1
ENSG00000132680	KH domain containing 4, pre-mRNA splicing factor	KHDC4			0.7	0.75	-0.53								-0.72	-0.54		3	2	3
ENSG00000235750	KIAA0040	KIAA0040					0.64				0.57	0.55		0.63				3	4	0
ENSG00000166398	KIAA0355	KIAA0355	-0.78		-2.99	-2.71								0.54	-0.54			3	1	4
ENSG00000135709	KIAA0513	KIAA0513			-2.82	-2.43	0.52							0.68			-0.87	3	2	3
ENSG00000118193	kinesin family member 14	KIF14			1.47						1.5				2.41	2.72	2.33	3	5	0
ENSG00000137807	kinesin family member 23	KIF23	1.71		1.62										1.54	1.92	1.69	3	5	0
ENSG00000068796	kinesin family member 2A	KIF2A				-2.28					0.55			1.72	0.64			3	3	1
ENSG00000131437	kinesin family member 3A	KIF3A			1.64	1.98	-0.55								-0.7	-0.65		3	2	3
ENSG00000170759	kinesin family member 5B	KIF5B							0.56	0.61				-0.59				3	2	1
ENSG00000168280	kinesin family member 5C	KIF5C			-1.55	-1.7							-0.99			-0.52		3	0	4
ENSG00000240403	killer cell immunoglobulin like receptor, three Ig domains and long cytoplasmic tail 2	KIR3DL2	0.87					-0.52						-1.38				3	1	2
ENSG00000105610	Kruppel like factor 1	KLF1				1.91	0.62								4.39	2.34	2.77	3	5	0
ENSG00000155090	Kruppel like factor 10	KLF10				0.9		-0.69						-1.6		0.51		3	2	2
ENSG00000172059	Kruppel like factor 11	KLF11	-1.8				-0.65									0.52		3	1	2
ENSG00000118922	Kruppel like factor 12	KLF12	-0.62			1.87									-1.11	-0.59		3	1	3
ENSG00000127528	Kruppel like factor 2	KLF2	-1.4		-5	-5.22								-0.83	-1.7	-0.9		3	0	6
ENSG00000109787	Kruppel like factor 3	KLF3	-0.77			2.63			-0.54									3	1	2
ENSG00000136826	Kruppel like factor 4	KLF4			-1.77		-0.56							-1.46			-0.61	3	0	4
ENSG00000102554	Kruppel like factor 5	KLF5				4.27							1.58	-1.63	1.92	0.83		3	4	1
ENSG00000067082	Kruppel like factor 6	KLF6	-0.82		-0.66									-1.43				3	0	3
ENSG00000118263	Kruppel like factor 7	KLF7	-0.95								-0.58						-0.57	3	0	3
ENSG00000165516	kelch domain containing 2	KLHDC2				0.69	-0.86						-0.62					3	1	2
ENSG00000174010	kelch like family member 15	KLHL15	-1.14		0.66	0.74								-1.13				3	2	2
ENSG00000076321	kelch like family member 20	KLHL20				0.5							-2.19		-0.54			3	1	2
ENSG00000099910	kelch like family member 22	KLHL22			-2.43	-2.8					-0.55					-0.51		3	0	4
ENSG00000179454	kelch like family member 28	KLHL28	-0.64		-1.3										-0.83			3	0	3
ENSG00000146021	kelch like family member 3	KLHL3			-2.33	-1.97	-0.57							-0.83	-1.8	-0.82		3	0	6
ENSG00000109790	kelch like family member 5	KLHL5	-0.79								0.72			1.12				3	2	1
ENSG00000256667	killer cell lectin like receptor A1, pseudogene	KLRA1P			1.99	1.86							-2.71		-1.11			3	2	2
ENSG00000137812	kinetochore scaffold 1	KNL1	1.78								1.54				2.5	2.16	1.75	3	5	0
ENSG00000128944	kinetochore localized astrin (SPAG5) binding protein	KNSTRN			1.4						0.68				0.6	0.59		3	4	0
ENSG00000184445	kinetochore associated 1	KNTC1	0.73								0.89					0.56	0.52	3	4	0
ENSG00000108424	karyopherin subunit beta 1	KPNB1	0.52			-4.6							-0.72					3	1	2
ENSG00000001631	KRIT1 ankyrin repeat containing	KRIT1				-0.72							-1.81		-0.68			3	0	3
ENSG00000167768	keratin 1	KRT1				3.65		0.54							2.25			3	3	0
ENSG00000115919	kynureninase	KYNU	-1.17			-0.76		-0.77										3	0	3
ENSG00000068697	lysosomal protein transmembrane 4 alpha	LAPTM4A	-0.53		-1.36	-1								-0.77				3	0	4
ENSG00000161813	La ribonucleoprotein 4	LARP4			2.32	1.99					0.81			0.65				3	4	0
ENSG00000213658	linker for activation of T cells	LAT	1.31			-0.63									-0.81			3	1	2
ENSG00000086730	linker for activation of T cells family member 2	LAT2			-0.95		0.53										-0.57	3	1	2
ENSG00000131023	large tumor suppressor kinase 1	LATS1				0.87	-0.53								-0.55			3	1	2
ENSG00000122188	lymphocyte transmembrane adaptor 1	LAX1	0.58			-1.85								0.66	-0.74	-0.61		3	2	3
ENSG00000182866	LCK proto-oncogene, Src family tyrosine kinase	LCK	0.78										-1.92		-0.72			3	1	2
ENSG00000111716	lactate dehydrogenase B	LDHB				-4.7							-0.92	-0.75				3	0	3
ENSG00000157978	low density lipoprotein receptor adaptor protein 1	LDLRAP1			-2.43	-1.41				-1						-0.55		3	0	4
ENSG00000138795	lymphoid enhancer binding factor 1	LEF1			-1.19								-2.9		-1.24	-0.89		3	0	4
ENSG00000166477	LEO1 homolog, Paf1/RNA polymerase II complex component	LEO1	0.6			-0.95	-0.59											3	1	2
ENSG00000108679	galectin 3 binding protein	LGALS3BP	0.89				1.6							2.33		0.8	1.98	3	5	0
ENSG00000100600	legumain	LGMN						1.37			1.1				0.75	0.66	0.96	3	5	0
ENSG00000133067	leucine rich repeat containing G protein-coupled receptor 6	LGR6			-0.87						-0.53			-1.18	-1.33			3	0	4
ENSG00000145685	LHFPL tetraspan subfamily member 2	LHFPL2			-1.46	-1.28				0.63				1.31	1.29	1.1	-0.62	3	4	3
ENSG00000187116	leukocyte immunoglobulin like receptor A5	LILRA5	-1.55				1.6							0.64	1.14	0.82		3	4	1
ENSG00000131042	leukocyte immunoglobulin like receptor B2	LILRB2				0.72							1.3		0.95	0.62		3	4	0
ENSG00000186818	leukocyte immunoglobulin like receptor B4	LILRB4			-1.66	-1.27	0.6								1.49	1.2		3	3	2
ENSG00000182541	LIM domain kinase 2	LIMK2			2.46	2.27					0.76	0.94	1.29					3	5	0
ENSG00000230724	long intergenic non-protein coding RNA 1001	LINC01001					1.24				-0.52			-0.82				3	1	2
ENSG00000282508	long intergenic non-protein coding RNA 1002	LINC01002					1.24				-0.52			-1.53				3	1	2
ENSG00000274020	long intergenic non-protein coding RNA 1138	LINC01138				1.16					-0.6				-0.75	-0.53		3	1	3
ENSG00000272419	long intergenic non-protein coding RNA 1145	LINC01145							-0.7		-0.6				-0.85	-0.66		3	0	4
ENSG00000214837	long intergenic non-protein coding RNA 1347	LINC01347	-0.77				1.23				-0.52							3	1	2
ENSG00000257242	long intergenic non-protein coding RNA 1619	LINC01619	-1.31								-0.97	-0.82			-0.55			3	0	4
ENSG00000273033	long intergenic non-protein coding RNA 2035	LINC02035			-2.5	-1.93					-0.59	-0.61					-0.68	3	0	5
ENSG00000231721	long intergenic non-protein coding RNA, p53 induced transcript	LINC-PINT	-0.58		2.4	3.27											0.68	3	3	1
ENSG00000204020	lipase family member N	LIPN	-3.3		1.21	1.4										-1.1		3	2	2
ENSG00000189067	lipopolysaccharide induced TNF factor	LITAF			-3.52	-4.28	0.57							-0.54				3	1	3
ENSG00000074695	lectin, mannose binding 1	LMAN1				-1.51							-2.36		0.62	0.79	1.17	3	3	2
ENSG00000139636	limb development membrane protein 1 like	LMBR1L	-0.79			3.11			-0.58									3	1	2
ENSG00000160789	lamin A/C	LMNA	-1.2			1.12							0.73					3	2	1
ENSG00000064547	lysophosphatidic acid receptor 2	LPAR2			-0.57		0.85							-0.71				3	1	2
ENSG00000184574	lysophosphatidic acid receptor 5	LPAR5				0.56						0.58		0.97				3	3	0
ENSG00000087253	lysophosphatidylcholine acyltransferase 2	LPCAT2				1.6	0.66										-0.96	3	2	1
ENSG00000111684	lysophosphatidylcholine acyltransferase 3	LPCAT3				-1.13	0.51						-0.97					3	1	2
ENSG00000175445	lipoprotein lipase	LPL						-1.3					0.69				-3.51	3	1	2
ENSG00000110031	leupaxin	LPXN				-3.9			-0.6				-1.1					3	0	3
ENSG00000077454	leucine rich repeats and calponin homology domain containing 4	LRCH4			-0.92						-0.52			-0.53				3	0	3
ENSG00000171236	leucine rich alpha-2-glycoprotein 1	LRG1	-0.7		-1.1	-1.8								-1.39	1.16		-1.7	3	1	5
ENSG00000144749	leucine rich repeats and immunoglobulin like domains 1	LRIG1			-0.55		-0.59							0.66	-0.62	-0.5		3	1	4
ENSG00000130881	LDL receptor related protein 3	LRP3			-1.56	-1.18			0.6					-0.71			-1.25	3	1	4
ENSG00000157193	LDL receptor related protein 8	LRP8			1.76	1.65	-0.72								1.19	0.95	0.51	3	5	1
ENSG00000163956	LDL receptor related protein associated protein 1	LRPAP1			-0.94	-0.59							1.27		0.6	0.52		3	3	2
ENSG00000165501	leucine rich repeat protein 1	LRR1			1.11						0.96						0.61	3	3	0
ENSG00000175489	leucine rich repeat containing 25	LRRC25	-1.6				0.93							0.88			-0.77	3	2	2
ENSG00000066557	leucine rich repeat containing 40	LRRC40			2.35	2.4	-0.73				0.55							3	3	1
ENSG00000188906	leucine rich repeat kinase 2	LRRK2	-1.11							0.72							-1.22	3	1	2
ENSG00000204392	LSM2 homolog, U6 small nuclear RNA and mRNA degradation associated	LSM2			0.55						0.7				0.74	0.56	0.75	3	5	0
ENSG00000130520	LSM4 homolog, U6 small nuclear RNA and mRNA degradation associated	LSM4	0.76		0.93									-0.65				3	2	1
ENSG00000181016	leucine rich single-pass membrane protein 1	LSMEM1	-1.57						0.72						2.22	0.67		3	3	1
ENSG00000105699	lipolysis stimulated lipoprotein receptor	LSR	-1.18									-0.53					0.5	3	1	2
ENSG00000111144	leukotriene A4 hydrolase	LTA4H	-0.55										0.76	-0.88	0.74		-0.9	3	2	3
ENSG00000213906	leukotriene B4 receptor 2	LTB4R2									-0.51		1.2	-1.51			-1.4	3	1	3
ENSG00000049323	latent transforming growth factor beta binding protein 1	LTBP1									0.91		1.33	2.18	3.13	1.74		3	5	0
ENSG00000111321	lymphotoxin beta receptor	LTBR	-0.54		-2.76	-1.99									0.91			3	1	3
ENSG00000012223	lactotransferrin	LTF						0.51					6.73		5.47	3.96		3	4	0
ENSG00000145220	Ly1 antibody reactive	LYAR				-0.99					0.93	0.95		-1.2			0.67	3	3	2
ENSG00000124466	LY6/PLAUR domain containing 3	LYPD3	-1.19						-0.86						-2.73	-2.37		3	0	4
ENSG00000143669	lysosomal trafficking regulator	LYST	0.71		-1.86	-1.79											-0.66	3	1	3
ENSG00000163818	leucine zipper transcription factor like 1	LZTFL1				2.43							-0.97		-0.7			3	1	2
ENSG00000002822	mitotic arrest deficient 1 like 1	MAD1L1				-1.33	0.6							0.71				3	2	1
ENSG00000164109	mitotic arrest deficient 2 like 1	MAD2L1				-1.6					1.3				1.35	1.52	1.49	3	4	1
ENSG00000204103	MAF bZIP transcription factor B	MAFB	-0.96		-3.9	-1.76									1.93	1.53		3	2	3
ENSG00000185022	MAF bZIP transcription factor F	MAFF						-1					1.17	-1.86				3	1	2
ENSG00000197063	MAF bZIP transcription factor G	MAFG			-1.5								1.69		0.74			3	2	1
ENSG00000177383	MAGE family member F1	MAGEF1			-1.35	-1.12	-0.52								0.7			3	1	3
ENSG00000111196	mago homolog B, exon junction complex subunit	MAGOHB			2.66	2.65					0.7						0.57	3	4	0
ENSG00000111885	mannosidase alpha class 1A member 1	MAN1A1				-0.71					1.9	0.76			0.71	0.8	0.81	3	5	1
ENSG00000196547	mannosidase alpha class 2A member 2	MAN2A2				1.25							0.95	-0.52				3	2	1
ENSG00000140400	mannosidase alpha class 2C member 1	MAN2C1	-0.6			1.15	0.95											3	2	1
ENSG00000109323	mannosidase beta	MANBA	-1.27		-0.95	-0.59											-0.72	3	0	4
ENSG00000145050	mesencephalic astrocyte derived neurotrophic factor	MANF			0.88						0.77				1.17	1.23	1.3	3	5	0
ENSG00000095015	mitogen-activated protein kinase kinase kinase 1	MAP3K1	-1.2		-3.86	-3.45									-0.57		-0.75	3	0	5
ENSG00000139625	mitogen-activated protein kinase kinase kinase 12	MAP3K12			-1.36	-1.53					-0.6	-0.85		0.77				3	1	4
ENSG00000073803	mitogen-activated protein kinase kinase kinase 13	MAP3K13			1.7	1.71							1.53	0.53			0.65	3	5	0
ENSG00000169967	mitogen-activated protein kinase kinase kinase 2	MAP3K2			-1.21							-0.51			-0.51			3	0	3
ENSG00000142733	mitogen-activated protein kinase kinase kinase 6	MAP3K6			-0.98	-0.99			-0.69					0.6	1.9	0.7		3	3	3
ENSG00000107968	mitogen-activated protein kinase kinase kinase 8	MAP3K8	-0.67		-2.8	-2.11								-0.81				3	0	4
ENSG00000012983	mitogen-activated protein kinase kinase kinase kinase 5	MAP4K5					-0.67						-1.7	-0.82				3	0	3
ENSG00000116871	MAP7 domain containing 1	MAP7D1			-2.27	-2.93	1.7							-0.59				3	1	3
ENSG00000166974	microtubule associated protein RP/EB family member 2	MAPRE2			-2.71	-2.84	0.57						-0.58					3	1	3
ENSG00000145416	membrane associated ring-CH-type finger 1	MARCHF1				-0.71		0.58									-0.58	3	1	2
ENSG00000139266	membrane associated ring-CH-type finger 9	MARCHF9				3.19					-0.51	-0.59			-0.78	-0.65		3	1	4
ENSG00000019169	macrophage receptor with collagenous structure	MARCO			-1.82	-1.3							2.4		1.67			3	2	2
ENSG00000168906	methionine adenosyltransferase 2A	MAT2A	-0.81						-1						-0.83	-0.71	-0.62	3	0	5
ENSG00000038274	methionine adenosyltransferase 2B	MAT2B				-2.49							-0.93	0.61				3	1	2
ENSG00000071655	methyl-CpG binding domain protein 3	MBD3				-1.6					-0.51		0.7					3	1	2
ENSG00000166987	methyl-CpG binding domain protein 6	MBD6			-1.99	-1.96	0.58							-0.98				3	1	3
ENSG00000176055	metallo-beta-lactamase domain containing 2	MBLAC2				1.67	-0.53								-1.46	-1.5	-1.5	3	1	4
ENSG00000124370	methylmalonyl-CoA epimerase	MCEE				-2.37	-0.71				0.71							3	1	2
ENSG00000065328	minichromosome maintenance 10 replication initiation factor	MCM10			3.45	0.67					0.59				3.62	3.53	3.34	3	6	0
ENSG00000100297	minichromosome maintenance complex component 5	MCM5	1.24		2.5											0.51		3	3	0
ENSG00000076003	minichromosome maintenance complex component 6	MCM6	0.83			-2.76								0.76	1.14	1.9	1.25	3	5	1
ENSG00000166508	minichromosome maintenance complex component 7	MCM7	0.94		1.43										0.76	0.89	1.3	3	5	0
ENSG00000153898	mucolipin 2	MCOLN2	1.29			-1.69									-0.58			3	1	2
ENSG00000232119	MCTS1 re-initiation and release factor	MCTS1			1.42	1.32					0.7					0.51	0.76	3	5	0
ENSG00000111554	Mdm1 nuclear protein	MDM1									0.88		-1.83	-0.95				3	1	2
ENSG00000065833	malic enzyme 1	ME1				1.38						-0.8			1.39	0.93		3	3	1
ENSG00000124733	male-enhanced antigen 1	MEA1				-1.42							0.9		0.64			3	2	1
ENSG00000125686	mediator complex subunit 1	MED1				1.27					0.53			0.66				3	3	0
ENSG00000099917	mediator complex subunit 15	MED15	0.52		2.92	2.91	1.42											3	4	0
ENSG00000164758	mediator complex subunit 30	MED30				-2.94	-0.67							-1.21				3	0	3
ENSG00000108590	mediator complex subunit 31	MED31	-0.51		1	0.71										-0.54		3	2	2
ENSG00000116604	myocyte enhancer factor 2D	MEF2D			-2.1	-2.9							2.37	-0.57				3	1	3
ENSG00000106780	multiple EGF like domains 9	MEGF9			-0.88	-0.71			0.57								-1.4	3	1	3
ENSG00000165304	maternal embryonic leucine zipper kinase	MELK			2.72	1.43					1.3				3.13	3.6	3.1	3	6	0
ENSG00000146834	methylphosphate capping enzyme	MEPCE	-0.93		-2.35	-2.36	0.8											3	1	3
ENSG00000138382	methyltransferase like 5	METTL5				-2.79	-0.65										0.63	3	1	2
ENSG00000197006	methyltransferase like 9	METTL9			-0.62						-0.53			-0.76	0.97	0.66		3	2	3
ENSG00000171109	mitofusin 1	MFN1				1.3	-0.55							1.73	-0.58			3	2	2
ENSG00000205639	major facilitator superfamily domain containing 2B	MFSD2B			1.94	2.4							1.44		3.88	2.17	1.6	3	6	0
ENSG00000131446	alpha-1,3-mannosyl-glycoprotein 2-beta-N-acetylglucosaminyltransferase	MGAT1			-1.47	-2.13	0.63							0.72				3	2	2
ENSG00000071073	alpha-1,3-mannosyl-glycoprotein 4-beta-N-acetylglucosaminyltransferase A	MGAT4A	-0.52		-2.52	-2.47									-0.76			3	0	4
ENSG00000008394	microsomal glutathione S-transferase 1	MGST1				1.13	-0.73								1.78	1.3		3	3	1
ENSG00000107745	mitochondrial calcium uptake 1	MICU1					0.69						0.6	0.82	0.8			3	4	0
ENSG00000167470	midnolin	MIDN			-2.56	-2.95	1							-0.82	0.59			3	2	3
ENSG00000240972	macrophage migration inhibitory factor	MIF				-1.4			0.69					-0.61				3	1	2
ENSG00000116691	migration and invasion inhibitory protein	MIIP				2.58			0.78						0.56			3	3	0
ENSG00000143409	MINDY lysine 48 deubiquitinase 1	MINDY1			-0.93	-1.1	0.99								1.38	0.59		3	3	2
ENSG00000172965	MIR4435-2 host gene	MIR4435-2HG	1.9								0.56				0.95	0.68	0.59	3	5	0
ENSG00000264684	microRNA 4773-1	MIR4773-1					1.73	-1.2		1.12								3	2	1
ENSG00000284258	microRNA 8085	MIR8085							1.32			-0.66	1.91					3	2	1
ENSG00000167842	MIS12 kinetochore complex component	MIS12	-0.59		-2.42	-2.8									-1.5	-0.76		3	0	5
ENSG00000110917	malectin	MLEC			0.59						1.14	0.91			0.71		0.57	3	5	0
ENSG00000078403	MLLT10 histone lysine methyltransferase DOT1L cofactor	MLLT10			-0.66	-0.67	-0.58						-1.38					3	0	4
ENSG00000171843	MLLT3 super elongation complex subunit	MLLT3	0.91				-0.6										0.65	3	2	1
ENSG00000275023	MLLT6, PHD finger containing	MLLT6			-3.81	-3.9					-0.63				-0.77			3	0	4
ENSG00000008516	matrix metallopeptidase 25	MMP25			-0.72								1.97	-2.3	2.3	0.74		3	3	2
ENSG00000118113	matrix metallopeptidase 8	MMP8				0.61							3.9		5.27	4.22		3	4	0
ENSG00000070444	MAX network transcriptional repressor	MNT			-1.89	-2.13					-0.54				0.57			3	1	3
ENSG00000173542	MOB kinase activator 1B	MOB1B			1.36	0.73			0.64					0.68	0.97		-0.63	3	5	1
ENSG00000172081	MOB kinase activator 3A	MOB3A			-2.56	-2.65	0.75										-0.54	3	1	3
ENSG00000164172	molybdenum cofactor synthesis 2	MOCS2			0.8		-0.57						-1.4					3	1	2
ENSG00000123562	mortality factor 4 like 2	MORF4L2	-0.71			-1.29								-0.92				3	0	3
ENSG00000106330	motile sperm domain containing 3	MOSPD3			0.81	0.57			0.5					-1.8	0.68			3	4	1
ENSG00000197629	macrophage expressed 1	MPEG1	-0.75		-2.1	-1.95								0.71			-1.44	3	1	4
ENSG00000196199	M-phase phosphoprotein 8	MPHOSPH8				-1.5						0.63		-0.84				3	1	2
ENSG00000137547	mitochondrial ribosomal protein L15	MRPL15			1.89	1.23					0.69				0.54			3	4	0
ENSG00000158042	mitochondrial ribosomal protein L17	MRPL17			1.56	0.92					0.58						0.54	3	4	0
ENSG00000115364	mitochondrial ribosomal protein L19	MRPL19			0.71		-0.93				0.96							3	2	1
ENSG00000106591	mitochondrial ribosomal protein L32	MRPL32			0.69		-0.53							-1.2				3	1	2
ENSG00000204316	mitochondrial ribosomal protein L38	MRPL38				-2.49	0.58								-0.69			3	1	2
ENSG00000154719	mitochondrial ribosomal protein L39	MRPL39			0.82		-0.6				0.72							3	2	1
ENSG00000135900	mitochondrial ribosomal protein L44	MRPL44			0.95	0.98					0.75	0.71		-0.62				3	4	1
ENSG00000111639	mitochondrial ribosomal protein L51	MRPL51				-1.9					0.66				0.69		0.53	3	3	1
ENSG00000167862	mitochondrial ribosomal protein L58	MRPL58	0.69			-1.4									0.65		0.71	3	3	1
ENSG00000128626	mitochondrial ribosomal protein S12	MRPS12				-1.4						0.71			0.56	0.51	0.61	3	4	1
ENSG00000163319	mitochondrial ribosomal protein S18C	MRPS18C				-1.63						0.51					0.53	3	2	1
ENSG00000196588	myocardin related transcription factor A	MRTFA			-1.7	-1.7	0.51									-0.51	-0.58	3	1	4
ENSG00000053372	MRT4 homolog, ribosome maturation factor	MRTO4				-1.48							-1.52			0.55	0.55	3	2	2
ENSG00000166928	membrane spanning 4-domains A14	MS4A14	-1.72		-1.17	-0.68								-2.6			-1.19	3	0	5
ENSG00000116062	mutS homolog 6	MSH6				-2.27					0.92		-0.56					3	1	2
ENSG00000052802	methylsterol monooxygenase 1	MSMO1			0.57			-0.6		0.72								3	2	1
ENSG00000175806	methionine sulfoxide reductase A	MSRA				0.79					-0.66		1.55					3	2	1
ENSG00000187193	metallothionein 1X	MT1X			2.5	1.3						0.81		0.97	0.71	0.66	0.79	3	7	0
ENSG00000109919	mitochondrial carrier 2	MTCH2			1.61	1.93					0.6				0.63			3	4	0
ENSG00000120832	mitochondrial transcription termination factor 2	MTERF2			1.81	2.6	-0.72								-0.94	-0.6		3	2	3
ENSG00000100714	methylenetetrahydrofolate dehydrogenase, cyclohydrolase and formyltetrahydrofolate synthetase 1	MTHFD1	1.83		2.32	0.71									0.55	0.62		3	5	0
ENSG00000120254	methylenetetrahydrofolate dehydrogenase (NADP+ dependent) 1 like	MTHFD1L			2.42						0.67				0.83	0.75	0.68	3	5	0
ENSG00000063601	myotubularin related protein 1	MTMR1	-0.69			2									-0.53		-0.5	3	1	3
ENSG00000198886	mitochondrially encoded NADH:ubiquinone oxidoreductase core subunit 4	MT-ND4					0.51		-0.64					-3.44				3	1	2
ENSG00000198786	mitochondrially encoded NADH:ubiquinone oxidoreductase core subunit 5	MT-ND5							-0.72	-1.26				-1.96				3	0	3
ENSG00000116984	5-methyltetrahydrofolate-homocysteine methyltransferase	MTR			-0.83	-1.7							-1.7		-0.61			3	0	4
ENSG00000120662	mitochondrial translation release factor 1	MTRF1			1.38	1.37	-0.57						-0.91					3	2	2
ENSG00000112031	mitochondrial translational release factor 1 like	MTRF1L				-1.63				0.58				-0.51	1.3	0.6		3	3	2
ENSG00000180354	maturin, neural progenitor differentiation regulator homolog	MTURN			-1.74		1.49								2.37	1.7	0.68	3	4	1
ENSG00000173171	metaxin 1	MTX1			0.7								1.33		0.94	0.72		3	4	0
ENSG00000128654	metaxin 2	MTX2					-0.53				1.18	0.8					0.55	3	3	1
ENSG00000177034	metaxin 3	MTX3			-1.85	-2.4	-0.61							-0.99	-0.78			3	0	5
ENSG00000110921	mevalonate kinase	MVK			2.55	2.71			0.52				0.56					3	4	0
ENSG00000059728	MAX dimerization protein 1	MXD1	-0.89		-1.57	-1.52								-0.95				3	0	4
ENSG00000182534	matrix remodeling associated 7	MXRA7	1.18					-0.7							1.31			3	2	1
ENSG00000118513	MYB proto-oncogene, transcription factor	MYB			-1.38	-1.59					0.82				1.14	0.7	0.88	3	4	2
ENSG00000092841	myosin light chain 6	MYL6			0.69								0.64	-0.6	0.71			3	3	1
ENSG00000196465	myosin light chain 6B	MYL6B				-2.7							0.64		1.58	1.32	1.32	3	4	1
ENSG00000065534	myosin light chain kinase	MYLK									0.93		2.41	0.64	3.29	1.52	1	3	6	0
ENSG00000266714	myosin XVB	MYO15B					0.57		-0.68					-0.56				3	1	2
ENSG00000099331	myosin IXB	MYO9B			-2.4	-2.53	0.61						0.73					3	2	2
ENSG00000138119	myoferlin	MYOF	1.11					-0.93						1.99	0.64		-0.9	3	3	2
ENSG00000036448	myomesin 2	MYOM2			-3.64	-3.34							-2.62			1.78	1.86	3	2	3
ENSG00000162601	Myb like, SWIRM and MPN domains 1	MYSM1				2.55	-0.77							-0.72	-0.55			3	1	3
ENSG00000170476	marginal zone B and B1 cell specific protein	MZB1								1.95	1.47			0.61	3.58	3.4	4.2	3	6	0
ENSG00000099326	myeloid zinc finger 1	MZF1			-2.46	-2.57					-0.55			-1.4				3	0	4
ENSG00000078177	NEDD4 binding protein 2	N4BP2				-0.68	-0.83				0.74							3	1	2
ENSG00000172766	N-alpha-acetyltransferase 16, NatA auxiliary subunit	NAA16			-0.66		-0.57							-1.5	-0.7			3	0	4
ENSG00000138744	N-acylethanolamine acid amidase	NAAA	-0.56		-1					-0.6								3	0	3
ENSG00000160877	nucleus accumbens associated 1	NACC1	0.79			2.7									0.83			3	3	0
ENSG00000159593	NEDD8 activating enzyme E1 subunit 1	NAE1					-0.53						-1.1	-0.52				3	0	3
ENSG00000249437	NLR family apoptosis inhibitory protein	NAIP						0.99		1.1				0.67	0.76		-1.52	3	4	1
ENSG00000179978	NAIP pseudogene 2	NAIPP2						0.99		1.1					1.12		-1.14	3	3	1
ENSG00000251634	NAIP pseudogene 4	NAIPP4						0.5		0.94					3.41	2.7		3	4	0
ENSG00000204272	negative regulator of P-body association	NBDY			-1.36	-0.91					-0.63						0.5	3	1	3
ENSG00000010292	non-SMC condensin I complex subunit D2	NCAPD2	1.44			-1.6						0.87						3	2	1
ENSG00000146918	non-SMC condensin II complex subunit G2	NCAPG2				-1.6			1.5						1.1	1.2	0.78	3	4	1
ENSG00000121152	non-SMC condensin I complex subunit H	NCAPH	1.82		1.54	1.63									2.2	2.1	2.12	3	6	0
ENSG00000136937	nuclear cap binding protein subunit 1	NCBP1			1.5	0.77					0.67		-0.76					3	3	1
ENSG00000114503	nuclear cap binding protein subunit 2	NCBP2				-1.97	-0.55							-0.57				3	0	3
ENSG00000182487	neutrophil cytosolic factor 1B pseudogene	NCF1B				2.61	1.24							-0.85	0.54			3	3	1
ENSG00000165178	neutrophil cytosolic factor 1C pseudogene	NCF1C			-0.8		1.23							-0.9	0.58	0.8		3	3	2
ENSG00000123338	NCK associated protein 1 like	NCKAP1L			-2.94	-3.46					-0.64			0.91				3	1	3
ENSG00000124160	nuclear receptor coactivator 5	NCOA5			0.82	0.85	0.5								-0.5			3	3	1
ENSG00000111912	nuclear receptor coactivator 7	NCOA7			-1.24	-1.55				0.66							0.64	3	2	2
ENSG00000107130	neuronal calcium sensor 1	NCS1	1.94		2.16	1.94							1.24					3	4	0
ENSG00000080986	NDC80 kinetochore complex component	NDC80			2.89	2.58					1.58				1.45	1.67	1.69	3	6	0
ENSG00000131507	Nedd4 family interacting protein 1	NDFIP1	-0.6		-1.18	-1.9							-0.76					3	0	4
ENSG00000102471	Nedd4 family interacting protein 2	NDFIP2				-0.66					0.94						0.59	3	2	1
ENSG00000165795	NDRG family member 2	NDRG2				1.31		-0.9							-0.8	-0.77		3	1	3
ENSG00000101079	NDRG family member 3	NDRG3	1.25		-1.11	-0.93							-0.6					3	1	3
ENSG00000189043	NDUFA4 mitochondrial complex associated	NDUFA4				-4.47	-0.54							-0.69		0.54	0.66	3	2	3
ENSG00000128609	NADH:ubiquinone oxidoreductase subunit A5	NDUFA5			2.26	2.57							-1.2	-0.8				3	2	2
ENSG00000004779	NADH:ubiquinone oxidoreductase subunit AB1	NDUFAB1	0.53			-1.96									0.6	0.53	0.61	3	4	1
ENSG00000137806	NADH:ubiquinone oxidoreductase complex assembly factor 1	NDUFAF1			0.86	0.55					1.9	0.73			0.71			3	5	0
ENSG00000167792	NADH:ubiquinone oxidoreductase core subunit V1	NDUFV1			0.78		0.57							-0.56				3	2	1
ENSG00000178127	NADH:ubiquinone oxidoreductase core subunit V2	NDUFV2				-3.6					0.52				0.55	0.56	0.61	3	4	1
ENSG00000049759	NEDD4 like E3 ubiquitin protein ligase	NEDD4L			4.32	4.83			1.45						1.54			3	4	0
ENSG00000140398	nei like DNA glycosylase 1	NEIL1	-1.84			1.1									-0.51			3	1	2
ENSG00000119408	NIMA related kinase 6	NEK6			-1.7	-1.14						-0.53		0.65	0.52		-0.74	3	2	4
ENSG00000173848	neuroepithelial cell transforming 1	NET1				-1.22	-0.57				0.9							3	1	2
ENSG00000204386	neuraminidase 1	NEU1	-0.83		-1.77	-1.8	0.68											3	1	3
ENSG00000050344	nuclear factor, erythroid 2 like 3	NFE2L3				-1.33	-0.57							1.54	-0.66			3	1	3
ENSG00000077150	nuclear factor kappa B subunit 2	NFKB2				4.59		-0.73								-0.57		3	1	2
ENSG00000135842	niban apoptosis regulator 1	NIBAN1	0.94										1.45		0.61	0.52		3	4	0
ENSG00000167483	niban apoptosis regulator 3	NIBAN3	-1.18		-1.39						-0.87							3	0	3
ENSG00000131669	ninjurin 1	NINJ1			-1.37	-0.72	1.3				-0.83	-0.95						3	1	4
ENSG00000001461	NIPA like domain containing 3	NIPAL3	1.7		-2.16	-2.42									-0.57			3	1	3
ENSG00000136783	nipsnap homolog 3A	NIPSNAP3A			-1.42	-1.65	-0.75					0.72						3	1	3
ENSG00000105374	natural killer cell granule protein 7	NKG7	2.47			-4.43								-0.65			0.86	3	2	2
ENSG00000114857	natural killer cell triggering receptor	NKTR	-0.53		-0.7									-0.89				3	0	3
ENSG00000167984	NLR family CARD domain containing 3	NLRC3	0.79			-1.21									-1.2			3	1	2
ENSG00000142405	NLR family pyrin domain containing 12	NLRP12			-1.27		0.51								0.89		-1.23	3	2	2
ENSG00000169251	NMD3 ribosome export adaptor	NMD3			1.75	1.13							-1.27	-0.51				3	2	2
ENSG00000239672	NME/NM23 nucleoside diphosphate kinase 1	NME1				-2.66		-0.74							1.33	1.23	1.19	3	3	2
ENSG00000103202	NME/NM23 nucleoside diphosphate kinase 4	NME4			-3.43	-2.65			-1.27					-1.36	1.9	0.73		3	2	4
ENSG00000143156	NME/NM23 family member 7	NME7			2.1	0.9	-0.53		0.62									3	3	1
ENSG00000225921	nucleolar protein 7	NOL7				-3.93	-0.55							-1.7			0.61	3	1	3
ENSG00000105373	NOP53 ribosome biogenesis factor	NOP53	-0.54		-2	-1.74									-0.61			3	0	4
ENSG00000204301	notch receptor 4	NOTCH4							-0.55		-0.54			-0.78			-0.6	3	0	4
ENSG00000188747	NADPH oxidase activator 1	NOXA1			-0.88				-0.86						-0.87	-0.5		3	0	4
ENSG00000149308	nuclear protein, coactivator of histone transcription	NPAT				-1.18							-0.92	0.71	-0.93	-0.5		3	1	4
ENSG00000119655	NPC intracellular cholesterol transporter 2	NPC2	-0.65		-4.73	-4.63			-0.6									3	0	4
ENSG00000215440	aminopeptidase like 1	NPEPL1			-1.11	-0.79	0.56							-0.6	0.7			3	2	3
ENSG00000243716	nuclear pore complex interacting protein family member B5	NPIPB5			-3.45	-3.51							-1.22	-0.8				3	0	4
ENSG00000123358	nuclear receptor subfamily 4 group A member 1	NR4A1	-1.68			1.32								-0.97		-1.6		3	1	3
ENSG00000153234	nuclear receptor subfamily 4 group A member 2	NR4A2	-1.49		-2.98									-1.8	-2.24	-2.21		3	0	5
ENSG00000119508	nuclear receptor subfamily 4 group A member 3	NR4A3	-1.51		-1.25	-0.63								-1.38	-2.38	-2.24		3	0	6
ENSG00000213281	NRAS proto-oncogene, GTPase	NRAS			1.74			-0.56						-0.61				3	1	2
ENSG00000185189	nuclear receptor binding protein 2	NRBP2			-2.17	-1.79	-0.55							-0.81				3	0	4
ENSG00000078618	nardilysin convertase	NRDC			-3.1	-3.55	0.75						0.78					3	2	2
ENSG00000099250	neuropilin 1	NRP1	-0.58					-1.58							-1.2	-0.89	-1.3	3	0	5
ENSG00000122643	5'-nucleotidase, cytosolic IIIA	NT5C3A				-0.99					1.17	0.93		0.67	0.97		0.8	3	5	1
ENSG00000157045	N-terminal asparagine amidase	NTAN1	0.68		-2.31	-2.6									0.5	0.54	0.6	3	4	2
ENSG00000074590	NUAK family kinase 1	NUAK1				1.34					-1.5				-2.22			3	1	2
ENSG00000166321	nudix hydrolase 13	NUDT13				1.87	-0.63								-0.77		-1	3	1	3
ENSG00000143228	NUF2 component of NDC80 kinetochore complex	NUF2			0.73						1.44				1.99	2.14	2.9	3	5	0
ENSG00000108256	nuclear FMR1 interacting protein 2	NUFIP2	-0.54		-0.54									-0.63	-0.65			3	0	4
ENSG00000124789	nucleoporin 153	NUP153				-1.87							-0.81		-0.53			3	0	3
ENSG00000030066	nucleoporin 160	NUP160				-0.93	-0.77								-0.6			3	0	3
ENSG00000075188	nucleoporin 37	NUP37				-2.52	-0.51				0.83							3	1	2
ENSG00000138750	nucleoporin 54	NUP54				-0.97	-0.55						-0.97					3	0	3
ENSG00000213024	nucleoporin 62	NUP62			0.5				0.62					0.88				3	3	0
ENSG00000137804	nucleolar and spindle associated protein 1	NUSAP1	2.61		2.67	1.7							1.26					3	4	0
ENSG00000065154	ornithine aminotransferase	OAT			3.4	3.27	-0.68							-1.2				3	2	2
ENSG00000152193	ORC ubiquitin ligase 1	OBI1				0.73					0.61				-1.9	-0.78		3	2	2
ENSG00000147162	O-linked N-acetylglucosamine (GlcNAc) transferase	OGT			-1.7	-0.98			-0.53				-1.17					3	0	4
ENSG00000104147	Opa interacting protein 5	OIP5			2.79						1.3				1.96	1.95	2.38	3	5	0
ENSG00000184221	oligodendrocyte transcription factor 1	OLIG1			-1.93	-1.52	-0.74									-0.79	-1.52	3	0	5
ENSG00000235823	oligodendrocyte maturation-associated long intergenic non-coding RNA	OLMALINC					-0.53					-0.55				-0.7		3	0	3
ENSG00000123240	optineurin	OPTN				-2.5							-1.8	-0.64			0.63	3	1	3
ENSG00000175938	ORAI calcium release-activated calcium modulator 3	ORAI3				2.25							0.65	0.6	0.7			3	4	0
ENSG00000091651	origin recognition complex subunit 6	ORC6				-5.7							0.95	2.2	0.78	1.32	1.52	3	5	1
ENSG00000128699	ORMDL sphingolipid biosynthesis regulator 1	ORMDL1			-3	-3.3	-0.59							-0.87				3	0	4
ENSG00000144645	oxysterol binding protein like 10	OSBPL10				-1.1	-0.74							1.18		0.7		3	2	2
ENSG00000006025	oxysterol binding protein like 7	OSBPL7	1.4								-0.65			-0.64				3	1	2
ENSG00000132823	oxidative stress responsive serine rich 1	OSER1	-0.66		-0.74									-0.81				3	0	3
ENSG00000128694	O-sialoglycoprotein endopeptidase like 1	OSGEPL1					-0.62						-2.83		-0.87			3	0	3
ENSG00000099985	oncostatin M	OSM	-1.98		-3.51	-3.4								-1.9		-1.33		3	0	5
ENSG00000228474	oligosaccharyltransferase complex subunit 4, non-catalytic	OST4			-3.7	-4.36			-0.57					0.8	1.21		0.58	3	3	3
ENSG00000165312	OTU deubiquitinase 1	OTUD1	-0.9		-1.34									-0.82				3	0	3
ENSG00000154124	OTU deubiquitinase with linear linkage specificity	OTULIN	0.93		0.6				0.84									3	3	0
ENSG00000085465	oviductal glycoprotein 1	OVGP1			-1.78	-1.5						-0.53				-0.6		3	0	4
ENSG00000155463	OXA1L mitochondrial inner membrane protein	OXA1L			-1.86	-2.46			-0.68				-0.7					3	0	4
ENSG00000154814	oxidoreductase NAD binding domain containing 1	OXNAD1				-0.54				-0.68					-0.89			3	0	3
ENSG00000078589	P2Y receptor family member 10	P2RY10	-0.91										-0.89	0.58	-1.6	-0.89		3	1	4
ENSG00000171631	pyrimidinergic receptor P2Y6	P2RY6			3.24	4.26						0.7			-0.73		1.16	3	4	1
ENSG00000158006	platelet activating factor acetylhydrolase 2	PAFAH2	0.55										-1.3		-0.85	-0.57		3	1	3
ENSG00000128050	phosphoribosylaminoimidazole carboxylase and phosphoribosylaminoimidazolesuccinocarboxamide synthase	PAICS	0.83		1.4										0.65	0.71	0.72	3	5	0
ENSG00000129116	palladin, cytoskeletal associated protein	PALLD				-0.77		-0.59									-0.79	3	0	3
ENSG00000110218	pannexin 1	PANX1				-0.82			0.53					0.63				3	2	1
ENSG00000198682	3'-phosphoadenosine 5'-phosphosulfate synthase 2	PAPSS2	-1.85								-0.7						-1.2	3	0	3
ENSG00000163291	progestin and adipoQ receptor family member 3	PAQR3			2.22		-0.77							-0.71				3	1	2
ENSG00000170915	progestin and adipoQ receptor family member 8	PAQR8			-2.21	-2.32				-0.52					-0.94	-0.7	-0.88	3	0	6
ENSG00000116288	Parkinsonism associated deglycase	PARK7	0.5			-0.84								0.53	0.66	0.51	0.52	3	5	1
ENSG00000256862	PARP11 antisense RNA 1	PARP11-AS1					-0.76				-0.52				-1.39	-0.63	-0.61	3	0	5
ENSG00000185480	PARP1 binding protein	PARPBP			1.87						0.71				1.22	1.38	1.13	3	5	0
ENSG00000188677	parvin beta	PARVB				1.77							1.14	0.64	1.93	0.67		3	5	0
ENSG00000138964	parvin gamma	PARVG			-3.41	-3.32	0.56		-0.54									3	1	3
ENSG00000132849	PATJ crumbs cell polarity complex component	PATJ			-1.6								-1.85		-0.63			3	0	3
ENSG00000163346	PBX homeobox interacting protein 1	PBXIP1			-1	-0.59							-0.63		-0.64			3	0	4
ENSG00000156374	polycomb group ring finger 6	PCGF6			2.2	1.9	-0.57				0.53							3	3	1
ENSG00000166803	PCNA clamp associated factor	PCLAF	1.77							1.39					3.1	3.16	2.79	3	5	0
ENSG00000203880	protein-L-isoaspartate (D-aspartate) O-methyltransferase domain containing 2	PCMTD2			-2.84	-3.2					-0.65			-0.56	-0.51			3	0	5
ENSG00000132646	proliferating cell nuclear antigen	PCNA	0.92		2.6	1.79									0.82	1.1	0.96	3	6	0
ENSG00000081154	PEST proteolytic signal containing nuclear protein	PCNP				-0.94							-0.87	-1.3				3	0	3
ENSG00000135749	pecanex 2	PCNX2			1.26	1.53					-0.76	-0.81			-0.55			3	2	3
ENSG00000140479	proprotein convertase subtilisin/kexin type 6	PCSK6			2.24	2.78							1.61		3.58	1.88		3	5	0
ENSG00000116005	prenylcysteine oxidase 1	PCYOX1			-0.86		-0.57										-0.64	3	0	3
ENSG00000150593	programmed cell death 4	PDCD4			-1.27	-1.59							-1.91	-0.72	-0.8	-0.61		3	0	6
ENSG00000152270	phosphodiesterase 3B	PDE3B			-1.6	-1.56							-0.7		-1.12	-0.83		3	0	5
ENSG00000184588	phosphodiesterase 4B	PDE4B			-2.3	-0.72						-0.68				-0.92		3	0	4
ENSG00000139053	phosphodiesterase 6H	PDE6H				1.42							1.84		1.47	1.21		3	4	0
ENSG00000145431	platelet derived growth factor C	PDGFC						1.7					1.19		0.9		-0.96	3	3	1
ENSG00000167004	protein disulfide isomerase family A member 3	PDIA3					-0.82	-0.64					-0.95					3	0	3
ENSG00000065485	protein disulfide isomerase family A member 5	PDIA5			1.79	1.29					0.85				1.44	1.14	1.34	3	6	0
ENSG00000143870	protein disulfide isomerase family A member 6	PDIA6				-1.57					0.56				0.86	0.93	1.5	3	4	1
ENSG00000175087	PDLIM1 interacting kinase 1 like	PDIK1L			-1.1	-1.26					0.92				-1.11	-0.71	-0.63	3	1	5
ENSG00000107438	PDZ and LIM domain 1	PDLIM1			-1.91	-2.3	1.6							0.93	1.7	0.84	0.68	3	5	2
ENSG00000164951	pyruvate dehyrogenase phosphatase catalytic subunit 1	PDP1	-0.62			0.57									-0.67		-0.75	3	1	3
ENSG00000148459	decaprenyl diphosphate synthase subunit 1	PDSS1						-0.57			0.77				0.6			3	2	1
ENSG00000160209	pyridoxal kinase	PDXK						-0.65					1.35	0.65	0.64			3	3	1
ENSG00000165650	PDZ domain containing 8	PDZD8				-0.91	-0.85							-0.56				3	0	3
ENSG00000162734	proliferation and apoptosis adaptor protein 15	PEA15			-3.3	-3.42					-0.69		-0.79					3	0	4
ENSG00000162517	penta-EF-hand domain containing 1	PEF1				-1.72	0.81							0.61				3	2	1
ENSG00000112378	p53 apoptosis effector related to PMP22	PERP			1.68	1.22							-1.14				1.4	3	3	1
ENSG00000163737	platelet factor 4	PF4				0.89					0.96			1.47	3.2	1.47	1.23	3	6	0
ENSG00000109272	platelet factor 4 variant 1	PF4V1				1.55	1.6							2.9	4.7	2.73	1.15	3	6	0
ENSG00000114268	6-phosphofructo-2-kinase/fructose-2,6-biphosphatase 4	PFKFB4			-2.53	-2.29	0.78										-1.1	3	1	3
ENSG00000067057	phosphofructokinase, platelet	PFKP			3.6	2.93						0.6		0.72		0.52	0.53	3	6	0
ENSG00000165434	phosphoglucomutase 2 like 1	PGM2L1				-0.56			0.82					0.66				3	2	1
ENSG00000101856	progesterone receptor membrane component 1	PGRMC1				-0.84					0.55				1.78	0.89	0.77	3	4	1
ENSG00000134686	polyhomeotic homolog 2	PHC2				0.72	1.7								0.95	0.72		3	4	0
ENSG00000025293	PHD finger protein 20	PHF20	-0.74		-2.5	-1.81								0.59	-0.55			3	1	4
ENSG00000092621	phosphoglycerate dehydrogenase	PHGDH			1.18								0.61		2	1.29	1.23	3	5	0
ENSG00000139289	pleckstrin homology like domain family A member 1	PHLDA1			-1.26				1.3					-0.64				3	1	2
ENSG00000144824	pleckstrin homology like domain family B member 2	PHLDB2					-0.71				-0.64				-0.94	-0.82		3	0	4
ENSG00000054148	phosphohistidine phosphatase 1	PHPT1				-2.34			0.57					-0.52	0.55		0.55	3	3	2
ENSG00000164530	peptidase inhibitor 16	PI16			-2.13	-1.5			1.91						-1.16			3	1	3
ENSG00000038210	phosphatidylinositol 4-kinase type 2 beta	PI4K2B				-1.14					1.17	0.86		0.51				3	3	1
ENSG00000140451	PIF1 5'-to-3' DNA helicase	PIF1			2.11	1.69					0.51				1.83	1.62	1.57	3	6	0
ENSG00000108474	phosphatidylinositol glycan anchor biosynthesis class L	PIGL			1.94	1.98	-0.9							1.46	-0.71			3	3	2
ENSG00000155629	phosphoinositide-3-kinase adaptor protein 1	PIK3AP1	0.63		-1.52	-1.65								0.58			-0.92	3	2	3
ENSG00000121879	phosphatidylinositol-4,5-bisphosphate 3-kinase catalytic subunit alpha	PIK3CA	-0.71				-0.86					-0.68						3	0	3
ENSG00000051382	phosphatidylinositol-4,5-bisphosphate 3-kinase catalytic subunit beta	PIK3CB				2.37							1.26	0.65				3	3	0
ENSG00000105851	phosphatidylinositol-4,5-bisphosphate 3-kinase catalytic subunit gamma	PIK3CG	0.7			2.45								1.14				3	3	0
ENSG00000115020	phosphoinositide kinase, FYVE-type zinc finger containing	PIKFYVE	-0.74		2.68	2.92											-0.56	3	2	2
ENSG00000085514	paired immunoglobin like type 2 receptor alpha	PILRA			-1.2				-0.55					-0.55				3	0	3
ENSG00000198355	Pim-3 proto-oncogene, serine/threonine kinase	PIM3				1.94	0.52							-0.63				3	2	1
ENSG00000241878	phosphatidylserine decarboxylase	PISD			-2.43	-2.37	1.4							0.58				3	2	2
ENSG00000205038	PKHD1 like 1	PKHD1L1				1.14					1.55			2.6	2.43	1.64	1.52	3	6	0
ENSG00000065243	protein kinase N2	PKN2			-1.7	-0.89							-0.68	-0.69				3	0	4
ENSG00000103066	phospholipase A2 group XV	PLA2G15				-0.65			0.56					0.5	0.6			3	3	1
ENSG00000133328	phospholipase A and acyltransferase 2	PLAAT2			1.86	2.21					0.99					1.1	2.17	3	5	0
ENSG00000145287	placenta associated 8	PLAC8			0.61							0.83		1.36	1.25	0.9	1.5	3	6	0
ENSG00000181690	PLAG1 zinc finger	PLAG1					-0.56		-2.18							-0.6		3	0	3
ENSG00000122861	plasminogen activator, urokinase	PLAU				1.7		-0.73						-1.77				3	1	2
ENSG00000182621	phospholipase C beta 1	PLCB1				2.81					-0.68	-0.55					-0.91	3	1	3
ENSG00000115896	phospholipase C like 1 (inactive)	PLCL1				2.86	-0.71								-1.5	-0.6		3	1	3
ENSG00000182378	phosphatidylinositol specific phospholipase C X domain containing 1	PLCXD1				-1.92			-0.77					-0.59		0.77		3	1	3
ENSG00000178209	plectin	PLEC				2.8	0.53							0.53				3	3	0
ENSG00000166289	pleckstrin homology and FYVE domain containing 1	PLEKHF1	1.3			-1.51									-1.33	-0.65		3	1	3
ENSG00000126822	pleckstrin homology and RhoGEF domain containing G3	PLEKHG3			-1.94	-1.3					-0.58			-0.6	-0.77		-0.55	3	0	6
ENSG00000023902	pleckstrin homology domain containing O1	PLEKHO1			-1.69	-1.47	1.2							0.62				3	2	2
ENSG00000241839	pleckstrin homology domain containing O2	PLEKHO2				-1.53	0.68							0.61			-0.91	3	2	2
ENSG00000105355	perilipin 3	PLIN3			-3.84	-4.1	0.68								1.2	0.7		3	3	2
ENSG00000145632	polo like kinase 2	PLK2	-2.16			0.82								-2.6		-1.62		3	1	3
ENSG00000142731	polo like kinase 4	PLK4				-0.87					0.98				1.37	1.58	1.23	3	4	1
ENSG00000083444	procollagen-lysine,2-oxoglutarate 5-dioxygenase 1	PLOD1			-2.92	-3.23							0.95	-0.7	0.69	0.56		3	3	3
ENSG00000120594	plexin domain containing 2	PLXDC2	-0.88		-2.64	-2.19								0.65	0.56		-0.78	3	2	4
ENSG00000196576	plexin B2	PLXNB2	-0.82		-3.16	-2.49								0.58			-1.17	3	1	4
ENSG00000140464	promyelocytic leukemia	PML				2.23					0.55	0.73		0.55			0.54	3	5	0
ENSG00000132424	PNN interacting serine and arginine rich protein	PNISR				0.76			-0.75					-1.42				3	1	2
ENSG00000176903	PNMA family member 1	PNMA1	-0.51			-1									0.9			3	1	2
ENSG00000135241	patatin like phospholipase domain containing 8	PNPLA8	-0.6		1.56	1.25								-0.93				3	2	2
ENSG00000146278	proline rich nuclear receptor coactivator 1	PNRC1				3.29						-0.59		-0.96	-0.87	-0.69		3	1	4
ENSG00000189266	proline rich nuclear receptor coactivator 2	PNRC2				-3.61			-0.83					-0.5	-0.71			3	0	4
ENSG00000014138	DNA polymerase alpha 2, accessory subunit	POLA2			1.82	0.83					0.65			1.2				3	4	0
ENSG00000070501	DNA polymerase beta	POLB	-0.89			-1.55							-0.57					3	0	3
ENSG00000101751	DNA polymerase iota	POLI					-0.78						-0.61	-1.14				3	0	3
ENSG00000125630	RNA polymerase I subunit B	POLR1B			1.66	2.17							0.76				-0.51	3	3	1
ENSG00000047315	RNA polymerase II subunit B	POLR2B					-0.59		-0.63				-0.87					3	0	3
ENSG00000099817	RNA polymerase II subunit E	POLR2E	0.58			2.76			0.68									3	3	0
ENSG00000058600	RNA polymerase III subunit E	POLR3E	-0.61			-0.76	-0.82											3	0	3
ENSG00000132963	proteasome maturation protein	POMP	0.62			-3.77									0.87	0.79	0.75	3	4	1
ENSG00000110777	POU class 2 homeobox associating factor 1	POU2AF1			-1.1	-0.86		0.7						0.96	1.37	1.25	1.36	3	5	2
ENSG00000163736	pro-platelet basic protein	PPBP			-4.54	-4.3		-1.67						1.77	3.21	1.85	0.8	3	4	3
ENSG00000138621	phosphopantothenoylcysteine decarboxylase	PPCDC			1.74	2.2					0.81	0.54		0.61				3	5	0
ENSG00000196262	peptidylprolyl isomerase A	PPIA	-0.5		4.6	4.34											0.53	3	3	1
ENSG00000108179	peptidylprolyl isomerase F	PPIF					0.68	-0.87					1.19					3	2	1
ENSG00000145725	diphosphoinositol pentakisphosphate kinase 2	PPIP5K2				1.29	-0.59							0.69				3	2	1
ENSG00000100034	protein phosphatase, Mg2+/Mn2+ dependent 1F	PPM1F			-3.52	-3.24					-0.53			-0.58			-1	3	0	5
ENSG00000172531	protein phosphatase 1 catalytic subunit alpha	PPP1CA	1.3			-1.53	1.27											3	2	1
ENSG00000213639	protein phosphatase 1 catalytic subunit beta	PPP1CB	-0.91			0.66	-0.53											3	1	2
ENSG00000167641	protein phosphatase 1 regulatory inhibitor subunit 14A	PPP1R14A				1.26	0.73								2.14	0.9	0.56	3	5	0
ENSG00000158615	protein phosphatase 1 regulatory subunit 15B	PPP1R15B	-0.63			0.9								-0.83	-0.8	-0.75		3	1	4
ENSG00000101445	protein phosphatase 1 regulatory subunit 16B	PPP1R16B	0.63			-2.49									-0.6			3	1	2
ENSG00000146112	protein phosphatase 1 regulatory subunit 18	PPP1R18	0.71			-4.21	0.66											3	2	1
ENSG00000231989	PPP1R2 family member B	PPP1R2B					-0.62		-0.64				-0.97					3	0	3
ENSG00000105568	protein phosphatase 2 scaffold subunit Aalpha	PPP2R1A				-3.5	0.8							0.87				3	2	1
ENSG00000066027	protein phosphatase 2 regulatory subunit B'alpha	PPP2R5A	0.56		-2.12	-2.22								-0.6				3	1	3
ENSG00000068971	protein phosphatase 2 regulatory subunit B'beta	PPP2R5B				2.48							0.62	-0.89				3	2	1
ENSG00000078304	protein phosphatase 2 regulatory subunit B'gamma	PPP2R5C			0.5								-0.95		-0.55			3	1	2
ENSG00000154001	protein phosphatase 2 regulatory subunit B'epsilon	PPP2R5E				-1.92			0.65				-0.85					3	1	2
ENSG00000113593	peptidylprolyl isomerase domain and WD repeat containing 1	PPWD1				-2.19	-0.64							-0.98	-0.9	-0.71		3	0	5
ENSG00000102103	polyglutamine binding protein 1	PQBP1				1.2			-0.51					-0.6				3	1	2
ENSG00000275342	PEAK1 related, kinase-activating pseudokinase 1	PRAG1			-1.59	-0.71				-0.87							-0.65	3	0	4
ENSG00000057657	PR/SET domain 1	PRDM1			-0.77	-0.7	0.57								0.62		0.76	3	3	2
ENSG00000116731	PR/SET domain 2	PRDM2	-0.82			2.5									-0.61			3	1	2
ENSG00000117450	peroxiredoxin 1	PRDX1			0.71						0.66	0.57		0.63	0.8	0.61	0.55	3	7	0
ENSG00000167815	peroxiredoxin 2	PRDX2	0.67		1.1										0.56		0.71	3	4	0
ENSG00000138078	prolyl endopeptidase like	PREPL	-0.52			1.11								0.72				3	2	1
ENSG00000142875	protein kinase cAMP-activated catalytic subunit beta	PRKACB	0.83										-2.81		-0.57			3	1	2
ENSG00000005249	protein kinase cAMP-dependent type II regulatory subunit beta	PRKAR2B				1.94					1.27				3.4	1.56	0.65	3	5	0
ENSG00000237943	PRKCQ antisense RNA 1	PRKCQ-AS1				-2.21						-0.64			-0.88			3	0	3
ENSG00000115825	protein kinase D3	PRKD3			1.58	1.55	-0.59						-0.86					3	2	2
ENSG00000253729	protein kinase, DNA-activated, catalytic subunit	PRKDC				-1.48					0.81			0.66				3	2	1
ENSG00000163421	prokineticin 2	PROK2			-2.54	-2.4					-0.84			-1.64	2.6			3	1	4
ENSG00000120685	proline and serine rich 1	PROSER1					-0.57				0.65			-0.51				3	1	2
ENSG00000134186	pre-mRNA processing factor 38B	PRPF38B				-1.57	-0.54							-1.58				3	0	3
ENSG00000185246	pre-mRNA processing factor 39	PRPF39			2.35	2.44	-0.58							-0.86	-0.6			3	2	3
ENSG00000112739	pre-mRNA processing factor 4B	PRPF4B					-0.56						-1.15	-1.2				3	0	3
ENSG00000174231	pre-mRNA processing factor 8	PRPF8			-3.46	-3.99	0.52								-0.52		-0.61	3	1	4
ENSG00000205352	proline rich 13	PRR13				-1.22			0.55					-0.51				3	1	2
ENSG00000164244	proline rich coiled-coil 1	PRRC1				-2.28	-0.7				0.89							3	1	2
ENSG00000135378	proline rich and Gla domain 4	PRRG4	1.31			-0.81									1.32	1.12		3	3	1
ENSG00000196415	proteinase 3	PRTN3				2.3							3.2	-0.86				3	2	1
ENSG00000143363	prune exopolyphosphatase 1	PRUNE1			-1.78	-1.81	0.87								0.82			3	2	2
ENSG00000158122	peroxiredoxin like 2C	PRXL2C	-1.11			0.6	-0.54											3	1	2
ENSG00000205155	presenilin enhancer, gamma-secretase subunit	PSENEN	0.95			-1.4									0.56			3	2	1
ENSG00000106588	proteasome 20S subunit alpha 2	PSMA2	0.83		1.99	1.2					0.61							3	4	0
ENSG00000100567	proteasome 20S subunit alpha 3	PSMA3			2	0.69					0.89						0.59	3	4	0
ENSG00000257621	PSMA3 antisense RNA 1	PSMA3-AS1	-0.53		-1.26	-0.56	-0.52											3	0	4
ENSG00000100902	proteasome 20S subunit alpha 6	PSMA6	0.67			-0.94									1.3	0.89	0.88	3	4	1
ENSG00000101182	proteasome 20S subunit alpha 7	PSMA7	0.51		-1.15	-1.27						0.57						3	2	2
ENSG00000205220	proteasome 20S subunit beta 10	PSMB10	0.95			-5.11			0.64									3	2	1
ENSG00000204264	proteasome 20S subunit beta 8	PSMB8	0.62		1.3												0.56	3	3	0
ENSG00000240065	proteasome 20S subunit beta 9	PSMB9			1.11	0.84						0.71		0.57			0.72	3	5	0
ENSG00000087191	proteasome 26S subunit, ATPase 5	PSMC5	0.52			-3.88								-0.56				3	1	2
ENSG00000100519	proteasome 26S subunit, ATPase 6	PSMC6			0.79						0.75			-0.76				3	2	1
ENSG00000173692	proteasome 26S subunit, non-ATPase 1	PSMD1			0.93						0.63			0.6				3	3	0
ENSG00000101843	proteasome 26S subunit, non-ATPase 10	PSMD10				-0.91					0.6		-0.97					3	1	2
ENSG00000108344	proteasome 26S subunit, non-ATPase 3	PSMD3				-1.18	0.54	-0.51										3	1	2
ENSG00000183527	proteasome assembly chaperone 1	PSMG1			2.22	1.77	-0.58				0.91							3	3	1
ENSG00000169403	platelet activating factor receptor	PTAFR			-1.23	-0.8	0.72								1.11		-0.91	3	2	3
ENSG00000119314	polypyrimidine tract binding protein 3	PTBP3				-1.16							-1.17				-0.58	3	0	3
ENSG00000185920	patched 1	PTCH1					-0.55						-1.59		-0.85			3	0	3
ENSG00000168229	prostaglandin D2 receptor	PTGDR					-0.62				-1.5				-0.89			3	0	3
ENSG00000107317	prostaglandin D2 synthase	PTGDS			-2.83	-2.25				-1.6				-1.22				3	0	4
ENSG00000148344	prostaglandin E synthase	PTGES				2.5							0.72				-2.12	3	2	1
ENSG00000127947	protein tyrosine phosphatase non-receptor type 12	PTPN12				-0.7		-0.72							0.83			3	1	2
ENSG00000088179	protein tyrosine phosphatase non-receptor type 4	PTPN4			-2.57	-2.83	-0.61								-1.6			3	0	4
ENSG00000143851	protein tyrosine phosphatase non-receptor type 7	PTPN7	0.76		0.81		0.59											3	3	0
ENSG00000149177	protein tyrosine phosphatase receptor type J	PTPRJ	1.13									0.91		1.2	0.64			3	4	0
ENSG00000163661	pentraxin 3	PTX3			3.82	4.4							2.58	-1.65				3	3	1
ENSG00000055917	pumilio RNA binding family member 2	PUM2			-1.55	-1.9							-0.77	0.83				3	1	3
ENSG00000171813	PWWP domain containing 2B	PWWP2B			-0.66	-0.63					-0.54			1.23			-0.62	3	1	4
ENSG00000168297	PX domain containing serine/threonine kinase like	PXK			1.4	0.52			0.6						0.58			3	4	0
ENSG00000176894	peroxisomal membrane protein 2	PXMP2			1.69	0.85							1.1		0.95	0.87	0.7	3	6	0
ENSG00000089159	paxillin	PXN				-1.59	0.5		0.97									3	2	1
ENSG00000103490	PYD and CARD domain containing	PYCARD	0.79					0.58							0.8	0.52		3	4	0
ENSG00000100504	glycogen phosphorylase L	PYGL			-3.12	-2.62							2.9		0.86	0.5	-0.93	3	3	3
ENSG00000163564	pyrin and HIN domain family member 1	PYHIN1	1.23		0.93									-0.68	-0.78			3	2	2
ENSG00000121350	pyridine nucleotide-disulphide oxidoreductase domain 1	PYROXD1				-0.76							-0.85	-0.5				3	0	3
ENSG00000112531	QKI, KH domain containing RNA binding	QKI	-0.51			1.51											-0.53	3	1	2
ENSG00000116260	quiescin sulfhydryl oxidase 1	QSOX1			-1.37	-0.68							1.73		1.6			3	2	2
ENSG00000048991	R3H domain containing 1	R3HDM1	0.63						0.64					-0.89				3	2	1
ENSG00000139832	RAB20, member RAS oncogene family	RAB20				1.76	0.65				-0.93							3	2	1
ENSG00000118508	RAB32, member RAS oncogene family	RAB32			-1.91	-2.3							0.88		1.12	0.5		3	3	2
ENSG00000172794	RAB37, member RAS oncogene family	RAB37					0.87				-0.66			-0.54				3	1	2
ENSG00000105514	RAB3D, member RAS oncogene family	RAB3D	-0.59			2.82								1.7	0.54		-1.19	3	3	2
ENSG00000167994	RAB3A interacting protein like 1	RAB3IL1			2	2.36							0.86		3.82	2.71		3	5	0
ENSG00000105404	Rab acceptor 1	RABAC1			-0.84	-0.83			0.51					-0.98	0.81	0.59	0.7	3	4	3
ENSG00000137955	Rab geranylgeranyltransferase subunit beta	RABGGTB			-1.38	-1.2							-0.94	-0.78				3	0	4
ENSG00000144134	RAB, member of RAS oncogene family like 2A	RABL2A				1.1							-0.92		-0.51			3	1	2
ENSG00000079974	RAB, member of RAS oncogene family like 2B	RABL2B			-1.22	-1.24							-0.92	-0.8				3	0	4
ENSG00000128340	Rac family small GTPase 2	RAC2	1.12			-5.42								-0.55				3	1	2
ENSG00000161800	Rac GTPase activating protein 1	RACGAP1			1.6						1.39				0.6	0.73	0.76	3	5	0
ENSG00000051180	RAD51 recombinase	RAD51			1.13								1.63		2.49	2.57	2.48	3	5	0
ENSG00000111247	RAD51 associated protein 1	RAD51AP1				-0.68					1.68				1.42	1.39	1.56	3	4	1
ENSG00000147231	RPA1 related single stranded DNA binding protein, X-linked	RADX	-1.31				-0.66								-0.77	-0.73		3	0	4
ENSG00000108557	retinoic acid induced 1	RAI1			-0.68	-0.74					-0.6						-0.6	3	0	4
ENSG00000144118	RAS like proto-oncogene B	RALB			-1.35	-1.4			0.61					-0.67				3	1	3
ENSG00000017797	ralA binding protein 1	RALBP1			-0.51		0.59			-0.77								3	1	2
ENSG00000229419	RALGAPA1 pseudogene 1	RALGAPA1P1	0.55				-0.66								-1.12			3	1	2
ENSG00000116191	Ral GEF with PH domain and SH3 binding motif 2	RALGPS2	-1.98			2.52								-0.93				3	1	2
ENSG00000132341	RAN, member RAS oncogene family	RAN				-1.52					0.79						0.55	3	2	1
ENSG00000173166	Ras association (RalGDS/AF-6) and pleckstrin homology domains 1	RAPH1					-1.6		-0.52					0.66	0.81	1.1		3	3	2
ENSG00000131759	retinoic acid receptor alpha	RARA	-0.64						0.77								-0.53	3	1	2
ENSG00000105122	RAS protein activator like 3	RASAL3	1.12								-0.62				-0.58			3	1	2
ENSG00000138670	RasGEF domain family member 1B	RASGEF1B	-1.22				-0.69							0.67		-1.13		3	1	3
ENSG00000113319	Ras protein specific guanine nucleotide releasing factor 2	RASGRF2				2.3						-0.62			-1.3	-1.4	-0.5	3	1	4
ENSG00000172575	RAS guanyl releasing protein 1	RASGRP1				0.94							-1.82		-0.87			3	1	2
ENSG00000152689	RAS guanyl releasing protein 3	RASGRP3				-1.22					1.12	0.72		1.1				3	3	1
ENSG00000101773	RB binding protein 8, endonuclease	RBBP8			1.85						0.73				0.66	0.67		3	4	0
ENSG00000125826	RANBP2-type and C3HC4-type zinc finger containing 1	RBCK1	0.72			-0.68											0.57	3	2	1
ENSG00000183808	RNA binding motif protein 12B	RBM12B			2.26	1.96	-0.59							0.85	-0.81	-0.78	-0.85	3	3	4
ENSG00000239306	RNA binding motif protein 14	RBM14				-0.84						0.57		0.65				3	2	1
ENSG00000163694	RNA binding motif protein 47	RBM47				-0.54					0.71			0.82	0.86		-0.71	3	3	2
ENSG00000173914	RNA binding motif protein 4B	RBM4B			1.82	1.91			-0.72					0.73		-0.6		3	3	2
ENSG00000144642	RNA binding motif single stranded interacting protein 3	RBMS3			2.57	3.2							0.93				1.29	3	4	0
ENSG00000147274	RNA binding motif protein X-linked	RBMX				-2.53	-0.74							-0.71				3	0	3
ENSG00000162444	retinol binding protein 7	RBP7			-2.73	-2.3					-0.85			-1.15			-1.2	3	0	5
ENSG00000136144	RCC1 and BTB domain containing protein 1	RCBTB1			2	2.2	-0.81										-0.63	3	2	2
ENSG00000117906	reticulocalbin 2	RCN2					-0.71						-1.47	-0.93				3	0	3
ENSG00000122707	reversion inducing cysteine rich protein with kazal motifs	RECK					-0.56						-2.29		-0.97			3	0	3
ENSG00000162924	REL proto-oncogene, NF-kB subunit	REL				0.88						-0.91		-0.56	-0.66			3	1	3
ENSG00000181826	RELT like 1	RELL1	-0.6						0.63								-0.72	3	1	2
ENSG00000142599	arginine-glutamic acid dipeptide repeats	RERE	-0.66		-1.68	-0.76		0.79										3	1	3
ENSG00000104918	resistin	RETN			-1.83	-1.72							2.7		3.75	2.24	-1.33	3	3	3
ENSG00000163933	RFT1 homolog	RFT1			3.26	3.67					0.61			1.9				3	4	0
ENSG00000133111	regulatory factor X associated protein	RFXAP					-0.86				0.61				-0.61			3	1	2
ENSG00000150681	regulator of G protein signaling 18	RGS18	-1.35								1.36			0.83	1.34	0.54		3	4	1
ENSG00000005486	rhomboid domain containing 2	RHBDD2	-0.58			0.52	0.71											3	2	1
ENSG00000129667	rhomboid 5 homolog 2	RHBDF2	0.6				0.55										-0.55	3	2	1
ENSG00000072422	Rho related BTB domain containing 1	RHOBTB1					1.49				0.94	0.62		1.43	3.35	1.67	1.26	3	7	0
ENSG00000139725	ras homolog family member F, filopodia associated	RHOF	0.65		3.39	3.56					-0.71	-0.54						3	3	2
ENSG00000177105	ras homolog family member G	RHOG			-2.64	-2.31	0.78								0.57			3	2	2
ENSG00000150977	Rab interacting lysosomal protein like 2	RILPL2	-1.2		-2.58	-2.7								-0.74				3	0	4
ENSG00000124784	RIO kinase 1	RIOK1			0.69						-0.53			-0.97				3	1	2
[truncated: 14,131 more rows]
