# Supplementary material for: Transcriptome-based analysis of human peripheral blood reveals regulators of immune response in different viral infections
Source: Front Immunol. 2023 Sep 19;14:1199482. doi: 10.3389/fimmu.2023.1199482 (PMC10546413; doi:10.3389/fimmu.2023.1199482)
Supplement: Supplementary Table 3 — The list of 50 interferon-stimulated genes. [file Table_3.xlsx]

## Sheet: Table S3
Gene Symbol
ADAR
APOBEC3G
BST2
CGAS
CD74
DDIT4
DDX58
DDX60
EIF2AK2
GBP1
GBP2
HPSE
IFI44L
IFI6
IFIH1
IFIT1
IFIT2
IFIT3
IFIT5
IFITM1
IFITM2
IFITM3
IRF1
IRF7
ISG15
ISG20
MAP3K14
MOV10
MS4A4A
MX1
MX2
NAMPT
NT5C3A
OAS1
OAS2
OAS3
OASL
P2RY6
JADE2
PML
RSAD2
RTP4
SLC15A3
SLC25A28
SSBP3
TREX1
TRIM5
TRIM25
SUN2
ZC3HAV1
