# Supplementary material for: Transcriptome-based analysis of human peripheral blood reveals regulators of immune response in different viral infections
Source: Front Immunol. 2023 Sep 19;14:1199482. doi: 10.3389/fimmu.2023.1199482 (PMC10546413; doi:10.3389/fimmu.2023.1199482)
Supplement: Supplementary Table 4 — The full lists of KEGG pathways found for particular viral infection-related groups. [file Table_4.xlsx]

## Sheet: Table S4
Viral infection-related group	KEGG pathway category	KEGG pathway subcategory	KEGG pathway ID	Pathway name	N of DEGs	P-value	Adjusted p-value	Genes	Direction of change of pathway activity
Coronovirus Disease 2019 (COVID-19) - patients in Intensive Care Unit (ICU)	1. Metabolism	1.1 Carbohydrate metabolism	hsa00520	Amino sugar and nucleotide sugar metabolism	12	0.0398633	0.210803	CYB5R2;GMPPB;CYB5R1;HK3;GALE;CMAS;CYB5R3;GMPPA;UAP1L1;NPL;NANS;GALK1	up
Coronovirus Disease 2019 (COVID-19) - patients in Intensive Care Unit (ICU)	1. Metabolism	1.2 Energy metabolism	hsa00190	Oxidative phosphorylation	44	6.15487e-08	3.84064e-06	NDUFB9;COX7B;NDUFB7;NDUFB6;NDUFB11;COX17;NDUFB3;ATP5MC3;NDUFB1;COX7A2;TCIRG1;UQCR10;COX6A1;COX5B;COX5A;UQCRH;NDUFV2;ATP6V1D;ATP5MF;ATP6V1C1;ATP5ME;ATP6V0A1;ATP6V1F;COX8A;ATP5PF;NDUFA8;ATP6V0B;ATP5PD;NDUFA6;NDUFA3;NDUFA2;NDUFA1;SDHC;NDUFC1;ATP5F1E;UQCRHL;COX6B1;NDUFS8;NDUFS7;PPA1;UQCRQ;NDUFS6;NDUFAB1;ATP5PO	up
Coronovirus Disease 2019 (COVID-19) - patients in Intensive Care Unit (ICU)	1. Metabolism	1.2 Energy metabolism	hsa00920	Sulfur metabolism	5	0.00878371	0.0668419	MPST;SELENBP1;TST;ETHE1;SQOR	up
Coronovirus Disease 2019 (COVID-19) - patients in Intensive Care Unit (ICU)	1. Metabolism	1.4 Nucleotide metabolism	hsa00240	Pyrimidine metabolism	14	0.0278082	0.16067	CDA;DTYMK;RRM1;RRM2;NME4;TYMS;UPB1;NME1;NT5C3A;UCK2;PNP;NT5M;TK1;UPP1	up
Coronovirus Disease 2019 (COVID-19) - patients in Intensive Care Unit (ICU)	1. Metabolism	1.5 Amino acid metabolism	hsa00260	Glycine, serine and threonine metabolism	11	0.0249229	0.15247	ALAS2;MAOB;GLDC;SHMT2;PSAT1;SHMT1;PGAM1;PHGDH;BPGM;ALDH7A1;PSPH	up
Coronovirus Disease 2019 (COVID-19) - patients in Intensive Care Unit (ICU)	1. Metabolism	1.6 Metabolism of other amino acids	hsa00480	Glutathione metabolism	19	0.000301147	0.0044531	G6PD;NAT8B;RRM1;GPX1;RRM2;GPX4;GSTO1;MGST3;IDH1;GSR;MGST1;GPX7;MGST2;OPLAH;PGD;PRDX6;SRM;CHAC2;GSTM5	up
Coronovirus Disease 2019 (COVID-19) - patients in Intensive Care Unit (ICU)	1. Metabolism	1.8 Metabolism of cofactors and vitamins	hsa00670	One carbon pool by folate	9	0.00108522	0.0130226	DHFR;MTHFD1;MTHFD1L;SHMT2;MTHFD2;SHMT1;MTHFD2L;TYMS;ALDH1L2	up
Coronovirus Disease 2019 (COVID-19) - patients in Intensive Care Unit (ICU)	2. Genetic Information Processing	2.3 Folding, sorting and degradation	hsa04141	Protein processing in endoplasmic reticulum	42	0.000386995	0.00524967	ERO1A;RPN2;UBXN2A;PRKCSH;DERL3;RRBP1;HSP90B1;UBE2J1;LMAN1;SEC61G;LMAN2;BAG1;UFD1;MAN1A1;CAPN1;SEC61B;SIL1;UBXN6;TXNDC5;SEC13;HSPA5;SSR4;WFS1;DNAJC5B;EIF2AK1;SSR2;AMFR;EDEM2;SSR3;YOD1;PDIA6;RAD23B;CKAP4;PDIA4;RBX1;MAPK10;DAD1;DNAJB11;STT3A;BAX;P4HB;SEC24D	up
Coronovirus Disease 2019 (COVID-19) - patients in Intensive Care Unit (ICU)	3. Environmental Information Processing	3.2 Signal transduction	hsa04020	Calcium signaling pathway	50	0.00539535	0.045496	RYR2;CHRM3;OXTR;FLT1;ATP2A2;ATP2A1;RYR3;MYLK;EDNRB;CD38;PRKACA;SPHK1;TNNC2;F2R;PHKA1;PLCB3;ASPH;ADORA2B;ORAI3;VDAC1;MET;PDE1B;PTAFR;PTGER3;ADCY4;PDGFA;ADCY3;CACNA1A;CACNA1D;CACNA1E;GRIN2A;GNA15;HRH2;TBXA2R;PDGFC;NTSR1;NTRK1;EGF;NTRK3;VEGFC;GRIN2C;MCOLN1;SLC8A3;P2RX5;P2RX4;GNAQ;P2RX1;GNAS;CALM3;PLCD3	up
Coronovirus Disease 2019 (COVID-19) - patients in Intensive Care Unit (ICU)	3. Environmental Information Processing	3.2 Signal transduction	hsa04066	HIF-1 signaling pathway	24	0.0239355	0.149357	EGLN3;FLT1;ANGPT1;EGF;INSR;IFNGR2;SERPINE1;ENO1;HIF1A;RBX1;HK3;LDHA;TF;MKNK1;EIF4EBP1;HMOX1;ELOB;ELOC;TIMP1;LTBR;ALDOA;GAPDH;EIF4E;MAPK3	up
Coronovirus Disease 2019 (COVID-19) - patients in Intensive Care Unit (ICU)	3. Environmental Information Processing	3.2 Signal transduction	hsa04064	NF-kappa B signaling pathway	24	0.0040216	0.116997	VCAM1;EDA;TNFSF14;DDX58;TNFAIP3;TRAF1;TNF;EDAR;CYLD;ZAP70;CD40LG;LCK;IL1B;TRAF5;CCL4;LTA;PRKCQ;ATM;PLCG1;LTB;MAP3K14;CARD11;LAT;BIRC3	down
Coronovirus Disease 2019 (COVID-19) - patients in Intensive Care Unit (ICU)	3. Environmental Information Processing	3.2 Signal transduction	hsa04151	PI3K-Akt signaling pathway	64	0.0394095	0.210803	YWHAE;FLT1;CSF1;ITGB5;IRS1;FLT3;ITGB3;ITGA2B;BRCA1;LAMC1;CCND3;CREB3L1;MYB;ITGB8;IKBKG;RAC1;YWHAG;YWHAH;MAGI1;VWF;ITGA2;F2R;MAGI2;ITGA1;CCNE2;CCNE1;COL6A3;ITGA7;SGK1;MET;CREB5;ITGA9;TNXB;PKN3;LAMA3;PDGFA;FOXO3;THBS1;HSP90B1;GNG10;GNG5;PDGFC;SPP1;EIF4EBP1;EIF4E;MAPK3;NTRK1;ANGPT1;BAD;EGF;LAMB2;INSR;FN1;VEGFC;LAMB1;GNG11;PTK2;EPOR;COL1A2;G6PC3;GNB2;CDK2;COL9A3;BCL2L1	up
Coronovirus Disease 2019 (COVID-19) - patients in Intensive Care Unit (ICU)	3. Environmental Information Processing	3.2 Signal transduction	hsa04015	Rap1 signaling pathway	46	0.00276651	0.0270798	DOCK4;FLT1;ITGAM;CSF1;SRC;ITGB3;ITGA2B;FPR1;ADCY4;PDGFA;ADCY3;SIPA1L2;THBS1;ADCY6;RAP1GAP;ACTG1;GRIN2A;RRAS;PDGFC;P2RY1;RAC1;MAP2K6;MAPK3;MAGI1;MAP2K3;ANGPT1;EGF;INSR;F2R;MAGI2;VEGFC;MAPK12;ENAH;GNAO1;PLCB3;ADORA2B;PARD3;GNAQ;ID1;GNAS;RAPGEF2;CALM3;TLN2;TLN1;MET;F2RL3	up
Coronovirus Disease 2019 (COVID-19) - patients in Intensive Care Unit (ICU)	3. Environmental Information Processing	3.3 Signaling molecules and interaction	hsa04512	ECM-receptor interaction	31	1.1554e-06	4.00537e-05	TNXB;ITGB5;SDC4;ITGB3;ITGA2B;LAMA3;LAMC1;HMMR;THBS1;SPP1;ITGB8;CD36;VWF;LAMB2;ITGA2;ITGA1;FN1;GP1BA;LAMB1;GP6;HSPG2;GP5;GP9;COL1A2;FRAS1;COL6A3;ITGA7;SDC1;COL9A3;FREM1;ITGA9	up
Coronovirus Disease 2019 (COVID-19) - patients in Intensive Care Unit (ICU)	4. Cellular Processes	4.1 Transport and catabolism	hsa04142	Lysosome	26	0.0482377	0.235159	CD63;CTSZ;GBA;CLTA;ABCB9;TCIRG1;LAPTM4B;GM2A;CTSL;SMPD1;HYAL3;AP1S1;CTSG;CTSD;AP1M2;ATP6V0A1;CTSB;CTSA;ATP6V0B;SLC11A1;FUCA2;CTNS;MCOLN1;PLA2G15;DNASE2;LGMN	up
Coronovirus Disease 2019 (COVID-19) - patients in Intensive Care Unit (ICU)	4. Cellular Processes	4.1 Transport and catabolism	hsa04145	Phagosome	32	0.0194837	0.126644	RAB5C;ITGAM;ITGB5;ITGB3;NCF4;TCIRG1;MPO;THBS1;ACTG1;TUBA1C;TUBB6;TUBA1B;FCGR3B;CTSL;SEC61G;TUBB1;CD14;CD36;RAC1;SEC61B;FCGR1A;ATP6V1D;RILP;ATP6V1C1;ATP6V0A1;ATP6V1F;ATP6V0B;ITGA2;TUBB;TUBB4B;MARCO;RAB7B	up
Coronovirus Disease 2019 (COVID-19) - patients in Intensive Care Unit (ICU)	4. Cellular Processes	4.2 Cell growth and death	hsa04110	Cell cycle	47	1.31923e-10	2.058e-08	YWHAE;PCNA;MCM7;BUB1B;TTK;PKMYT1;CDC14B;ANAPC11;CDC20;CCNB2;CCND3;CCNB1;ORC6;CDC45;PTTG1;ORC1;CHEK2;CHEK1;E2F1;E2F2;BUB1;YWHAG;YWHAH;CDKN2D;CDKN2B;CDKN2C;CDKN2A;PLK1;CDC6;CDC25C;CDC25A;RBX1;CCNA2;MAD2L2;CCNA1;WEE1;TFDP1;CCNE2;ESPL1;CCNE1;CDK2;CDK1;MCM4;MCM6;ANAPC2;MCM2;MAD2L1	up
Coronovirus Disease 2019 (COVID-19) - patients in Intensive Care Unit (ICU)	4. Cellular Processes	4.2 Cell growth and death	hsa04218	Cellular senescence	35	0.00559844	0.0459661	TRAF3IP2;SERPINE1;CACNA1D;FOXO3;FOXM1;KIR2DL4;CCNB2;CCND3;CCNB1;RRAS;CHEK2;CHEK1;EIF4EBP1;E2F1;E2F2;MYBL2;CAPN1;MAP2K6;MAPK3;MAP2K3;CDKN2B;CDKN2A;CDC25A;MAPK12;HIPK2;CCNA2;CCNA1;CCNE2;CCNE1;TRPV4;MAPKAPK2;CDK2;CDK1;VDAC1;CALM3	up
Coronovirus Disease 2019 (COVID-19) - patients in Intensive Care Unit (ICU)	4. Cellular Processes	4.2 Cell growth and death	hsa04216	Ferroptosis	11	0.0297012	0.168487	STEAP3;TF;MAP1LC3A;GPX4;ACSL1;PCBP1;SLC40A1;HMOX1;SLC39A8;SLC7A11;FTL	up
Coronovirus Disease 2019 (COVID-19) - patients in Intensive Care Unit (ICU)	4. Cellular Processes	4.2 Cell growth and death	hsa04114	Oocyte meiosis	35	0.00015253	0.00266575	YWHAE;ADCY4;ADCY3;FBXO43;PKMYT1;ADCY6;ANAPC11;AURKA;CDC20;CCNB2;CCNB1;PTTG1;FBXO5;PRKACA;BUB1;YWHAG;YWHAH;MAPK3;SPDYC;PLK1;CDC25C;MAPK12;RBX1;SGO1;MAD2L2;AR;CCNE2;ESPL1;CCNE1;CDK2;CDK1;CALM3;ANAPC2;CPEB4;MAD2L1	up
Coronovirus Disease 2019 (COVID-19) - patients in Intensive Care Unit (ICU)	4. Cellular Processes	4.2 Cell growth and death	hsa04115	p53 signaling pathway	21	0.00134817	0.0150224	STEAP3;RRM2;CD82;CDKN2A;SERPINE1;THBS1;CCNB2;CCND3;CCNB1;TP53I3;CCNE2;AIFM2;CCNE1;CHEK2;CHEK1;CDK2;CDK1;BAX;GTSE1;BCL2L1;TP73	up
Coronovirus Disease 2019 (COVID-19) - patients in Intensive Care Unit (ICU)	4. Cellular Processes	4.3 Cellular community - eukaryotes	hsa04520	Adherens junction	18	0.0119367	0.080962	PTPN1;SRC;ACTN1;INSR;PTPRJ;ACTN4;SORBS1;PTPRF;ACTG1;PARD3;RAC1;WASF1;MET;SSX2IP;VCL;WASF3;NECTIN2;MAPK3	up
Coronovirus Disease 2019 (COVID-19) - patients in Intensive Care Unit (ICU)	4. Cellular Processes	4.3 Cellular community - eukaryotes	hsa04510	Focal adhesion	48	0.000314	0.0044531	TNXB;FLT1;ITGB5;SRC;ITGB3;ITGA2B;LAMA3;PDGFA;LAMC1;THBS1;MYLK;ACTG1;CCND3;PDGFC;SPP1;ITGB8;PIP5K1B;RAC1;MAPK3;VWF;CAV2;BAD;EGF;LAMB2;ACTN1;CAV1;ITGA2;ITGA1;FN1;VEGFC;LAMB1;ACTN4;PARVB;PTK2;MAPK10;MYL5;COL1A2;ZYX;COL6A3;ITGA7;COL9A3;TLN2;TLN1;MYL9;DOCK1;MET;VCL;ITGA9	up
Coronovirus Disease 2019 (COVID-19) - patients in Intensive Care Unit (ICU)	4. Cellular Processes	4.3 Cellular community - eukaryotes	hsa04540	Gap junction	23	0.00325811	0.030804	GUCY1A1;GUCY1B1;SRC;EGF;TUBB;ADCY4;ADCY3;PDGFA;TUBB4B;ADCY6;TUBA1C;TUBA1B;TUBB6;PLCB3;MAPK7;GNAQ;TUBB1;PDGFC;CDK1;GNAS;PRKACA;PRKG1;MAPK3	up
Coronovirus Disease 2019 (COVID-19) - patients in Intensive Care Unit (ICU)	4. Cellular Processes	4.5 Cell motility	hsa04810	Regulation of actin cytoskeleton	42	0.0347119	0.193395	CYFIP1;NCKAP1;CHRM3;ITGAM;ITGB5;SRC;ARPC1B;ITGB3;ITGA2B;PDGFA;ITGAE;ACTR3B;IQGAP3;MYLK;ACTG1;SCIN;RRAS;PDGFC;ITGB8;PIP5K1B;RAC1;WASF1;MYH10;MAPK3;GSN;ARHGEF12;EGF;ACTN1;ITGA2;F2R;ITGA1;FN1;ACTN4;PTK2;ENAH;MYL5;DIAPH3;ITGA7;MYL9;DOCK1;VCL;ITGA9	up
Coronovirus Disease 2019 (COVID-19) - patients in Intensive Care Unit (ICU)	5. Organismal Systems	5.1 Immune system	hsa04612	Antigen processing and presentation	21	0.000918555	0.0297	CD74;HSPA8;NFYB;KLRC4;HSPA6;TNF;KIR2DL3;CD4;HLA-DMB;CD8B;IFNG;RFXAP;HLA-DPB1;HLA-DRA;KLRD1;HLA-DOA;HLA-DQA2;HLA-DRB1;HSPA1B;HLA-DPA1;HSPA1A	down
Coronovirus Disease 2019 (COVID-19) - patients in Intensive Care Unit (ICU)	5. Organismal Systems	5.1 Immune system	hsa04610	Complement and coagulation cascades	23	0.00200825	0.021606	C1QB;C1QA;ITGAM;SERPINA1;CR1;VWF;C1S;PROS1;F12;SERPINE1;F2R;C5AR1;F13A1;TFPI;CLU;F3;F5;THBD;C3AR1;CD59;VSIG4;C1QC;F2RL3	up
Coronovirus Disease 2019 (COVID-19) - patients in Intensive Care Unit (ICU)	5. Organismal Systems	5.1 Immune system	hsa04640	Hematopoietic cell lineage	22	0.0269389	0.158584	ITGAM;CR1;CSF1;IL1R1;FLT3;IL1R2;ITGB3;ITGA2;ITGA2B;ITGA1;GP1BA;GP5;EPOR;GP9;CD38;CD9;CD59;CD14;CD36;FCGR1A;CD34;CD33	up
Coronovirus Disease 2019 (COVID-19) - patients in Intensive Care Unit (ICU)	5. Organismal Systems	5.1 Immune system	hsa04640	Hematopoietic cell lineage	22	0.00907227	0.188574	IL11RA;FLT3LG;CD3E;TNF;CD3D;FCER2;IL1A;CD4;HLA-DMB;CD8B;CD5;IL1B;CD7;HLA-DPB1;HLA-DRA;ITGA6;HLA-DOA;IL7R;HLA-DQA2;HLA-DRB1;IL9R;HLA-DPA1	down
Coronovirus Disease 2019 (COVID-19) - patients in Intensive Care Unit (ICU)	5. Organismal Systems	5.1 Immune system	hsa04672	Intestinal immune network for IgA production	12	0.0196779	0.357891	HLA-DMB;CD40LG;CD28;HLA-DPB1;CXCR4;HLA-DRA;HLA-DOA;HLA-DQA2;CCL28;MAP3K14;HLA-DRB1;HLA-DPA1	down
Coronovirus Disease 2019 (COVID-19) - patients in Intensive Care Unit (ICU)	5. Organismal Systems	5.1 Immune system	hsa04613	Neutrophil extracellular trap formation	63	6.68726e-11	2.058e-08	H2AW;ITGAM;SIGLEC9;ITGB3;AQP9;ITGA2B;NCF4;H2AC16;MPO;ACTG1;H2AC11;H2AC12;H2AC13;H2AC14;FCGR3B;H2BC21;H2BU1;CTSG;RAC1;H4C3;CAMP;H3-3A;H4C5;H2AC8;CR1;H2AC6;VWF;GP1BA;H2BC17;H2BC12;H2AJ;PLCB3;H2BC15;H4C12;H2BC11;VDAC1;PADI4;SRC;C5AR1;FPR1;FPR2;CLCN3;AGER;MACROH2A1;H3C10;H3C2;FCGR1A;ELANE;MAPK3;H4C8;H2AZ1;H2BC9;H2AZ2;H2BC7;H4C9;H2BC8;H2BC5;H2BC3;H2BC4;AZU1;MAPK12;SELP;H2AC20	up
Coronovirus Disease 2019 (COVID-19) - patients in Intensive Care Unit (ICU)	5. Organismal Systems	5.1 Immune system	hsa04611	Platelet activation	38	3.93936e-06	0.000102423	GUCY1B1;SRC;ITGB3;ITGA2B;ADCY4;ADCY3;ADCY6;ACTG1;MYLK;PTGS1;TBXA2R;P2RY1;PRKACA;PRKG1;MAPK3;P2RY12;GUCY1A1;PTGIR;ARHGEF12;FCER1G;VWF;ITGA2;F2R;PLA2G4C;GP1BA;GP6;GP5;MAPK12;GP9;PLCB3;COL1A2;GNAQ;P2RX1;GNAS;TLN2;TLN1;FERMT3;F2RL3	up
Coronovirus Disease 2019 (COVID-19) - patients in Intensive Care Unit (ICU)	5. Organismal Systems	5.1 Immune system	hsa04660	T cell receptor signaling pathway	27	0.000350771	0.0127593	ITK;PIK3CD;CBLB;CD3E;TNF;RASGRP1;CD3D;PAK6;PLCG1;PAK3;JUN;NFATC3;NFATC2;FOS;ZAP70;CD4;PTPRC;CD40LG;CD8B;IFNG;LCK;CD28;PRKCQ;CD247;MAP3K14;CARD11;LAT	down
Coronovirus Disease 2019 (COVID-19) - patients in Intensive Care Unit (ICU)	5. Organismal Systems	5.1 Immune system	hsa04658	Th1 and Th2 cell differentiation	30	1.26736e-06	0.000122934	MAML2;MAML1;GATA3;CD3E;CD3D;HLA-DMB;TBX21;STAT4;PLCG1;HLA-DOA;HLA-DQA2;HLA-DPA1;JAK1;JUN;STAT1;NFATC3;NFATC2;FOS;RUNX3;ZAP70;CD4;IFNG;LCK;IL2RB;HLA-DPB1;HLA-DRA;PRKCQ;CD247;HLA-DRB1;LAT	down
Coronovirus Disease 2019 (COVID-19) - patients in Intensive Care Unit (ICU)	5. Organismal Systems	5.1 Immune system	hsa04659	Th17 cell differentiation	35	1.56521e-07	2.27737e-05	IL23R;RORC;RORA;GATA3;CD3E;CD3D;HLA-DMB;TBX21;IL21R;PLCG1;HLA-DOA;HLA-DQA2;HLA-DPA1;JAK1;JUN;SMAD4;STAT1;NFATC3;NFATC2;FOS;TGFBR1;TGFBR2;ZAP70;CD4;IFNG;IL23A;LCK;IL1B;IL2RB;HLA-DPB1;HLA-DRA;PRKCQ;CD247;HLA-DRB1;LAT	down
Coronovirus Disease 2019 (COVID-19) - patients in Intensive Care Unit (ICU)	5. Organismal Systems	5.10 Environmental adaptation	hsa04713	Circadian entrainment	23	0.0114093	0.0809023	RYR2;GUCY1A1;KCNJ6;GUCY1B1;ADCY4;ADCY3;CACNA1D;GRIN2C;GNG11;RYR3;ADCY6;GNAO1;GNG10;GRIN2A;PLCB3;GNG5;GNAQ;GNB2;GNAS;CALM3;PRKACA;PRKG1;MAPK3	up
Coronovirus Disease 2019 (COVID-19) - patients in Intensive Care Unit (ICU)	5. Organismal Systems	5.10 Environmental adaptation	hsa04710	Circadian rhythm	10	0.00500875	0.116997	PER3;CRY2;RORC;CRY1;RORA;FBXL3;NR1D1;BTRC;CLOCK;NPAS2	down
Coronovirus Disease 2019 (COVID-19) - patients in Intensive Care Unit (ICU)	5. Organismal Systems	5.10 Environmental adaptation	hsa04714	Thermogenesis	60	4.61432e-06	0.000110744	COX7B;COX6A1;ACTG1;CREB3L1;PRKACA;PRKG1;COX8A;MAP2K3;CPT1A;ACSL1;SDHC;NDUFC1;CPT1C;COX6B1;NDUFS8;NDUFS7;NDUFS6;AKT1S1;PPARG;MGLL;CREB5;NDUFB9;NDUFB7;SMARCD3;NDUFB6;NDUFB11;COX17;NDUFB3;ADCY4;ADCY3;ATP5MC3;NDUFB1;COX7A2;UQCR10;COX5B;COX5A;ADCY6;UQCRH;NDUFV2;ATP5MF;ATP5ME;ATP5PF;COA3;NDUFA8;ATP5PD;NDUFA6;NDUFA3;NDUFA2;BMP8A;NDUFA1;BMP8B;ATP5F1E;MAPK12;UQCRHL;UQCRQ;NDUFAB1;ATP5PO;GNAS;NDUFAF3;NDUFAF1	up
Coronovirus Disease 2019 (COVID-19) - patients in Intensive Care Unit (ICU)	5. Organismal Systems	5.2 Endocrine system	hsa04912	GnRH signaling pathway	21	0.0255917	0.15355	MAP2K3;EGR1;SRC;MMP2;PLA2G4C;ADCY4;ADCY3;CACNA1D;PLD1;ADCY6;MAPK12;MAPK10;PLCB3;MAPK7;GNAQ;GNAS;CALM3;PRKACA;HBEGF;MAP2K6;MAPK3	up
Coronovirus Disease 2019 (COVID-19) - patients in Intensive Care Unit (ICU)	5. Organismal Systems	5.2 Endocrine system	hsa03320	PPAR signaling pathway	20	0.00387377	0.0355475	CPT1A;GK;ACSL1;MMP1;DBI;SORBS1;CPT1C;FADS2;ACOX2;FABP5;SCD;ME1;PLIN4;ACSBG1;PLIN2;PPARG;CD36;SLC27A2;PLTP;SLC27A4	up
Coronovirus Disease 2019 (COVID-19) - patients in Intensive Care Unit (ICU)	5. Organismal Systems	5.2 Endocrine system	hsa04914	Progesterone-mediated oocyte maturation	25	0.00420785	0.036468	ADCY4;ADCY3;PKMYT1;ADCY6;ANAPC11;AURKA;CCNB2;CCNB1;PRKACA;BUB1;MAPK3;SPDYC;PLK1;CDC25C;CDC25A;MAPK12;CCNA2;MAD2L2;MAPK10;CCNA1;CDK2;CDK1;ANAPC2;CPEB4;MAD2L1	up
Coronovirus Disease 2019 (COVID-19) - patients in Intensive Care Unit (ICU)	5. Organismal Systems	5.2 Endocrine system	hsa04918	Thyroid hormone synthesis	22	0.000786517	0.00981574	GPX1;HSPA5;GSR;ADCY4;GPX7;ADCY3;ATP1B2;LRP2;ASGR1;ADCY6;TSHR;ASGR2;PDIA4;HSP90B1;PLCB3;TG;PAX8;CREB3L1;GNAQ;GNAS;PRKACA;CREB5	up
Coronovirus Disease 2019 (COVID-19) - patients in Intensive Care Unit (ICU)	5. Organismal Systems	5.3 Circulatory system	hsa04260	Cardiac muscle contraction	22	0.00604099	0.0483279	COX8A;RYR2;COX7B;TPM4;TPM1;ATP2A2;ATP2A1;CACNA1D;COX7A2;ATP1B2;UQCR10;COX6A1;COX5B;COX5A;UQCRH;UQCRHL;COX6B1;MYL4;SLC8A3;CACNB3;ASPH;UQCRQ	up
Coronovirus Disease 2019 (COVID-19) - patients in Intensive Care Unit (ICU)	5. Organismal Systems	5.3 Circulatory system	hsa04270	Vascular smooth muscle contraction	27	0.0450948	0.230649	GUCY1B1;ADCY4;ADCY3;CACNA1D;ADM;MYL6B;ADCY6;MYLK;CALD1;KCNMB1;PRKACA;MYH10;PRKG1;MAPK3;PPP1R14A;GUCY1A1;PLA2G12A;PTGIR;ARHGEF12;PLA2G4C;MYL6;PLCB3;ADORA2B;GNAQ;GNAS;CALM3;MYL9	up
Coronovirus Disease 2019 (COVID-19) - patients in Intensive Care Unit (ICU)	5. Organismal Systems	5.4 Digestive system	hsa04978	Mineral absorption	14	0.0476505	0.235159	VDR;SLC40A1;MT1X;ATP1B2;ATOX1;SLC8A3;MT2A;TF;ATP7B;MT1F;HMOX1;SLC26A6;FTL;MT1E	up
Coronovirus Disease 2019 (COVID-19) - patients in Intensive Care Unit (ICU)	5. Organismal Systems	5.5 Excretory system	hsa04961	Endocrine and other factor-regulated calcium reabsorption	13	0.0383775	0.210067	VDR;CLTA;ATP1B2;DNM1;ADCY6;RAB11A;DNM3;SLC8A3;PLCB3;GNAQ;AP2S1;GNAS;PRKACA	up
Coronovirus Disease 2019 (COVID-19) - patients in Intensive Care Unit (ICU)	5. Organismal Systems	5.6 Nervous system	hsa04724	Glutamatergic synapse	25	0.0225513	0.143592	SLC1A2;ADCY4;CACNA1A;SLC1A3;ADCY3;CACNA1D;PLD1;ADCY6;GNG10;GRIN2A;GNG5;HOMER3;PRKACA;GLUL;MAPK3;HOMER2;PLA2G4C;GRIN2C;GNG11;GNAO1;GRIN3B;PLCB3;GNAQ;GNB2;GNAS	up
Coronovirus Disease 2019 (COVID-19) - patients in Intensive Care Unit (ICU)	5. Organismal Systems	5.6 Nervous system	hsa04723	Retrograde endocannabinoid signaling	36	0.00116943	0.0135134	NDUFB9;NDUFB7;NDUFB6;NDUFB11;NDUFB3;ADCY4;CACNA1A;ADCY3;NDUFB1;CACNA1D;ADCY6;GABRR2;GNG10;GNG5;PRKACA;NDUFV2;MAPK3;NDUFA8;KCNJ6;NDUFA6;NDUFA3;NDUFA2;NDUFA1;NDUFC1;GNG11;MAPK12;GNAO1;MAPK10;PLCB3;NDUFS8;NDUFS7;NDUFS6;GNAQ;GNB2;NDUFAB1;MGLL	up
Coronovirus Disease 2019 (COVID-19) - patients in Intensive Care Unit (ICU)	5. Organismal Systems	5.6 Nervous system	hsa04721	Synaptic vesicle cycle	19	0.0153139	0.101658	UNC13B;ATP6V0B;SLC1A2;CLTA;SLC6A12;CACNA1A;SLC1A3;TCIRG1;DNM1;SLC6A4;DNM3;SLC6A9;AP2S1;ATP6V1D;SLC18A2;STX1A;ATP6V1C1;ATP6V0A1;ATP6V1F	up
Coronovirus Disease 2019 (COVID-19) - patients in Intensive Care Unit (ICU)	5. Organismal Systems	5.8 Development and regeneration	hsa04380	Osteoclast differentiation	29	0.00854732	0.0666691	LILRA6;SPI1;CSF1;ITGB3;NCF4;FHL2;TNFRSF11A;LILRA2;LILRA5;FCGR3B;SIRPA;IKBKG;RAC1;FCGR1A;MAP2K6;MAPK3;IL1R1;IFNGR2;MITF;LILRB1;LILRB2;LILRB3;LILRB4;LILRB5;MAPK12;OSCAR;FOSL1;MAPK10;PPARG	up
Coronovirus Disease 2019 (COVID-19) - patients in Intensive Care Unit (ICU)	6. Human Diseases	6.1 Cancer: overview	hsa05235	PD-L1 expression and PD-1 checkpoint pathway in cancer	21	0.00522669	0.116997	CD274;JUN;STAT1;NFATC3;PIK3CD;NFATC2;FOS;CD3E;CD3D;RASGRP1;EML4;ZAP70;CD4;IFNG;LCK;CD28;PRKCQ;PLCG1;CD247;LAT;JAK1	down
Coronovirus Disease 2019 (COVID-19) - patients in Intensive Care Unit (ICU)	6. Human Diseases	6.1 Cancer: overview	hsa05205	Proteoglycans in cancer	39	0.0480481	0.235159	CD63;SDC4;ITGB5;SRC;SDC2;ITGB3;HIF1A;THBS1;ACTG1;WNT11;RRAS;CTSL;GPC1;TIMP3;RAC1;PRKACA;MAPK3;FZD1;FZD3;ARHGEF12;FZD5;CAV2;CAV1;ITGA2;MMP2;FN1;GAB1;ANK2;ANK1;HSPG2;MMP9;PTK2;MAPK12;COL1A2;CTTN;SDC1;HPSE;MET;HBEGF	up
Coronovirus Disease 2019 (COVID-19) - patients in Intensive Care Unit (ICU)	6. Human Diseases	6.1 Cancer: overview	hsa05202	Transcriptional misregulation in cancer	43	0.00240948	0.0250586	CEBPB;SPI1;SLC45A3;FLT1;ITGAM;HPGD;FLT3;DOT1L;PDGFA;MPO;LYL1;FUT8;H3C10;CD14;H3C2;PROM1;FCGR1A;ELANE;H3-3A;PTCRA;NTRK1;SMAD1;CDKN2C;IL1R2;TFE3;MITF;MMP9;PBX1;PTK2;DUSP6;CCNA2;CCNA1;MEIS1;SPINT1;BCL6;PAX8;ID2;BAX;PPARG;ERG;CDK14;MET;BCL2L1	up
Coronovirus Disease 2019 (COVID-19) - patients in Intensive Care Unit (ICU)	6. Human Diseases	6.1 Cancer: overview	hsa05203	Viral carcinogenesis	51	5.2837e-05	0.00103032	YWHAE;CDC20;CCND3;CREB3L1;H2BC21;CHEK1;H2BU1;IKBKG;RAC1;PRKACA;H4C3;CCR3;YWHAG;H4C5;YWHAH;ACTN1;ACTN4;H2BC17;CCNA2;H2BC12;CCNA1;H2BC15;PKM;CCNE2;CCNE1;H4C12;MAPKAPK2;H2BC11;CREB5;SRC;SRF;SCIN;MAPK3;H4C8;H2BC9;CDKN2B;H2BC7;EGR3;H4C9;GSN;H2BC8;H2BC5;CDKN2A;BAD;H2BC3;H2BC4;PSMC1;CDK2;CDK1;BAX;LTBR	up
Coronovirus Disease 2019 (COVID-19) - patients in Intensive Care Unit (ICU)	6. Human Diseases	6.10 Endocrine and metabolic disease	hsa04932	Non-alcoholic fatty liver disease	40	0.000175493	0.00288178	NDUFB9;COX7B;NDUFB7;NDUFB6;IRS1;NDUFB11;NDUFB3;NDUFB1;IRS2;COX7A2;UQCR10;COX6A1;ADIPOR1;COX5B;ADIPOR2;COX5A;UQCRH;LEPR;RAC1;NDUFV2;COX8A;NDUFA8;NDUFA6;INSR;NDUFA3;NDUFA2;NDUFA1;SDHC;NDUFC1;MAPK12;UQCRHL;COX6B1;MAPK10;NDUFS8;NDUFS7;UQCRQ;NDUFS6;NDUFAB1;BAX;PPARG	up
Coronovirus Disease 2019 (COVID-19) - patients in Intensive Care Unit (ICU)	6. Human Diseases	6.10 Endocrine and metabolic disease	hsa04940	Type I diabetes mellitus	16	6.3043e-05	0.00305759	PRF1;GZMB;FASLG;TNF;IL1A;HLA-DMB;IFNG;IL1B;CD28;HLA-DPB1;LTA;HLA-DRA;HLA-DOA;HLA-DQA2;HLA-DRB1;HLA-DPA1	down
Coronovirus Disease 2019 (COVID-19) - patients in Intensive Care Unit (ICU)	6. Human Diseases	6.2 Cancer: specific types	hsa05219	Bladder cancer	12	0.0118912	0.080962	SRC;CDKN2A;EGF;MMP1;DAPK2;MMP2;E2F1;E2F2;THBS1;MMP9;MAPK3;HBEGF	up
Coronovirus Disease 2019 (COVID-19) - patients in Intensive Care Unit (ICU)	6. Human Diseases	6.3 Infectious disease: viral	hsa05168	Herpes simplex virus 1 infection	224	1.43003e-69	4.1614e-67	ZNF175;ZNF607;ZNF606;ZNF605;ZSCAN32;ZNF845;ZNF600;ZNF721;ZNF169;ZNF17;ZNF19;ZNF285;ZNF284;ZNF283;ZFP1;ZNF160;ZNF10;ZNF12;HCFC2;ZNF14;ZNF836;ZNF398;ZNF155;ZNF275;ZNF273;C3;ZNF708;ZNF829;ZNF823;ZNF701;ZNF700;HLA-DQA2;ZNF141;ZNF383;ZNF140;ZNF382;TNFSF14;PILRB;ZNF816;ZNF30;ZNF813;ZNF136;HLA-DRB1;ZNF256;ZNF254;ZNF132;ZNF253;ZNF250;ZNF490;ZNF44;IFIH1;ZNF808;ZNF805;ZNF41;ZNF248;ZNF124;HLA-DPA1;JAK1;ZIK1…	down
Coronovirus Disease 2019 (COVID-19) - patients in Intensive Care Unit (ICU)	6. Human Diseases	6.3 Infectious disease: viral	hsa05166	Human T-cell leukemia virus 1 infection	45	0.0102169	0.0741317	SPI1;SRF;ADCY4;ADCY3;BUB1B;ADCY6;ETS2;ANAPC11;CDC20;CCNB2;CCND3;PTTG1;CHEK2;CREB3L1;CHEK1;E2F1;TSPO;E2F2;IKBKG;PRKACA;MAPK3;EGR1;FDPS;CDKN2B;CDKN2C;IL1R1;CDKN2A;IL1R2;FOSL1;CCNA2;MAPK10;CCNA1;CCNE2;ESPL1;CCNE1;CDK2;BAX;VDAC1;TLN2;LTBR;TLN1;MAD2L1;ANAPC2;BCL2L1;CREB5	up
Coronovirus Disease 2019 (COVID-19) - patients in Intensive Care Unit (ICU)	6. Human Diseases	6.4 Infectious disease: bacterial	hsa05100	Bacterial invasion of epithelial cells	21	0.00277742	0.0270798	SRC;CAV2;ARPC1B;CAV1;GAB1;RHOG;FN1;CLTA;ACTR3B;SEPTIN11;DNM1;PTK2;ACTG1;DNM3;MAD2L2;CTTN;RAC1;WASF1;DOCK1;MET;VCL	up
Coronovirus Disease 2019 (COVID-19) - patients in Intensive Care Unit (ICU)	6. Human Diseases	6.4 Infectious disease: bacterial	hsa05120	Epithelial cell signaling in Helicobacter pylori infection	16	0.0426473	0.221766	ATP6V0B;SRC;CXCL1;TCIRG1;CXCL3;MAPK12;MAPK10;IKBKG;RAC1;MET;ATP6V1D;ATP6V1C1;HBEGF;ATP6V0A1;ATP6V1F;JAM3	up
Coronovirus Disease 2019 (COVID-19) - patients in Intensive Care Unit (ICU)	6. Human Diseases	6.4 Infectious disease: bacterial	hsa05110	Vibrio cholerae infection	17	0.000474504	0.00616855	ERO1A;ATP6V0B;KDELR1;ADCY3;TCIRG1;ACTG1;PDIA4;SEC61G;GNAS;KDELR2;SEC61B;PRKACA;ATP6V1D;ATP6V1C1;ATP6V0A1;ATP6V1F;TJP2	up
Coronovirus Disease 2019 (COVID-19) - patients in Intensive Care Unit (ICU)	6. Human Diseases	6.5 Infectious disease: parasitic	hsa05146	Amoebiasis	29	0.000228566	0.00356563	RAB5C;ITGAM;LAMA3;HSPB1;CXCL1;LAMC1;CXCL3;GNA15;PRDX1;IL12A;CTSG;CD14;PRKACA;IL10;IL1R1;ARG1;LAMB2;ACTN1;IL1R2;FN1;LAMB1;ACTN4;PTK2;PLCB3;COL1A2;GNAQ;GNAS;RAB7B;VCL	up
Coronovirus Disease 2019 (COVID-19) - patients in Intensive Care Unit (ICU)	6. Human Diseases	6.5 Infectious disease: parasitic	hsa05140	Leishmaniasis	18	0.0102424	0.198702	JUN;STAT1;FOS;TNF;EEF1A1;C3;IL1A;HLA-DMB;IFNG;IL1B;HLA-DPB1;HLA-DRA;HLA-DOA;HLA-DQA2;FCGR2C;HLA-DRB1;HLA-DPA1;JAK1	down
Coronovirus Disease 2019 (COVID-19) - patients in Intensive Care Unit (ICU)	6. Human Diseases	6.5 Infectious disease: parasitic	hsa05144	Malaria	15	0.00405128	0.0361143	IL10;CR1;GYPC;LRP1;GYPB;SDC2;HBB;HBA2;HBA1;THBS1;SELP;SDC1;IL12A;CD36;MET	up
Coronovirus Disease 2019 (COVID-19) - patients in Intensive Care Unit (ICU)	6. Human Diseases	6.5 Infectious disease: parasitic	hsa05145	Toxoplasmosis	22	0.0351026	0.567492	HSPA8;LAMA2;STAT1;IL10RA;HSPA6;TNF;IRGM;HLA-DMB;CD40LG;IFNG;HLA-DPB1;HLA-DRA;ITGA6;BIRC7;HLA-DOA;HLA-DQA2;HLA-DRB1;HSPA1B;HLA-DPA1;JAK1;BIRC3;HSPA1A	down
Coronovirus Disease 2019 (COVID-19) - patients in Intensive Care Unit (ICU)	6. Human Diseases	6.6 Immune disease	hsa05330	Allograft rejection	14	0.000203113	0.00844371	PRF1;GZMB;FASLG;TNF;HLA-DMB;CD40LG;IFNG;CD28;HLA-DPB1;HLA-DRA;HLA-DOA;HLA-DQA2;HLA-DRB1;HLA-DPA1	down
Coronovirus Disease 2019 (COVID-19) - patients in Intensive Care Unit (ICU)	6. Human Diseases	6.6 Immune disease	hsa05310	Asthma	10	0.00500875	0.116997	HLA-DMB;CD40LG;HLA-DPB1;FCER1A;HLA-DRA;HLA-DOA;TNF;HLA-DQA2;HLA-DRB1;HLA-DPA1	down
Coronovirus Disease 2019 (COVID-19) - patients in Intensive Care Unit (ICU)	6. Human Diseases	6.6 Immune disease	hsa05320	Autoimmune thyroid disease	12	0.0406221	0.62216	HLA-DMB;CD40LG;PRF1;CD28;HLA-DPB1;GZMB;HLA-DRA;FASLG;HLA-DOA;HLA-DQA2;HLA-DRB1;HLA-DPA1	down
Coronovirus Disease 2019 (COVID-19) - patients in Intensive Care Unit (ICU)	6. Human Diseases	6.6 Immune disease	hsa05332	Graft-versus-host disease	17	1.01704e-05	0.000591916	PRF1;GZMB;FASLG;KIR2DL3;TNF;IL1A;HLA-DMB;IFNG;IL1B;CD28;HLA-DPB1;HLA-DRA;KLRD1;HLA-DOA;HLA-DQA2;HLA-DRB1;HLA-DPA1	down
Coronovirus Disease 2019 (COVID-19) - patients in Intensive Care Unit (ICU)	6. Human Diseases	6.6 Immune disease	hsa05321	Inflammatory bowel disease	23	4.56227e-06	0.000331905	JUN;STAT1;IL23R;RORC;RORA;GATA3;TNF;IL1A;IL18RAP;HLA-DMB;IFNG;IL23A;IL1B;TBX21;IL21R;STAT4;HLA-DPB1;HLA-DRA;HLA-DOA;HLA-DQA2;HLA-DRB1;IL18R1;HLA-DPA1	down
Coronovirus Disease 2019 (COVID-19) - patients in Intensive Care Unit (ICU)	6. Human Diseases	6.6 Immune disease	hsa05340	Primary immunodeficiency	10	0.0225837	0.38658	ZAP70;CD4;CD40LG;PTPRC;CD8B;LCK;RFXAP;CD3E;IL7R;CD3D	down
Coronovirus Disease 2019 (COVID-19) - patients in Intensive Care Unit (ICU)	6. Human Diseases	6.6 Immune disease	hsa05322	Systemic lupus erythematosus	46	1.10482e-08	8.61757e-07	C1QB;H2AW;C1QA;C1S;H2AC16;MACROH2A1;H2AC11;H2AC12;H2AC13;GRIN2A;H2AC14;FCGR3B;SNRPD1;H2BC21;H3C10;H2BU1;CTSG;H3C2;FCGR1A;H4C3;ELANE;H3-3A;H4C5;H4C8;IL10;H2AZ1;H2BC9;H2AZ2;H2AC8;H2BC7;H4C9;H2BC8;H2AC6;H2BC5;ACTN1;H2BC3;H2BC4;ACTN4;H2BC17;H2BC12;H2AJ;H2BC15;H2AC20;H4C12;H2BC11;C1QC	up
Coronovirus Disease 2019 (COVID-19) - patients in Intensive Care Unit (ICU)	6. Human Diseases	6.7 Neurodegenerative disease	hsa05010	Alzheimer disease	89	7.45298e-07	2.90666e-05	APP;CHRM3;COX7B;CSF1;IRS1;ATP2A2;IRS2;ATP2A1;COX6A1;RYR3;PSMD9;TUBA1C;TUBA1B;TUBB6;TUBB1;CAPN1;COX8A;PSENEN;TUBB;SDHC;NDUFC1;WIPI1;COX6B1;BACE1;BACE2;PSMA6;PLCB3;NDUFS8;NDUFS7;NDUFS6;ULK1;VDAC1;GAPDH;RTN3;NDUFB9;NDUFB7;PSMD14;LRP1;NDUFB6;NDUFB11;NDUFB3;LRP5;ATP5MC3;NDUFB1;CACNA1D;COX7A2;UQCR10;COX5B;COX5A;AGER;HSD17B10;UQCRH;PSMA8;PSMB6;GRIN2A;KLC3;PSMB5;WNT11;PSMB2;PSMB3;APOE;NDUFV2;MAPK3;SNCA;F…	up
Coronovirus Disease 2019 (COVID-19) - patients in Intensive Care Unit (ICU)	6. Human Diseases	6.7 Neurodegenerative disease	hsa05014	Amyotrophic lateral sclerosis	82	3.03093e-05	0.000630434	COX7B;COX6A1;ACTG1;PSMD9;TUBA1C;TUBA1B;TUBB6;TUBB1;RAC1;COX8A;MAP2K3;GABARAPL2;SEC13;GPX1;TUBB;GPX7;SDHC;NDUFC1;WIPI1;TOMM40L;COX6B1;PSMA6;NDUFS8;NDUFS7;NDUFS6;ULK1;VDAC1;ANG;DNAH3;NDUFB9;DNAH2;NDUFB7;PSMD14;DCTN2;NDUFB6;NDUFB11;DNAH8;DCTN3;NDUFB3;SLC1A2;ATP5MC3;NDUFB1;COX7A2;DNAH9;UQCR10;COX5B;COX5A;UQCRH;PSMA8;PSMB6;GRIN2A;KLC3;PSMB5;PSMB2;PSMB3;NDUFV2;MAP2K6;ATP5PF;NDUFA8;DNAH11;ATP5PD;NDUFA6;…	up
Coronovirus Disease 2019 (COVID-19) - patients in Intensive Care Unit (ICU)	6. Human Diseases	6.7 Neurodegenerative disease	hsa05016	Huntington disease	80	7.92692e-08	4.122e-06	COX7B;HIP1;CLTA;COX6A1;PSMD9;TUBA1C;TUBA1B;TUBB6;CREB3L1;TUBB1;TGM2;COX8A;GPX1;TUBB;GPX7;SDHC;NDUFC1;WIPI1;COX6B1;PSMA6;PLCB3;NDUFS8;NDUFS7;NDUFS6;ULK1;VDAC1;PPARG;STX1A;CREB5;DNAH3;NDUFB9;DNAH2;NDUFB7;PSMD14;DCTN2;NDUFB6;NDUFB11;DNAH8;DCTN3;NDUFB3;SLC1A2;ATP5MC3;SLC1A3;NDUFB1;COX7A2;DNAH9;UQCR10;COX5B;COX5A;UQCRH;PSMA8;PSMB6;KLC3;PSMB5;PSMB2;PSMB3;AP2S1;NDUFV2;POLR2L;ATP5PF;NDUFA8;DNAH11;ATP5PD;…	up
Coronovirus Disease 2019 (COVID-19) - patients in Intensive Care Unit (ICU)	6. Human Diseases	6.7 Neurodegenerative disease	hsa05012	Parkinson disease	67	2.80952e-07	1.25224e-05	COX7B;PARK7;COX6A1;RYR3;PSMD9;TUBA1C;TUBA1B;UCHL1;TUBB6;TUBB1;PRKACA;SLC18A2;COX8A;TUBB;SDHC;NDUFC1;COX6B1;PSMA6;NDUFS8;NDUFS7;NDUFS6;VDAC1;NDUFB9;NDUFB7;MAOB;PSMD14;NDUFB6;NDUFB11;NDUFB3;ATP5MC3;NDUFB1;COX7A2;TXN;UQCR10;COX5B;COX5A;UQCRH;UBE2J1;PSMA8;PSMB6;KLC3;PSMB5;PSMB2;PSMB3;NDUFV2;SNCA;ATP5PF;NDUFA8;ATP5PD;NDUFA6;HSPA5;NDUFA3;NDUFA2;NDUFA1;TUBB4B;ATP5F1E;UQCRHL;SEM1;MAPK10;UQCRQ;PSMC1;NDUFA…	up
Coronovirus Disease 2019 (COVID-19) - patients in Intensive Care Unit (ICU)	6. Human Diseases	6.7 Neurodegenerative disease	hsa05022	Pathways of neurodegeneration	106	3.53712e-06	0.000100326	CHRM3;APP;CSF1;PARK7;COX6A1;PSMD9;TUBB6;TUBB1;CAPN1;MAP2K3;GABARAPL2;SDHC;COX6B1;ULK1;VDAC1;STX1A;PSMD14;NDUFB11;ATP5MC3;CACNA1D;COX7A2;AGER;UQCRH;UBE2J1;GRIN2A;KLC3;NDUFV2;MAP2K6;SPTBN2;FZD1;DNAH11;FZD3;DNAH17;FZD5;HSPA5;GRIN2C;SEM1;CDK5;UQCRQ;GNAQ;CALM3;BCL2L1;RYR2;COX7B;HIP1;ATP2A2;ATP2A1;RYR3;TUBA1C;TUBA1B;UCHL1;RAC1;COX8A;GPX1;TUBB;GPX7;NDUFC1;WIPI1;TOMM40L;PSMA6;PLCB3;NDUFS8;NDUFS7;NDUFS6;D…	up
Coronovirus Disease 2019 (COVID-19) - patients in Intensive Care Unit (ICU)	6. Human Diseases	6.7 Neurodegenerative disease	hsa05020	Prion disease	76	9.46598e-09	8.61757e-07	RYR2;COX7B;NCF4;LAMC1;COX6A1;RYR3;PSMD9;TUBA1C;TUBA1B;TUBB6;CREB3L1;TUBB1;RAC1;PRKACA;COX8A;TUBB;SDHC;NDUFC1;COX6B1;PSMA6;NDUFS8;NDUFS7;NDUFS6;VDAC1;CREB5;C1QB;C1QA;NDUFB9;NDUFB7;PSMD14;NDUFB6;NDUFB11;NDUFB3;ATP5MC3;NDUFB1;CACNA1D;COX7A2;UQCR10;COX5B;COX5A;UQCRH;PSMA8;PSMB6;GRIN2A;KLC3;PSMB5;PSMB2;PSMB3;NDUFV2;MAPK3;EGR1;ATP5PF;NDUFA8;ATP5PD;NDUFA6;HSPA5;CAV2;BAD;CAV1;NDUFA3;NDUFA2;NDUFA1;GRIN2C;…	up
Coronovirus Disease 2019 (COVID-19) - patients in Intensive Care Unit (ICU)	6. Human Diseases	6.8 Substance dependence	hsa05034	Alcoholism	50	8.90411e-06	0.000198434	H2AW;H2AC16;H2AC11;H2AC12;H2AC13;H2AC14;CREB3L1;H2BC21;H2BU1;PRKACA;H4C3;H3-3A;SLC18A2;H4C5;H2AC8;H2AC6;H2BC17;H2BC12;H2AJ;H2BC15;ADORA2B;H4C12;H2BC11;CREB5;MAOB;MACROH2A1;GNG10;GRIN2A;GNG5;H3C10;H3C2;MAPK3;H4C8;H2AZ1;H2BC9;H2AZ2;H2BC7;H4C9;H2BC8;H2BC5;H2BC3;H2BC4;GRIN2C;GNG11;GNAO1;GRIN3B;GNB2;H2AC20;GNAS;CALM3	up
Coronovirus Disease 2019 (COVID-19) - patients in Intensive Care Unit (ICU)	6. Human Diseases	6.9 Cardiovascular disease	hsa05415	Diabetic cardiomyopathy	55	2.50903e-06	7.82818e-05	RYR2;COX7B;IRS1;NCF4;ATP2A2;ATP2A1;COX6A1;CD36;RAC1;CTSD;COX8A;G6PD;MMP2;SDHC;NDUFC1;MMP9;COX6B1;PLCB3;NDUFS8;NDUFS7;NDUFS6;VDAC1;GAPDH;NDUFB9;NDUFB7;NDUFB6;NDUFB11;NDUFB3;ATP5MC3;NDUFB1;COX7A2;UQCR10;COX5B;COX5A;AGER;UQCRH;PTPA;NDUFV2;ATP5PF;NDUFA8;ATP5PD;NDUFA6;INSR;NDUFA3;GSR;NDUFA2;NDUFA1;ATP5F1E;MAPK12;UQCRHL;MAPK10;COL1A2;UQCRQ;NDUFAB1;ATP5PO	up
Coronovirus Disease 2019 (COVID-19) - patients in Intensive Care Unit (ICU)	6. Human Diseases	6.9 Cardiovascular disease	hsa05414	Dilated cardiomyopathy	23	0.0100592	0.0741317	MYBPC3;RYR2;ITGB5;TPM4;ITGB3;ITGA2;ITGA2B;ITGA1;TPM1;ADCY4;ATP2A2;ADCY3;ATP2A1;CACNA1D;ADCY6;ACTG1;SLC8A3;CACNB3;GNAS;ITGB8;ITGA7;PRKACA;ITGA9	up
Coronovirus Disease 2019 (COVID-19) - patients in Intensive Care Unit (ICU)	6. Human Diseases	6.9 Cardiovascular disease	hsa05418	Fluid shear stress and atherosclerosis	37	0.000153793	0.00266575	SDC4;SRC;MGST3;SDC2;ITGB3;ITGA2B;MGST1;MGST2;PDGFA;TXN;ACTG1;HSP90B1;CDH5;THBD;MAPK7;CTSL;GPC1;HMOX1;IKBKG;RAC1;MAP2K6;PIAS4;NQO1;IL1R1;CAV2;GSTO1;IL1R2;CAV1;MMP2;MMP9;PTK2;MAPK12;MAPK10;TRPV4;SDC1;CALM3;GSTM5	up
Coronovirus Disease 2019 (COVID-19) - patients with evident clinical symptoms	1. Metabolism	1.1 Carbohydrate metabolism	hsa00020	Citrate cycle (TCA cycle)	7	0.00825102	0.0525899	ACLY;IDH1;OGDH;SUCLG1;ACO2;SDHA;PCK2	up
Coronovirus Disease 2019 (COVID-19) - patients with evident clinical symptoms	1. Metabolism	1.1 Carbohydrate metabolism	hsa00051	Fructose and mannose metabolism	7	0.0140371	0.0807795	MPI;PMM2;AKR1B1;PFKM;HK2;PFKP;HK1	up
Coronovirus Disease 2019 (COVID-19) - patients with evident clinical symptoms	1. Metabolism	1.1 Carbohydrate metabolism	hsa00052	Galactose metabolism	7	0.00993642	0.0606122	GALE;AKR1B1;GALM;PFKM;HK2;PFKP;HK1	up
Coronovirus Disease 2019 (COVID-19) - patients with evident clinical symptoms	1. Metabolism	1.1 Carbohydrate metabolism	hsa00562	Inositol phosphate metabolism	13	0.00492963	0.0395668	IPPK;PI4K2B;PIK3CB;SYNJ2;PIK3CG;PIK3C2B;ITPKB;INPP5B;ALDH6A1;INPP5A;PIP4K2A;PIP5K1A;PLCD3	up
Coronovirus Disease 2019 (COVID-19) - patients with evident clinical symptoms	1. Metabolism	1.2 Energy metabolism	hsa00190	Oxidative phosphorylation	26	0.000657062	0.0084561	NDUFB9;NDUFB10;UQCRB;NDUFA12;NDUFB5;COX4I1;NDUFB4;NDUFB2;COX7C;COX5A;UQCRH;CYC1;NDUFV1;ATP6V1G1;ATP6V0B;NDUFA5;NDUFA4;NDUFA2;NDUFA1;NDUFC2;COX7A2L;UQCRQ;NDUFS6;NDUFS5;NDUFS3;ATP6V0C	down
Coronovirus Disease 2019 (COVID-19) - patients with evident clinical symptoms	1. Metabolism	1.4 Nucleotide metabolism	hsa00240	Pyrimidine metabolism	9	0.0328422	0.151706	NT5C3A;RRM2;DPYD;CMPK2;TK2;CTPS1;UPB1;AK9;TYMP	up
Coronovirus Disease 2019 (COVID-19) - patients with evident clinical symptoms	1. Metabolism	1.7 Glycan biosynthesis and metabolism	hsa00510	N-Glycan biosynthesis	9	0.0166473	0.0877111	ST6GAL1;FUT8;DAD1;RPN1;STT3A;MGAT1;DOLK;ALG1;MGAT2	up
Coronovirus Disease 2019 (COVID-19) - patients with evident clinical symptoms	1. Metabolism	1.7 Glycan biosynthesis and metabolism	hsa00513	Various types of N-glycan biosynthesis	7	0.0333257	0.151706	FUT8;DAD1;RPN1;STT3A;MGAT1;MGAT2;ALG1	up
Coronovirus Disease 2019 (COVID-19) - patients with evident clinical symptoms	2. Genetic Information Processing	2.1 Transcription	hsa03022	Basal transcription factors	11	0.00406322	0.028636	TAF6L;CDK7;TAF15;TBP;TAF13;TAF10;TAF11;TAF7;GTF2F1;TAF4;GTF2H4	down
Coronovirus Disease 2019 (COVID-19) - patients with evident clinical symptoms	2. Genetic Information Processing	2.1 Transcription	hsa03020	RNA polymerase	8	0.00964386	0.0570917	POLR3GL;POLR3D;POLR1D;POLR2F;POLR2I;POLR2J;POLR2K;POLR2L	down
Coronovirus Disease 2019 (COVID-19) - patients with evident clinical symptoms	2. Genetic Information Processing	2.1 Transcription	hsa03040	Spliceosome	57	5.54476e-20	5.47083e-18	ISY1;RBM25;DDX46;EIF4A3;DDX42;HNRNPU;PQBP1;SART1;SNRPD2;SNRPD1;SNRNP70;MAGOH;DHX15;DHX16;TXNL4A;BCAS2;RBM17;NCBP2;BUD31;PRPF40A;WBP11;CRNKL1;SYF2;SRSF2;SNRNP27;SRSF3;SNRPE;SNRPA1;SNRPF;SRSF5;SRSF6;SRSF7;SLU7;RBM22;SF3B4;SF3B5;DDX5;U2AF1L4;U2AF2;TRA2B;TRA2A;SNRPB2;HNRNPA1;SF3B1;SMNDC1;SRSF10;PRPF38B;HNRNPA3;ALYREF;CWC15;LSM4;LSM3;U2SURP;LSM7;SNW1;HNRNPA1L2;RBMX	down
Coronovirus Disease 2019 (COVID-19) - patients with evident clinical symptoms	2. Genetic Information Processing	2.2 Translation	hsa03015	mRNA surveillance pathway	21	0.000606546	0.0081608	CPSF4;CPSF6;NXT1;NCBP2;ALYREF;PABPC4;EIF4A3;PPP2R5B;PPP2R5A;UPF3A;SRRM1;PPP2CA;PNN;NXF1;PABPN1;PPP2R3C;MAGOH;SAP18;ETF1;PABPC1L;TARDBP	down
Coronovirus Disease 2019 (COVID-19) - patients with evident clinical symptoms	2. Genetic Information Processing	2.2 Translation	hsa03010	Ribosome	72	7.84368e-31	2.32173e-28	RPL4;RPL5;RPL30;RPL3;RPL32;RPL31;RPLP1;RPL10A;RPL8;MRPL34;RPL9;RPL6;MRPL32;RPL7;RPS15;MRPL4;RPS14;RPS17;RPS16;RPL18A;RPL36AL;RPS18;RPL36;RPL35;RPL38;RPL37;MRPL9;RPS11;RPL39;RPS13;RPS12;RPL21;RPS7;RPS8;RPL23;RPS5;RPL22;RPS6;RPS3A;RPL37A;RPL24;RPL27;RPL26;RPL29;UBA52;RPL12;RPL11;RPL36A;RPS4Y1;RPS15A;RPL14;RPL13;RPL15;RPS2;RPL18;RPS27A;RPL17;RPL19;RPL35A;RPL23A;MRPL24;RPS25;RPS27;RPS29;RPL27A;RPS20;…	down
Coronovirus Disease 2019 (COVID-19) - patients with evident clinical symptoms	2. Genetic Information Processing	2.3 Folding, sorting and degradation	hsa03060	Protein export	7	0.00580601	0.0381906	SPCS3;SPCS1;HSPA5;SEC61G;SRP14;SEC11C;SEC63	down
Coronovirus Disease 2019 (COVID-19) - patients with evident clinical symptoms	2. Genetic Information Processing	2.3 Folding, sorting and degradation	hsa04141	Protein processing in endoplasmic reticulum	25	0.0348298	0.156206	PPP1R15A;HSP90AB1;UBXN1;PRKCSH;UBE2D3;HSPA4L;UBE2D1;DERL2;HSP90B1;HSPH1;SEC61G;BAG1;UBXN4;UBQLN4;SEC63;HSP90AA1;HSPA5;EIF2AK3;YOD1;UBE2G2;DNAJA1;DDIT3;DNAJB11;STUB1;ATF4	down
Coronovirus Disease 2019 (COVID-19) - patients with evident clinical symptoms	2. Genetic Information Processing	2.3 Folding, sorting and degradation	hsa03018	RNA degradation	13	0.0497451	0.201706	BTG3;BTG2;PABPC4;ENO3;TOB1;LSM4;LSM3;HSPD1;PAN2;LSM7;EXOSC9;NUDT16;PABPC1L	down
Coronovirus Disease 2019 (COVID-19) - patients with evident clinical symptoms	2. Genetic Information Processing	2.3 Folding, sorting and degradation	hsa04130	SNARE interactions in vesicular transport	8	0.0141855	0.0777578	STX16;VAMP1;STX4;STX3;STX2;VAMP4;VAMP2;VAMP3	down
Coronovirus Disease 2019 (COVID-19) - patients with evident clinical symptoms	2. Genetic Information Processing	2.4 Replication and repair	hsa03410	Base excision repair	6	0.0446758	0.186659	PARP4;PARP1;APEX2;POLL;LIG3;MUTYH	up
Coronovirus Disease 2019 (COVID-19) - patients with evident clinical symptoms	3. Environmental Information Processing	3.2 Signal transduction	hsa04152	AMPK signaling pathway	21	0.000528098	0.00847737	SREBF1;IRS1;STRADA;INSR;SCD5;PIK3CB;ELAVL1;ACACA;FOXO1;CAMKK2;RPTOR;RAB10;PPP2R1B;PPP2R1A;FASN;AKT3;MLYCD;PFKM;RAB8A;PFKP;PCK2	up
Coronovirus Disease 2019 (COVID-19) - patients with evident clinical symptoms	3. Environmental Information Processing	3.2 Signal transduction	hsa04068	FoxO signaling pathway	20	0.0371079	0.163939	CDKN2D;PLK3;GABARAPL1;PRKAB2;GADD45B;CHUK;GADD45A;PLK2;IRS2;CSNK1E;SIRT1;KLF2;IGF1R;NRAS;CCNG2;KRAS;SGK1;SOS1;HRAS;SOS2	down
Coronovirus Disease 2019 (COVID-19) - patients with evident clinical symptoms	3. Environmental Information Processing	3.2 Signal transduction	hsa04068	FoxO signaling pathway	19	0.00827644	0.0525899	SMAD4;SMAD3;IRS1;EGF;INSR;STAT3;PIK3CB;NLK;SOD2;FOXO1;MAPK12;TGFBR2;CCND2;AKT3;TNFSF10;S1PR1;IL7R;S1PR4;PCK2	up
Coronovirus Disease 2019 (COVID-19) - patients with evident clinical symptoms	3. Environmental Information Processing	3.2 Signal transduction	hsa04066	HIF-1 signaling pathway	18	0.00250537	0.0255483	CAMK2D;EGLN2;EGF;INSR;STAT3;CYBB;PRKCA;PIK3CB;NFKB1;HK2;RBX1;HK1;AKT3;BCL2;TLR4;EIF4E;PFKM;PFKP	up
Coronovirus Disease 2019 (COVID-19) - patients with evident clinical symptoms	3. Environmental Information Processing	3.2 Signal transduction	hsa04390	Hippo signaling pathway	21	0.0205632	0.101158	YWHAE;SMAD4;SMAD3;BMPR2;WNT7B;LIMD1;BMP7;ACTB;STK3;TGFBR2;MOB1B;CCND2;PPP2R1B;PPP2R1A;MYC;PARD3;CTNNA1;BIRC5;NF2;YWHAG;YWHAH	up
Coronovirus Disease 2019 (COVID-19) - patients with evident clinical symptoms	3. Environmental Information Processing	3.2 Signal transduction	hsa04630	JAK-STAT signaling pathway	23	0.00513963	0.0401946	PIAS4;IL15RA;CISH;EGF;STAT1;IL10RA;STAT2;STAT3;MPL;PDGFA;IFNLR1;PIK3CB;CCND2;MYC;AKT3;BCL2;IL21R;IL7R;STAM2;JAK3;IRF9;IFNAR1;BCL2L1	up
Coronovirus Disease 2019 (COVID-19) - patients with evident clinical symptoms	3. Environmental Information Processing	3.2 Signal transduction	hsa04010	MAPK signaling pathway	45	0.00267491	0.0219937	CSF1;FLT3;TGFA;IL1RAP;RASGRP2;AREG;TNF;RELA;IGF1R;NRAS;DUSP10;MKNK2;RAC2;MAP3K8;PRKACA;HRAS;MAP4K1;PDGFRB;JUN;DUSP2;JUND;GADD45B;CHUK;IL1R1;GADD45A;DUSP1;PLA2G4B;VEGFB;CACNA2D2;CACNA2D4;FOS;IRAK4;DUSP8;EREG;NR4A1;PPP5C;DDIT3;IL1B;MAPKAPK2;RASA2;RAPGEF2;KRAS;SOS1;SOS2;ATF4	down
Coronovirus Disease 2019 (COVID-19) - patients with evident clinical symptoms	3. Environmental Information Processing	3.2 Signal transduction	hsa04064	NF-kappa B signaling pathway	21	0.00136013	0.0154846	GADD45B;CHUK;BCL2A1;IL1R1;GADD45A;CCL4L2;LY96;TNFAIP3;IRAK4;TRAF1;TICAM1;PTGS2;TNF;RELA;NFKBIA;ZAP70;PLAU;IL1B;CCL4;LTA;LTB	down
Coronovirus Disease 2019 (COVID-19) - patients with evident clinical symptoms	3. Environmental Information Processing	3.2 Signal transduction	hsa04064	NF-kappa B signaling pathway	14	0.0377719	0.164578	PIAS4;PARP1;DDX58;XIAP;CFLAR;NFKB1;TNFRSF1A;TRAF3;BCL2;TRIM25;CD14;ERC1;TLR4;BCL2L1	up
Coronovirus Disease 2019 (COVID-19) - patients with evident clinical symptoms	3. Environmental Information Processing	3.2 Signal transduction	hsa04330	Notch signaling pathway	14	0.00171347	0.0165399	TLE2;HDAC2;TLE1;JAG1;NOTCH4;DTX1;DTX3;KAT2B;KAT2A;SNW1;ATXN1L;DVL1;DVL3;CIR1	down
Coronovirus Disease 2019 (COVID-19) - patients with evident clinical symptoms	3. Environmental Information Processing	3.2 Signal transduction	hsa04070	Phosphatidylinositol signaling system	17	0.00169572	0.0198922	DGKG;IPPK;PI4K2B;ITPR1;ITPR2;PRKCA;SYNJ2;PIK3CB;PIK3C2B;INPP5B;ITPKB;INPP5A;PPIP5K2;PIP4K2A;PIP5K1A;IP6K1;PLCD3	up
Coronovirus Disease 2019 (COVID-19) - patients with evident clinical symptoms	3. Environmental Information Processing	3.2 Signal transduction	hsa04151	PI3K-Akt signaling pathway	53	0.00195574	0.0165399	CRTC2;CSF3R;HSP90AB1;CSF1;FLT3;ITGB4;AREG;IGF1R;HRAS;PDGFRB;HSP90AA1;CHUK;RPS6;PPP2R5B;PPP2R5A;TSC1;EREG;CREB1;CDC37;COL6A2;SGK1;SOS1;SOS2;ATF4;CREB5;LAMA5;LPAR2;TGFA;IL2RG;PIK3R6;RELA;HSP90B1;THBS3;PPP2CA;GNG10;NRAS;GNG2;GNG5;PPP2R3C;CD19;GNG7;EIF4B;MCL1;BAD;LAMB2;OSM;VEGFB;GNG11;NR4A1;IL2RB;PKN2;KRAS;COL9A2	down
Coronovirus Disease 2019 (COVID-19) - patients with evident clinical symptoms	3. Environmental Information Processing	3.2 Signal transduction	hsa04014	Ras signaling pathway	35	0.00925871	0.0570917	RAB5C;RALB;CSF1;FLT3;TGFA;PLA2G6;RASGRP2;RELA;ETS2;IGF1R;RASSF1;GNG10;NRAS;SYNGAP1;TBK1;GNG2;GNG5;GNG7;RAC2;PRKACA;HRAS;PDGFRB;CHUK;BAD;PLA2G4B;VEGFB;GNG11;ZAP70;RASA2;REL;KRAS;SOS1;RGL2;SOS2;ARF6	down
Coronovirus Disease 2019 (COVID-19) - patients with evident clinical symptoms	3. Environmental Information Processing	3.2 Signal transduction	hsa04071	Sphingolipid signaling pathway	18	0.00650078	0.0450622	ABCC1;CERS5;SPHK2;PRKCE;PRKCA;PIK3CB;NFKB1;MAPK12;TNFRSF1A;PPP2R1B;SPTLC2;PPP2R1A;AKT3;BCL2;S1PR1;TP53;CTSD;S1PR4	up
Coronovirus Disease 2019 (COVID-19) - patients with evident clinical symptoms	3. Environmental Information Processing	3.2 Signal transduction	hsa04350	TGF-beta signaling pathway	17	0.00118673	0.015737	SMAD4;BMPR2;TGIF2;SMAD3;ACVR1B;LTBP1;BMP7;ACVR2A;RBX1;TGFBR2;RBL1;ZFYVE16;PPP2R1B;PPP2R1A;SP1;MYC;E2F5	up
Coronovirus Disease 2019 (COVID-19) - patients with evident clinical symptoms	3. Environmental Information Processing	3.2 Signal transduction	hsa04668	TNF signaling pathway	24	0.000256531	0.00399649	JUN;EDN1;CEBPB;JAG1;CSF1;CHUK;TNFAIP3;FOS;TRAF1;PTGS2;TNF;MMP9;RELA;NFKBIA;CASP8;CREB1;IL1B;BCL3;LTA;MAP3K8;JUNB;IL18R1;ATF4;CREB5	down
Coronovirus Disease 2019 (COVID-19) - patients with evident clinical symptoms	3. Environmental Information Processing	3.3 Signaling molecules and interaction	hsa04061	Viral protein interaction with cytokine and cytokine receptor	16	0.00579634	0.0431191	CCR1;CX3CR1;IL10RA;TNFRSF10A;PPBP;TNFRSF1A;CXCL10;TNFSF10;CCL2;CCR7;CCR6;CCR5;CCR4;PF4V1;CCR2;PF4	up
Coronovirus Disease 2019 (COVID-19) - patients with evident clinical symptoms	4. Cellular Processes	4.1 Transport and catabolism	hsa04140	Autophagy	17	0.0469376	0.188368	IRS1;ITPR1;PIK3R4;PIK3CB;AMBRA1;CFLAR;EIF2S1;CAMKK2;RPTOR;VMP1;CTSL;AKT3;BCL2;ATG7;CTSD;RAB8A;BCL2L1	up
Coronovirus Disease 2019 (COVID-19) - patients with evident clinical symptoms	4. Cellular Processes	4.1 Transport and catabolism	hsa04144	Endocytosis	29	0.030826	0.144645	SRC;ASAP2;CBL;ACTR3B;CYTH2;MVB12B;PIP5K1A;CCR5;EPS15;LDLR;RAB8A;ARFGEF1;SMAD3;ARPC4;AP2B1;RAB11A;PML;TGFBR2;RUFY1;DNM3;RAB10;EHD3;DAB2;ZFYVE16;EHD4;PARD3;CAPZA1;NEDD4;STAM2	up
Coronovirus Disease 2019 (COVID-19) - patients with evident clinical symptoms	4. Cellular Processes	4.1 Transport and catabolism	hsa04142	Lysosome	16	0.0498948	0.197635	SCARB2;CTSA;SORT1;PLA2G15;NPC1;CTSL;HYAL2;ATP6V0A2;ATP6V1H;ACP2;AP3S2;DNASE2;ATP6V0D1;CTSD;ARSB;ATP6V0A1	up
Coronovirus Disease 2019 (COVID-19) - patients with evident clinical symptoms	4. Cellular Processes	4.1 Transport and catabolism	hsa04137	Mitophagy	21	1.69304e-06	7.15915e-05	GABARAPL1;USP15;JUN;CITED2;EIF2AK3;HIF1A;RELA;NRAS;RHOT2;TBK1;UBC;TAX1BP1;TOMM7;KRAS;USP30;RPS27A;TBC1D17;HRAS;UBA52;OPTN;ATF4	down
Coronovirus Disease 2019 (COVID-19) - patients with evident clinical symptoms	4. Cellular Processes	4.2 Cell growth and death	hsa04210	Apoptosis	26	5.61275e-05	0.00213986	PRF1;ITPR1;ITPR2;XIAP;PIK3CB;ACTB;LMNB1;CASP7;CTSL;AKT3;TNFSF10;FADD;CTSD;SPTAN1;PARP4;PARP1;TNFRSF10A;CFLAR;EIF2S1;NFKB1;TNFRSF1A;BCL2;BIRC5;BIRC6;TP53;BCL2L1	up
Coronovirus Disease 2019 (COVID-19) - patients with evident clinical symptoms	4. Cellular Processes	4.2 Cell growth and death	hsa04210	Apoptosis	26	0.0017807	0.0165399	BCL2A1;HTRA2;CTSW;TNF;RELA;BBC3;NRAS;CASP8;PMAIP1;CTSF;HRAS;MCL1;JUN;GADD45B;CHUK;GADD45A;BAD;EIF2AK3;GZMB;FOS;TRAF1;NFKBIA;DDIT3;CYCS;KRAS;ATF4	down
Coronovirus Disease 2019 (COVID-19) - patients with evident clinical symptoms	4. Cellular Processes	4.2 Cell growth and death	hsa04110	Cell cycle	22	0.000322824	0.00613074	YWHAE;SMAD4;SMAD3;PRKDC;SMC1A;CDC14B;RBX1;ORC4;CCND2;ORC6;RBL1;CDK4;CHEK2;MYC;MCM3;E2F2;MCM6;E2F5;TP53;MAD1L1;YWHAG;YWHAH	up
Coronovirus Disease 2019 (COVID-19) - patients with evident clinical symptoms	4. Cellular Processes	4.2 Cell growth and death	hsa04218	Cellular senescence	25	0.000650983	0.0099275	LIN54;ITPR1;ITPR2;PIK3CB;FOXO1;PPP3R1;CCND2;RBBP4;CHEK2;MYC;AKT3;E2F2;MYBL2;E2F5;SMAD3;NFATC3;NFATC1;NFKB1;HIPK3;MAPK12;TGFBR2;RBL1;CDK4;TP53;RAD9A	up
Coronovirus Disease 2019 (COVID-19) - patients with evident clinical symptoms	4. Cellular Processes	4.2 Cell growth and death	hsa04216	Ferroptosis	8	0.047959	0.201706	PRNP;MAP1LC3B;MAP1LC3A;GPX4;FTH1;SAT2;SAT1;FTL	down
Coronovirus Disease 2019 (COVID-19) - patients with evident clinical symptoms	4. Cellular Processes	4.2 Cell growth and death	hsa04217	Necroptosis	24	0.0273166	0.128345	HSP90AA1;HSP90AB1;IFNGR1;USP21;PLA2G4B;SPATA2;TNFAIP3;PYGM;HMGB1;TICAM1;TNF;SPATA2L;CASP8;IFNG;FTH1;CHMP1B;IL1B;CHMP2B;STAT4;CHMP4B;SLC25A5;CAMK2G;FTL;SLC25A6	down
Coronovirus Disease 2019 (COVID-19) - patients with evident clinical symptoms	4. Cellular Processes	4.2 Cell growth and death	hsa04114	Oocyte meiosis	18	0.0145881	0.0823958	YWHAE;CAMK2D;ITPR1;ITPR2;SPDYE3;SPDYE6;SMC1A;MAPK12;REC8;RBX1;PPP3R1;PPP2R1B;STAG3;PPP2R1A;SPDYE2;MAD1L1;YWHAG;YWHAH	up
Coronovirus Disease 2019 (COVID-19) - patients with evident clinical symptoms	4. Cellular Processes	4.2 Cell growth and death	hsa04115	p53 signaling pathway	13	0.0283	0.130887	GADD45B;SIVA1;GADD45A;GORAB;BBC3;CASP8;RRM2B;SESN1;CCNG2;SESN2;CCNG1;PMAIP1;CYCS	down
Coronovirus Disease 2019 (COVID-19) - patients with evident clinical symptoms	4. Cellular Processes	4.2 Cell growth and death	hsa04115	p53 signaling pathway	11	0.0301352	0.143613	CCND2;RRM2;CD82;CDK4;CHEK2;SIAH1;SHISA5;BCL2;TNFRSF10A;TP53;BCL2L1	up
Coronovirus Disease 2019 (COVID-19) - patients with evident clinical symptoms	4. Cellular Processes	4.3 Cellular community - eukaryotes	hsa04520	Adherens junction	15	0.00042215	0.0071531	FARP2;SMAD4;SMAD3;SRC;INSR;CTNND1;PTPRJ;NLK;ACTB;PTPRF;TGFBR2;FER;PARD3;CTNNA1;VCL	up
Coronovirus Disease 2019 (COVID-19) - patients with evident clinical symptoms	4. Cellular Processes	4.3 Cellular community - eukaryotes	hsa04510	Focal adhesion	27	0.00556588	0.0424399	LAMA1;SRC;ITGB3;PDGFA;XIAP;PIK3CB;ACTB;MYL12A;MYLK;RAP1B;CCND2;AKT3;PIP5K1A;FLNA;FLNB;EGF;ITGA1;LAMB4;FN1;PRKCA;PARVB;PTK2;DIAPH1;BCL2;TLN1;CRK;VCL	up
Coronovirus Disease 2019 (COVID-19) - patients with evident clinical symptoms	4. Cellular Processes	4.3 Cellular community - eukaryotes	hsa04530	Tight junction	22	0.0162072	0.0877111	SRC;PRKCE;ARHGAP17;ARPC4;F11R;ACTR3B;ACTB;MYL12A;TIAM1;PPP2R1B;CTTN;PPP2R1A;CDK4;PARD3;NEDD4;MYH9;MYH11;NF2;ARHGEF2;MYH10;RAB8A;JAM3	up
Coronovirus Disease 2019 (COVID-19) - patients with evident clinical symptoms	4. Cellular Processes	4.5 Cell motility	hsa04810	Regulation of actin cytoskeleton	30	0.00251295	0.0255483	CYFIP1;NCKAP1;SRC;ITGB3;PDGFA;PIK3CB;ACTR3B;ACTB;MYL12A;MYLK;TMSB4X;PIP4K2A;PIP5K1A;NCKAP1L;MYH11;MYH10;ARHGEF12;EGF;F2R;ITGA1;FN1;ARPC4;PTK2;TIAM1;DIAPH1;DIAPH2;LPAR5;MYH9;CRK;VCL	up
Coronovirus Disease 2019 (COVID-19) - patients with evident clinical symptoms	5. Organismal Systems	5.1 Immune system	hsa04612	Antigen processing and presentation	24	3.38304e-07	2.50345e-05	HSP90AA1;HSP90AB1;HSPA5;KLRC2;NFYA;KLRC3;KLRC4;KIR2DS4;HLA-B;KIR3DL1;KIR2DL1;KIR3DL2;TNF;HLA-G;KIR2DL3;HLA-DMA;CREB1;HLA-DMB;CD8B;IFNG;KLRC1;HLA-DOA;HLA-DPA1;HLA-DQB1	down
Coronovirus Disease 2019 (COVID-19) - patients with evident clinical symptoms	5. Organismal Systems	5.1 Immune system	hsa04662	B cell receptor signaling pathway	15	0.0138443	0.077319	JUN;CD72;CHUK;FOS;RELA;NFKBIA;NRAS;CD19;RAC2;KRAS;SOS1;HRAS;SOS2;CD22;NFKBIB	down
Coronovirus Disease 2019 (COVID-19) - patients with evident clinical symptoms	5. Organismal Systems	5.1 Immune system	hsa04062	Chemokine signaling pathway	30	0.00943658	0.0570917	CCL3L1;CCL4L2;WAS;RASGRP2;PRKCZ;PIK3R6;RELA;CXCL16;GNG10;NRAS;GNG2;CXCR1;GNG5;GNG7;CCL4;CXCR2;RAC2;CCL3;PRKACA;HRAS;CCR3;CHUK;BAD;GNG11;NFKBIA;KRAS;SOS1;PLCB2;SOS2;NFKBIB	down
Coronovirus Disease 2019 (COVID-19) - patients with evident clinical symptoms	5. Organismal Systems	5.1 Immune system	hsa04062	Chemokine signaling pathway	30	0.000312012	0.00613074	CX3CR1;SRC;PIK3CB;CXCR6;PIK3CG;RAP1B;AKT3;CCL2;CCR7;CCR6;CCR5;CCR4;JAK3;PF4V1;CCR2;CCR1;STAT1;STAT2;STAT3;PPBP;NFKB1;PTK2;TIAM1;CXCL10;PARD3;ELMO1;GNB4;DOCK2;CRK;PF4	up
Coronovirus Disease 2019 (COVID-19) - patients with evident clinical symptoms	5. Organismal Systems	5.1 Immune system	hsa04625	C-type lectin receptor signaling pathway	21	0.00136013	0.0154846	PLK3;EGR2;JUN;EGR3;FCER1G;CHUK;CARD9;PTGS2;TNF;RELA;NFKBIA;NRAS;CLEC4D;CASP8;CLEC7A;IL1B;MAPKAPK2;BCL3;KRAS;CLEC4E;HRAS	down
Coronovirus Disease 2019 (COVID-19) - patients with evident clinical symptoms	5. Organismal Systems	5.1 Immune system	hsa04625	C-type lectin receptor signaling pathway	15	0.0184953	0.0924763	ARHGEF12;SRC;STAT1;STAT2;ITPR1;NFATC3;ITPR2;NFATC1;PIK3CB;NFKB1;MAPK12;PPP3R1;AKT3;CLEC1B;IRF9	up
Coronovirus Disease 2019 (COVID-19) - patients with evident clinical symptoms	5. Organismal Systems	5.1 Immune system	hsa04623	Cytosolic DNA-sensing pathway	14	0.00329593	0.0243899	CHUK;POLR3GL;CCL4L2;RELA;NFKBIA;TBK1;IL1B;POLR3D;CCL4;POLR1D;POLR2F;POLR2K;POLR2L;NFKBIB	down
Coronovirus Disease 2019 (COVID-19) - patients with evident clinical symptoms	5. Organismal Systems	5.1 Immune system	hsa04640	Hematopoietic cell lineage	23	9.54716e-05	0.00176623	CSF3R;CSF1;MME;IL11RA;IL1R1;FLT3;GP1BB;IL1R2;CD1C;TNF;FCER2;HLA-DMA;HLA-DMB;CD8B;CD19;IL1B;CD7;HLA-DOA;MS4A1;CD22;CD33;HLA-DPA1;HLA-DQB1	down
Coronovirus Disease 2019 (COVID-19) - patients with evident clinical symptoms	5. Organismal Systems	5.1 Immune system	hsa04657	IL-17 signaling pathway	20	0.000889386	0.0109691	HSP90AA1;CEBPB;JUN;HSP90AB1;JUND;CHUK;TNFAIP3;FOS;PTGS2;TNF;MMP9;RELA;HSP90B1;FOSL1;NFKBIA;CASP8;TBK1;IFNG;IL1B;FOSB	down
Coronovirus Disease 2019 (COVID-19) - patients with evident clinical symptoms	5. Organismal Systems	5.1 Immune system	hsa04650	Natural killer cell mediated cytotoxicity	27	0.000215509	0.00354393	KIR2DL1;TNF;KIR2DL3;NRAS;KLRK1;FCGR3B;KLRC4-KLRK1;RAC2;KLRC1;HRAS;FCER1G;KLRC2;KLRC3;IFNGR1;KIR2DS4;HLA-B;GZMB;KIR3DL1;KIR3DL2;HLA-G;ZAP70;NCR3;IFNG;KRAS;SOS1;HCST;SOS2	down
Coronovirus Disease 2019 (COVID-19) - patients with evident clinical symptoms	5. Organismal Systems	5.1 Immune system	hsa04621	NOD-like receptor signaling pathway	31	4.4016e-05	0.001919	YWHAE;RNASEL;ITPR1;ITPR2;XIAP;NLRC4;MEFV;PANX1;IFI16;MFN1;CCL2;FADD;GBP1;GBP4;STAT1;STAT2;CARD6;CYBB;NFKB1;MAPK12;OAS1;OAS2;TRAF3;OAS3;BCL2;IRF7;TLR4;NAIP;IRF9;IFNAR1;BCL2L1	up
Coronovirus Disease 2019 (COVID-19) - patients with evident clinical symptoms	5. Organismal Systems	5.1 Immune system	hsa04611	Platelet activation	20	0.00199377	0.0225222	P2RY12;PTGIR;ARHGEF12;SRC;ITGB3;F2R;ITPR1;ITPR2;GP1BA;PIK3CB;GP6;ACTB;MYL12A;PIK3CG;MAPK12;MYLK;RAP1B;TBXA2R;AKT3;TLN1	up
Coronovirus Disease 2019 (COVID-19) - patients with evident clinical symptoms	5. Organismal Systems	5.1 Immune system	hsa04658	Th1 and Th2 cell differentiation	19	0.00171178	0.0165399	JUN;JAG1;CHUK;IFNGR1;FOS;IL2RG;RUNX3;RELA;NFKBIA;ZAP70;HLA-DMA;HLA-DMB;IFNG;IL2RB;STAT4;HLA-DOA;HLA-DPA1;HLA-DQB1;NFKBIB	down
Coronovirus Disease 2019 (COVID-19) - patients with evident clinical symptoms	5. Organismal Systems	5.1 Immune system	hsa04659	Th17 cell differentiation	23	0.000325698	0.00482033	JUN;HSP90AA1;HSP90AB1;CHUK;IL1R1;IFNGR1;AHR;IL1RAP;FOS;IL2RG;HIF1A;RELA;NFKBIA;ZAP70;HLA-DMA;HLA-DMB;IFNG;IL1B;IL2RB;HLA-DOA;NFKBIB;HLA-DPA1;HLA-DQB1	down
Coronovirus Disease 2019 (COVID-19) - patients with evident clinical symptoms	5. Organismal Systems	5.1 Immune system	hsa04659	Th17 cell differentiation	14	0.0463726	0.188368	SMAD4;SMAD3;STAT1;STAT3;RORC;NFATC3;NFATC1;CD3G;NFKB1;MAPK12;TGFBR2;PPP3R1;IL21R;JAK3	up
Coronovirus Disease 2019 (COVID-19) - patients with evident clinical symptoms	5. Organismal Systems	5.1 Immune system	hsa04620	Toll-like receptor signaling pathway	18	0.00145886	0.0185397	STAT1;PIK3CB;NFKB1;MAPK12;CXCL10;TRAF3;TOLLIP;AKT3;IRF7;TLR8;IRF5;TLR7;CD14;FADD;TLR5;TLR4;TLR3;IFNAR1	up
Coronovirus Disease 2019 (COVID-19) - patients with evident clinical symptoms	5. Organismal Systems	5.1 Immune system	hsa04620	Toll-like receptor signaling pathway	17	0.0292798	0.133336	JUN;CCL3L1;CHUK;CCL4L2;LY96;FOS;IRAK4;TICAM1;TNF;RELA;NFKBIA;TBK1;CASP8;IL1B;CCL4;CCL3;MAP3K8	down
Coronovirus Disease 2019 (COVID-19) - patients with evident clinical symptoms	5. Organismal Systems	5.10 Environmental adaptation	hsa04714	Thermogenesis	38	0.00166468	0.0165399	NDUFB9;SMARCD3;NDUFB10;UQCRB;NDUFA12;NDUFB5;COX4I1;NDUFB4;NDUFB2;COX7C;COX5A;UQCRH;NRAS;SLC25A29;CYC1;PRKACA;HRAS;NDUFV1;COA5;PRKAB2;NDUFA5;NDUFA4;RPS6;NDUFA2;NDUFA1;NDUFC2;TSC1;COX7A2L;CREB1;UQCRQ;NDUFS6;NDUFS5;NDUFS3;KRAS;SOS1;SOS2;PNPLA2;CREB5	down
Coronovirus Disease 2019 (COVID-19) - patients with evident clinical symptoms	5. Organismal Systems	5.2 Endocrine system	hsa04910	Insulin signaling pathway	21	0.00295347	0.0281886	SREBF1;IRS1;INSR;PHKB;PIK3CB;CBL;ACACA;FOXO1;HK2;PTPRF;HK1;RPTOR;INPP5A;PPP1R3B;PRKAR1A;FASN;AKT3;PPP1R3D;CRK;EIF4E;PCK2	up
Coronovirus Disease 2019 (COVID-19) - patients with evident clinical symptoms	5. Organismal Systems	5.2 Endocrine system	hsa04926	Relaxin signaling pathway	23	0.00446824	0.0307581	JUN;EDN1;VEGFB;FOS;PRKCZ;GNG11;MMP9;RELA;NFKBIA;GNG10;NRAS;CREB1;GNG2;GNG5;GNG7;KRAS;PRKACA;SOS1;HRAS;PLCB2;SOS2;ATF4;CREB5	down
Coronovirus Disease 2019 (COVID-19) - patients with evident clinical symptoms	5. Organismal Systems	5.2 Endocrine system	hsa04919	Thyroid hormone signaling pathway	19	0.00346948	0.0298359	NOTCH2;MED1;SRC;STAT1;ITGB3;PRKCA;PIK3CB;ACTB;FOXO1;MED12L;MED12;MED13;NCOR1;MYC;AKT3;PLCD3;TP53;PFKM;PFKP	up
Coronovirus Disease 2019 (COVID-19) - patients with evident clinical symptoms	5. Organismal Systems	5.5 Excretory system	hsa04966	Collecting duct acid secretion	6	0.0179413	0.0912018	ATP6V1A;CA2;ATP6V0A2;ATP6V0D1;ATP6V1D;ATP6V0A1	up
Coronovirus Disease 2019 (COVID-19) - patients with evident clinical symptoms	5. Organismal Systems	5.6 Nervous system	hsa04723	Retrograde endocannabinoid signaling	24	0.0122309	0.069622	NDUFB9;FAAH;NDUFB10;NDUFA5;NDUFA12;NDUFB5;NDUFA4;NDUFB4;NDUFA2;NDUFB2;NDUFA1;NDUFC2;PTGS2;GNG11;GNG10;GNG2;GNG5;NDUFS6;NDUFS5;GNG7;NDUFS3;PRKACA;NDUFV1;PLCB2	down
Coronovirus Disease 2019 (COVID-19) - patients with evident clinical symptoms	5. Organismal Systems	5.8 Development and regeneration	hsa04360	Axon guidance	22	0.0343952	0.154273	SEMA6B;CAMK2D;BMPR2;ARHGEF12;SEMA4D;SRC;NFATC3;LRRC4;PRKCA;PIK3CB;BMP7;MYL12A;PTK2;EFNB1;PPP3R1;RGS3;ABLIM3;DPYSL2;PARD3;PLXNB2;EPHB2;EPHA1	up
Coronovirus Disease 2019 (COVID-19) - patients with evident clinical symptoms	5. Organismal Systems	5.8 Development and regeneration	hsa04380	Osteoclast differentiation	19	0.0492896	0.201706	JUN;JUND;CSF1;CHUK;IL1R1;IFNGR1;NCF4;FOS;TNF;RELA;FOSL2;FOSL1;NFKBIA;FCGR3B;CREB1;IFNG;IL1B;FOSB;JUNB	down
Coronovirus Disease 2019 (COVID-19) - patients with evident clinical symptoms	5. Organismal Systems	5.9 Aging	hsa04211	Longevity regulating pathway	17	0.0247012	0.117928	PRKAB2;HDAC2;IRS2;TSC1;SIRT1;RELA;IGF1R;SOD1;NRAS;CREB1;SESN1;SESN2;KRAS;PRKACA;HRAS;ATF4;CREB5	down
Coronovirus Disease 2019 (COVID-19) - patients with evident clinical symptoms	6. Human Diseases	6.1 Cancer: overview	hsa05230	Central carbon metabolism in cancer	13	0.00339031	0.0298359	IDH1;PIK3CB;SLC1A5;HK2;HK1;PKM;SCO2;MYC;AKT3;SLC16A3;TP53;PFKM;PFKP	up
Coronovirus Disease 2019 (COVID-19) - patients with evident clinical symptoms	6. Human Diseases	6.1 Cancer: overview	hsa05231	Choline metabolism in cancer	17	0.0171855	0.0908378	PDGFRB;DGKE;JUN;LYPLA1;CHKB;PLA2G4B;WAS;TSC1;FOS;HIF1A;NRAS;DGKQ;RAC2;KRAS;SOS1;HRAS;SOS2	down
Coronovirus Disease 2019 (COVID-19) - patients with evident clinical symptoms	6. Human Diseases	6.1 Cancer: overview	hsa05200	Pathways in cancer	55	0.0295671	0.143142	PIK3CB;CASP7;CCND2;MYC;SUFU;AKT3;JAK3;IL15RA;ARHGEF12;F2R;NCOA4;PRKCA;RBX1;TGFBR2;MSH3;TRAF3;BIRC5;CRK;TP53;IFNAR1;NOTCH2;CAMK2D;TERC;LAMA1;PDGFA;XIAP;CBL;FOXO1;RASGRP3;CTNNA1;E2F2;FADD;GSTM3;SMAD4;EGLN2;SMAD3;JUP;STAT1;EGF;STAT2;WNT7B;STAT3;LAMB4;FN1;NFKB1;PML;PTK2;LPAR5;CDK4;SP1;BCL2;GNB4;IL7R;BCL2L1;NFE2L2	up
Coronovirus Disease 2019 (COVID-19) - patients with evident clinical symptoms	6. Human Diseases	6.1 Cancer: overview	hsa05235	PD-L1 expression and PD-1 checkpoint pathway in cancer	14	0.0109734	0.0656251	BATF2;EGF;STAT1;STAT3;NFATC3;CD3G;NFATC1;PIK3CB;MAPK12;NFKB1;PPP3R1;AKT3;PDCD1;TLR4	up
Coronovirus Disease 2019 (COVID-19) - patients with evident clinical symptoms	6. Human Diseases	6.1 Cancer: overview	hsa05205	Proteoglycans in cancer	26	0.0131811	0.0773122	CAMK2D;SRC;ITGB3;ITPR1;ITPR2;PIK3CB;CBL;ACTB;CTSL;MYC;AKT3;FLNA;FLNB;ARHGEF12;WNT7B;STAT3;FN1;PRKCA;ANK3;ANK1;PTK2;MAPK12;TIAM1;CTTN;TP53;TLR4	up
Coronovirus Disease 2019 (COVID-19) - patients with evident clinical symptoms	6. Human Diseases	6.1 Cancer: overview	hsa05202	Transcriptional misregulation in cancer	32	0.00280375	0.02243	CEBPA;DDX5;CEBPB;HDAC2;CCNT1;LDB1;BCL2A1;FLT3;BMI1;RELA;IGF1R;PLAU;NFKBIZ;ELANE;MEN1;CDKN2C;TAF15;GADD45B;GADD45A;IL1R2;DEFA3;GZMB;TRAF1;MMP9;BAIAP3;CDK9;NR4A3;DDIT3;ID2;IL2RB;REL;TCF3	down
Coronovirus Disease 2019 (COVID-19) - patients with evident clinical symptoms	6. Human Diseases	6.1 Cancer: overview	hsa05202	Transcriptional misregulation in cancer	27	0.00295749	0.0281886	DOT1L;PDGFA;PLAT;FOXO1;LYL1;FUT8;CCND2;SIX4;MYC;CD14;FCGR1A;KDM6A;PTCRA;BCL11B;JUP;NFKB1;PBX1;PTK2;PML;TGFBR2;ETV7;PER2;MEIS1;NCOR1;SP1;TP53;BCL2L1	up
Coronovirus Disease 2019 (COVID-19) - patients with evident clinical symptoms	6. Human Diseases	6.1 Cancer: overview	hsa05203	Viral carcinogenesis	30	0.0196748	0.100409	HDAC2;DDX3X;RELA;NRAS;CASP8;PMAIP1;PRKACA;HRAS;CCR3;EGR2;JUN;EGR3;TBP;BAD;HLA-B;SCRIB;TRAF1;HLA-G;GTF2H4;NFKBIA;KAT2B;KAT2A;SNW1;CREB1;MAPKAPK2;RASA2;REL;KRAS;ATF4;CREB5	down
Coronovirus Disease 2019 (COVID-19) - patients with evident clinical symptoms	6. Human Diseases	6.1 Cancer: overview	hsa05203	Viral carcinogenesis	29	0.00166682	0.0198922	YWHAE;HDAC4;VAC14;SRC;UBR4;PIK3CB;GTF2E1;CCND2;CCR5;CCR4;JAK3;YWHAG;YWHAH;STAT3;MRPS18B;EIF2AK2;GTF2H2;SND1;NFKB1;DDB1;PKM;RBL1;CDK4;TRAF3;IRF7;ATP6V0D1;TP53;MAD1L1;IRF9	up
Coronovirus Disease 2019 (COVID-19) - patients with evident clinical symptoms	6. Human Diseases	6.10 Endocrine and metabolic disease	hsa04933	AGE-RAGE signaling pathway in diabetic complications	20	0.000112238	0.00311206	SMAD4;SMAD3;STAT1;PRKCE;STAT3;FN1;CYBB;PRKCA;NFATC1;PIK3CB;FOXO1;NFKB1;MAPK12;TGFBR2;DIAPH1;CDK4;AKT3;BCL2;CCL2;PLCD3	up
Coronovirus Disease 2019 (COVID-19) - patients with evident clinical symptoms	6. Human Diseases	6.10 Endocrine and metabolic disease	hsa04931	Insulin resistance	18	0.00225682	0.0245832	SREBF1;IRS1;PRKCE;INSR;STAT3;PIK3CB;FOXO1;NFKB1;PTPRF;TNFRSF1A;MLXIPL;PPP1R3B;AKT3;PPP1R3D;PPARA;SLC27A5;PPARGC1B;PCK2	up
Coronovirus Disease 2019 (COVID-19) - patients with evident clinical symptoms	6. Human Diseases	6.10 Endocrine and metabolic disease	hsa04932	Non-alcoholic fatty liver disease	36	1.19219e-06	6.30871e-05	CEBPA;NDUFB9;NDUFB10;UQCRB;NDUFA12;NDUFB5;COX4I1;NDUFB4;NDUFB2;IRS2;TNF;COX7C;COX5A;UQCRH;RELA;CASP8;CYC1;NDUFV1;PRKAB2;JUN;NDUFA5;NDUFA4;NDUFA2;EIF2AK3;NDUFA1;NDUFC2;FOS;COX7A2L;UQCRQ;NDUFS6;DDIT3;IL1B;NDUFS5;NDUFS3;CYCS;ATF4	down
Coronovirus Disease 2019 (COVID-19) - patients with evident clinical symptoms	6. Human Diseases	6.10 Endocrine and metabolic disease	hsa04940	Type I diabetes mellitus	14	4.66061e-05	0.00121672	PTPRN2;HLA-B;GZMB;TNF;HLA-G;HSPD1;HLA-DMA;HLA-DMB;IFNG;IL1B;LTA;HLA-DOA;HLA-DPA1;HLA-DQB1	down
Coronovirus Disease 2019 (COVID-19) - patients with evident clinical symptoms	6. Human Diseases	6.2 Cancer: specific types	hsa05221	Acute myeloid leukemia	10	0.0398306	0.171103	PER2;JUP;MYC;AKT3;STAT3;PIK3CB;CD14;FCGR1A;NFKB1;PML	up
Coronovirus Disease 2019 (COVID-19) - patients with evident clinical symptoms	6. Human Diseases	6.2 Cancer: specific types	hsa05219	Bladder cancer	7	0.0424413	0.179786	SRC;EGF;CDK4;MYC;E2F2;TP53;TYMP	up
Coronovirus Disease 2019 (COVID-19) - patients with evident clinical symptoms	6. Human Diseases	6.2 Cancer: specific types	hsa05220	Chronic myeloid leukemia	13	0.00698497	0.0463134	SMAD4;SMAD3;PIK3CB;CBL;NFKB1;TGFBR2;CDK4;MYC;AKT3;E2F2;CRK;TP53;BCL2L1	up
Coronovirus Disease 2019 (COVID-19) - patients with evident clinical symptoms	6. Human Diseases	6.2 Cancer: specific types	hsa05210	Colorectal cancer	18	0.00191129	0.0165399	JUN;RALB;GADD45B;BAD;GADD45A;TGFA;FOS;AREG;BBC3;EREG;NRAS;RAC2;PMAIP1;CYCS;KRAS;SOS1;HRAS;SOS2	down
Coronovirus Disease 2019 (COVID-19) - patients with evident clinical symptoms	6. Human Diseases	6.2 Cancer: specific types	hsa05212	Pancreatic cancer	13	0.00698497	0.0463134	SMAD4;SMAD3;EGF;STAT1;STAT3;PIK3CB;NFKB1;TGFBR2;CDK4;AKT3;E2F2;TP53;BCL2L1	up
Coronovirus Disease 2019 (COVID-19) - patients with evident clinical symptoms	6. Human Diseases	6.2 Cancer: specific types	hsa05215	Prostate cancer	21	0.000525346	0.00740488	PDGFRB;HSP90AA1;HSP90AB1;CHUK;BAD;IL1R2;TGFA;MMP9;RELA;IGF1R;HSP90B1;NFKBIA;NRAS;CREB1;PLAU;KRAS;SOS1;HRAS;SOS2;ATF4;CREB5	down
Coronovirus Disease 2019 (COVID-19) - patients with evident clinical symptoms	6. Human Diseases	6.2 Cancer: specific types	hsa05222	Small cell lung cancer	15	0.00621542	0.0450622	LAMA1;LAMB4;FN1;XIAP;PIK3CB;NFKB1;PTK2;TRAF3;CDK4;MYC;AKT3;BCL2;E2F2;TP53;BCL2L1	up
Coronovirus Disease 2019 (COVID-19) - patients with evident clinical symptoms	6. Human Diseases	6.3 Infectious disease: viral	hsa05171	Coronavirus disease	79	1.39014e-23	2.05741e-21	RPL4;RPL5;RPL30;RPL3;RPL32;RPL31;RPLP1;RPL8;RPL10A;RPL9;TNF;RPL6;RPL7;RPS15;RPS14;RPS17;RPS16;TBK1;RPL18A;RPL36AL;RPS18;RPL36;RPL35;RPL38;RPL37;RPS11;RPL39;RPS13;RPS12;RPL21;RPS7;CHUK;RPS8;RPL23;RPS5;RPL22;RPS6;RPS3A;FOS;IRAK4;IL1B;RPL37A;RPL24;RPL27;RPL26;RPL29;UBA52;HBEGF;RPL12;RPL11;C5AR1;RPL36A;RPS4Y1;RELA;RPS15A;RPL14;RPL13;RPL15;RPS2;RPL18;RPS27A;RPL17;RPL19;JUN;RPL35A;RPL23A;NFKBIA;RPS25;R…	down
Coronovirus Disease 2019 (COVID-19) - patients with evident clinical symptoms	6. Human Diseases	6.3 Infectious disease: viral	hsa05171	Coronavirus disease	31	0.00339652	0.0298359	F13A1;ADAR;PIK3CB;C2;C3AR1;CCL2;STAT1;DDX58;STAT2;MX2;STAT3;MX1;EIF2AK2;CYBB;PRKCA;ISG15;NFKB1;MAPK12;TNFRSF1A;SELP;CXCL10;OAS1;OAS2;TRAF3;OAS3;TLR8;TLR7;TLR4;TLR3;IRF9;IFNAR1	up
Coronovirus Disease 2019 (COVID-19) - patients with evident clinical symptoms	6. Human Diseases	6.3 Infectious disease: viral	hsa05169	Epstein-Barr virus infection	28	0.0484172	0.201706	HDAC2;TNFAIP3;TNF;RELA;HLA-DMA;TBK1;HLA-DMB;CASP8;CD19;CIR1;HLA-DOA;HLA-DPA1;JUN;GADD45B;CHUK;GADD45A;HLA-B;IRAK4;HLA-G;RUNX3;NFKBIA;FCER2;PSMC5;SNW1;PSMC6;CYCS;HLA-DQB1;NFKBIB	down
Coronovirus Disease 2019 (COVID-19) - patients with evident clinical symptoms	6. Human Diseases	6.3 Infectious disease: viral	hsa05169	Epstein-Barr virus infection	32	0.000154689	0.00362924	CD3G;PIK3CB;CCND2;MYC;AKT3;PSMD1;E2F2;FADD;CD58;JAK3;STAT1;DDX58;STAT2;STAT3;EIF2AK2;TAP1;ISG15;NFKB1;MAPK12;TAPBP;CXCL10;OAS1;CDK4;OAS2;TRAF3;NEDD4;OAS3;BCL2;IRF7;TP53;IRF9;IFNAR1	up
Coronovirus Disease 2019 (COVID-19) - patients with evident clinical symptoms	6. Human Diseases	6.3 Infectious disease: viral	hsa05161	Hepatitis B	28	8.5647e-05	0.00290248	SRC;PIK3CB;MYC;AKT3;E2F2;FADD;JAK3;SMAD4;SMAD3;DDX58;STAT1;STAT2;STAT3;NFATC3;PRKCA;NFATC1;NFKB1;MAPK12;TGFBR2;DDB1;TRAF3;BCL2;IRF7;BIRC5;TP53;TLR4;TLR3;IFNAR1	up
Coronovirus Disease 2019 (COVID-19) - patients with evident clinical symptoms	6. Human Diseases	6.3 Infectious disease: viral	hsa05161	Hepatitis B	25	0.0192598	0.100016	DDX3X;TNF;RELA;NRAS;TBK1;CASP8;STAT4;HRAS;EGR2;JUN;EGR3;CHUK;BAD;FOS;IRAK4;TICAM1;MMP9;NFKBIA;CREB1;CYCS;KRAS;SOS1;SOS2;ATF4;CREB5	down
Coronovirus Disease 2019 (COVID-19) - patients with evident clinical symptoms	6. Human Diseases	6.3 Infectious disease: viral	hsa05160	Hepatitis C	38	4.63123e-10	1.41253e-07	YWHAE;RNASEL;PIK3CB;IFIT1;PPP2R1B;PPP2R1A;MYC;AKT3;E2F2;FADD;LDLR;YWHAG;YWHAH;RSAD2;DDX58;EGF;STAT1;MX2;STAT2;MX1;STAT3;EIF2AK2;CFLAR;EIF2S1;NFKB1;TNFRSF1A;CXCL10;OAS1;CDK4;OAS2;TRAF3;OAS3;IRF7;PPARA;TP53;IRF9;TLR3;IFNAR1	up
Coronovirus Disease 2019 (COVID-19) - patients with evident clinical symptoms	6. Human Diseases	6.3 Infectious disease: viral	hsa05168	Herpes simplex virus 1 infection	72	6.7461e-07	6.85854e-05	ZNF254;ZNF250;ZNF492;ZNF490;ITGB3;ZNF43;PIK3CB;AKT3;ZSCAN32;ZNF845;ZNF765;ZNF124;ZNF564;ZNF200;ZNF562;ZNF282;DDX58;TAP1;TNFRSF1A;TAPBP;ZNF90;ZNF91;OAS1;TRAF3;OAS2;OAS3;ZNF713;IRF7;ZNF557;ZNF780A;ZNF510;TP53;TLR3;IRF9;IFNAR1;ZNF431;ZNF551;ZNF793;ZNF154;ZNF792;RNASEL;ZNF230;ZNF471;SRC;ZNF7;ZNF829;ZNF506;ZNF549;ZNF669;CCL2;ZNF701;ZNF347;FADD;ZNF585B;ZNF268;ZNF267;ZNF101;ZNF189;ZNF141;ZNF460;EIF2B2;S…	up
Coronovirus Disease 2019 (COVID-19) - patients with evident clinical symptoms	6. Human Diseases	6.3 Infectious disease: viral	hsa05163	Human cytomegalovirus infection	30	0.00403524	0.0332635	SRC;ITGB3;ITPR1;ITPR2;PIK3CB;PPP3R1;MYC;AKT3;CCL2;E2F2;FADD;CCR5;CCR1;ARHGEF12;IL10RA;STAT3;NFATC3;TAP1;PRKCA;NFATC1;PTK2;NFKB1;MAPK12;TAPBP;TNFRSF1A;CDK4;SP1;GNB4;TP53;CRK	up
Coronovirus Disease 2019 (COVID-19) - patients with evident clinical symptoms	6. Human Diseases	6.3 Infectious disease: viral	hsa05163	Human cytomegalovirus infection	35	0.00577318	0.0381906	CCL3L1;CCL4L2;PTGS2;TNF;RELA;GNG10;NRAS;TBK1;CASP8;GNG2;GNG5;GNG7;CXCR2;CCL4;RAC2;CCL3;PRKACA;HRAS;CCR3;CHUK;IL1R1;HLA-B;TSC1;HLA-G;GNG11;NFKBIA;CREB1;IL1B;CYCS;KRAS;SOS1;PLCB2;SOS2;ATF4;CREB5	down
Coronovirus Disease 2019 (COVID-19) - patients with evident clinical symptoms	6. Human Diseases	6.3 Infectious disease: viral	hsa05170	Human immunodeficiency virus 1 infection	31	0.000798583	0.0115985	ITPR1;ITPR2;CD3G;PIK3CB;SAMHD1;PPP3R1;TRIM5;AKT3;FADD;CCR5;APOBEC3C;APOBEC3D;APOBEC3F;NFATC3;TAP1;PRKCA;NFATC1;PTK2;NFKB1;MAPK12;RBX1;TAPBP;TNFRSF1A;BST2;DDB1;BCL2;GNB4;TLR4;CRK;APOBEC3A;BCL2L1	up
Coronovirus Disease 2019 (COVID-19) - patients with evident clinical symptoms	6. Human Diseases	6.3 Infectious disease: viral	hsa05165	Human papillomavirus infection	46	0.000172675	0.00376185	ATP6V1A;NOTCH2;MAML2;LAMA1;ITGB3;UBR4;PSEN1;PIK3CB;FOXO1;OASL;LFNG;CCND2;PPP2R1B;PPP2R1A;AKT3;ATP6V0A2;ATP6V1H;FADD;ATP6V1D;ATP6V0A1;CSNK1A1;STAT1;EGF;STAT2;WNT7B;MX2;ITGA1;LAMB4;MX1;FN1;EIF2AK2;ISG15;PTK2;NFKB1;TNFRSF1A;PKM;RBL1;NFX1;CDK4;TRAF3;PARD3;ATP6V0D1;TP53;TLR3;IRF9;IFNAR1	up
Coronovirus Disease 2019 (COVID-19) - patients with evident clinical symptoms	6. Human Diseases	6.3 Infectious disease: viral	hsa05165	Human papillomavirus infection	43	0.0462508	0.201136	LAMA5;HDAC2;ITGB4;NOTCH4;PTGS2;PRKCZ;TNF;RELA;THBS3;PPP2CA;NRAS;TBK1;CASP8;PPP2R3C;DVL1;DVL3;PRKACA;HRAS;PDGFRB;HES6;ATP6V1G1;ATP6V0B;JAG1;TBP;CHUK;BAD;LAMB2;HLA-B;PPP2R5B;PPP2R5A;SCRIB;TSC1;TICAM1;HLA-G;CREB1;COL6A2;KRAS;COL9A2;SOS1;ATP6V0C;SOS2;LLGL2;CREB5	down
Coronovirus Disease 2019 (COVID-19) - patients with evident clinical symptoms	6. Human Diseases	6.3 Infectious disease: viral	hsa05166	Human T-cell leukemia virus 1 infection	42	2.84542e-05	0.000842245	CRTC2;GPS2;IL2RG;TNF;RELA;ETS2;ANAPC11;HLA-DMA;NRAS;ZFP36;HLA-DMB;TSPO;PRKACA;HLA-DOA;HRAS;HLA-DPA1;EGR1;EGR2;JUN;CDKN2C;TBP;CHUK;IL1R1;IL1R2;HLA-B;FOS;HLA-G;FOSL1;NFKBIA;KAT2B;KAT2A;CREB1;IL2RB;LTA;ANAPC4;KRAS;TCF3;SLC25A5;ATF4;HLA-DQB1;CREB5;SLC25A6	down
Coronovirus Disease 2019 (COVID-19) - patients with evident clinical symptoms	6. Human Diseases	6.3 Infectious disease: viral	hsa05166	Human T-cell leukemia virus 1 infection	25	0.0460556	0.188368	VAC14;TRRAP;XIAP;CD3G;PIK3CB;PPP3R1;CCND2;CHEK2;MYC;AKT3;E2F2;JAK3;IL15RA;SMAD4;SMAD3;NFATC3;NFATC1;NFKB1;TGFBR2;TNFRSF1A;CDK4;TLN1;TP53;MAD1L1;BCL2L1	up
Coronovirus Disease 2019 (COVID-19) - patients with evident clinical symptoms	6. Human Diseases	6.3 Infectious disease: viral	hsa05164	Influenza A	26	0.0219609	0.110177	NXT1;TNF;RELA;NXF1;HLA-DMA;TBK1;CASP8;HLA-DMB;PABPN1;KPNA5;HLA-DOA;KPNA2;HLA-DPA1;CPSF4;CHUK;IFNGR1;IRAK4;TICAM1;NFKBIA;IFNG;IL1B;CYCS;SLC25A5;NFKBIB;HLA-DQB1;SLC25A6	down
Coronovirus Disease 2019 (COVID-19) - patients with evident clinical symptoms	6. Human Diseases	6.3 Infectious disease: viral	hsa05164	Influenza A	36	7.71393e-08	1.17637e-05	RNASEL;ADAR;PIK3CB;ACTB;AKT3;TNFSF10;TRIM25;CCL2;FADD;RSAD2;DDX58;STAT1;MX2;STAT2;MX1;EIF2AK2;PRKCA;TNFRSF10A;EIF2S1;NFKB1;PML;RAB11A;TNFRSF1A;CXCL10;OAS1;CDK4;OAS2;TRAF3;OAS3;IRF7;TLR7;NUP98;TLR4;IRF9;TLR3;IFNAR1	up
Coronovirus Disease 2019 (COVID-19) - patients with evident clinical symptoms	6. Human Diseases	6.3 Infectious disease: viral	hsa05167	Kaposi sarcoma-associated herpesvirus infection	30	0.000341713	0.00613074	SRC;ITPR1;ITPR2;PIK3CB;PIK3CG;PPP3R1;MYC;AKT3;E2F2;FADD;CCR5;CCR4;CCR1;STAT1;STAT2;STAT3;NFATC3;EIF2AK2;NFATC1;NFKB1;MAPK12;TNFRSF1A;CDK4;TRAF3;GNB4;IRF7;TP53;TLR3;IRF9;IFNAR1	up
Coronovirus Disease 2019 (COVID-19) - patients with evident clinical symptoms	6. Human Diseases	6.3 Infectious disease: viral	hsa05167	Kaposi sarcoma-associated herpesvirus infection	32	0.00304585	0.0231172	PTGS2;HIF1A;PIK3R6;RELA;GNG10;NRAS;ZFP36;TBK1;CASP8;GNG2;GNG5;GNG7;UBC;RPS27A;HRAS;CCR3;GABARAPL1;JUN;CHUK;IFNGR1;HLA-B;FOS;TICAM1;HLA-G;GNG11;NFKBIA;CREB1;CLEC2B;MAPKAPK2;CYCS;KRAS;UBA52	down
Coronovirus Disease 2019 (COVID-19) - patients with evident clinical symptoms	6. Human Diseases	6.3 Infectious disease: viral	hsa05162	Measles	29	1.47745e-06	0.000112655	ADAR;CD3G;PIK3CB;CCND2;AKT3;FADD;JAK3;DDX58;STAT1;MX2;STAT2;MX1;STAT3;EIF2AK2;EIF2S1;NFKB1;OAS1;CDK4;OAS2;TRAF3;OAS3;BCL2;IRF7;TLR7;TP53;TLR4;IRF9;IFNAR1;BCL2L1	up
Coronovirus Disease 2019 (COVID-19) - patients with evident clinical symptoms	6. Human Diseases	6.4 Infectious disease: bacterial	hsa05100	Bacterial invasion of epithelial cells	15	0.00103414	0.0143369	SRC;FN1;ARPC4;PIK3CB;CBL;ACTR3B;ACTB;PTK2;DNM3;ARHGAP10;CTTN;ELMO1;CTNNA1;CRK;VCL	up
Coronovirus Disease 2019 (COVID-19) - patients with evident clinical symptoms	6. Human Diseases	6.4 Infectious disease: bacterial	hsa05120	Epithelial cell signaling in Helicobacter pylori infection	12	0.00918384	0.0571647	ATP6V1A;SRC;ATP6V0A2;ATP6V1H;CSK;F11R;ATP6V0D1;ATP6V1D;MAPK12;NFKB1;ATP6V0A1;JAM3	up
Coronovirus Disease 2019 (COVID-19) - patients with evident clinical symptoms	6. Human Diseases	6.4 Infectious disease: bacterial	hsa05134	Legionellosis	9	0.0363331	0.160603	BCL2L13;CASP7;SAR1B;NLRC4;CD14;TLR5;TLR4;NAIP;NFKB1	up
Coronovirus Disease 2019 (COVID-19) - patients with evident clinical symptoms	6. Human Diseases	6.4 Infectious disease: bacterial	hsa05134	Legionellosis	11	0.024382	0.117928	EEF1A1;EEF1G;CLK1;NFKBIA;RAB1A;CASP8;IL1B;CYCS;TNF;RELA;HSPD1	down
Coronovirus Disease 2019 (COVID-19) - patients with evident clinical symptoms	6. Human Diseases	6.4 Infectious disease: bacterial	hsa05130	Pathogenic Escherichia coli infection	32	9.56831e-05	0.00291833	CYFIP1;NCKAP1;TMED10;SRC;ACTR3B;ACTB;CYTH2;CASP7;TUBB1;TNFSF10;NCKAP1L;MYH11;FADD;MYH10;ARHGEF12;F2R;ARPC4;TNFRSF10A;NFKB1;MAPK12;TNFRSF1A;MYO1E;LPAR5;CTTN;MYH9;TMBIM6;ARHGEF2;TLR5;SEC24D;TLR4;NAIP;MYO1G	up
Coronovirus Disease 2019 (COVID-19) - patients with evident clinical symptoms	6. Human Diseases	6.4 Infectious disease: bacterial	hsa05132	Salmonella infection	40	1.7901e-05	0.00109196	CYFIP1;NCKAP1;DCTN4;PIK3CB;NLRC4;ACTR3B;ACTB;MYL12A;PIK3CG;PIK3C2B;FYCO1;CYTH2;CASP7;MYC;AKT3;TUBB1;TNFSF10;FLNA;NCKAP1L;SNX9;FLNB;KPNA4;CD14;FADD;DYNC1H1;VPS33A;ARPC4;TNFRSF10A;DYNLL1;NFKB1;MAPK12;TNFRSF1A;VPS41;EXOC4;ELMO1;BCL2;TLR5;TLR4;NAIP;EXOC2	up
Coronovirus Disease 2019 (COVID-19) - patients with evident clinical symptoms	6. Human Diseases	6.4 Infectious disease: bacterial	hsa05131	Shigellosis	37	0.000148711	0.00362924	SRC;PIK3R4;ITPR1;ITPR2;PIK3CB;NLRC4;ACTR3B;ACTB;MYL12A;FOXO1;HK2;HK1;RPTOR;CYTH2;AKT3;CD14;PRKCE;ARPC4;PTK2;NFKB1;MAPK12;RBX1;TNFRSF1A;DIAPH1;CTTN;ELMO1;BCL2;ARHGEF2;TLN1;TLR5;PLCD3;TP53;TLR4;CRK;NAIP;VCL;BCL2L1	up
Coronovirus Disease 2019 (COVID-19) - patients with evident clinical symptoms	6. Human Diseases	6.4 Infectious disease: bacterial	hsa05152	Tuberculosis	23	0.0174174	0.0900389	CAMK2D;ARHGEF12;VDR;SPHK2;SRC;STAT1;IL10RA;NFKB1;MAPK12;TNFRSF1A;PPP3R1;IRAK2;AKT3;ATP6V0A2;BCL2;ATP6V1H;CD14;FADD;ATP6V0D1;FCGR1A;CTSD;TLR4;ATP6V0A1	up
Coronovirus Disease 2019 (COVID-19) - patients with evident clinical symptoms	6. Human Diseases	6.4 Infectious disease: bacterial	hsa05152	Tuberculosis	31	0.0019209	0.0165399	CEBPB;RAB5C;CEBPG;TNF;RELA;HSPD1;EEA1;HLA-DMA;CASP8;FCGR3B;HLA-DMB;CLEC7A;HLA-DOA;CAMK2G;HLA-DPA1;PLK3;ATP6V0B;FCER1G;NFYA;IFNGR1;RIPK2;BAD;CARD9;IRAK4;CREB1;IFNG;IL1B;CYCS;CLEC4E;ATP6V0C;HLA-DQB1	down
Coronovirus Disease 2019 (COVID-19) - patients with evident clinical symptoms	6. Human Diseases	6.4 Infectious disease: bacterial	hsa05110	Vibrio cholerae infection	9	0.0166473	0.0877111	ATP6V1A;ATP6V0A2;ATP6V1H;PRKCA;ATP6V0D1;ATP6V1D;ACTB;PDIA4;ATP6V0A1	up
Coronovirus Disease 2019 (COVID-19) - patients with evident clinical symptoms	6. Human Diseases	6.4 Infectious disease: bacterial	hsa05135	Yersinia infection	20	0.00638895	0.0450622	ARHGEF12;SRC;FN1;NFATC3;ARPC4;NFATC1;PIK3CB;NLRC4;MEFV;ACTR3B;ACTB;NFKB1;PTK2;MAPK12;AKT3;ELMO1;PIP5K1A;CCL2;CRK;TLR4	up
Coronovirus Disease 2019 (COVID-19) - patients with evident clinical symptoms	6. Human Diseases	6.5 Infectious disease: parasitic	hsa05142	Chagas disease	16	0.0468864	0.201136	JUN;CCL3L1;CHUK;IFNGR1;FOS;IRAK4;TICAM1;TNF;RELA;NFKBIA;PPP2CA;CASP8;IFNG;IL1B;CCL3;PLCB2	down
Coronovirus Disease 2019 (COVID-19) - patients with evident clinical symptoms	6. Human Diseases	6.5 Infectious disease: parasitic	hsa05140	Leishmaniasis	20	5.08093e-05	0.00121672	JUN;MARCKSL1;IFNGR1;NCF4;FOS;IRAK4;PTGS2;TNF;RELA;EEF1A1;NFKBIA;HLA-DMA;FCGR3B;HLA-DMB;IFNG;IL1B;HLA-DOA;HLA-DPA1;HLA-DQB1;NFKBIB	down
Coronovirus Disease 2019 (COVID-19) - patients with evident clinical symptoms	6. Human Diseases	6.5 Infectious disease: parasitic	hsa05144	Malaria	10	0.0246861	0.117928	KLRK1;IFNG;KLRB1;IL1B;KLRC4-KLRK1;HBB;HBA2;HBA1;TNF;THBS3	down
Coronovirus Disease 2019 (COVID-19) - patients with evident clinical symptoms	6. Human Diseases	6.5 Infectious disease: parasitic	hsa05145	Toxoplasmosis	16	0.0166795	0.0877111	LAMA1;STAT1;IL10RA;LAMB4;STAT3;XIAP;NFKB1;PIK3CG;MAPK12;TNFRSF1A;AKT3;BCL2;CCR5;TLR4;LDLR;BCL2L1	up
Coronovirus Disease 2019 (COVID-19) - patients with evident clinical symptoms	6. Human Diseases	6.5 Infectious disease: parasitic	hsa05145	Toxoplasmosis	20	0.00754006	0.0485186	LAMA5;CHUK;IFNGR1;BAD;LAMB2;LY96;IRAK4;TNF;PIK3R6;RELA;NFKBIA;HLA-DMA;CASP8;HLA-DMB;IFNG;CYCS;HLA-DOA;NFKBIB;HLA-DPA1;HLA-DQB1	down
Coronovirus Disease 2019 (COVID-19) - patients with evident clinical symptoms	6. Human Diseases	6.6 Immune disease	hsa05330	Allograft rejection	10	0.00341357	0.0246443	HLA-DMA;HLA-DMB;IFNG;HLA-B;GZMB;HLA-DOA;TNF;HLA-G;HLA-DPA1;HLA-DQB1	down
Coronovirus Disease 2019 (COVID-19) - patients with evident clinical symptoms	6. Human Diseases	6.6 Immune disease	hsa05310	Asthma	8	0.00964386	0.0570917	HLA-DMA;HLA-DMB;FCER1G;FCER1A;HLA-DOA;TNF;HLA-DPA1;HLA-DQB1	down
Coronovirus Disease 2019 (COVID-19) - patients with evident clinical symptoms	6. Human Diseases	6.6 Immune disease	hsa05332	Graft-versus-host disease	16	1.27879e-06	6.30871e-05	HLA-B;GZMB;KIR3DL1;KIR2DL1;KIR3DL2;KIR2DL3;TNF;HLA-G;HLA-DMA;HLA-DMB;IFNG;IL1B;KLRC1;HLA-DOA;HLA-DPA1;HLA-DQB1	down
Coronovirus Disease 2019 (COVID-19) - patients with evident clinical symptoms	6. Human Diseases	6.6 Immune disease	hsa05321	Inflammatory bowel disease	15	0.00160836	0.0165399	JUN;IFNGR1;IL2RG;TNF;RELA;HLA-DMA;IL18RAP;HLA-DMB;IFNG;IL1B;STAT4;HLA-DOA;IL18R1;HLA-DPA1;HLA-DQB1	down
Coronovirus Disease 2019 (COVID-19) - patients with evident clinical symptoms	6. Human Diseases	6.6 Immune disease	hsa05323	Rheumatoid arthritis	17	0.0104249	0.0605054	ATP6V0B;ATP6V1G1;JUN;CSF1;CCL3L1;FOS;TNF;HLA-DMA;HLA-DMB;IFNG;IL1B;CCL3;LTB;HLA-DOA;ATP6V0C;HLA-DPA1;HLA-DQB1	down
Coronovirus Disease 2019 (COVID-19) - patients with evident clinical symptoms	6. Human Diseases	6.7 Neurodegenerative disease	hsa05010	Alzheimer disease	54	0.00294151	0.0229128	CSF1;NDUFA12;COX4I1;IRS2;COX7C;TNF;CASP8;KIF5B;HRAS;MME;CHUK;NDUFC2;CSNK1E;COX7A2L;TUBB2A;NDUFS6;DDIT3;IL1B;NDUFS5;NDUFS3;SLC25A5;PLCB2;ATF4;SLC25A6;NDUFB9;NDUFB10;UQCRB;NDUFB5;NDUFB4;NDUFB2;PTGS2;COX5A;RELA;UQCRH;NRAS;PSMB4;DVL1;DVL3;NRBF2;CYC1;NAE1;NDUFV1;NDUFA5;BAD;NDUFA4;NDUFA2;EIF2AK3;NDUFA1;TUBB4B;PSMC5;PSMC6;UQCRQ;CYCS;KRAS	down
Coronovirus Disease 2019 (COVID-19) - patients with evident clinical symptoms	6. Human Diseases	6.7 Neurodegenerative disease	hsa05014	Amyotrophic lateral sclerosis	62	2.19972e-05	0.000723463	NUP107;NXT1;NDUFA12;COX4I1;COX7C;TNF;TBK1;KIF5B;GABARAPL1;SIGMAR1;NDUFC2;ATXN2L;COX7A2L;TUBB2A;NDUFS6;DDIT3;NDUFS5;NDUFS3;SRSF3;SRSF7;OPTN;ATF4;DCTN6;NDUFB9;RAB1A;NDUFB10;UQCRB;NDUFB5;NDUFB4;NDUFB2;COX5A;UQCRH;NXF1;PSMB4;POM121C;TPR;NRBF2;CYC1;HNRNPA1;NDUFV1;UBQLN4;HNRNPA3;HSPA5;NDUFA5;BAD;NDUFA4;ALYREF;NDUFA2;EIF2AK3;NDUFA1;CHCHD10;TUBB4B;SOD1;PSMC5;CCS;PSMC6;UQCRQ;HNRNPA2B1;CHMP2B;CYCS;TARDBP;H…	down
Coronovirus Disease 2019 (COVID-19) - patients with evident clinical symptoms	6. Human Diseases	6.7 Neurodegenerative disease	hsa05016	Huntington disease	53	5.34371e-05	0.00121672	NDUFA12;COX4I1;CLTB;COX7C;BBC3;CASP8;KIF5B;IFT57;TBP;NDUFC2;COX7A2L;TUBB2A;CREB1;NDUFS6;NDUFS5;NDUFS3;TFAM;SLC25A5;PLCB2;CREB5;SLC25A6;DCTN6;NDUFB9;HDAC2;NDUFB10;UQCRB;NDUFB5;NDUFB4;NDUFB2;COX5A;UQCRH;PSMB4;POLR2F;NRBF2;CYC1;POLR2I;NDUFV1;POLR2J;POLR2K;POLR2L;NDUFA5;NDUFA4;NDUFA2;NDUFA1;TUBB4B;SOD1;PSMC5;PSMC6;DLG4;UQCRQ;CYCS;MAP3K10;TAF4	down
Coronovirus Disease 2019 (COVID-19) - patients with evident clinical symptoms	6. Human Diseases	6.7 Neurodegenerative disease	hsa05012	Parkinson disease	45	6.81216e-05	0.00144029	NDUFB9;NDUFB10;UQCRB;NDUFA12;NDUFB5;COX4I1;NDUFB4;NDUFB2;HTRA2;COX7C;COX5A;UQCRH;PSMB4;KIF5B;UBC;CYC1;PRKACA;RPS27A;NDUFV1;CAMK2G;TRAP1;HSPA5;NDUFA5;DUSP1;NDUFA4;NDUFA2;EIF2AK3;NDUFA1;NDUFC2;UBE2G2;TUBB4B;COX7A2L;PSMC5;TUBB2A;PSMC6;UQCRQ;NDUFS6;DDIT3;NDUFS5;NDUFS3;CYCS;SLC25A5;UBA52;ATF4;SLC25A6	down
Coronovirus Disease 2019 (COVID-19) - patients with evident clinical symptoms	6. Human Diseases	6.7 Neurodegenerative disease	hsa05022	Pathways of neurodegeneration	74	8.26712e-05	0.00163138	CSF1;NDUFA12;COX4I1;TNF;COX7C;TBK1;CASP8;KIF5B;IFT57;HRAS;GABARAPL1;SIGMAR1;NDUFC2;CSNK1E;ATXN2L;COX7A2L;TUBB2A;NDUFS6;DDIT3;IL1B;NDUFS5;NDUFS3;SLC25A5;UBA52;PLCB2;OPTN;ATF4;SLC25A6;DCTN6;NDUFB9;RAB1A;UQCRB;NDUFB10;NDUFB5;NDUFB4;NDUFB2;HTRA2;PTGS2;COX5A;UQCRH;RELA;NRAS;PSMB4;DVL1;ATXN1L;UBC;DVL3;NRBF2;CYC1;RPS27A;NDUFV1;CAMK2G;TRAP1;PRNP;NDUFA5;HSPA5;NDUFA4;BAD;NDUFA2;EIF2AK3;NDUFA1;UBE2G2;TUBB4B…	down
Coronovirus Disease 2019 (COVID-19) - patients with evident clinical symptoms	6. Human Diseases	6.7 Neurodegenerative disease	hsa05020	Prion disease	47	0.000159273	0.00277323	NDUFB9;NDUFB10;UQCRB;NDUFA12;NDUFB5;COX4I1;NDUFB4;NCF4;NDUFB2;COX7C;COX5A;TNF;UQCRH;PSMB4;KIF5B;RAC2;CYC1;PRKACA;NDUFV1;EGR1;PRNP;HSPA5;NDUFA5;BAD;NDUFA4;NDUFA2;EIF2AK3;NDUFA1;NDUFC2;TUBB4B;SOD1;COX7A2L;PSMC5;TUBB2A;PSMC6;CREB1;UQCRQ;NDUFS6;DDIT3;IL1B;NDUFS5;NDUFS3;CYCS;SLC25A5;ATF4;CREB5;SLC25A6	down
Coronovirus Disease 2019 (COVID-19) - patients with evident clinical symptoms	6. Human Diseases	6.9 Cardiovascular disease	hsa05415	Diabetic cardiomyopathy	34	0.0019439	0.0165399	NDUFB9;NDUFB10;UQCRB;NDUFA12;NDUFB5;COX4I1;NDUFB4;NCF4;NDUFB2;PRKCZ;COX7C;COX5A;RELA;UQCRH;MPC2;RAC2;CYC1;NDUFV1;CAMK2G;NDUFA5;NDUFA4;NDUFA2;NDUFA1;NDUFC2;MMP9;COX7A2L;TBC1D4;UQCRQ;NDUFS6;NDUFS5;NDUFS3;SLC25A5;PLCB2;SLC25A6	down
Coronovirus Disease 2019 (COVID-19) - patients with evident clinical symptoms	6. Human Diseases	6.9 Cardiovascular disease	hsa05418	Fluid shear stress and atherosclerosis	21	0.00352162	0.0298359	PIAS4;GSTM3;BMPR2;SRC;ITGB3;PDGFA;PLAT;PIK3CB;ACTB;NFKB1;PTK2;ACVR2A;MAPK12;TNFRSF1A;CTSL;AKT3;BCL2;CCL2;ARHGEF2;TP53;NFE2L2	up
Coronovirus Disease 2019 (COVID-19) - patients with evident clinical symptoms	6. Human Diseases	6.9 Cardiovascular disease	hsa05417	Lipid and atherosclerosis	35	4.40426e-05	0.001919	CAMK2D;SRC;ITPR1;PIK3CB;RAP1B;PPP3R1;CASP7;AKT3;TNFSF10;CCL2;CD14;LDLR;ABCA1;STAT3;NFATC3;CYBB;PRKCA;NFATC1;TNFRSF10A;SOD2;EIF2S1;PTK2;NFKB1;MAPK12;TNFRSF1A;SELP;TRAF3;BCL2;IRF7;ATF6;TP53;TLR4;ABCG1;BCL2L1;NFE2L2	up
Coronovirus Disease 2019 (COVID-19) - patients with evident clinical symptoms	6. Human Diseases	6.9 Cardiovascular disease	hsa05417	Lipid and atherosclerosis	32	0.0149293	0.0803468	HSP90AB1;CCL3L1;NCF4;LY96;TNF;RELA;HSP90B1;HSPD1;NRAS;TBK1;CASP8;CCL3;HRAS;CAMK2G;JUN;HSP90AA1;HSPA5;CHUK;BAD;EIF2AK3;MIB2;FOS;IRAK4;TICAM1;MMP9;NFKBIA;DDIT3;IL1B;CYCS;KRAS;PLCB2;ATF4	down
Coronovirus Disease 2019 (COVID-19) - patients with evident clinical symptoms	NA	NA	NA	RNA transport	40	2.52507e-06	9.34277e-05	EIF4A2;NUP107;NXT1;EIF4A3;DDX20;NMD3;AAAS;FXR1;PNN;NXF1;POM121C;SUMO1;MAGOH;TPR;SMN2;SAP18;SMN1;EIF4B;PAIP1;EIF1AY;EIF1AX;NCBP2;ALYREF;PABPC4;UPF3A;SRRM1;EIF1;EEF1A1;EIF5;XPOT;EIF3J;RPP21;STRAP;EIF3H;EIF3E;EIF3F;PABPC1L;TARDBP;EIF1B;EIF3A	down
Coronovirus Disease 2019 (COVID-19) - patients with moderate disease	1. Metabolism	1.1 Carbohydrate metabolism	hsa00051	Fructose and mannose metabolism	6	0.0401261	0.342252	PFKFB2;HK3;PFKFB4;FPGT;HKDC1;HK2	down
Coronovirus Disease 2019 (COVID-19) - patients with moderate disease	1. Metabolism	1.1 Carbohydrate metabolism	hsa00562	Inositol phosphate metabolism	14	0.00137277	0.049763	MTMR1;MTMR3;SACM1L;IPMK;PIK3CD;OCRL;PLCB3;PIKFYVE;INPP5A;SYNJ1;INPP5D;PIP5K1A;PLCB1;PLCB2	down
Coronovirus Disease 2019 (COVID-19) - patients with moderate disease	1. Metabolism	1.10 Biosynthesis of other secondary metabolites	hsa00524	Neomycin, kanamycin and gentamicin biosynthesis	3	0.00420876	0.0871815	HK3;HKDC1;HK2	down
Coronovirus Disease 2019 (COVID-19) - patients with moderate disease	1. Metabolism	1.2 Energy metabolism	hsa00190	Oxidative phosphorylation	42	2.22531e-14	2.16597e-12	NDUFB9;COX7B;NDUFB7;NDUFB10;UQCRB;NDUFB6;NDUFA12;NDUFB11;NDUFB4;COX17;NDUFB3;ATP5MC3;COX7A2;UQCR10;COX6A1;COX5B;COX7C;COX5A;UQCRH;NDUFV2;ATP5MF;ATP5ME;COX8A;ATP5PF;ATP5PD;NDUFA6;NDUFA4;NDUFA3;NDUFA1;NDUFC1;COX6C;ATP5F1D;ATP5F1E;UQCRHL;COX6B1;NDUFS8;PPA1;UQCRQ;NDUFS6;NDUFS5;NDUFAB1;NDUFS3	up
Coronovirus Disease 2019 (COVID-19) - patients with moderate disease	1. Metabolism	1.3 Lipid metabolism	hsa00590	Arachidonic acid metabolism	9	0.0460772	0.381783	CYP2U1;JMJD7-PLA2G4B;ALOX5;TBXAS1;PLA2G4A;LTA4H;ALOX15B;PLB1;PTGES	down
Coronovirus Disease 2019 (COVID-19) - patients with moderate disease	1. Metabolism	1.4 Nucleotide metabolism	hsa00240	Pyrimidine metabolism	13	0.000663724	0.0080753	DTYMK;DUT;RRM1;RRM2;CTPS1;TYMS;NME1;NT5C3A;CMPK2;NT5M;TK1;UPP1;DCTPP1	up
Coronovirus Disease 2019 (COVID-19) - patients with moderate disease	1. Metabolism	1.5 Amino acid metabolism	hsa00260	Glycine, serine and threonine metabolism	8	0.0174492	0.130645	DMGDH;GAMT;ALAS2;GLDC;PSAT1;SHMT1;PHGDH;BPGM	up
Coronovirus Disease 2019 (COVID-19) - patients with moderate disease	1. Metabolism	1.5 Amino acid metabolism	hsa00340	Histidine metabolism	5	0.024735	0.264803	HAL;ALDH2;AMDHD1;ALDH3B1;HNMT	down
Coronovirus Disease 2019 (COVID-19) - patients with moderate disease	1. Metabolism	1.6 Metabolism of other amino acids	hsa00480	Glutathione metabolism	11	0.00764325	0.0676312	GSTM4;GGCT;RRM1;RRM2;IDH2;GPX7;CHAC2;CHAC1;LAP3;PRDX6;SRM	up
Coronovirus Disease 2019 (COVID-19) - patients with moderate disease	1. Metabolism	1.7 Glycan biosynthesis and metabolism	hsa00510	N-Glycan biosynthesis	10	0.0083306	0.069501	B4GALT2;DPM2;FUT8;RPN2;DAD1;ALG5;RPN1;ALG14;STT3A;MAN1A1	up
Coronovirus Disease 2019 (COVID-19) - patients with moderate disease	1. Metabolism	1.7 Glycan biosynthesis and metabolism	hsa00511	Other glycan degradation	5	0.0104334	0.151284	NEU3;MANBA;FUCA1;MAN2B1;ENGASE	down
Coronovirus Disease 2019 (COVID-19) - patients with moderate disease	1. Metabolism	1.7 Glycan biosynthesis and metabolism	hsa00513	Various types of N-glycan biosynthesis	10	0.00120941	0.0130795	B4GALT2;CHST8;FUT8;RPN2;DAD1;RPN1;ALG14;STT3A;MAN1A1;B4GALNT3	up
Coronovirus Disease 2019 (COVID-19) - patients with moderate disease	1. Metabolism	1.8 Metabolism of cofactors and vitamins	hsa00670	One carbon pool by folate	5	0.0230052	0.159941	DHFR;MTHFD1L;SHMT1;TYMS;ALDH1L2	up
Coronovirus Disease 2019 (COVID-19) - patients with moderate disease	1. Metabolism	1.8 Metabolism of cofactors and vitamins	hsa00770	Pantothenate and CoA biosynthesis	5	0.0203901	0.246381	VNN1;ALDH2;PANK1;VNN3;DPYD	down
Coronovirus Disease 2019 (COVID-19) - patients with moderate disease	2. Genetic Information Processing	2.1 Transcription	hsa03040	Spliceosome	20	0.0287013	0.194902	PPIL1;ALYREF;SF3B6;HSPA6;MAGOHB;LSM3;LSM2;U2AF1L4;LSM7;SNRPD2;SNRPD1;U2AF2;SNRPG;SNRPE;SNRPB2;SNRPF;TXNL4A;SNRPC;SNRPA;SNRPB	up
Coronovirus Disease 2019 (COVID-19) - patients with moderate disease	2. Genetic Information Processing	2.2 Translation	hsa03010	Ribosome	24	0.00369119	0.0359276	MRPS15;MRPS12;MRPL17;RPS27L;RPSA;MRPL36;MRPL23;MRPL34;MRPL10;MRPS18C;MRPL11;MRPL22;RPS26;MRPL4;RPS4X;MRPL1;RPL36AL;RPL36;RPL35;RPL38;MRPL9;FAU;RPS10;RPL26L1	up
Coronovirus Disease 2019 (COVID-19) - patients with moderate disease	2. Genetic Information Processing	2.3 Folding, sorting and degradation	hsa03050	Proteasome	15	3.23568e-06	6.74871e-05	PSMD14;POMP;PSMB8;PSMB9;PSMB6;PSMA5;SEM1;PSMA6;PSMA3;PSMA4;PSMB2;PSMB3;PSMB1;PSMC2;PSME2	up
Coronovirus Disease 2019 (COVID-19) - patients with moderate disease	2. Genetic Information Processing	2.3 Folding, sorting and degradation	hsa03060	Protein export	8	0.000404221	0.0056206	IMMP1L;SPCS2;SPCS1;HSPA5;SEC61G;SRPRB;SEC61B;SEC11C	up
Coronovirus Disease 2019 (COVID-19) - patients with moderate disease	2. Genetic Information Processing	2.3 Folding, sorting and degradation	hsa04141	Protein processing in endoplasmic reticulum	36	2.703e-07	6.07136e-06	RPN2;DERL3;RPN1;RRBP1;HSPBP1;HSP90B1;UBE2J1;ERLEC1;LMAN1;SEC61G;UFD1;FBXO6;MAN1A1;SEC61B;SIL1;TXNDC5;XBP1;HSP90AA1;HSPA5;SSR4;WFS1;SSR2;HSPA6;SSR3;EIF2AK2;PDIA6;PDIA4;RBX1;MAPK10;DNAJC1;SELENOS;DAD1;DNAJB11;BCL2;STT3A;CALR	up
Coronovirus Disease 2019 (COVID-19) - patients with moderate disease	2. Genetic Information Processing	2.3 Folding, sorting and degradation	hsa03018	RNA degradation	13	0.0150763	0.11585	PNPT1;LSM1;LSM3;HSPD1;LSM2;EXOSC7;LSM7;EXOSC9;C1D;PABPC1L;DCPS;EXOSC1;PFKP	up
Coronovirus Disease 2019 (COVID-19) - patients with moderate disease	2. Genetic Information Processing	2.4 Replication and repair	hsa03030	DNA replication	13	4.02918e-06	7.84347e-05	RFC5;FEN1;PCNA;RFC4;MCM7;PRIM1;POLE2;RPA3;MCM4;DNA2;MCM6;SSBP1;MCM2	up
Coronovirus Disease 2019 (COVID-19) - patients with moderate disease	2. Genetic Information Processing	2.4 Replication and repair	hsa03460	Fanconi anemia pathway	13	0.00045642	0.00605794	FANCI;RMI2;CENPX;FANCA;BRCA1;BRCA2;FANCG;BRIP1;RAD51C;RAD51;EME1;RPA3;UBE2T	up
Coronovirus Disease 2019 (COVID-19) - patients with moderate disease	2. Genetic Information Processing	2.4 Replication and repair	hsa03440	Homologous recombination	12	0.000102485	0.00157504	BARD1;SEM1;BRIP1;RAD51;RAD51C;EME1;XRCC2;RPA3;RAD54L;BRCA1;SSBP1;BRCA2	up
Coronovirus Disease 2019 (COVID-19) - patients with moderate disease	2. Genetic Information Processing	2.4 Replication and repair	hsa03430	Mismatch repair	6	0.0105571	0.08563	RFC5;PCNA;RFC4;EXO1;RPA3;SSBP1	up
Coronovirus Disease 2019 (COVID-19) - patients with moderate disease	3. Environmental Information Processing	3.2 Signal transduction	hsa04068	FoxO signaling pathway	16	0.0490426	0.388729	PRKAB2;CDKN2B;INSR;SETD7;PIK3CD;MAPK14;SOD2;TGFBR1;TGFBR2;RBL2;CCNG2;CAT;MAPK1;HOMER3;SGK3;SOS2	down
Coronovirus Disease 2019 (COVID-19) - patients with moderate disease	3. Environmental Information Processing	3.2 Signal transduction	hsa04330	Notch signaling pathway	11	0.00541703	0.0981836	LFNG;NOTCH2;NOTCH3;APH1B;MAML1;NOTCH4;NUMB;DTX1;MAML3;PSEN1;DTX4	down
Coronovirus Disease 2019 (COVID-19) - patients with moderate disease	3. Environmental Information Processing	3.2 Signal transduction	hsa04070	Phosphatidylinositol signaling system	16	0.0033227	0.0871815	DGKG;MTMR1;MTMR3;SACM1L;IPMK;PIK3CD;OCRL;PLCB3;PIKFYVE;INPP5A;SYNJ1;INPP5D;PIP5K1A;DGKK;PLCB1;PLCB2	down
Coronovirus Disease 2019 (COVID-19) - patients with moderate disease	3. Environmental Information Processing	3.2 Signal transduction	hsa04072	Phospholipase D signaling pathway	23	0.00113628	0.0470744	DGKG;SYK;INSR;AVPR2;LPAR1;PIK3CD;PLA2G4A;GAB2;PLD1;PIK3R6;PLD2;CYTH3;PLCB3;MRAS;JMJD7-PLA2G4B;PDGFC;GNA12;PIP5K1A;MAPK1;DGKK;PLCB1;PLCB2;SOS2	down
Coronovirus Disease 2019 (COVID-19) - patients with moderate disease	3. Environmental Information Processing	3.2 Signal transduction	hsa04071	Sphingolipid signaling pathway	16	0.0226544	0.262791	ASAH1;PIK3CD;GAB2;SGMS2;PLD1;MAPK14;SGPP1;PLD2;TNFRSF1A;PLCB3;GNA12;ADORA1;MAPK1;S1PR3;PLCB1;PLCB2	down
Coronovirus Disease 2019 (COVID-19) - patients with moderate disease	3. Environmental Information Processing	3.3 Signaling molecules and interaction	hsa04061	Viral protein interaction with cytokine and cytokine receptor	17	0.00427477	0.0390073	CCL25;CSF1;PPBP;IL2RG;CXCL5;CXCL10;CCL7;CCL5;CXCR3;TNFSF10;XCL2;CCL2;CCR5;CCR10;CCR3;PF4V1;PF4	up
Coronovirus Disease 2019 (COVID-19) - patients with moderate disease	4. Cellular Processes	4.1 Transport and catabolism	hsa04142	Lysosome	23	0.000134265	0.00973424	HGSNAT;MANBA;ASAH1;SORT1;SLC11A1;FUCA1;GAA;CLTC;AP4E1;NAGA;GNS;IGF2R;CTSS;SUMF1;CTSO;NPC1;HYAL2;CLTCL1;PSAP;PPT1;MAN2B1;AP3S2;ATP6V0A1	down
Coronovirus Disease 2019 (COVID-19) - patients with moderate disease	4. Cellular Processes	4.1 Transport and catabolism	hsa04145	Phagosome	28	1.64868e-05	0.00159372	ATP6V1A;COLEC12;SCARB1;NCF2;ITGB2;THBS1;CTSS;C3;FCGR3A;HLA-DMB;CLEC7A;MRC1;ITGAV;CD36;HLA-DOA;ATP6V0A1;HLA-DRB5;SFTPD;CYBB;PIKFYVE;FCGR2A;CD209;ATP6V1B2;HLA-DRA;ITGA5;TLR6;TLR4;TLR2	down
Coronovirus Disease 2019 (COVID-19) - patients with moderate disease	4. Cellular Processes	4.2 Cell growth and death	hsa04110	Cell cycle	39	2.1721e-13	1.58563e-11	PCNA;MCM7;BUB1B;TTK;PKMYT1;ANAPC11;CDC20;CCNB2;CCNB1;ORC6;CDC45;PTTG1;ORC1;CHEK1;E2F1;E2F2;BUB1;CDKN2C;CDKN2A;PLK1;CDC7;CDC6;CDC25C;CDC25A;RBX1;CCNA2;MAD2L2;CDK6;DBF4;TFDP1;CCNE2;ESPL1;CCNE1;CDK2;CDK1;MCM4;MCM6;MCM2;MAD2L1	up
Coronovirus Disease 2019 (COVID-19) - patients with moderate disease	4. Cellular Processes	4.2 Cell growth and death	hsa04218	Cellular senescence	20	0.0411119	0.260971	CDKN2A;SERPINE1;FOXM1;CDC25A;KIR2DL4;MAPK12;CCNA2;CCNB2;CCNB1;CDK6;CCNE2;CCNE1;CHEK1;CDK2;CDK1;E2F1;E2F2;MYBL2;HRAS;SLC25A4	up
Coronovirus Disease 2019 (COVID-19) - patients with moderate disease	4. Cellular Processes	4.2 Cell growth and death	hsa04217	Necroptosis	23	0.00801366	0.0688232	ZBP1;H2AZ1;H2AW;H2AZ2;H2AC8;HSP90AA1;H2AC6;TRADD;EIF2AK2;H2AC16;H2AC11;MAPK10;H2AC12;H2AC13;H2AJ;H2AC14;H2AC20;TNFSF10;BCL2;RBCK1;PPIA;SLC25A4;CHMP5	up
Coronovirus Disease 2019 (COVID-19) - patients with moderate disease	4. Cellular Processes	4.2 Cell growth and death	hsa04114	Oocyte meiosis	23	0.000499532	0.00634189	PLK1;CDC25C;PKMYT1;MAPK12;REC8;RBX1;ANAPC11;AURKA;CDC20;SGO1;MAD2L2;AR;CCNB2;CCNB1;PTTG1;CCNE2;ESPL1;CCNE1;CDK2;CDK1;FBXO5;BUB1;MAD2L1	up
Coronovirus Disease 2019 (COVID-19) - patients with moderate disease	4. Cellular Processes	4.2 Cell growth and death	hsa04115	p53 signaling pathway	18	2.80666e-05	0.000455303	RRM2;CDKN2A;SERPINE1;SHISA5;CCNB2;CCNB1;CDK6;CCNE2;AIFM2;CCNE1;PERP;CHEK1;CDK2;BCL2;CDK1;GTSE1;BCL2L1;TP73	up
Coronovirus Disease 2019 (COVID-19) - patients with moderate disease	4. Cellular Processes	4.5 Cell motility	hsa04810	Regulation of actin cytoskeleton	26	0.0201084	0.246381	CYFIP1;ITGB2;LPAR1;PIK3CD;IQGAP1;CRKL;MYLK4;PDGFC;TMSB4Y;GNA12;ITGAX;PIP5K1A;MAPK1;ITGAV;MSN;SSH2;BAIAP2;VAV2;SSH1;TIAM1;PIKFYVE;MRAS;MYH9;ITGA5;SOS2;ARHGEF6	down
Coronovirus Disease 2019 (COVID-19) - patients with moderate disease	5. Organismal Systems	5.1 Immune system	hsa04662	B cell receptor signaling pathway	11	0.0495964	0.388729	LYN;SYK;INPP5D;PIK3CD;MAPK1;LILRA1;LILRA2;LILRB3;PIK3AP1;SOS2;VAV2	down
Coronovirus Disease 2019 (COVID-19) - patients with moderate disease	5. Organismal Systems	5.1 Immune system	hsa04664	Fc epsilon RI signaling pathway	12	0.00595188	0.101532	LYN;SYK;JMJD7-PLA2G4B;ALOX5;INPP5D;PIK3CD;PLA2G4A;MAPK1;GAB2;MAPK14;SOS2;VAV2	down
Coronovirus Disease 2019 (COVID-19) - patients with moderate disease	5. Organismal Systems	5.1 Immune system	hsa04666	Fc gamma R-mediated phagocytosis	16	0.0033227	0.0871815	LYN;SYK;PIK3CD;PLA2G4A;GAB2;PLD1;CRKL;PLD2;VAV2;HCK;FCGR3A;FCGR2A;INPP5D;JMJD7-PLA2G4B;PIP5K1A;MAPK1	down
Coronovirus Disease 2019 (COVID-19) - patients with moderate disease	5. Organismal Systems	5.1 Immune system	hsa04640	Hematopoietic cell lineage	17	0.00161452	0.0520235	CSF1R;HLA-DRB5;CSF3R;CR1;IL1R2;CD1D;CSF2RA;CD1A;CD4;HLA-DMB;IL3RA;HLA-DRA;CD36;ITGA5;HLA-DOA;IL6R;IL9R	down
Coronovirus Disease 2019 (COVID-19) - patients with moderate disease	5. Organismal Systems	5.1 Immune system	hsa04613	Neutrophil extracellular trap formation	28	0.00076722	0.0370823	HDAC4;SIGLEC9;NCF2;AQP9;C5AR1;ITGB2;PIK3CD;FPR2;HDAC9;C3;FCGR3A;CLEC7A;MAPK1;ATG7;CR1;SYK;CYBB;MAPK14;PLCB3;CLCN5;CLCN4;FCGR2A;TLR8;PADI4;PLCB1;PLCB2;TLR4;TLR2	down
Coronovirus Disease 2019 (COVID-19) - patients with moderate disease	5. Organismal Systems	5.1 Immune system	hsa04613	Neutrophil extracellular trap formation	35	8.58476e-06	0.000156672	H2AW;ITGA2B;H2AC16;H2AC11;H2AC12;H2AC13;H2AC14;H2BC21;H3C10;H2BU1;FCGR1A;H4C3;H4C5;H4C8;H2AZ1;H2BC9;H2AZ2;H2AC8;H2BC7;H4C9;H2BC8;H2AC6;H2BC5;H2BC4;GP1BA;H2BC17;MAPK12;SELP;H2BC12;H2AJ;H2BC15;H2AC20;H2BC11;H4C11;SLC25A4	up
Coronovirus Disease 2019 (COVID-19) - patients with moderate disease	5. Organismal Systems	5.1 Immune system	hsa04622	RIG-I-like receptor signaling pathway	11	0.0328721	0.218151	IFIH1;MAPK10;CXCL10;DDX58;TRADD;DHX58;IRF7;IL12A;ISG15;TBKBP1;MAPK12	up
Coronovirus Disease 2019 (COVID-19) - patients with moderate disease	5. Organismal Systems	5.1 Immune system	hsa04658	Th1 and Th2 cell differentiation	13	0.0261494	0.264803	NOTCH2;NOTCH3;HLA-DRB5;MAML1;IFNGR1;MAPK14;CD4;HLA-DMB;MAPK1;HLA-DRA;STAT6;MAML3;HLA-DOA	down
Coronovirus Disease 2019 (COVID-19) - patients with moderate disease	5. Organismal Systems	5.1 Immune system	hsa04659	Th17 cell differentiation	17	0.00376379	0.0871815	HLA-DRB5;IFNGR1;IL23R;RORC;AHR;MAPK14;TGFBR1;TGFBR2;CD4;HLA-DMB;RXRA;RARA;HLA-DRA;MAPK1;STAT6;HLA-DOA;IL6R	down
Coronovirus Disease 2019 (COVID-19) - patients with moderate disease	5. Organismal Systems	5.10 Environmental adaptation	hsa04714	Thermogenesis	46	4.35993e-08	1.2731e-06	NDUFB9;COX7B;NDUFB7;NDUFB10;UQCRB;NDUFB6;NDUFA12;NDUFB11;NDUFB4;COX17;NDUFB3;ATP5MC3;COX7A2;UQCR10;COX5B;COX6A1;COX7C;COX5A;UQCRH;NDUFV2;HRAS;ATP5MF;PRKG1;ATP5ME;COX8A;ATP5PF;ATP5PD;NDUFA6;NDUFA4;NDUFA3;NDUFA1;BMP8B;NDUFC1;COX6C;ATP5F1D;ATP5F1E;MAPK12;UQCRHL;COX6B1;NDUFS8;UQCRQ;NDUFS6;NDUFS5;NDUFAB1;NDUFS3;PPARG	up
Coronovirus Disease 2019 (COVID-19) - patients with moderate disease	5. Organismal Systems	5.2 Endocrine system	hsa04912	GnRH signaling pathway	13	0.0283066	0.264803	MAP3K3;MAP3K1;PLA2G4A;PLD1;MAPK14;PLD2;PLCB3;JMJD7-PLA2G4B;MAPK1;PLCB1;PLCB2;SOS2;MAP3K4	down
Coronovirus Disease 2019 (COVID-19) - patients with moderate disease	5. Organismal Systems	5.2 Endocrine system	hsa04914	Progesterone-mediated oocyte maturation	17	0.00427477	0.0390073	HSP90AA1;PLK1;CDC25C;PKMYT1;CDC25A;MAPK12;ANAPC11;AURKA;CCNA2;MAD2L2;MAPK10;CCNB2;CCNB1;CDK2;CDK1;BUB1;MAD2L1	up
Coronovirus Disease 2019 (COVID-19) - patients with moderate disease	5. Organismal Systems	5.3 Circulatory system	hsa04260	Cardiac muscle contraction	17	0.000905651	0.0101712	COX8A;RYR2;COX7B;UQCRB;COX7A2;UQCR10;COX6A1;COX5B;COX6C;COX7C;COX5A;UQCRH;UQCRHL;COX6B1;SLC8A3;CACNB3;UQCRQ	up
Coronovirus Disease 2019 (COVID-19) - patients with moderate disease	5. Organismal Systems	5.4 Digestive system	hsa04973	Carbohydrate digestion and absorption	8	0.0276804	0.264803	HK3;MGAM;PLCB3;HKDC1;PIK3CD;PLCB1;PLCB2;HK2	down
Coronovirus Disease 2019 (COVID-19) - patients with moderate disease	5. Organismal Systems	5.4 Digestive system	hsa04979	Cholesterol metabolism	9	0.0142456	0.196725	CYP27A1;ABCA1;SCARB1;NCEH1;NPC1;LRP1;SORT1;LPL;CD36	down
Coronovirus Disease 2019 (COVID-19) - patients with moderate disease	5. Organismal Systems	5.6 Nervous system	hsa04730	Long-term depression	10	0.0169776	0.223795	RYR1;LYN;PPP1R17;PLCB3;JMJD7-PLA2G4B;GNA12;PLA2G4A;MAPK1;PLCB1;PLCB2	down
Coronovirus Disease 2019 (COVID-19) - patients with moderate disease	5. Organismal Systems	5.6 Nervous system	hsa04723	Retrograde endocannabinoid signaling	23	0.00330553	0.0332832	NDUFB9;NDUFB7;NDUFA6;NDUFB10;NDUFB6;NDUFA12;NDUFB11;NDUFA4;NDUFB4;NDUFA3;NDUFB3;NDUFA1;CACNA1A;NDUFC1;GNG11;MAPK12;MAPK10;NDUFS8;NDUFS6;NDUFS5;NDUFAB1;NDUFS3;NDUFV2	up
Coronovirus Disease 2019 (COVID-19) - patients with moderate disease	5. Organismal Systems	5.8 Development and regeneration	hsa04380	Osteoclast differentiation	18	0.0097751	0.149199	CSF1R;SYK;NCF2;IFNGR1;PIK3CD;GAB2;LILRA1;LILRA2;LILRB3;MAPK14;SIRPB1;TGFBR1;TGFBR2;TNFRSF1A;FCGR3A;FCGR2A;SIRPA;MAPK1	down
Coronovirus Disease 2019 (COVID-19) - patients with moderate disease	6. Human Diseases	6.1 Cancer: overview	hsa05200	Pathways in cancer	57	0.00881374	0.141999	RET;CSF3R;FLT4;IL23R;PIK3CD;CRKL;FRAT1;FRAT2;SUFU;ITGAV;IL6R;IL13RA1;ARHGEF11;APAF1;DAPK1;IFNGR1;HGF;NCOA4;ARNT;WNT16;TGFBR1;TGFBR2;PLCB3;IL3RA;COL4A3;RARA;PLCB1;PLCB2;SOS2;PPARD;NOTCH2;CSF1R;NOTCH3;CEBPA;NOTCH4;LPAR1;TGFA;CSF2RB;PLD1;CBL;CSF2RA;RASGRP4;PLD2;RXRA;GNA12;CTNNA1;MAPK1;STAT6;WNT3;FZD1;CDKN2B;FZD2;TXNRD3;LAMB2;ZBTB16;GSTA4;SP1	down
Coronovirus Disease 2019 (COVID-19) - patients with moderate disease	6. Human Diseases	6.1 Cancer: overview	hsa05203	Viral carcinogenesis	36	1.73829e-05	0.000298576	SP100;TRADD;CDC20;SCIN;H2BC21;CHEK1;H2BU1;CCR5;H4C3;HRAS;CCR3;H4C5;H4C8;H2BC9;RANBP1;H2BC7;H4C9;H2BC8;H2BC5;CDKN2A;H2BC4;MRPS18B;EIF2AK2;H2BC17;CCNA2;H2BC12;KAT2B;CDK6;H2BC15;CCNE2;CCNE1;CDK2;H2BC11;H4C11;CDK1;IRF7	up
Coronovirus Disease 2019 (COVID-19) - patients with moderate disease	6. Human Diseases	6.10 Endocrine and metabolic disease	hsa04932	Non-alcoholic fatty liver disease	38	1.56015e-09	6.50807e-08	NDUFB9;COX7B;NDUFB7;NDUFB10;UQCRB;NDUFB6;NDUFA12;NDUFB11;NDUFB4;NDUFB3;COX7A2;UQCR10;COX6A1;COX5B;ADIPOR2;COX7C;COX5A;UQCRH;NDUFV2;COX8A;XBP1;NDUFA6;NDUFA4;NDUFA3;NDUFA1;NDUFC1;COX6C;MAPK12;UQCRHL;COX6B1;MAPK10;NDUFS8;UQCRQ;NDUFS6;NDUFS5;NDUFAB1;NDUFS3;PPARG	up
Coronovirus Disease 2019 (COVID-19) - patients with moderate disease	6. Human Diseases	6.3 Infectious disease: viral	hsa05171	Coronavirus disease	29	0.022564	0.159941	C1QB;C1R;RPS27L;IFIH1;RPS4X;RPL36AL;RPL36;RPL35;CCL2;IL12A;RPL38;RPS10;DDX58;MX2;MX1;EIF2AK2;RPSA;ISG15;MAPK12;RPS26;SELP;MAPK10;CXCL10;OAS1;OAS2;OAS3;FAU;RPL26L1;C1QC	up
Coronovirus Disease 2019 (COVID-19) - patients with moderate disease	6. Human Diseases	6.3 Infectious disease: viral	hsa05169	Epstein-Barr virus infection	26	0.0213338	0.155737	PSMD14;TRADD;CD3E;CD3D;BLNK;E2F1;E2F2;DDX58;EIF2AK2;ISG15;MAPK12;SEM1;CCNA2;MAPK10;CXCL10;CDK6;CCNE2;OAS1;CCNE1;OAS2;OAS3;PSMC2;CDK2;BCL2;IRF7;CALR	up
Coronovirus Disease 2019 (COVID-19) - patients with moderate disease	6. Human Diseases	6.3 Infectious disease: viral	hsa05160	Hepatitis C	20	0.0435106	0.270321	RSAD2;CD81;DDX58;EGF;TRADD;MX2;MX1;EIF2AK2;IFIT1;CXCL10;CDK6;OAS1;OAS2;OAS3;CDK2;IFIT1B;IRF7;E2F1;E2F2;HRAS	up
Coronovirus Disease 2019 (COVID-19) - patients with moderate disease	6. Human Diseases	6.3 Infectious disease: viral	hsa05168	Herpes simplex virus 1 infection	76	1.17845e-08	3.41752e-06	ZNF175;ZNF250;PIK3CD;ZNF808;ZNF607;ZNF606;ZNF649;ZNF41;ZNF845;ZNF888;ZNF205;ZNF248;HLA-DOA;ZNF641;ZIK1;ZNF442;ZNF563;ZNF761;ZNF17;ZNF441;ZNF19;ZNF284;APAF1;SYK;IFNGR1;ZFP92;TNFRSF1A;ZNF836;ZNF439;ZNF879;ZNF316;ZNF799;ITGA5;ZNF780A;ZNF555;ZNF433;ZNF234;ZNF398;TLR2;RNASEL;ZNF230;CFP;ZNF25;C3;HLA-DMB;ZNF549;ZNF823;ZNF701;ZNF304;ZNF425;ZNF468;ZNF589;ZNF786;ZNF585B;ZNF543;ZNF221;ZNF540;CD74;HLA-DRB5;Z…	down
Coronovirus Disease 2019 (COVID-19) - patients with moderate disease	6. Human Diseases	6.3 Infectious disease: viral	hsa05166	Human T-cell leukemia virus 1 infection	29	0.01093	0.0862586	BUB1B;CD3E;IL2RG;CD3D;ANAPC11;CDC20;CCNB2;PTTG1;CHEK1;E2F1;E2F2;HRAS;EGR1;RANBP1;FDPS;CDKN2C;CDKN2A;CCNA2;MAPK10;KAT2B;CCNE2;ESPL1;CCNE1;CDK2;CALR;SLC25A4;RAN;MAD2L1;BCL2L1	up
Coronovirus Disease 2019 (COVID-19) - patients with moderate disease	6. Human Diseases	6.3 Infectious disease: viral	hsa05162	Measles	23	0.0014383	0.0149994	DDX58;TRADD;MX2;HSPA6;MX1;EIF2AK2;CD3E;IL2RG;CD3D;IFIH1;MAPK10;CDK6;CCNE2;OAS1;CCNE1;OAS2;OAS3;CDK2;BCL2;IRF7;IL12A;BCL2L1;TP73	up
Coronovirus Disease 2019 (COVID-19) - patients with moderate disease	6. Human Diseases	6.4 Infectious disease: bacterial	hsa05134	Legionellosis	9	0.0314811	0.285297	C3;CR1;APAF1;ITGB2;NLRC4;TLR5;TLR4;NAIP;TLR2	down
Coronovirus Disease 2019 (COVID-19) - patients with moderate disease	6. Human Diseases	6.4 Infectious disease: bacterial	hsa05150	Staphylococcus aureus infection	13	0.0330055	0.290048	HLA-DRB5;ITGB2;C5AR1;PTAFR;KRT23;FPR2;C3;FCGR3A;HLA-DMB;FCGR2A;C3AR1;HLA-DRA;HLA-DOA	down
Coronovirus Disease 2019 (COVID-19) - patients with moderate disease	6. Human Diseases	6.4 Infectious disease: bacterial	hsa05152	Tuberculosis	33	3.36319e-06	0.000487662	CIITA;ITGB2;NOD2;CTSS;C3;FCGR3A;HLA-DMB;CLEC7A;IRAK2;MRC1;ITGAX;MAPK1;HLA-DOA;ATP6V0A1;CD74;HLA-DRB5;CR1;APAF1;KSR1;SYK;IFNGR1;IL10RA;CARD9;MAPK14;TNFRSF1A;TLR1;FCGR2A;CD209;HLA-DRA;TLR6;CLEC4E;TLR4;TLR2	down
Coronovirus Disease 2019 (COVID-19) - patients with moderate disease	6. Human Diseases	6.5 Infectious disease: parasitic	hsa05142	Chagas disease	14	0.027013	0.264803	IFNGR1;PIK3CD;MAPK14;TGFBR1;TGFBR2;TNFRSF1A;C3;PLCB3;MAPK1;TLR6;PLCB1;PLCB2;TLR4;TLR2	down
Coronovirus Disease 2019 (COVID-19) - patients with moderate disease	6. Human Diseases	6.5 Infectious disease: parasitic	hsa05140	Leishmaniasis	16	0.000250394	0.0145229	HLA-DRB5;CR1;NCF2;IFNGR1;ITGB2;CYBB;MAPK14;C3;FCGR3A;HLA-DMB;FCGR2A;MAPK1;HLA-DRA;HLA-DOA;TLR4;TLR2	down
Coronovirus Disease 2019 (COVID-19) - patients with moderate disease	6. Human Diseases	6.5 Infectious disease: parasitic	hsa05144	Malaria	12	0.000770724	0.00900206	SELP;GYPC;CD81;GYPB;SDC2;HBB;CCL2;SDC1;IL12A;HBA2;HBA1;MET	up
Coronovirus Disease 2019 (COVID-19) - patients with moderate disease	6. Human Diseases	6.5 Infectious disease: parasitic	hsa05144	Malaria	10	0.00468473	0.0905715	CR1;KLRK1;LRP1;HGF;ITGB2;PECAM1;CD36;TLR4;THBS1;TLR2	down
Coronovirus Disease 2019 (COVID-19) - patients with moderate disease	6. Human Diseases	6.5 Infectious disease: parasitic	hsa05145	Toxoplasmosis	15	0.0275795	0.264803	HLA-DRB5;CIITA;IFNGR1;LAMB2;IL10RA;MAPK14;PIK3R6;TNFRSF1A;HLA-DMB;ALOX5;HLA-DRA;MAPK1;HLA-DOA;TLR4;TLR2	down
Coronovirus Disease 2019 (COVID-19) - patients with moderate disease	6. Human Diseases	6.6 Immune disease	hsa05321	Inflammatory bowel disease	12	0.00408467	0.0871815	HLA-DRB5;HLA-DMB;IFNGR1;IL23R;RORC;HLA-DRA;STAT6;NOD2;HLA-DOA;TLR5;TLR4;TLR2	down
Coronovirus Disease 2019 (COVID-19) - patients with moderate disease	6. Human Diseases	6.6 Immune disease	hsa05340	Primary immunodeficiency	7	0.0383432	0.248805	TNFRSF13B;BLNK;RFXANK;CD3E;IL2RG;CD3D;ADA	up
Coronovirus Disease 2019 (COVID-19) - patients with moderate disease	6. Human Diseases	6.6 Immune disease	hsa05322	Systemic lupus erythematosus	36	3.47116e-10	1.6893e-08	C1QB;H2AW;C1R;H2AC16;H2AC11;H2AC12;H2AC13;H2AC14;SNRPD1;H2BC21;H3C10;H2BU1;FCGR1A;H4C3;H4C5;H4C8;H2AZ1;H2BC9;H2AZ2;H2AC8;H2BC7;H4C9;H2BC8;SSB;H2AC6;H2BC5;H2BC4;H2BC17;H2BC12;H2AJ;H2BC15;H2AC20;H2BC11;H4C11;SNRPB;C1QC	up
Coronovirus Disease 2019 (COVID-19) - patients with moderate disease	6. Human Diseases	6.7 Neurodegenerative disease	hsa05010	Alzheimer disease	63	6.36425e-08	1.54863e-06	COX7B;CSF1;NDUFA12;COX6A1;COX7C;RYR3;TUBA1C;TUBB1;HRAS;COX8A;TUBB;NDUFC1;COX6B1;PSMA5;PSMA6;PSMA3;PSMA4;NDUFS8;NDUFS6;NDUFS5;NDUFS3;GAPDH;SLC25A4;NDUFB9;NDUFB7;NDUFB10;PSMD14;UQCRB;NDUFB6;NDUFB11;NDUFB4;NDUFB3;ATP5MC3;COX7A2;UQCR10;COX5B;COX5A;HSD17B10;UQCRH;PSMB6;KLC3;PSMB2;PSMB3;PSMB1;NDUFV2;SNCA;ATP5PF;XBP1;ATP5PD;NDUFA6;NDUFA4;NDUFA3;NDUFA1;EIF2AK2;COX6C;ATP5F1D;ATP5F1E;UQCRHL;SEM1;MAPK10;UQC…	up
Coronovirus Disease 2019 (COVID-19) - patients with moderate disease	6. Human Diseases	6.7 Neurodegenerative disease	hsa05014	Amyotrophic lateral sclerosis	65	6.57788e-09	2.40093e-07	COX7B;NDUFA12;COX6A1;COX7C;TUBA1C;TUBB1;COX8A;TUBB;GPX7;NDUFC1;COX6B1;PSMA5;PSMA6;PSMA3;PSMA4;NDUFS8;NDUFS6;NDUFS5;NDUFS3;OPTN;NDUFB9;NDUFB7;NDUFB10;PSMD14;UQCRB;NDUFB6;NDUFB11;DNAH8;NDUFB4;DCTN3;NDUFB3;SLC1A2;ATP5MC3;COX7A2;UQCR10;COX5B;COX5A;UQCRH;PSMB6;KLC3;PSMB2;PSMB3;PSMB1;NDUFV2;ATP5PF;XBP1;ATP5PD;NDUFA6;HSPA5;NDUFA4;ALYREF;NDUFA3;NDUFA1;CHCHD10;COX6C;ATP5F1D;ATP5F1E;MAPK12;UQCRHL;SEM1;UQCR…	up
Coronovirus Disease 2019 (COVID-19) - patients with moderate disease	6. Human Diseases	6.7 Neurodegenerative disease	hsa05016	Huntington disease	64	9.56925e-12	5.58844e-10	COX7B;NDUFA12;COX6A1;COX7C;TUBA1C;TUBB1;COX8A;TUBB;GPX7;NDUFC1;COX6B1;PSMA5;PSMA6;PSMA3;PSMA4;NDUFS8;NDUFS6;NDUFS5;NDUFS3;PPARG;SLC25A4;STX1A;NDUFB9;NDUFB7;NDUFB10;PSMD14;UQCRB;NDUFB6;NDUFB11;DNAH8;NDUFB4;DCTN3;NDUFB3;SLC1A2;ATP5MC3;COX7A2;UQCR10;COX5B;COX5A;UQCRH;PSMB6;KLC3;PSMB2;PSMB3;PSMB1;POLR2H;NDUFV2;POLR2I;POLR2L;ATP5PF;ATP5PD;NDUFA6;NDUFA4;NDUFA3;NDUFA1;COX6C;ATP5F1D;ATP5F1E;UQCRHL;SEM1;M…	up
Coronovirus Disease 2019 (COVID-19) - patients with moderate disease	6. Human Diseases	6.7 Neurodegenerative disease	hsa05012	Parkinson disease	66	2.32106e-17	6.77751e-15	COX7B;NDUFA12;UBE2L6;PARK7;COX6A1;COX7C;RYR3;TUBA1C;UCHL1;TUBB1;COX8A;TUBB;NDUFC1;COX6B1;PSMA5;PSMA6;PSMA3;PSMA4;NDUFS8;NDUFS6;NDUFS5;NDUFS3;SLC25A4;NDUFB9;NDUFB7;NDUFB10;PSMD14;UQCRB;NDUFB6;NDUFB11;NDUFB4;NDUFB3;ATP5MC3;COX7A2;TXN;UQCR10;COX5B;COX5A;UQCRH;UBE2J1;PSMB6;KLC3;PSMB2;UBB;PSMB3;PSMB1;NDUFV2;SNCA;ATP5PF;XBP1;ATP5PD;NDUFA6;HSPA5;NDUFA4;NDUFA3;NDUFA1;COX6C;ATP5F1D;ATP5F1E;UQCRHL;SEM1;MAP…	up
Coronovirus Disease 2019 (COVID-19) - patients with moderate disease	6. Human Diseases	6.7 Neurodegenerative disease	hsa05022	Pathways of neurodegeneration	76	4.95948e-08	1.31652e-06	RYR2;COX7B;CSF1;NDUFA12;UBE2L6;PARK7;COX6A1;COX7C;RYR3;TUBA1C;UCHL1;TUBB1;HRAS;COX8A;TUBB;GPX7;NDUFC1;COX6B1;PSMA5;PSMA6;PSMA3;PSMA4;NDUFS8;NDUFS6;NDUFS5;NDUFS3;SLC25A4;OPTN;STX1A;NDUFB9;NDUFB7;UQCRB;NDUFB6;NDUFB10;PSMD14;NDUFB11;DNAH8;NDUFB4;NDUFB3;DCTN3;ATP5MC3;COX7A2;UQCR10;COX5B;HSD17B10;COX5A;UQCRH;UBE2J1;PSMB6;KLC3;PSMB2;UBB;PSMB3;PSMB1;NDUFV2;SNCA;ATP5PF;XBP1;NDUFA6;ATP5PD;HSPA5;NDUFA4;NDU…	up
Coronovirus Disease 2019 (COVID-19) - patients with moderate disease	6. Human Diseases	6.7 Neurodegenerative disease	hsa05020	Prion disease	67	9.1652e-16	1.33812e-13	RYR2;COX7B;NDUFA12;LAMC1;COX6A1;COX7C;RYR3;TUBA1C;TUBB1;COX8A;TUBB;NDUFC1;COX6B1;PSMA5;PSMA6;PSMA3;PSMA4;NDUFS8;NDUFS6;NDUFS5;NDUFS3;SLC25A4;C1QB;NDUFB9;NDUFB7;NDUFB10;PSMD14;UQCRB;NDUFB6;NDUFB11;NDUFB4;NDUFB3;ATP5MC3;COX7A2;UQCR10;COX5B;COX5A;UQCRH;PSMB6;KLC3;PSMB2;PSMB3;CCL5;PSMB1;NDUFV2;EGR1;ATP5PF;ATP5PD;NDUFA6;HSPA5;CAV2;NDUFA4;CAV1;NDUFA3;HSPA6;NDUFA1;COX6C;ATP5F1D;ATP5F1E;MAPK12;UQCRHL;SEM…	up
Coronovirus Disease 2019 (COVID-19) - patients with moderate disease	6. Human Diseases	6.8 Substance dependence	hsa05034	Alcoholism	31	0.000209806	0.00306316	H2AW;H2AC16;H2AC11;H2AC12;H2AC13;H2AC14;H2BC21;H3C10;H2BU1;H4C3;HRAS;H4C5;H4C8;H2AZ1;H2BC9;H2AZ2;H2AC8;H2BC7;H4C9;H2BC8;H2AC6;H2BC5;H2BC4;GNG11;H2BC17;H2BC12;H2AJ;H2BC15;H2AC20;H2BC11;H4C11	up
Coronovirus Disease 2019 (COVID-19) - patients with moderate disease	6. Human Diseases	6.9 Cardiovascular disease	hsa05415	Diabetic cardiomyopathy	43	1.60156e-08	5.19616e-07	RYR2;NDUFB9;COX7B;NDUFB7;NDUFB10;UQCRB;NDUFB6;NDUFA12;NDUFB11;NDUFB4;NDUFB3;ATP5MC3;COX7A2;UQCR10;COX5B;COX6A1;COX7C;COX5A;UQCRH;NDUFV2;COX8A;ATP5PF;ATP5PD;NDUFA6;NDUFA4;NDUFA3;NDUFA1;NDUFC1;COX6C;ATP5F1D;ATP5F1E;MAPK12;UQCRHL;COX6B1;MAPK10;NDUFS8;UQCRQ;NDUFS6;NDUFS5;NDUFAB1;NDUFS3;GAPDH;SLC25A4	up
Coronovirus Disease 2019 (COVID-19) - patients with severe disease	1. Metabolism	1.2 Energy metabolism	hsa00920	Sulfur metabolism	4	0.0151588	0.194538	MPST;SELENBP1;TST;SQOR	up
Coronovirus Disease 2019 (COVID-19) - patients with severe disease	1. Metabolism	1.4 Nucleotide metabolism	hsa00240	Pyrimidine metabolism	11	0.0294239	0.34856	DTYMK;DUT;RRM1;RRM2;CMPK2;NME4;NT5M;TK1;UPP1;TYMS;NME1	up
Coronovirus Disease 2019 (COVID-19) - patients with severe disease	1. Metabolism	1.5 Amino acid metabolism	hsa00260	Glycine, serine and threonine metabolism	15	6.21967e-06	0.000478915	DMGDH;ALAS2;MAOB;GLDC;MAOA;SHMT2;SHMT1;PGAM1;BPGM;SRR;PSAT1;CHDH;PHGDH;ALDH7A1;PSPH	up
Coronovirus Disease 2019 (COVID-19) - patients with severe disease	1. Metabolism	1.6 Metabolism of other amino acids	hsa00480	Glutathione metabolism	15	0.000609577	0.0170681	GSTM4;G6PD;RRM1;GPX1;RRM2;GSTO1;IDH1;GSR;MGST1;MGST2;PGD;PRDX6;SRM;CHAC2;GSTM5	up
Coronovirus Disease 2019 (COVID-19) - patients with severe disease	1. Metabolism	1.8 Metabolism of cofactors and vitamins	hsa00670	One carbon pool by folate	9	8.73273e-05	0.0033621	DHFR;MTHFD1;MTHFD1L;SHMT2;MTHFD2;SHMT1;MTHFD2L;TYMS;ALDH1L2	up
Coronovirus Disease 2019 (COVID-19) - patients with severe disease	2. Genetic Information Processing	2.3 Folding, sorting and degradation	hsa03050	Proteasome	9	0.0473428	0.515095	PSMB6;PSMA6;PSMA4;PSMD14;PSMB2;PSMB3;PSMC1;POMP;PSMA8	up
Coronovirus Disease 2019 (COVID-19) - patients with severe disease	2. Genetic Information Processing	2.3 Folding, sorting and degradation	hsa03060	Protein export	7	0.00752162	0.110317	SPCS3;SPCS2;SPCS1;HSPA5;SEC61G;SEC61B;SEC11C	up
Coronovirus Disease 2019 (COVID-19) - patients with severe disease	2. Genetic Information Processing	2.3 Folding, sorting and degradation	hsa04141	Protein processing in endoplasmic reticulum	30	0.00342242	0.0620062	ERO1A;RPN2;DERL3;RRBP1;HSP90B1;UBE2J1;LMAN1;SEC61G;UFD1;FBXO6;MAN1A1;SEC61B;UGGT2;SIL1;TXNDC5;HSPA5;SSR4;WFS1;AMFR;SSR3;EIF2AK2;YOD1;PDIA6;RAD23B;CKAP4;PDIA4;MAPK10;DNAJB11;STT3A;CALR	up
Coronovirus Disease 2019 (COVID-19) - patients with severe disease	2. Genetic Information Processing	2.4 Replication and repair	hsa03030	DNA replication	10	0.00313655	0.0603786	FEN1;PCNA;RFC4;MCM7;POLE2;MCM4;MCM5;DNA2;MCM6;MCM2	up
Coronovirus Disease 2019 (COVID-19) - patients with severe disease	3. Environmental Information Processing	3.2 Signal transduction	hsa04350	TGF-beta signaling pathway	14	0.0269307	0.484752	TGIF1;SMAD4;TGIF2;SMURF1;NOG;TNF;ACVR2B;TGFBR1;TGFBR2;SMAD7;ACVR1C;IFNG;ID3;NBL1	down
Coronovirus Disease 2019 (COVID-19) - patients with severe disease	3. Environmental Information Processing	3.3 Signaling molecules and interaction	hsa04060	Cytokine-cytokine receptor interaction	45	8.46415e-05	0.0121884	CSF1R;IL23R;IL24;CXCR5;CXCR4;IL5RA;FASLG;CXCR6;TNF;IL18RAP;ACVR1C;CCL4;CCL3;IL21R;CCR8;TNFRSF8;CCR7;CCR4;GDF11;TNFSF14;TNFSF15;CCL20;IL11RA;IL10RA;OSM;TNFRSF10C;IL16;PRLR;ACVR2B;TGFBR1;TGFBR2;EDAR;IL1A;CD4;CD40LG;IFNG;IL23A;IL1B;IL3RA;IL2RB;LTA;TNFSF9;XCL1;TNFRSF25;IL7R	down
Coronovirus Disease 2019 (COVID-19) - patients with severe disease	3. Environmental Information Processing	3.3 Signaling molecules and interaction	hsa04512	ECM-receptor interaction	22	8.42571e-05	0.0033621	ITGB5;VWF;SDC4;ITGB3;ITGA2;ITGA2B;ITGA1;FN1;GP1BA;LAMC1;HMMR;GP6;GP9;COL1A2;COL4A4;SPP1;ITGB8;COL6A3;ITGA7;SDC1;CD36;ITGA9	up
Coronovirus Disease 2019 (COVID-19) - patients with severe disease	3. Environmental Information Processing	3.3 Signaling molecules and interaction	hsa04061	Viral protein interaction with cytokine and cytokine receptor	18	0.00175552	0.0801365	CSF1R;TNFSF14;CCL20;IL10RA;IL24;TNFRSF10C;CXCR5;CXCR4;TNF;IL18RAP;CCL4;IL2RB;LTA;CCL3;CCR8;XCL1;CCR7;CCR4	down
Coronovirus Disease 2019 (COVID-19) - patients with severe disease	4. Cellular Processes	4.2 Cell growth and death	hsa04110	Cell cycle	39	1.59137e-10	2.82603e-08	YWHAE;PCNA;MCM7;BUB1B;TTK;PKMYT1;CDC14B;CDC20;CCNB2;CCNB1;ORC6;CDC45;PTTG1;ORC1;CHEK1;E2F1;E2F2;BUB1;YWHAH;CDKN2D;CDKN2C;CDKN2A;PLK1;CDC7;CDC6;CDC25C;CDC25A;CCNA2;CCNA1;TFDP1;CCNE2;ESPL1;CCNE1;CDK1;MCM4;MCM5;MCM6;MCM2;MAD2L1	up
Coronovirus Disease 2019 (COVID-19) - patients with severe disease	4. Cellular Processes	4.2 Cell growth and death	hsa04114	Oocyte meiosis	25	0.00183016	0.0433608	YWHAE;ADCY3;FBXO43;PKMYT1;AURKA;CDC20;CCNB2;CCNB1;PTTG1;FBXO5;BUB1;YWHAH;SPDYC;PLK1;IGF1;CDC25C;MAPK12;REC8;SGO1;AR;CCNE2;ESPL1;CCNE1;CDK1;MAD2L1	up
Coronovirus Disease 2019 (COVID-19) - patients with severe disease	4. Cellular Processes	4.2 Cell growth and death	hsa04115	p53 signaling pathway	15	0.0080974	0.113364	STEAP3;RRM2;CDKN2A;IGF1;CCNB2;CCNB1;TP53I3;CCNE2;AIFM2;CCNE1;CHEK1;CDK1;GTSE1;BCL2L1;TP73	up
Coronovirus Disease 2019 (COVID-19) - patients with severe disease	4. Cellular Processes	4.3 Cellular community - eukaryotes	hsa04510	Focal adhesion	29	0.0484992	0.515095	ITGB5;ITGB3;ITGA2B;PDGFA;LAMC1;MYLK;CDC42;SPP1;ITGB8;RAC1;VWF;CAV2;EGF;CAV1;ITGA2;ITGA1;FN1;IGF1;PARVB;MAPK10;COL1A2;COL4A4;COL6A3;ITGA7;TLN2;MYL9;DOCK1;MET;ITGA9	up
Coronovirus Disease 2019 (COVID-19) - patients with severe disease	5. Organismal Systems	5.1 Immune system	hsa04612	Antigen processing and presentation	15	0.00210393	0.0801365	HSPA8;HSPA1L;KLRC4;HSPA6;HSPA2;TNF;CD4;CD8B;IFNG;HLA-DRA;HLA-DOA;HLA-DQA2;HSPA1B;HLA-DPA1;HSPA1A	down
Coronovirus Disease 2019 (COVID-19) - patients with severe disease	5. Organismal Systems	5.1 Immune system	hsa04610	Complement and coagulation cascades	22	4.78822e-05	0.00245795	C1QB;C1QA;ITGAM;CR1;VWF;C1R;PROS1;F12;F13A1;TFPI;CLU;F3;F5;C2;THBD;F8;C5;SERPING1;CD59;VSIG4;C1QC;F2RL3	up
Coronovirus Disease 2019 (COVID-19) - patients with severe disease	5. Organismal Systems	5.1 Immune system	hsa04640	Hematopoietic cell lineage	18	0.0143047	0.191558	GYPA;ITGAM;CR1;FLT3;IL1R2;ITGB3;ITGA2;ITGA2B;ITGA1;GP1BA;GP9;CD19;CD38;CD59;CD14;CD36;FCGR1A;CD34	up
Coronovirus Disease 2019 (COVID-19) - patients with severe disease	5. Organismal Systems	5.1 Immune system	hsa04640	Hematopoietic cell lineage	17	0.00386765	0.111388	CSF1R;CR2;IL11RA;IL5RA;TNF;CD1B;IL1A;CD4;CD8B;IL1B;IL3RA;KIT;HLA-DRA;HLA-DOA;IL7R;HLA-DQA2;HLA-DPA1	down
Coronovirus Disease 2019 (COVID-19) - patients with severe disease	5. Organismal Systems	5.1 Immune system	hsa04672	Intestinal immune network for IgA production	9	0.0181907	0.374208	CD40LG;CD28;CXCR4;HLA-DRA;HLA-DOA;ICOS;HLA-DQA2;MAP3K14;HLA-DPA1	down
Coronovirus Disease 2019 (COVID-19) - patients with severe disease	5. Organismal Systems	5.1 Immune system	hsa04613	Neutrophil extracellular trap formation	50	4.68892e-10	4.81396e-08	H2AW;ITGAM;ITGB3;AQP9;ITGA2B;H2AC16;MPO;H2AC11;H2AC12;H2AC13;H2AC14;H2BC21;H2BU1;H4C2;CTSG;RAC1;H4C3;CAMP;H3-3A;H3C8;H2AC8;CR1;H2AC6;VWF;GP1BA;H2BC17;H2BC12;H2AJ;H2BC15;H2BC11;PADI4;FPR1;FPR2;C5;H3C12;H3C10;H3C2;FCGR1A;ELANE;H4C8;H2BC9;H2BC7;H4C9;H2BC8;H2BC5;H2BC4;AZU1;MAPK12;SELP;H2AC20	up
Coronovirus Disease 2019 (COVID-19) - patients with severe disease	5. Organismal Systems	5.1 Immune system	hsa04658	Th1 and Th2 cell differentiation	15	0.0103485	0.248365	NOTCH2;MAML2;MAML1;NFATC2;GATA3;CD4;IFNG;TBX21;IL2RB;STAT4;HLA-DRA;PLCG1;HLA-DOA;HLA-DQA2;HLA-DPA1	down
Coronovirus Disease 2019 (COVID-19) - patients with severe disease	5. Organismal Systems	5.1 Immune system	hsa04659	Th17 cell differentiation	19	0.00156705	0.0801365	SMAD4;IL23R;NFATC2;GATA3;TGFBR1;TGFBR2;RXRB;CD4;IFNG;IL23A;IL1B;TBX21;IL2RB;IL21R;HLA-DRA;PLCG1;HLA-DOA;HLA-DQA2;HLA-DPA1	down
Coronovirus Disease 2019 (COVID-19) - patients with severe disease	5. Organismal Systems	5.2 Endocrine system	hsa03320	PPAR signaling pathway	16	0.00378102	0.0646975	CPT1A;ACSL1;MMP1;SCD5;CPT1C;ACOX2;FABP5;SCD;ME1;PLIN4;ACSBG1;PLIN2;PPARG;CD36;SLC27A2;PLTP	up
Coronovirus Disease 2019 (COVID-19) - patients with severe disease	5. Organismal Systems	5.2 Endocrine system	hsa04914	Progesterone-mediated oocyte maturation	17	0.031011	0.353755	SPDYC;PLK1;ADCY3;IGF1;CDC25C;PKMYT1;CDC25A;MAPK12;AURKA;CCNA2;MAPK10;CCNB2;CCNA1;CCNB1;CDK1;BUB1;MAD2L1	up
Coronovirus Disease 2019 (COVID-19) - patients with severe disease	6. Human Diseases	6.1 Cancer: overview	hsa05202	Transcriptional misregulation in cancer	33	0.00310918	0.0603786	CEBPB;ITGAM;HPGD;FLT3;PDGFA;MPO;H3C12;H3C10;CD14;H3C2;PROM1;FCGR1A;ELANE;H3-3A;PTCRA;SMAD1;H3C8;CDKN2C;IL1R2;MITF;IGF1;PBX1;DUSP6;CCNA2;ETV7;CCNA1;MEIS1;SPINT1;ID2;PPARG;CDK14;MET;BCL2L1	up
Coronovirus Disease 2019 (COVID-19) - patients with severe disease	6. Human Diseases	6.1 Cancer: overview	hsa05203	Viral carcinogenesis	35	0.00225359	0.049579	YWHAE;CDC20;CDC42;SCIN;CREB3L1;H2BC21;CHEK1;H4C2;H2BU1;RAC1;H4C3;CCR3;YWHAH;H4C8;H2BC9;RANBP1;H2BC7;H4C9;H2BC8;H2BC5;CDKN2A;H2BC4;EIF2AK2;H2BC17;CCNA2;H2BC12;CCNA1;H2BC15;CCNE2;CCNE1;PSMC1;H2BC11;CDK1;IRF7;CREB5	up
Coronovirus Disease 2019 (COVID-19) - patients with severe disease	6. Human Diseases	6.10 Endocrine and metabolic disease	hsa04940	Type I diabetes mellitus	11	0.000715768	0.0515353	IL1A;IFNG;IL1B;CD28;LTA;HLA-DRA;FASLG;HLA-DOA;TNF;HLA-DQA2;HLA-DPA1	down
Coronovirus Disease 2019 (COVID-19) - patients with severe disease	6. Human Diseases	6.3 Infectious disease: viral	hsa05168	Herpes simplex virus 1 infection	159	5.64283e-52	1.62514e-49	ZNF331;ZNF573;ZNF571;ZNF570;TNF;ZFP30;ZNF607;ZNF606;ZNF83;ZNF84;ZNF845;ZNF568;ZNF567;ZNF600;HLA-DOA;ZNF324;ZNF566;ZNF169;ZFP37;ZNF443;ZNF200;ZNF442;ZNF563;ZNF17;ZNF441;ZNF682;ZNF19;ZNF285;ZNF284;ZNF680;ZNF283;ZFP69B;ZNF10;ZNF14;ZNF91;ZNF718;ZNF836;ZNF439;ZNF436;ZNF799;ZNF677;ZNF555;ZNF554;ZNF432;ZNF398;ZNF552;ZNF551;ZNF550;ZNF671;ZNF791;ZNF790;ZNF23;C3;ZNF829;ZNF549;ZNF548;ZNF823;ZNF547;ZNF701;ZN…	down
Coronovirus Disease 2019 (COVID-19) - patients with severe disease	6. Human Diseases	6.4 Infectious disease: bacterial	hsa05134	Legionellosis	10	0.0205422	0.39441	C3;HSPA8;HSPA1L;IL1B;HSPA6;HSPA2;TNF;HSPA1B;NFKB2;HSPA1A	down
Coronovirus Disease 2019 (COVID-19) - patients with severe disease	6. Human Diseases	6.4 Infectious disease: bacterial	hsa05133	Pertussis	16	0.00498208	0.0790811	IL10;C1QB;C1QA;ITGAM;C1R;LY96;CXCL5;MAPK12;C2;PYCARD;MAPK10;C5;SERPING1;IL12A;CD14;C1QC	up
Coronovirus Disease 2019 (COVID-19) - patients with severe disease	6. Human Diseases	6.5 Infectious disease: parasitic	hsa05144	Malaria	14	0.000464097	0.0143484	IL10;GYPA;CR1;GYPC;GYPB;SDC2;HBB;HBA2;HBA1;SELP;SDC1;IL12A;CD36;MET	up
Coronovirus Disease 2019 (COVID-19) - patients with severe disease	6. Human Diseases	6.5 Infectious disease: parasitic	hsa05145	Toxoplasmosis	18	0.00617146	0.16158	HSPA8;HSPA1L;IL10RA;HSPA6;HSPA2;TNF;IRGM;GNAI1;CD40LG;IFNG;HLA-DRA;BIRC7;HLA-DOA;HLA-DQA2;HSPA1B;HLA-DPA1;BIRC3;HSPA1A	down
Coronovirus Disease 2019 (COVID-19) - patients with severe disease	6. Human Diseases	6.6 Immune disease	hsa05330	Allograft rejection	9	0.00379353	0.111388	CD40LG;IFNG;CD28;HLA-DRA;FASLG;HLA-DOA;TNF;HLA-DQA2;HLA-DPA1	down
Coronovirus Disease 2019 (COVID-19) - patients with severe disease	6. Human Diseases	6.6 Immune disease	hsa05310	Asthma	7	0.0134157	0.29721	CD40LG;FCER1A;HLA-DRA;HLA-DOA;TNF;HLA-DQA2;HLA-DPA1	down
Coronovirus Disease 2019 (COVID-19) - patients with severe disease	6. Human Diseases	6.6 Immune disease	hsa05332	Graft-versus-host disease	10	0.00222601	0.0801365	IL1A;IFNG;IL1B;CD28;HLA-DRA;FASLG;HLA-DOA;TNF;HLA-DQA2;HLA-DPA1	down
Coronovirus Disease 2019 (COVID-19) - patients with severe disease	6. Human Diseases	6.6 Immune disease	hsa05321	Inflammatory bowel disease	15	0.000283698	0.027235	IL23R;GATA3;TNF;IL1A;IL18RAP;IFNG;IL23A;IL1B;TBX21;IL21R;STAT4;HLA-DRA;HLA-DOA;HLA-DQA2;HLA-DPA1	down
Coronovirus Disease 2019 (COVID-19) - patients with severe disease	6. Human Diseases	6.6 Immune disease	hsa05322	Systemic lupus erythematosus	41	1.83508e-10	2.82603e-08	C1QB;H2AW;C1QA;C1R;H2AC16;C2;H2AC11;H2AC12;H2AC13;C5;H2AC14;SNRPD1;H2BC21;H3C12;H3C10;H2BU1;H4C2;CTSG;H3C2;FCGR1A;H4C3;ELANE;H3-3A;H4C8;IL10;H2BC9;H3C8;H2AC8;H2BC7;H4C9;H2BC8;H2AC6;H2BC5;H2BC4;H2BC17;H2BC12;H2AJ;H2BC15;H2AC20;H2BC11;C1QC	up
Coronovirus Disease 2019 (COVID-19) - patients with severe disease	6. Human Diseases	6.7 Neurodegenerative disease	hsa05016	Huntington disease	44	0.0196628	0.242246	NDUFB9;DNAH2;NDUFB7;PSMD14;NDUFB6;DNAH8;NDUFB3;SLC1A2;ATP5MC3;SLC1A3;COX6A1;COX5A;UQCRH;PSMA8;PSMB6;TUBA1C;TUBA1B;TUBB6;KLC3;PSMB2;PSMB3;CREB3L1;TUBB1;NDUFV2;TGM2;POLR2L;COX8A;ATP5PF;ATP5PD;GPX1;NDUFA4;TUBB;NDUFC1;WIPI1;UQCRHL;MAPK10;PSMA6;PSMA4;NDUFS6;PSMC1;NDUFAB1;PPARG;STX1A;CREB5	up
Coronovirus Disease 2019 (COVID-19) - patients with severe disease	6. Human Diseases	6.7 Neurodegenerative disease	hsa05012	Parkinson disease	43	0.000743192	0.0190753	NDUFB9;NDUFB7;MAOB;PSMD14;NDUFB6;MAOA;NDUFB3;ATP5MC3;TXN;PARK7;COX6A1;COX5A;RYR3;UQCRH;UBE2J1;PSMA8;PSMB6;TUBA1C;TUBA1B;UCHL1;TUBB6;KLC3;PSMB2;PSMB3;TUBB1;NDUFV2;SLC18A2;SNCA;COX8A;ATP5PF;ATP5PD;HSPA5;NDUFA4;TUBB;NDUFC1;UQCRHL;MAPK10;PSMA6;PSMA4;NDUFS6;PSMC1;NDUFAB1;BCL2L1	up
Coronovirus Disease 2019 (COVID-19) - patients with severe disease	6. Human Diseases	6.7 Neurodegenerative disease	hsa05020	Prion disease	47	0.000465857	0.0143484	C1QB;RYR2;C1QA;NDUFB9;NDUFB7;PSMD14;NDUFB6;NDUFB3;ATP5MC3;LAMC1;COX6A1;COX5A;RYR3;UQCRH;PSMA8;PSMB6;TUBA1C;C5;TUBA1B;TUBB6;KLC3;PSMB2;PSMB3;CREB3L1;TUBB1;RAC1;NDUFV2;COX8A;EGR1;ATP5PF;ATP5PD;HSPA5;CAV2;NDUFA4;TUBB;CAV1;NDUFC1;MAPK12;UQCRHL;MAPK10;PSMA6;PSMA4;NDUFS6;PSMC1;NDUFAB1;C1QC;CREB5	up
Coronovirus Disease 2019 (COVID-19) - patients with severe disease	6. Human Diseases	6.8 Substance dependence	hsa05034	Alcoholism	39	1.91006e-05	0.0011766	H2AW;MAOB;MAOA;H2AC16;H2AC11;H2AC12;H2AC13;H2AC14;GNG5;CREB3L1;H2BC21;H3C12;H3C10;H2BU1;H4C2;H3C2;H4C3;H3-3A;SLC18A2;H4C8;H2BC9;H3C8;H2AC8;H2BC7;H4C9;H2BC8;H2AC6;H2BC5;H2BC4;GNG11;H2BC17;GNAO1;H2BC12;H2AJ;H2BC15;ADORA2B;H2AC20;H2BC11;CREB5	up
Coronovirus Disease 2019 (COVID-19) - patients with severe disease	6. Human Diseases	6.9 Cardiovascular disease	hsa05418	Fluid shear stress and atherosclerosis	25	0.00513513	0.0790811	SDC4;SDC2;ITGB3;ITGA2B;MGST1;MGST2;PDGFA;TXN;HSP90B1;CDH5;THBD;CTSL;GPC1;RAC1;MAP2K6;GSTM4;NQO1;CAV2;GSTO1;IL1R2;CAV1;MAPK12;MAPK10;SDC1;GSTM5	up
Cytomegalovirus primary infection	1. Metabolism	1.1 Carbohydrate metabolism	hsa00562	Inositol phosphate metabolism	8	0.0156932	0.0589059	ITPKB;MTMR1;PIKFYVE;INPP5A;PIK3CA;IPMK;MTMR6;MTM1	down
Cytomegalovirus primary infection	1. Metabolism	1.2 Energy metabolism	hsa00910	Nitrogen metabolism	3	0.0375726	0.121583	GLUD1;CA5B;GLUL	down
Cytomegalovirus primary infection	1. Metabolism	1.2 Energy metabolism	hsa00190	Oxidative phosphorylation	11	0.015208	0.0971235	COX8A;NDUFA9;ATP5F1A;NDUFAB1;UQCRC1;UQCRC2;COX6A1;ATP5F1C;COX5A;ATP5F1D;ATP5MF	up
Cytomegalovirus primary infection	1. Metabolism	1.3 Lipid metabolism	hsa00600	Sphingolipid metabolism	7	0.00570599	0.0269398	SMPD2;UGCG;ASAH1;NEU1;SGMS2;KDSR;GLA	down
Cytomegalovirus primary infection	1. Metabolism	1.5 Amino acid metabolism	hsa00330	Arginine and proline metabolism	7	0.0063857	0.0291918	ARG2;ALDH2;P4HA1;AMD1;ODC1;SAT2;SAT1	down
Cytomegalovirus primary infection	1. Metabolism	1.5 Amino acid metabolism	hsa00220	Arginine biosynthesis	4	0.0150715	0.0586565	GLUD1;ARG2;GLUL;GLS	down
Cytomegalovirus primary infection	1. Metabolism	1.7 Glycan biosynthesis and metabolism	hsa00511	Other glycan degradation	3	0.0436354	0.132962	MANBA;NEU1;MAN2C1	down
Cytomegalovirus primary infection	1. Metabolism	1.8 Metabolism of cofactors and vitamins	hsa00760	Nicotinate and nicotinamide metabolism	4	0.0463554	0.241048	NNT;QPRT;CD38;SIRT2	up
Cytomegalovirus primary infection	1. Metabolism	1.8 Metabolism of cofactors and vitamins	hsa00670	One carbon pool by folate	3	0.041222	0.223286	MTHFD1;MTHFD2;TYMS	up
Cytomegalovirus primary infection	2. Genetic Information Processing	2.2 Translation	hsa00970	Aminoacyl-tRNA biosynthesis	7	0.0142463	0.0949756	GARS1;AARS1;EPRS1;LARS1;YARS1;CARS1;TARS1	up
Cytomegalovirus primary infection	2. Genetic Information Processing	2.3 Folding, sorting and degradation	hsa03050	Proteasome	15	1.08366e-10	2.81751e-08	POMP;PSMA7;PSMB10;PSMB8;PSMB6;PSMD8;PSMA5;PSMA6;PSMC5;PSMA4;PSMB2;PSMC3;PSMA2;PSME1;PSME2	up
Cytomegalovirus primary infection	2. Genetic Information Processing	2.3 Folding, sorting and degradation	hsa04141	Protein processing in endoplasmic reticulum	15	0.009625	0.042	PPP1R15A;AMFR;EIF2AK3;UBE2D1;HSPA2;HERPUD1;ERN1;DNAJA1;DNAJB1;BCL2;SEC62;HSPA1B;SKP1;NFE2L2;HSPA1A	down
Cytomegalovirus primary infection	2. Genetic Information Processing	2.4 Replication and repair	hsa03410	Base excision repair	4	0.0384847	0.217522	PCNA;LIG1;PARP1;XRCC1	up
Cytomegalovirus primary infection	2. Genetic Information Processing	2.4 Replication and repair	hsa03030	DNA replication	12	6.09991e-09	4.70285e-07	RFC5;POLA1;RFC3;PCNA;MCM7;LIG1;RFC1;RPA1;MCM3;MCM4;MCM5;MCM6	up
Cytomegalovirus primary infection	2. Genetic Information Processing	2.4 Replication and repair	hsa03430	Mismatch repair	6	0.000198481	0.00344034	RFC5;RFC3;PCNA;LIG1;RFC1;RPA1	up
Cytomegalovirus primary infection	2. Genetic Information Processing	2.4 Replication and repair	hsa03420	Nucleotide excision repair	8	0.000424725	0.00613492	RFC5;CUL4A;RFC3;PCNA;LIG1;RFC1;RPA1;RAD23B	up
Cytomegalovirus primary infection	3. Environmental Information Processing	3.2 Signal transduction	hsa04012	ErbB signaling pathway	12	0.000373504	0.00430277	CDKN1A;JUN;PIK3CA;MYC;AKT3;ABL2;PRKCA;BRAF;AREG;CRK;EREG;HBEGF	down
Cytomegalovirus primary infection	3. Environmental Information Processing	3.2 Signal transduction	hsa04068	FoxO signaling pathway	17	7.29382e-05	0.00116701	PLK3;CDKN1A;GADD45B;GADD45A;PLK2;IRS2;BRAF;SOD2;SIRT1;TGFBR1;KLF2;GADD45G;PIK3CA;AKT3;SGK3;IL7R;SGK1	down
Cytomegalovirus primary infection	3. Environmental Information Processing	3.2 Signal transduction	hsa04066	HIF-1 signaling pathway	17	6.35478e-06	0.000183018	CDKN1A;PFKFB3;TFRC;IFNGR1;RPS6;PRKCA;HIF1A;HK2;VEGFA;PIK3CA;AKT3;MKNK2;BCL2;TIMP1;LTBR;IL6R;TLR4	down
Cytomegalovirus primary infection	3. Environmental Information Processing	3.2 Signal transduction	hsa04630	JAK-STAT signaling pathway	20	3.62491e-05	0.000803056	CDKN1A;CSF3R;IFNGR1;OSM;IL5RA;STAM;CSF2RA;SOCS3;SOCS1;PIK3CA;IL23A;MYC;IL2RA;AKT3;BCL2;IL6ST;IL7R;IL6R;IL13RA1;CRLF2	down
Cytomegalovirus primary infection	3. Environmental Information Processing	3.2 Signal transduction	hsa04010	MAPK signaling pathway	32	3.08626e-06	0.000126978	AREG;DUSP16;RASGRP4;RPS6KA5;MYC;AKT3;MKNK2;FLNB;MAP3K8;CD14;MAP3K3;JUN;JUND;MAP3K1;GADD45B;IL1R1;GADD45A;DUSP1;PRKCA;BRAF;NFATC1;FOS;HSPA2;MAPK8IP3;TGFBR1;EREG;GADD45G;VEGFA;NR4A1;CRK;HSPA1B;HSPA1A	down
Cytomegalovirus primary infection	3. Environmental Information Processing	3.2 Signal transduction	hsa04064	NF-kappa B signaling pathway	16	1.41163e-05	0.00033879	LYN;GADD45B;SYK;IL1R1;GADD45A;TNFRSF13C;MALT1;GADD45G;TNFSF13B;NFKBIA;CD40LG;BTK;BCL2;CD14;LTBR;TLR4	down
Cytomegalovirus primary infection	3. Environmental Information Processing	3.2 Signal transduction	hsa04070	Phosphatidylinositol signaling system	13	0.000363912	0.00430277	MTMR1;DGKE;IPMK;PRKCA;MTMR6;MTM1;ITPKB;PIKFYVE;INPP5A;PIP4P1;PIK3CA;CALM1;CALM2	down
Cytomegalovirus primary infection	3. Environmental Information Processing	3.2 Signal transduction	hsa04151	PI3K-Akt signaling pathway	28	0.00248521	0.0143148	CDKN1A;CSF3R;ITGB3;AREG;THBS1;CASP9;RXRA;GNG5;MYC;GNG7;AKT3;IL6R;SYK;RPS6;OSM;PRKCA;EREG;VEGFA;NR4A1;PIK3CA;IL2RA;DDIT4;BCL2;SGK3;ITGA6;SGK1;IL7R;TLR4	down
Cytomegalovirus primary infection	3. Environmental Information Processing	3.2 Signal transduction	hsa04668	TNF signaling pathway	11	0.0113149	0.045557	NFKBIA;SOCS3;JUN;CEBPB;RPS6KA5;PIK3CA;AKT3;MAP3K8;FOS;JUNB;CXCL5	down
Cytomegalovirus primary infection	3. Environmental Information Processing	3.3 Signaling molecules and interaction	hsa04060	Cytokine-cytokine receptor interaction	25	0.00164609	0.0115628	CSF3R;IL5RA;TNFRSF13C;CSF2RA;CXCL5;CXCL16;TNFSF13B;CCR7;CCR4;IL6R;IL13RA1;IL1R1;IFNGR1;OSM;TGFBR1;IL17RA;TNFRSF10D;CD40LG;IL23A;IL2RA;TNFSF8;LTBR;IL6ST;IL7R;CRLF2	down
Cytomegalovirus primary infection	4. Cellular Processes	4.1 Transport and catabolism	hsa04140	Autophagy	11	0.0425932	0.131902	ERN1;PIK3CA;AKT3;PRKCD;DDIT4;EIF2AK3;BCL2;IRS2;WIPI1;SMCR8;HIF1A	down
Cytomegalovirus primary infection	4. Cellular Processes	4.1 Transport and catabolism	hsa04144	Endocytosis	21	0.00452084	0.0228422	TFRC;IQSEC1;SMURF1;STAM;WASL;HSPA2;TGFBR1;GRK3;RAB11FIP1;SNX2;RAB31;CHMP1B;IL2RA;GRK6;CHMP2B;CHMP3;RAB11FIP2;SMAP2;RNF103-CHMP3;HSPA1B;HSPA1A	down
Cytomegalovirus primary infection	4. Cellular Processes	4.1 Transport and catabolism	hsa04144	Endocytosis	17	0.0206775	0.128004	ACTR3;WIPF1;SH3KBP1;ARPC1B;AGAP2;ARAP2;VPS26B;AP2B1;IL2RG;RAB11B;DNM2;PSD4;IL2RB;AP2S1;VPS25;SNX5;GIT1	up
Cytomegalovirus primary infection	4. Cellular Processes	4.1 Transport and catabolism	hsa04142	Lysosome	17	5.42654e-05	0.0010144	HGSNAT;MANBA;ASAH1;SORT1;SLC11A1;CTSZ;MCOLN1;SGSH;AP3M2;LAPTM4A;CTSO;GNPTAB;NPC2;NEU1;AP1S2;GLA;ATP6V0A1	down
Cytomegalovirus primary infection	4. Cellular Processes	4.1 Transport and catabolism	hsa04145	Phagosome	14	0.0080695	0.0363128	TFRC;ITGB3;THBS1;TUBA4A;FCAR;PIKFYVE;TUBA1A;HLA-DMB;CLEC7A;TUBB1;OLR1;CD14;TLR4;ATP6V0A1	down
Cytomegalovirus primary infection	4. Cellular Processes	4.2 Cell growth and death	hsa04210	Apoptosis	13	0.0037846	0.0304481	PARP1;PRF1;HTRA2;GZMB;CTSW;FASLG;ACTG1;LMNB1;TUBA1B;BCL2L11;CASP3;TNFSF10;CTSD	up
Cytomegalovirus primary infection	4. Cellular Processes	4.2 Cell growth and death	hsa04210	Apoptosis	18	6.18431e-05	0.0010477	JUN;GADD45B;GADD45A;CTSZ;EIF2AK3;FOS;TUBA4A;GADD45G;ERN1;NFKBIA;CASP9;CTSO;TUBA1A;PIK3CA;AKT3;LMNA;BCL2;CYCS	down
Cytomegalovirus primary infection	4. Cellular Processes	4.2 Cell growth and death	hsa04110	Cell cycle	18	1.54629e-06	4.95688e-05	TGFB1;PCNA;MCM7;HDAC1;PLK1;CDC7;SMC3;CDC25B;CCNA2;WEE1;CDK6;TFDP1;ORC1;YWHAQ;MCM3;MCM4;MCM5;MCM6	up
Cytomegalovirus primary infection	4. Cellular Processes	4.2 Cell growth and death	hsa04218	Cellular senescence	17	0.000603414	0.00599252	CDKN1A;GADD45B;GADD45A;NFATC1;SIRT1;ZFP36L2;TGFBR1;HIPK3;ZFP36L1;GADD45G;HIPK2;PPP1CB;PIK3CA;MYC;AKT3;CALM1;CALM2	down
Cytomegalovirus primary infection	4. Cellular Processes	4.2 Cell growth and death	hsa04216	Ferroptosis	5	0.0345255	0.114373	PRNP;TFRC;FTH1;SAT2;SAT1	down
Cytomegalovirus primary infection	4. Cellular Processes	4.2 Cell growth and death	hsa04217	Necroptosis	14	0.00386456	0.0304481	H2AC8;PARP1;STAT1;FASLG;H2AC18;PYCARD;H2AC13;H2AC20;H2AC21;TNFSF10;VDAC1;RBCK1;JAK2;JAK3	up
Cytomegalovirus primary infection	4. Cellular Processes	4.2 Cell growth and death	hsa04115	p53 signaling pathway	10	0.00142671	0.0105357	CASP9;CDKN1A;SESN3;RRM2B;GADD45B;GADD45A;BCL2;CYCS;THBS1;GADD45G	down
Cytomegalovirus primary infection	4. Cellular Processes	4.5 Cell motility	hsa04810	Regulation of actin cytoskeleton	18	0.00233249	0.0233249	ACTR3;ARPC1B;F2R;ITGA1;MSN;ACTN4;ITGAL;ARHGAP35;PPP1CA;ACTG1;RAC2;MYH9;ARHGEF1;ITGB7;PFN1;SOS1;GIT1;ARHGEF6	up
Cytomegalovirus primary infection	5. Organismal Systems	5.1 Immune system	hsa04612	Antigen processing and presentation	14	1.71584e-06	4.95688e-05	KLRC3;KLRC4;CD8B2;TAP2;TAP1;KIR2DL1;KIR3DL2;KIR2DL3;CD8B;CD8A;PSME1;PSME2;KLRD1;CALR	up
Cytomegalovirus primary infection	5. Organismal Systems	5.1 Immune system	hsa04662	B cell receptor signaling pathway	16	4.65754e-07	4.47124e-05	LYN;JUN;SYK;DAPP1;NFATC1;FOS;MALT1;LILRA5;CD79B;NFKBIA;CD79A;PIK3CA;AKT3;BTK;NFKBIE;CD22	down
Cytomegalovirus primary infection	5. Organismal Systems	5.1 Immune system	hsa04062	Chemokine signaling pathway	18	0.00239847	0.0142368	LYN;PRKCD;BRAF;CXCL5;CXCL16;NFKBIA;TIAM1;HCK;GRK3;PIK3CA;GNG5;GNAQ;GNG7;AKT3;GRK6;CCR7;CCR4;CRK	down
Cytomegalovirus primary infection	5. Organismal Systems	5.1 Immune system	hsa04625	C-type lectin receptor signaling pathway	15	5.63554e-05	0.0010144	PLK3;JUN;SYK;PRKCD;NFATC1;MALT1;NFKBIA;PIK3CA;IL23A;CLEC7A;AKT3;NLRP3;CLEC4E;CALM1;CALM2	down
Cytomegalovirus primary infection	5. Organismal Systems	5.1 Immune system	hsa04664	Fc epsilon RI signaling pathway	8	0.0104653	0.0443234	LYN;SYK;PIK3CA;ALOX5;AKT3;BTK;PRKCA;GAB2	down
Cytomegalovirus primary infection	5. Organismal Systems	5.1 Immune system	hsa04666	Fc gamma R-mediated phagocytosis	9	0.0289108	0.100317	LYN;HCK;SYK;PIK3CA;AKT3;PRKCD;PRKCA;GAB2;CRK	down
Cytomegalovirus primary infection	5. Organismal Systems	5.1 Immune system	hsa04640	Hematopoietic cell lineage	17	1.63176e-06	7.83243e-05	CSF3R;TFRC;IL1R1;ITGB3;IL5RA;CSF2RA;FCER2;HLA-DMB;IL2RA;CD37;ITGA6;CD14;IL7R;IL6R;MS4A1;CD22;CD55	down
Cytomegalovirus primary infection	5. Organismal Systems	5.1 Immune system	hsa04640	Hematopoietic cell lineage	9	0.0153156	0.0971235	CD2;CD8B;CD8A;ITGA1;CD8B2;CD38;CD3G;CD3E;CD3D	up
Cytomegalovirus primary infection	5. Organismal Systems	5.1 Immune system	hsa04672	Intestinal immune network for IgA production	8	0.00116348	0.00905629	CD86;HLA-DMB;CD40LG;CD28;TNFRSF13C;LTBR;ICOS;TNFSF13B	down
Cytomegalovirus primary infection	5. Organismal Systems	5.1 Immune system	hsa04650	Natural killer cell mediated cytotoxicity	22	7.23516e-09	4.70285e-07	KLRC3;PRF1;SH2D1B;NFATC2;GZMB;FASLG;KIR2DL1;KIR3DL2;ITGAL;KIR2DL3;ZAP70;KLRK1;LCK;CASP3;KLRC4-KLRK1;TNFSF10;RAC2;KLRD1;CD247;SOS1;HCST;LAT	up
Cytomegalovirus primary infection	5. Organismal Systems	5.1 Immune system	hsa04613	Neutrophil extracellular trap formation	19	0.000159086	0.00295446	H2AC8;SELPLG;HDAC1;ITGAL;ACTG1;H2AC18;H2AC13;H3C15;H4C15;H3C13;H4C14;H3C14;H2AC20;H2AC21;H3C12;H4C11;RAC2;VDAC1;H4C3	up
Cytomegalovirus primary infection	5. Organismal Systems	5.1 Immune system	hsa04621	NOD-like receptor signaling pathway	14	0.0117254	0.0802263	GBP5;STAT1;TXN;PYCARD;AIM2;OAS1;IFI16;OAS2;CCL2;VDAC1;RBCK1;GBP1;GBP4;GBP3	up
Cytomegalovirus primary infection	5. Organismal Systems	5.1 Immune system	hsa04660	T cell receptor signaling pathway	14	5.22052e-05	0.0010441	CD8B2;NFATC2;CD3G;CD3E;CD3D;ZAP70;CD8B;CD8A;LCK;GRAP2;PRKCQ;CD247;SOS1;LAT	up
Cytomegalovirus primary infection	5. Organismal Systems	5.1 Immune system	hsa04660	T cell receptor signaling pathway	12	0.00227345	0.0139309	NFKBIA;JUN;CD40LG;PIK3CA;AKT3;CD28;MAP3K8;NFATC1;FOS;ICOS;NFKBIE;MALT1	down
Cytomegalovirus primary infection	5. Organismal Systems	5.1 Immune system	hsa04658	Th1 and Th2 cell differentiation	19	2.18962e-09	2.84651e-07	STAT1;NFATC2;CD3G;CD3E;RBPJ;IL2RG;CD3D;RUNX3;ZAP70;LCK;TBX21;IL2RB;PRKCQ;CD247;JAK2;IL12RB1;JAK3;LAT;IL12RB2	up
Cytomegalovirus primary infection	5. Organismal Systems	5.1 Immune system	hsa04658	Th1 and Th2 cell differentiation	9	0.0213297	0.075839	NFKBIA;JUN;HLA-DMB;MAML2;IFNGR1;IL2RA;NFATC1;FOS;NFKBIE	down
Cytomegalovirus primary infection	5. Organismal Systems	5.1 Immune system	hsa04659	Th17 cell differentiation	17	4.91275e-06	0.000176533	JUN;IL1R1;IFNGR1;NFATC1;AHR;FOS;HIF1A;TGFBR1;NFKBIA;HLA-DMB;RXRA;IL23A;IL2RA;RARA;IL6ST;NFKBIE;IL6R	down
Cytomegalovirus primary infection	5. Organismal Systems	5.1 Immune system	hsa04659	Th17 cell differentiation	18	1.62786e-07	6.04633e-06	TGFB1;STAT1;NFATC2;CD3G;CD3E;IL2RG;CD3D;ZAP70;LCK;TBX21;IL2RB;IL21R;PRKCQ;CD247;JAK2;IL12RB1;JAK3;LAT	up
Cytomegalovirus primary infection	5. Organismal Systems	5.1 Immune system	hsa04620	Toll-like receptor signaling pathway	9	0.0424317	0.131902	CD86;NFKBIA;JUN;PIK3CA;AKT3;MAP3K8;CD14;FOS;TLR4	down
Cytomegalovirus primary infection	5. Organismal Systems	5.10 Environmental adaptation	hsa04713	Circadian entrainment	10	0.0111471	0.045557	PER2;PER1;RPS6KA5;GNG5;GNAQ;GNG7;PRKCA;FOS;CALM1;CALM2	down
Cytomegalovirus primary infection	5. Organismal Systems	5.10 Environmental adaptation	hsa04710	Circadian rhythm	6	0.00217482	0.0136162	PER2;PER1;CRY2;CRY1;FBXL3;SKP1	down
Cytomegalovirus primary infection	5. Organismal Systems	5.10 Environmental adaptation	hsa04714	Thermogenesis	17	0.00983744	0.0691279	COX8A;NDUFA9;CPT1A;ATP5F1C;COX6A1;ADCY7;COX5A;ATP5F1D;ACTG1;RPTOR;ATP5F1A;NDUFAB1;UQCRC1;UQCRC2;SOS1;PRKACB;ATP5MF	up
Cytomegalovirus primary infection	5. Organismal Systems	5.2 Endocrine system	hsa04920	Adipocytokine signaling pathway	7	0.0335468	0.113664	NFKBIA;SOCS3;RXRA;AKT3;IRS2;ADIPOR1;NFKBIE	down
Cytomegalovirus primary infection	5. Organismal Systems	5.2 Endocrine system	hsa04915	Estrogen signaling pathway	14	0.00322896	0.0172211	JUN;PRKCD;HSPA2;FOS;PIK3CA;GNAQ;AKT3;BCL2;RARA;CALM1;CALM2;HSPA1B;HBEGF;HSPA1A	down
Cytomegalovirus primary infection	5. Organismal Systems	5.2 Endocrine system	hsa04912	GnRH signaling pathway	10	0.00838522	0.037153	EGR1;MAP3K3;JUN;MAP3K1;GNAQ;PRKCD;PRKCA;CALM1;CALM2;HBEGF	down
Cytomegalovirus primary infection	5. Organismal Systems	5.2 Endocrine system	hsa04935	Growth hormone synthesis, secretion and action	11	0.017225	0.0636001	SOCS3;SOCS1;MAP3K1;PIK3CA;GNAQ;AKT3;IRS2;PRKCA;FOS;JUNB;CRK	down
Cytomegalovirus primary infection	5. Organismal Systems	5.2 Endocrine system	hsa04910	Insulin signaling pathway	16	0.000401162	0.00444364	RPS6;IRS2;BRAF;HK2;PPP1CB;SOCS3;INPP5A;SOCS1;PIK3CA;AKT3;MKNK2;CALM1;CALM2;CRK;FBP1;RHOQ	down
Cytomegalovirus primary infection	5. Organismal Systems	5.2 Endocrine system	hsa04928	Parathyroid hormone synthesis, secretion and action	13	0.000860748	0.00738885	EGR1;CDKN1A;JUND;VDR;PRKCA;BRAF;FOS;NR4A2;MAFB;RXRA;GNAQ;BCL2;HBEGF	down
Cytomegalovirus primary infection	5. Organismal Systems	5.2 Endocrine system	hsa04919	Thyroid hormone signaling pathway	10	0.0438589	0.132962	CASP9;RXRA;PIK3CA;MYC;ITGB3;AKT3;ATP1B3;PRKCA;SLC16A10;HIF1A	down
Cytomegalovirus primary infection	5. Organismal Systems	5.6 Nervous system	hsa04722	Neurotrophin signaling pathway	19	1.27984e-06	7.3719e-05	MAP3K3;JUN;MAP3K1;PRDM4;RIPK2;SORT1;PRKCD;BRAF;IRAK3;NFKBIA;RPS6KA5;PIK3CA;AKT3;BCL2;CALM1;NFKBIE;CALM2;CRK;SH2B3	down
Cytomegalovirus primary infection	5. Organismal Systems	5.7 Sensory system	hsa04750	Inflammatory mediator regulation of TRP channels	9	0.0306275	0.105009	PPP1CB;PTGER4;PIK3CA;IL1R1;GNAQ;PRKCD;PRKCA;CALM1;CALM2	down
Cytomegalovirus primary infection	5. Organismal Systems	5.8 Development and regeneration	hsa04380	Osteoclast differentiation	22	4.23732e-08	1.22035e-05	JUN;SPI1;JUND;SYK;IL1R1;IFNGR1;ITGB3;NFATC1;FOS;GAB2;TGFBR1;FOSL2;LILRA5;NFKBIA;SOCS3;TYROBP;SOCS1;PIK3CA;AKT3;BTK;FOSB;JUNB	down
Cytomegalovirus primary infection	5. Organismal Systems	5.9 Aging	hsa04211	Longevity regulating pathway	10	0.0155081	0.0589059	SESN3;PIK3CA;AKT3;IRS2;HSPA2;ADIPOR1;SOD2;SIRT1;HSPA1B;HSPA1A	down
Cytomegalovirus primary infection	6. Human Diseases	6.1 Cancer: overview	hsa05230	Central carbon metabolism in cancer	7	0.0358995	0.117489	PIK3CA;MYC;AKT3;SLC16A3;HIF1A;HK2;GLS	down
Cytomegalovirus primary infection	6. Human Diseases	6.1 Cancer: overview	hsa05231	Choline metabolism in cancer	10	0.0119343	0.0470832	DGKE;JUN;SLC44A1;PIK3CA;AKT3;PRKCA;CHPT1;FOS;GPCPD1;HIF1A	down
Cytomegalovirus primary infection	6. Human Diseases	6.1 Cancer: overview	hsa05200	Pathways in cancer	46	1.36814e-05	0.00033879	PTGER4;CDKN1A;SPI1;CSF3R;IL5RA;HIF1A;CSF2RA;RASGRP4;CASP9;RPS6KA5;RXRA;GNG5;MYC;GNG7;AKT3;PIM2;IL6R;IL13RA1;SKP1;JUN;GADD45B;IFNGR1;GADD45A;PRKCA;BRAF;FOS;AXIN2;TGFBR1;GADD45G;VEGFA;NFKBIA;PIK3CA;IL23A;IL2RA;GNAQ;RARA;BCL2;CYCS;ITGA6;IL6ST;CALM1;IL7R;CRK;CALM2;PPARD;NFE2L2	down
Cytomegalovirus primary infection	6. Human Diseases	6.1 Cancer: overview	hsa05235	PD-L1 expression and PD-1 checkpoint pathway in cancer	11	0.00068356	0.00888627	ZAP70;LCK;STAT1;NFATC2;CD3G;PRKCQ;CD247;CD3E;JAK2;CD3D;LAT	up
Cytomegalovirus primary infection	6. Human Diseases	6.1 Cancer: overview	hsa05235	PD-L1 expression and PD-1 checkpoint pathway in cancer	12	0.00057286	0.00589227	NFKBIA;MAP3K3;JUN;PIK3CA;IFNGR1;AKT3;CD28;NFATC1;FOS;NFKBIE;TLR4;HIF1A	down
Cytomegalovirus primary infection	6. Human Diseases	6.1 Cancer: overview	hsa05205	Proteoglycans in cancer	18	0.00481627	0.023707	CDKN1A;ITGB3;RPS6;PLAUR;PRKCA;BRAF;HIF1A;THBS1;VEGFA;PPP1CB;TIAM1;PIK3CA;MYC;AKT3;FLNB;HPSE;TLR4;HBEGF	down
Cytomegalovirus primary infection	6. Human Diseases	6.1 Cancer: overview	hsa05202	Transcriptional misregulation in cancer	19	0.000977196	0.00804093	CD86;CDKN1A;CEBPB;SPI1;GADD45B;GADD45A;PAX5;KLF3;GADD45G;ETV6;PER2;NR4A3;ZEB1;RXRA;MYC;NFKBIZ;RARA;CD14;H3-3B	down
Cytomegalovirus primary infection	6. Human Diseases	6.1 Cancer: overview	hsa05203	Viral carcinogenesis	14	0.0285758	0.168857	ATF6B;HDAC1;ACTN4;RBPJ;CCNA2;CDK6;H4C15;YWHAQ;H4C14;CASP3;H4C11;H4C3;PRKACB;JAK3	up
Cytomegalovirus primary infection	6. Human Diseases	6.10 Endocrine and metabolic disease	hsa04933	AGE-RAGE signaling pathway in diabetic complications	11	0.00492434	0.023707	EGR1;THBD;JUN;PIK3CA;AKT3;PRKCD;BCL2;PRKCA;NFATC1;TGFBR1;VEGFA	down
Cytomegalovirus primary infection	6. Human Diseases	6.10 Endocrine and metabolic disease	hsa04932	Non-alcoholic fatty liver disease	11	0.0408816	0.223286	COX8A;NDUFA9;BCL2L11;TGFB1;CASP3;NDUFAB1;UQCRC1;FASLG;UQCRC2;COX6A1;COX5A	up
Cytomegalovirus primary infection	6. Human Diseases	6.10 Endocrine and metabolic disease	hsa04932	Non-alcoholic fatty liver disease	12	0.0445877	0.133763	ERN1;SOCS3;JUN;RXRA;PIK3CA;AKT3;EIF2AK3;CYCS;IRS2;FOS;ADIPOR1;IL6R	down
Cytomegalovirus primary infection	6. Human Diseases	6.10 Endocrine and metabolic disease	hsa04930	Type II diabetes mellitus	6	0.0157491	0.0589059	SOCS3;SOCS1;PIK3CA;PRKCD;IRS2;HK2	down
Cytomegalovirus primary infection	6. Human Diseases	6.2 Cancer: specific types	hsa05221	Acute myeloid leukemia	10	0.00072377	0.00694819	PER2;SPI1;PIK3CA;MYC;AKT3;RARA;BRAF;PIM2;CD14;PPARD	down
Cytomegalovirus primary infection	6. Human Diseases	6.2 Cancer: specific types	hsa05219	Bladder cancer	7	0.00203078	0.012997	CDKN1A;RPS6KA5;MYC;BRAF;THBS1;VEGFA;HBEGF	down
Cytomegalovirus primary infection	6. Human Diseases	6.2 Cancer: specific types	hsa05220	Chronic myeloid leukemia	12	0.000127024	0.00191863	NFKBIA;CDKN1A;PIK3CA;GADD45B;GADD45A;MYC;AKT3;BRAF;GAB2;CRK;TGFBR1;GADD45G	down
Cytomegalovirus primary infection	6. Human Diseases	6.2 Cancer: specific types	hsa05210	Colorectal cancer	17	2.0268e-07	2.91859e-05	CDKN1A;JUN;GADD45B;GADD45A;BRAF;AXIN2;FOS;AREG;TGFBR1;EREG;GADD45G;CASP9;PIK3CA;MYC;AKT3;BCL2;CYCS	down
Cytomegalovirus primary infection	6. Human Diseases	6.2 Cancer: specific types	hsa05213	Endometrial cancer	10	0.000218478	0.00273572	CASP9;CDKN1A;PIK3CA;GADD45B;GADD45A;MYC;AKT3;BRAF;AXIN2;GADD45G	down
Cytomegalovirus primary infection	6. Human Diseases	6.2 Cancer: specific types	hsa05226	Gastric cancer	12	0.0345502	0.114373	CDKN1A;RXRA;GADD45B;PIK3CA;GADD45A;MYC;AKT3;BCL2;BRAF;AXIN2;TGFBR1;GADD45G	down
Cytomegalovirus primary infection	6. Human Diseases	6.2 Cancer: specific types	hsa05214	Glioma	10	0.00175748	0.0120513	CDKN1A;PIK3CA;GADD45B;GADD45A;AKT3;PRKCA;BRAF;CALM1;CALM2;GADD45G	down
Cytomegalovirus primary infection	6. Human Diseases	6.2 Cancer: specific types	hsa05218	Melanoma	7	0.0409258	0.129523	CDKN1A;PIK3CA;GADD45B;GADD45A;AKT3;BRAF;GADD45G	down
Cytomegalovirus primary infection	6. Human Diseases	6.2 Cancer: specific types	hsa05223	Non-small cell lung cancer	10	0.00128142	0.00971179	CASP9;CDKN1A;RXRA;PIK3CA;GADD45B;GADD45A;AKT3;PRKCA;BRAF;GADD45G	down
Cytomegalovirus primary infection	6. Human Diseases	6.2 Cancer: specific types	hsa05212	Pancreatic cancer	10	0.00194468	0.0127288	CASP9;CDKN1A;PIK3CA;GADD45B;GADD45A;AKT3;BRAF;TGFBR1;GADD45G;VEGFA	down
Cytomegalovirus primary infection	6. Human Diseases	6.2 Cancer: specific types	hsa05211	Renal cell carcinoma	8	0.0113892	0.045557	CDKN1A;JUN;PIK3CA;AKT3;BRAF;CRK;HIF1A;VEGFA	down
Cytomegalovirus primary infection	6. Human Diseases	6.2 Cancer: specific types	hsa05222	Small cell lung cancer	13	0.000213852	0.00273572	CDKN1A;GADD45B;GADD45A;GADD45G;CASP9;NFKBIA;RXRA;PIK3CA;MYC;AKT3;BCL2;CYCS;ITGA6	down
Cytomegalovirus primary infection	6. Human Diseases	6.2 Cancer: specific types	hsa05216	Thyroid cancer	7	0.00108529	0.0086823	CDKN1A;RXRA;GADD45B;GADD45A;MYC;BRAF;GADD45G	down
Cytomegalovirus primary infection	6. Human Diseases	6.3 Infectious disease: viral	hsa05171	Coronavirus disease	25	4.26638e-05	0.000877656	CFD;NRP1;RPLP1;C5AR1;RPL9;RPS16;RPL36;NLRP3;IL6R;JUN;SYK;MX2;RPS6;PRKCA;FOS;NFKBIA;RPS25;RPS27;PIK3CA;RPL24;RPS20;IL6ST;RPL28;TLR4;HBEGF	down
Cytomegalovirus primary infection	6. Human Diseases	6.3 Infectious disease: viral	hsa05169	Epstein-Barr virus infection	18	0.00413042	0.0212421	LYN;JUN;CDKN1A;GADD45B;SYK;GADD45A;GADD45G;NFKBIA;CASP9;FCER2;HLA-DMB;PIK3CA;MYC;AKT3;BTK;BCL2;CYCS;NFKBIE	down
Cytomegalovirus primary infection	6. Human Diseases	6.3 Infectious disease: viral	hsa05169	Epstein-Barr virus infection	23	4.41303e-06	0.000114739	STAT1;HDAC1;TAP2;TAP1;CD3G;RBPJ;CD3E;ITGAL;RUNX3;CD3D;PSMD8;CCNA2;CXCL10;PSMC5;BCL2L11;CDK6;PSMC3;OAS1;OAS2;CASP3;CALR;CD247;JAK3	up
Cytomegalovirus primary infection	6. Human Diseases	6.3 Infectious disease: viral	hsa05161	Hepatitis B	16	0.00242223	0.0142368	JUN;CDKN1A;MAP3K1;PRKCA;BRAF;NFATC1;FOS;TGFBR1;NFKBIA;CASP9;PIK3CA;MYC;AKT3;BCL2;CYCS;TLR4	down
Cytomegalovirus primary infection	6. Human Diseases	6.3 Infectious disease: viral	hsa05161	Hepatitis B	12	0.0253112	0.153045	CCNA2;TGFB1;PCNA;YWHAQ;ATF6B;STAT1;CASP3;NFATC2;FASLG;JAK2;SOS1;JAK3	up
Cytomegalovirus primary infection	6. Human Diseases	6.3 Infectious disease: viral	hsa05160	Hepatitis C	12	0.0483403	0.143526	NFKBIA;CASP9;SOCS3;CDKN1A;RXRA;PIK3CA;MYC;MX2;AKT3;EIF2AK3;CYCS;BRAF	down
Cytomegalovirus primary infection	6. Human Diseases	6.3 Infectious disease: viral	hsa05168	Herpes simplex virus 1 infection	32	0.0247356	0.0868763	ZNF254;ZNF331;ITGB3;ZNF43;PPP1CB;CASP9;SOCS3;NXF1;HLA-DMB;ZNF506;AKT3;ZNF766;ZNF589;ZNF841;ZNF268;ZNF267;ZNF484;SYK;IFNGR1;EIF2AK3;ZNF10;NFKBIA;PIK3CA;ZNF836;ZNF814;BCL2;CYCS;ZNF699;SRSF5;SRSF7;ZNF597;ZNF431	down
Cytomegalovirus primary infection	6. Human Diseases	6.3 Infectious disease: viral	hsa05163	Human cytomegalovirus infection	20	0.00266349	0.0150409	PTGER4;CDKN1A;IL1R1;ITGB3;PRKCA;NFATC1;VEGFA;NFKBIA;CASP9;PIK3CA;GNG5;MYC;GNAQ;GNG7;AKT3;CYCS;CALM1;CALM2;IL6R;CRK	down
Cytomegalovirus primary infection	6. Human Diseases	6.3 Infectious disease: viral	hsa05163	Human cytomegalovirus infection	15	0.0312237	0.180403	ATF6B;TAP2;NFATC2;TAP1;FASLG;ADCY7;CDK6;CASP3;RAC2;EIF4EBP1;CCL2;ARHGEF1;CALR;SOS1;PRKACB	up
Cytomegalovirus primary infection	6. Human Diseases	6.3 Infectious disease: viral	hsa05170	Human immunodeficiency virus 1 infection	18	0.00171573	0.0185871	APOBEC3C;APOBEC3D;APOBEC3F;APOBEC3G;TAP2;NFATC2;TAP1;CD3G;FASLG;CD3E;CD3D;CUL4A;WEE1;CASP3;RAC2;CALR;CD247;AP1M1	up
Cytomegalovirus primary infection	6. Human Diseases	6.3 Infectious disease: viral	hsa05170	Human immunodeficiency virus 1 infection	19	0.00306696	0.0166657	JUN;PRKCA;NFATC1;FOS;NFKBIA;CASP9;PIK3CA;GNG5;GNAQ;GNG7;AKT3;AP1S2;BCL2;CYCS;CALM1;CALM2;TLR4;CRK;SKP1	down
Cytomegalovirus primary infection	6. Human Diseases	6.3 Infectious disease: viral	hsa05166	Human T-cell leukemia virus 1 infection	21	0.000818672	0.00736805	EGR1;NRP1;MAP3K3;JUN;CDKN1A;SPI1;MAP3K1;IL1R1;NFATC1;TNFRSF13C;FOS;TGFBR1;NFKBIA;POLB;ZFP36;HLA-DMB;PIK3CA;MYC;IL2RA;AKT3;LTBR	down
Cytomegalovirus primary infection	6. Human Diseases	6.3 Infectious disease: viral	hsa05166	Human T-cell leukemia virus 1 infection	17	0.00566202	0.0408924	TGFB1;ATF6B;NFATC2;CD3G;CD3E;ITGAL;IL2RG;CD3D;ADCY7;CCNA2;XPO1;LCK;IL2RB;VDAC1;CALR;PRKACB;JAK3	up
Cytomegalovirus primary infection	6. Human Diseases	6.3 Infectious disease: viral	hsa05164	Influenza A	15	0.0101252	0.0435234	IFNGR1;MX2;PRKCA;NFKBIA;CASP9;SOCS3;DNAJB1;NXF1;HLA-DMB;PIK3CA;AKT3;NLRP3;CYCS;NUP98;TLR4	down
Cytomegalovirus primary infection	6. Human Diseases	6.3 Infectious disease: viral	hsa05164	Influenza A	16	0.0011835	0.0133787	STAT1;FASLG;ACTG1;RAB11B;PYCARD;CXCL10;CDK6;XPO1;HNRNPUL1;OAS1;OAS2;CASP3;TNFSF10;CCL2;VDAC1;JAK2	up
Cytomegalovirus primary infection	6. Human Diseases	6.3 Infectious disease: viral	hsa05167	Kaposi sarcoma-associated herpesvirus infection	24	5.51666e-06	0.000176533	LYN;CD86;JUN;CDKN1A;SYK;IFNGR1;NFATC1;FOS;HIF1A;VEGFA;NFKBIA;CASP9;HCK;ZFP36;PIK3CA;GNG5;MYC;GNG7;AKT3;CYCS;CALM1;IL6ST;CALM2;CCR4	down
Cytomegalovirus primary infection	6. Human Diseases	6.3 Infectious disease: viral	hsa05162	Measles	13	0.00314794	0.0272821	STAT1;MSN;CD3G;FASLG;CD3E;IL2RG;CD3D;CDK6;OAS1;OAS2;CASP3;IL2RB;JAK3	up
Cytomegalovirus primary infection	6. Human Diseases	6.3 Infectious disease: viral	hsa05162	Measles	16	0.000472165	0.00503643	JUN;MX2;EIF2AK3;HSPA2;FOS;NFKBIA;CASP9;PIK3CA;IL2RA;AKT3;BCL2;CD28;CYCS;TLR4;HSPA1B;HSPA1A	down
Cytomegalovirus primary infection	6. Human Diseases	6.4 Infectious disease: bacterial	hsa05134	Legionellosis	9	0.000872295	0.00738885	CASP9;CLK1;NFKBIA;CYCS;CD14;HSPA2;TLR4;HSPA1B;HSPA1A	down
Cytomegalovirus primary infection	6. Human Diseases	6.4 Infectious disease: bacterial	hsa05130	Pathogenic Escherichia coli infection	16	0.00465706	0.0345953	ACTR3;WIPF1;ARPC1B;TUBB;F2R;FASLG;ACTG1;PYCARD;SLC9A3R1;TUBA1B;CASP3;TNFSF10;MYH9;ARHGEF1;GAPDH;MYO1F	up
Cytomegalovirus primary infection	6. Human Diseases	6.4 Infectious disease: bacterial	hsa05133	Pertussis	10	0.00194468	0.0127288	JUN;IL23A;IRF8;NLRP3;FOS;CD14;CALM1;TLR4;CALM2;CXCL5	down
Cytomegalovirus primary infection	6. Human Diseases	6.4 Infectious disease: bacterial	hsa05132	Salmonella infection	23	0.000795461	0.00736805	JUN;ANXA2;RIPK2;DCTN4;RHOH;WASL;FOS;TUBA4A;RHOB;NFKBIA;TUBA1A;PIK3CA;MYC;AKT3;TUBB1;BCL2;NLRP3;CYCS;SNX9;FLNB;CD14;TLR4;SKP1	down
Cytomegalovirus primary infection	6. Human Diseases	6.4 Infectious disease: bacterial	hsa05131	Shigellosis	22	0.00155349	0.0111851	JUN;IL1R1;RIPK2;PRKCD;UBE2D1;WIPI1;WASL;HK2;MALT1;NFKBIA;RPS6KA5;PIK3CA;AKT3;BCL2;NLRP3;CYCS;CD14;TLR4;CRK;VCL;SKP1;H3-3B	down
Cytomegalovirus primary infection	6. Human Diseases	6.4 Infectious disease: bacterial	hsa05152	Tuberculosis	20	0.000159448	0.00218672	PLK3;CEBPB;SYK;VDR;IFNGR1;RIPK2;MALT1;CASP9;HLA-DMB;IL23A;CLEC7A;AKT3;BCL2;CYCS;CD14;CLEC4E;CALM1;CALM2;TLR4;ATP6V0A1	down
Cytomegalovirus primary infection	6. Human Diseases	6.4 Infectious disease: bacterial	hsa05135	Yersinia infection	15	0.000304206	0.00494335	ACTR3;WIPF1;ARPC1B;CD8B2;NFATC2;ACTG1;PYCARD;ZAP70;CD8B;CD8A;LCK;RAC2;CCL2;ARHGEF1;LAT	up
Cytomegalovirus primary infection	6. Human Diseases	6.4 Infectious disease: bacterial	hsa05135	Yersinia infection	12	0.0194841	0.0701427	NFKBIA;JUN;PIK3CA;GNAQ;AKT3;NLRP3;NFATC1;WASL;FOS;MEFV;CRK;TLR4	down
Cytomegalovirus primary infection	6. Human Diseases	6.5 Infectious disease: parasitic	hsa05142	Chagas disease	9	0.0382034	0.122251	NFKBIA;JUN;PIK3CA;IFNGR1;GNAQ;AKT3;FOS;TLR4;TGFBR1	down
Cytomegalovirus primary infection	6. Human Diseases	6.5 Infectious disease: parasitic	hsa05142	Chagas disease	8	0.0461856	0.241048	TGFB1;CCL2;CD3G;FASLG;CALR;CD247;CD3E;CD3D	up
Cytomegalovirus primary infection	6. Human Diseases	6.5 Infectious disease: parasitic	hsa05144	Malaria	7	0.00311718	0.0272821	KLRK1;TGFB1;KLRC4-KLRK1;CCL2;HBA2;HBA1;ITGAL	up
Cytomegalovirus primary infection	6. Human Diseases	6.5 Infectious disease: parasitic	hsa05145	Toxoplasmosis	15	0.000133239	0.00191863	IFNGR1;HSPA2;NFKBIA;CASP9;SOCS1;HLA-DMB;CD40LG;ALOX5;AKT3;BCL2;CYCS;ITGA6;TLR4;HSPA1B;HSPA1A	down
Cytomegalovirus primary infection	6. Human Diseases	6.6 Immune disease	hsa05332	Graft-versus-host disease	7	0.00110224	0.0130265	PRF1;GZMB;FASLG;KLRD1;KIR2DL1;KIR3DL2;KIR2DL3	up
Cytomegalovirus primary infection	6. Human Diseases	6.6 Immune disease	hsa05321	Inflammatory bowel disease	8	0.00368469	0.0304481	IL18RAP;TGFB1;STAT1;TBX21;IL21R;IL2RG;IL12RB1;IL12RB2	up
Cytomegalovirus primary infection	6. Human Diseases	6.6 Immune disease	hsa05340	Primary immunodeficiency	12	1.22783e-08	5.4367e-07	ZAP70;CD8B;CD8A;LCK;CD8B2;TAP2;TAP1;CD3E;IL2RG;CD3D;JAK3;ADA	up
Cytomegalovirus primary infection	6. Human Diseases	6.6 Immune disease	hsa05340	Primary immunodeficiency	6	0.00626211	0.0290885	CD79A;CD40LG;BTK;TNFRSF13C;ICOS;IL7R	down
Cytomegalovirus primary infection	6. Human Diseases	6.6 Immune disease	hsa05323	Rheumatoid arthritis	11	0.00280454	0.0155328	CD86;JUN;HLA-DMB;IL23A;CD28;FOS;TLR4;CXCL5;TNFSF13B;ATP6V0A1;VEGFA	down
Cytomegalovirus primary infection	6. Human Diseases	6.6 Immune disease	hsa05322	Systemic lupus erythematosus	14	0.000824282	0.0102054	H2AC8;ACTN4;H2AC18;H2AC13;H3C15;H4C15;H3C13;H4C14;H3C14;H2AC20;H2AC21;H3C12;H4C11;H4C3	up
Cytomegalovirus primary infection	6. Human Diseases	6.7 Neurodegenerative disease	hsa05010	Alzheimer disease	26	0.00284687	0.0264352	COX6A1;COX5A;PSMA7;PSMD8;PSMB6;TUBA1B;ATP5F1A;PSMB2;CASP3;COX8A;PSENEN;NDUFA9;TUBB;ATP5F1C;ATP5F1D;PSMA5;PSMA6;PSMC5;PSMA4;PSMC3;PSMA2;NDUFAB1;UQCRC1;VDAC1;UQCRC2;GAPDH	up
Cytomegalovirus primary infection	6. Human Diseases	6.7 Neurodegenerative disease	hsa05014	Amyotrophic lateral sclerosis	28	0.000533434	0.00729962	COX6A1;COX5A;PSMA7;ACTG1;PSMD8;PSMB6;TUBA1B;ATP5F1A;PSMB2;CASP3;COX8A;NDUFA9;NUP210;TUBB;SIGMAR1;ATP5F1C;ATP5F1D;PSMA5;PSMA6;PSMC5;PSMA4;PSMC3;PSMA2;NDUFAB1;UQCRC1;VDAC1;UQCRC2;PFN1	up
Cytomegalovirus primary infection	6. Human Diseases	6.7 Neurodegenerative disease	hsa05016	Huntington disease	29	1.0589e-05	0.000229429	HDAC1;COX6A1;COX5A;PSMA7;PSMD8;PSMB6;TUBA1B;ATP5F1A;PSMB2;CASP3;AP2S1;POLR2E;COX8A;NDUFA9;TUBB;AP2B1;ATP5F1C;ATP5F1D;PSMA5;PSMA6;PSMC5;PSMA4;PSMC3;PSMA2;NDUFAB1;UQCRC1;VDAC1;UQCRC2;TAF4	up
Cytomegalovirus primary infection	6. Human Diseases	6.7 Neurodegenerative disease	hsa05012	Parkinson disease	31	1.25462e-08	5.4367e-07	UBA7;HTRA2;UBE2L6;TXN;PARK7;COX6A1;COX5A;PSMA7;PSMD8;PSMB6;TUBA1B;ATP5F1A;PSMB2;CASP3;PRKACB;COX8A;NDUFA9;TUBB;ATP5F1C;ATP5F1D;PSMA5;PSMA6;PSMC5;PSMA4;PSMC3;PSMA2;NDUFAB1;UQCRC1;VDAC1;UBA1;UQCRC2	up
Cytomegalovirus primary infection	6. Human Diseases	6.7 Neurodegenerative disease	hsa05022	Pathways of neurodegeneration	32	0.00204561	0.0212744	UBA7;HTRA2;FASLG;UBE2L6;PARK7;COX6A1;COX5A;PSMA7;PSMD8;PSMB6;TUBA1B;ATP5F1A;ATXN1;PSMB2;CASP3;NDUFA9;COX8A;TUBB;SIGMAR1;ATP5F1C;ATP5F1D;PSMA5;PSMA6;PSMC5;PSMA4;PSMC3;PSMA2;NDUFAB1;UQCRC1;VDAC1;UBA1;UQCRC2	up
Cytomegalovirus primary infection	6. Human Diseases	6.7 Neurodegenerative disease	hsa05020	Prion disease	27	9.78922e-06	0.000229429	ATF6B;COX6A1;COX5A;PSMA7;PSMD8;PSMB6;TUBA1B;ATP5F1A;PSMB2;CASP3;RAC2;PRKACB;COX8A;NDUFA9;TUBB;ATP5F1C;ATP5F1D;PSMA5;PSMA6;PSMC5;PSMA4;PSMC3;PSMA2;NDUFAB1;UQCRC1;VDAC1;UQCRC2	up
Cytomegalovirus primary infection	6. Human Diseases	6.7 Neurodegenerative disease	hsa05017	Spinocerebellar ataxia	13	0.00401861	0.0307306	RBPJ;PSMA7;PSMD8;PSMA5;PSMB6;PSMA6;PSMC5;ATXN1;PSMA4;PSMB2;PSMC3;PSMA2;VDAC1	up
Cytomegalovirus primary infection	6. Human Diseases	6.8 Substance dependence	hsa05034	Alcoholism	18	0.000374307	0.0057247	H2AC8;ATF6B;HDAC1;H2AC18;PPP1CA;H2AC13;H3C15;H4C15;H3C13;H4C14;H3C14;H2AC20;H2AC21;H3C12;H4C11;SOS1;H4C3;PRKACB	up
Cytomegalovirus primary infection	6. Human Diseases	6.8 Substance dependence	hsa05031	Amphetamine addiction	8	0.0113892	0.045557	PPP1CB;JUN;FOSB;PRKCA;FOS;CALM1;SIRT1;CALM2	down
Cytomegalovirus primary infection	6. Human Diseases	6.9 Cardiovascular disease	hsa05415	Diabetic cardiomyopathy	17	0.00262738	0.0253007	COX8A;NDUFA9;TGFB1;PARP1;ATP5F1C;COX6A1;COX5A;ATP5F1D;PPP1CA;ATP5F1A;NDUFAB1;UQCRC1;RAC2;VDAC1;UQCRC2;CTSD;GAPDH	up
Cytomegalovirus primary infection	6. Human Diseases	6.9 Cardiovascular disease	hsa05418	Fluid shear stress and atherosclerosis	14	0.00368387	0.0192901	JUN;IL1R1;DUSP1;ITGB3;FOS;KLF2;VEGFA;THBD;PIK3CA;AKT3;BCL2;CALM1;CALM2;NFE2L2	down
Cytomegalovirus primary infection	6. Human Diseases	6.9 Cardiovascular disease	hsa05417	Lipid and atherosclerosis	27	1.20292e-06	7.3719e-05	CASP9;RXRA;AKT3;OLR1;NLRP3;CD14;ABCA1;LYN;JUN;EIF2AK3;PRKCA;NFATC1;FOS;HSPA2;SOD2;ERN1;NFKBIA;CD40LG;PIK3CA;BCL2;CYCS;CALM1;CALM2;TLR4;HSPA1B;HSPA1A;NFE2L2	down
Cytomegalovirus primary infection	6. Human Diseases	6.9 Cardiovascular disease	hsa05416	Viral myocarditis	8	0.00493896	0.023707	CD86;CASP9;HLA-DMB;CD40LG;CD28;ABL2;CYCS;CD55	down
Cytomegalovirus seropositive healthy donors	5. Organismal Systems	5.1 Immune system	hsa04650	Natural killer cell mediated cytotoxicity	3	1.50141e-05	0.000225211	FASLG;KIR2DL1;KIR2DL3	up
Cytomegalovirus seropositive healthy donors	6. Human Diseases	6.6 Immune disease	hsa05332	Graft-versus-host disease	3	4.78668e-07	1.436e-05	FASLG;KIR2DL1;KIR2DL3	up
Dengue fever	1. Metabolism	1.7 Glycan biosynthesis and metabolism	hsa00512	Mucin type O-glycan biosynthesis	3	0.0312108	0.581001	C1GALT1C1;GCNT1;B4GALT5	up
Dengue fever	2. Genetic Information Processing	2.3 Folding, sorting and degradation	hsa03050	Proteasome	7	2.51436e-05	0.00304238	PSMB5;PSMA4;PSMB2;PSMD13;PSME2;PSMA7;PSMB9	up
Dengue fever	2. Genetic Information Processing	2.3 Folding, sorting and degradation	hsa04141	Protein processing in endoplasmic reticulum	10	0.00173907	0.0841708	LMAN2;EDEM2;HSPA6;DERL1;EIF2AK2;HYOU1;MAN1A1;BAK1;SEC24C;PDIA4	up
Dengue fever	3. Environmental Information Processing	3.2 Signal transduction	hsa04068	FoxO signaling pathway	6	0.0343373	0.440326	PIK3CA;TPTEP2-CSNK1E;S1PR1;IRS2;FOXO1;IGF1R	down
Dengue fever	3. Environmental Information Processing	3.2 Signal transduction	hsa04064	NF-kappa B signaling pathway	7	0.0031135	0.0969632	CXCL8;IL1B;CXCL1;TNFRSF13C;LTB;CXCL3;CXCL2	down
Dengue fever	3. Environmental Information Processing	3.2 Signal transduction	hsa04071	Sphingolipid signaling pathway	6	0.022821	0.331665	PIK3CA;GNA12;S1PR1;FCER1A;PLCB1;PRKCZ	down
Dengue fever	3. Environmental Information Processing	3.2 Signal transduction	hsa04668	TNF signaling pathway	7	0.00468978	0.127796	PIK3CA;IL1B;BCL3;CXCL1;CXCL3;CXCL2;MMP9	down
Dengue fever	3. Environmental Information Processing	3.3 Signaling molecules and interaction	hsa04060	Cytokine-cytokine receptor interaction	14	0.00120354	0.0655931	CXCL8;CXCR5;CXCL1;TNFRSF13C;CXCL3;CXCL2;ACVR2A;ACVR1C;IL1B;XCL2;XCL1;CCR7;TNFRSF25;LTB	down
Dengue fever	3. Environmental Information Processing	3.3 Signaling molecules and interaction	hsa04061	Viral protein interaction with cytokine and cytokine receptor	5	0.0432221	0.697317	CXCL10;CXCL11;CCL8;TNFSF10;CCR5	up
Dengue fever	3. Environmental Information Processing	3.3 Signaling molecules and interaction	hsa04061	Viral protein interaction with cytokine and cytokine receptor	8	0.000520116	0.0647625	CXCL8;XCL2;CXCR5;XCL1;CXCL1;CCR7;CXCL3;CXCL2	down
Dengue fever	4. Cellular Processes	4.2 Cell growth and death	hsa04210	Apoptosis	7	0.0196974	0.397231	CASP7;CASP10;PRF1;TNFSF10;BAK1;BCL2L1;LMNB1	up
Dengue fever	4. Cellular Processes	4.2 Cell growth and death	hsa04217	Necroptosis	8	0.0116983	0.314556	H2AC11;RNF31;MLKL;TNFSF10;EIF2AK2;JAK2;IRF9;CHMP5	up
Dengue fever	4. Cellular Processes	4.3 Cellular community - eukaryotes	hsa04550	Signaling pathways regulating pluripotency of stem cells	7	0.0167743	0.2612	ZFHX3;ACVR1C;PIK3CA;KAT6A;TCF7;ACVR2A;IGF1R	down
Dengue fever	5. Organismal Systems	5.1 Immune system	hsa04062	Chemokine signaling pathway	11	0.000891227	0.0647625	CXCL8;PIK3CA;XCL2;CXCR5;XCL1;CXCL1;CCR7;CXCL3;PLCB1;PRKCZ;CXCL2	down
Dengue fever	5. Organismal Systems	5.1 Immune system	hsa04640	Hematopoietic cell lineage	6	0.00996459	0.189683	CR1;CD5;IL1B;HLA-DQA2;CD22;CD44	down
Dengue fever	5. Organismal Systems	5.1 Immune system	hsa04657	IL-17 signaling pathway	6	0.00781102	0.1892	CXCL8;IL1B;CXCL1;CXCL3;CXCL2;MMP9	down
Dengue fever	5. Organismal Systems	5.1 Immune system	hsa04621	NOD-like receptor signaling pathway	9	0.00831073	0.287314	RNF31;GBP5;OAS1;IFI16;OAS2;PRKCD;GBP1;IRF9;BCL2L1	up
Dengue fever	5. Organismal Systems	5.1 Immune system	hsa04622	RIG-I-like receptor signaling pathway	5	0.0109848	0.314556	IFIH1;CXCL10;CASP10;TRIM25;ISG15	up
Dengue fever	6. Human Diseases	6.1 Cancer: overview	hsa05202	Transcriptional misregulation in cancer	8	0.0261066	0.355702	CXCL8;ZEB1;CCNT1;PBX3;REL;MMP9;FOXO1;IGF1R	down
Dengue fever	6. Human Diseases	6.1 Cancer: overview	hsa05203	Viral carcinogenesis	9	0.0166259	0.365769	GTF2H2C;MDM2;EIF2AK2;GTF2H2;BAK1;ATP6V0D1;CCR5;IRF9;YWHAH	up
Dengue fever	6. Human Diseases	6.10 Endocrine and metabolic disease	hsa04933	AGE-RAGE signaling pathway in diabetic complications	6	0.0104413	0.189683	CXCL8;PIK3CA;IL1B;PLCB1;PRKCZ;FOXO1	down
Dengue fever	6. Human Diseases	6.2 Cancer: specific types	hsa05215	Prostate cancer	6	0.00905803	0.189683	ZEB1;PIK3CA;TCF7;MMP9;FOXO1;IGF1R	down
Dengue fever	6. Human Diseases	6.3 Infectious disease: viral	hsa05171	Coronavirus disease	11	0.0052947	0.213553	IFIH1;CXCL10;FCGR2A;OAS1;OAS2;MX2;MX1;EIF2AK2;ISG15;ADAR;IRF9	up
Dengue fever	6. Human Diseases	6.3 Infectious disease: viral	hsa05169	Epstein-Barr virus infection	9	0.016151	0.365769	CXCL10;OAS1;PSMD13;OAS2;MDM2;EIF2AK2;ISG15;BAK1;IRF9	up
Dengue fever	6. Human Diseases	6.3 Infectious disease: viral	hsa05160	Hepatitis C	12	5.15666e-05	0.0041597	CXCL10;RSAD2;OAS1;OAS2;MX2;MX1;EIF2AK2;BAK1;IFIT1;LDLR;IRF9;YWHAH	up
Dengue fever	6. Human Diseases	6.3 Infectious disease: viral	hsa05164	Influenza A	15	1.18345e-06	0.000286395	RSAD2;MX2;MX1;EIF2AK2;ADAR;PML;IFIH1;CXCL10;OAS1;OAS2;TNFSF10;TRIM25;BAK1;JAK2;IRF9	up
Dengue fever	6. Human Diseases	6.3 Infectious disease: viral	hsa05162	Measles	11	7.7038e-05	0.0046608	IFIH1;OAS1;OAS2;MX2;HSPA6;MX1;EIF2AK2;ADAR;BAK1;IRF9;BCL2L1	up
Dengue fever	6. Human Diseases	6.4 Infectious disease: bacterial	hsa05120	Epithelial cell signaling in Helicobacter pylori infection	4	0.0400545	0.485105	CXCL8;CXCL1;CXCL3;CXCL2	down
Dengue fever	6. Human Diseases	6.4 Infectious disease: bacterial	hsa05134	Legionellosis	6	0.000612926	0.0647625	CXCL8;CR1;IL1B;CXCL1;CXCL3;CXCL2	down
Dengue fever	6. Human Diseases	6.5 Infectious disease: parasitic	hsa05146	Amoebiasis	7	0.00279203	0.0969632	CXCL8;PIK3CA;IL1B;CXCL1;CXCL3;PLCB1;CXCL2	down
Dengue fever	6. Human Diseases	6.5 Infectious disease: parasitic	hsa05144	Malaria	4	0.0133517	0.223898	CXCL8;CR1;KLRB1;IL1B	down
Dengue fever	6. Human Diseases	6.6 Immune disease	hsa05323	Rheumatoid arthritis	7	0.00164775	0.0718418	CXCL8;IL1B;CXCL1;LTB;CXCL3;CXCL2;HLA-DQA2	down
Dengue fever	6. Human Diseases	6.7 Neurodegenerative disease	hsa05014	Amyotrophic lateral sclerosis	12	0.0486963	0.701944	NUP93;SETX;PSMA4;PSMB5;PSMB2;PSMD13;ALYREF;DERL1;TARDBP;RAB8A;PSMA7;BCL2L1	up
Dengue fever	6. Human Diseases	6.9 Cardiovascular disease	hsa05417	Lipid and atherosclerosis	8	0.0460024	0.527816	CXCL8;PIK3CA;IL1B;CXCL1;PLCB1;CXCL3;CXCL2;MMP9	down
Dengue hemorrhagic fever	1. Metabolism	1.1 Carbohydrate metabolism	hsa00020	Citrate cycle (TCA cycle)	4	0.0406826	0.347771	FH;SUCLA2;DLAT;IDH3A	up
Dengue hemorrhagic fever	1. Metabolism	1.3 Lipid metabolism	hsa00590	Arachidonic acid metabolism	5	0.0376798	0.452457	PLA2G4B;JMJD7-PLA2G4B;PRXL2B;AKR1C3;CBR3	down
Dengue hemorrhagic fever	1. Metabolism	1.7 Glycan biosynthesis and metabolism	hsa00510	N-Glycan biosynthesis	11	8.41334e-06	0.000557384	ALG8;FUT8;ALG6;RPN2;ALG5;RPN1;ALG14;ALG2;STT3A;MAN1A1;DDOST	up
Dengue hemorrhagic fever	1. Metabolism	1.7 Glycan biosynthesis and metabolism	hsa00513	Various types of N-glycan biosynthesis	8	0.000242646	0.00803764	FUT8;RPN2;RPN1;ALG14;ALG2;STT3A;MAN1A1;DDOST	up
Dengue hemorrhagic fever	1. Metabolism	1.8 Metabolism of cofactors and vitamins	hsa00670	One carbon pool by folate	5	0.00143292	0.0232796	ATIC;MTHFD1L;MTHFD2;TYMS;ALDH1L2	up
Dengue hemorrhagic fever	2. Genetic Information Processing	2.1 Transcription	hsa03022	Basal transcription factors	5	0.0460921	0.3817	GTF2A1;GTF2H2C;GTF2H2;TAF5;GTF2E1	up
Dengue hemorrhagic fever	2. Genetic Information Processing	2.2 Translation	hsa00970	Aminoacyl-tRNA biosynthesis	7	0.0251432	0.251363	GARS1;AARS1;EPRS1;NARS2;QRSL1;TARS1;WARS2	up
Dengue hemorrhagic fever	2. Genetic Information Processing	2.2 Translation	hsa03015	mRNA surveillance pathway	10	0.0107651	0.135845	GLE1;PNN;HBS1L;NUDT21;NCBP1;ALYREF;MAGOHB;SMG7;TARDBP;WDR33	up
Dengue hemorrhagic fever	2. Genetic Information Processing	2.3 Folding, sorting and degradation	hsa03050	Proteasome	10	2.41668e-05	0.00128084	PSMA5;PSMA3;PSMB5;PSMA4;PSMC6;PSMD14;PSMB2;PSMA2;PSMC2;PSMD1	up
Dengue hemorrhagic fever	2. Genetic Information Processing	2.3 Folding, sorting and degradation	hsa03060	Protein export	7	4.02477e-05	0.00177761	SPCS2;SPCS1;HSPA5;SEC61G;SRP54;SRPRB;SEC11C	up
Dengue hemorrhagic fever	2. Genetic Information Processing	2.3 Folding, sorting and degradation	hsa04141	Protein processing in endoplasmic reticulum	35	1.67656e-14	4.44287e-12	RPN2;SAR1B;DERL3;RPN1;SEL1L;DERL1;RRBP1;HSP90B1;UBE2J1;ERLEC1;SEC61G;LMAN2;MAN1A1;UBXN4;TXNDC5;EDEM3;SEC13;SEC24A;HSPA5;AMFR;EDEM2;SSR3;EIF2AK2;PDIA6;EIF2S1;DDOST;PDIA4;SELENOS;DNAJB11;STT3A;PLAA;PREB;HYOU1;SEC24D;MBTPS2	up
Dengue hemorrhagic fever	2. Genetic Information Processing	2.4 Replication and repair	hsa03030	DNA replication	10	2.24392e-06	0.000198213	POLD3;RFC5;RFC3;POLA2;RNASEH2A;RFC4;PRIM1;MCM3;MCM4;DNA2	up
Dengue hemorrhagic fever	2. Genetic Information Processing	2.4 Replication and repair	hsa03460	Fanconi anemia pathway	6	0.0301902	0.285729	BLM;BRIP1;RMI1;FANCL;ERCC4;UBE2T	up
Dengue hemorrhagic fever	2. Genetic Information Processing	2.4 Replication and repair	hsa03430	Mismatch repair	6	0.000371229	0.0109306	RFC5;MSH6;POLD3;RFC3;RFC4;MSH2	up
Dengue hemorrhagic fever	2. Genetic Information Processing	2.4 Replication and repair	hsa03420	Nucleotide excision repair	7	0.00413676	0.0609023	POLD3;RFC5;RFC3;GTF2H2C;RFC4;ERCC4;GTF2H2	up
Dengue hemorrhagic fever	3. Environmental Information Processing	3.2 Signal transduction	hsa04010	MAPK signaling pathway	16	0.0183581	0.256953	DUSP2;GADD45B;PLA2G4B;CACNA2D3;ARRB1;CACNA2D4;GADD45G;IGF1R;RPS6KA3;FGF9;DDIT3;PDGFD;JMJD7-PLA2G4B;MKNK2;MAP3K20;MAP3K12	down
Dengue hemorrhagic fever	3. Environmental Information Processing	3.2 Signal transduction	hsa04064	NF-kappa B signaling pathway	7	0.0393441	0.452457	ZAP70;GADD45B;TRAF5;TRAF1;LTB;CARD11;GADD45G	down
Dengue hemorrhagic fever	4. Cellular Processes	4.2 Cell growth and death	hsa04110	Cell cycle	27	3.61907e-12	4.79527e-10	PRKDC;BUB1B;TTK;CDC20;CCNB1;CCND2;CDC23;ORC1;CHEK1;E2F2;E2F5;BUB1;YWHAH;CDC7;CDC6;CDC25C;SMC1A;CDC25A;CCNA2;RBL1;TFDP1;CDK2;CDK1;MDM2;MCM3;MCM4;MAD2L1	up
Dengue hemorrhagic fever	4. Cellular Processes	4.2 Cell growth and death	hsa04218	Cellular senescence	16	0.00139777	0.0232796	FOXM1;CDC25A;CCNA2;CCNB1;PPP3R1;CCND2;RBL1;CHEK1;CDK2;CDK1;MDM2;E2F2;VDAC1;E2F5;SLC25A4;LIN52	up
Dengue hemorrhagic fever	4. Cellular Processes	4.2 Cell growth and death	hsa04217	Necroptosis	13	0.0229522	0.243293	ZBP1;RNF31;H2AC8;H2AC6;PARP1;EIF2AK2;CFLAR;H2AC11;AIFM1;VDAC1;SLC25A4;IRF9;CHMP5	up
Dengue hemorrhagic fever	4. Cellular Processes	4.2 Cell growth and death	hsa04114	Oocyte meiosis	16	0.000167989	0.00635959	IGF1;CDC25C;FBXO43;SMC1A;AURKA;CDC20;CCNB1;PPP3R1;CDC23;CDK2;CDK1;FBXO5;BUB1;CPEB4;YWHAH;MAD2L1	up
Dengue hemorrhagic fever	4. Cellular Processes	4.2 Cell growth and death	hsa04115	p53 signaling pathway	8	0.0143885	0.165781	CCNB1;CCND2;CASP3;CHEK1;CDK2;CDK1;MDM2;IGF1	up
Dengue hemorrhagic fever	5. Organismal Systems	5.1 Immune system	hsa04612	Antigen processing and presentation	9	0.000588827	0.0225717	CD74;HLA-DMA;HLA-DMB;KLRC3;HLA-DPB1;HLA-DRA;HLA-DQA2;CTSS;HLA-DQA1	down
Dengue hemorrhagic fever	5. Organismal Systems	5.1 Immune system	hsa04640	Hematopoietic cell lineage	13	9.38732e-06	0.00185573	CR1;IL1R2;CD1C;HLA-DMA;HLA-DMB;CD5;CD7;HLA-DPB1;HLA-DRA;HLA-DQA2;HLA-DQA1;CD33;CD44	down
Dengue hemorrhagic fever	5. Organismal Systems	5.1 Immune system	hsa04672	Intestinal immune network for IgA production	6	0.00319309	0.0667646	HLA-DMA;HLA-DMB;HLA-DPB1;HLA-DRA;HLA-DQA2;HLA-DQA1	down
Dengue hemorrhagic fever	5. Organismal Systems	5.1 Immune system	hsa04613	Neutrophil extracellular trap formation	14	0.0390759	0.345171	H4C8;H2AC8;H2BC8;H2AC6;ITGB3;ITGA2B;GP1BA;H2AC11;SELP;H2BC21;HAT1;H3C10;VDAC1;SLC25A4	up
Dengue hemorrhagic fever	5. Organismal Systems	5.1 Immune system	hsa04658	Th1 and Th2 cell differentiation	12	2.20739e-05	0.00185573	ZAP70;HLA-DMA;MAF;HLA-DMB;HLA-DPB1;HLA-DRA;GATA3;IL2RG;IL12RB1;RUNX3;HLA-DQA2;HLA-DQA1	down
Dengue hemorrhagic fever	5. Organismal Systems	5.1 Immune system	hsa04659	Th17 cell differentiation	11	0.000413972	0.0190427	ZAP70;HLA-DMA;HLA-DMB;HLA-DPB1;HLA-DRA;GATA3;IL2RG;IL12RB1;HLA-DQA2;HLA-DQA1;IL27RA	down
Dengue hemorrhagic fever	5. Organismal Systems	5.2 Endocrine system	hsa04913	Ovarian steroidogenesis	5	0.0189921	0.256953	PLA2G4B;JMJD7-PLA2G4B;AKR1C3;CYP1B1;IGF1R	down
Dengue hemorrhagic fever	5. Organismal Systems	5.2 Endocrine system	hsa04914	Progesterone-mediated oocyte maturation	12	0.00142072	0.0232796	CCNA2;CCNB1;CDC23;CDK2;CDK1;IGF1;CDC25C;BUB1;CDC25A;CPEB4;AURKA;MAD2L1	up
Dengue hemorrhagic fever	6. Human Diseases	6.1 Cancer: overview	hsa05202	Transcriptional misregulation in cancer	14	0.00228378	0.052527	GADD45B;IGFBP3;IL1R2;ZBTB16;PBX3;TRAF1;FOXO1;SUPT3H;IGF1R;GADD45G;PER2;MAF;BCL6;DDIT3	down
Dengue hemorrhagic fever	6. Human Diseases	6.1 Cancer: overview	hsa05203	Viral carcinogenesis	20	0.000632843	0.0139753	H4C8;GTF2A1;GTF2H2C;H2BC8;EIF2AK2;GTF2H2;GTF2E1;CDC20;CCNA2;CCND2;RBL1;CASP3;H2BC21;CHEK1;CDK2;CDK1;MDM2;CCR5;IRF9;YWHAH	up
Dengue hemorrhagic fever	6. Human Diseases	6.10 Endocrine and metabolic disease	hsa04940	Type I diabetes mellitus	6	0.00180259	0.0460663	HLA-DMA;HLA-DMB;HLA-DPB1;HLA-DRA;HLA-DQA2;HLA-DQA1	down
Dengue hemorrhagic fever	6. Human Diseases	6.3 Infectious disease: viral	hsa05169	Epstein-Barr virus infection	19	0.00148248	0.0232796	PSMD14;CHUK;EIF2AK2;ISG15;CCNA2;CXCL10;TBK1;PSMC6;CCND2;OAS1;OAS2;CASP3;PSMC2;CDK2;MDM2;BLNK;PSMD1;E2F2;IRF9	up
Dengue hemorrhagic fever	6. Human Diseases	6.3 Infectious disease: viral	hsa05169	Epstein-Barr virus infection	11	0.0451748	0.494772	HLA-DMA;HLA-DMB;GADD45B;TRAF5;HLA-DPB1;HLA-DRA;RUNX3;HLA-DQA2;HLA-DQA1;CD44;GADD45G	down
Dengue hemorrhagic fever	6. Human Diseases	6.3 Infectious disease: viral	hsa05160	Hepatitis C	17	0.000543764	0.0132403	RSAD2;CHUK;MX1;EIF2AK2;CFLAR;IFIT1;EIF2S1;CXCL10;TBK1;OAS1;OAS2;CASP3;CDK2;E2F2;LDLR;IRF9;YWHAH	up
Dengue hemorrhagic fever	6. Human Diseases	6.3 Infectious disease: viral	hsa05164	Influenza A	15	0.00883854	0.123274	RSAD2;CHUK;MX1;EIF2AK2;EIF2S1;PML;CXCL10;TBK1;OAS1;OAS2;CASP3;TRIM25;VDAC1;SLC25A4;IRF9	up
Dengue hemorrhagic fever	6. Human Diseases	6.3 Infectious disease: viral	hsa05162	Measles	12	0.0193346	0.213487	CCND2;TBK1;CHUK;OAS1;OAS2;CSNK2A3;CASP3;CDK2;MX1;EIF2AK2;EIF2S1;IRF9	up
Dengue hemorrhagic fever	6. Human Diseases	6.4 Infectious disease: bacterial	hsa05152	Tuberculosis	10	0.048787	0.510046	CD74;HLA-DMA;CR1;HLA-DMB;ITGAX;HLA-DPB1;HLA-DRA;HLA-DQA2;HLA-DQA1;CTSS	down
Dengue hemorrhagic fever	6. Human Diseases	6.5 Infectious disease: parasitic	hsa05140	Leishmaniasis	7	0.00888385	0.145949	HLA-DMA;CR1;HLA-DMB;HLA-DPB1;HLA-DRA;HLA-DQA2;HLA-DQA1	down
Dengue hemorrhagic fever	6. Human Diseases	6.6 Immune disease	hsa05330	Allograft rejection	6	0.000927943	0.0304896	HLA-DMA;HLA-DMB;HLA-DPB1;HLA-DRA;HLA-DQA2;HLA-DQA1	down
Dengue hemorrhagic fever	6. Human Diseases	6.6 Immune disease	hsa05310	Asthma	7	3.22736e-05	0.00185573	HLA-DMA;HLA-DMB;HLA-DPB1;FCER1A;HLA-DRA;HLA-DQA2;HLA-DQA1	down
Dengue hemorrhagic fever	6. Human Diseases	6.6 Immune disease	hsa05320	Autoimmune thyroid disease	6	0.00525911	0.1008	HLA-DMA;HLA-DMB;HLA-DPB1;HLA-DRA;HLA-DQA2;HLA-DQA1	down
Dengue hemorrhagic fever	6. Human Diseases	6.6 Immune disease	hsa05332	Graft-versus-host disease	6	0.00159131	0.0457501	HLA-DMA;HLA-DMB;HLA-DPB1;HLA-DRA;HLA-DQA2;HLA-DQA1	down
Dengue hemorrhagic fever	6. Human Diseases	6.6 Immune disease	hsa05321	Inflammatory bowel disease	10	2.48525e-05	0.00185573	HLA-DMA;MAF;HLA-DMB;HLA-DPB1;HLA-DRA;GATA3;IL2RG;IL12RB1;HLA-DQA2;HLA-DQA1	down
Dengue hemorrhagic fever	6. Human Diseases	6.6 Immune disease	hsa05323	Rheumatoid arthritis	8	0.00737832	0.130539	HLA-DMA;HLA-DMB;CCL5;HLA-DPB1;HLA-DRA;LTB;HLA-DQA2;HLA-DQA1	down
Dengue hemorrhagic fever	6. Human Diseases	6.7 Neurodegenerative disease	hsa05014	Amyotrophic lateral sclerosis	29	0.00149341	0.0232796	NUP205;PSMD14;DERL1;GLE1;PPP3R1;TBK1;PSMB5;PSMB2;NUP85;CASP3;PSMD1;NDUFV2;RAB8A;NDC1;SEC13;HSPA5;NCBP1;ALYREF;WIPI1;EIF2S1;PSMA5;PSMA3;PSMA4;PSMC6;PSMA2;PSMC2;VDAC1;TARDBP;NUP37	up
Dengue hemorrhagic fever	6. Human Diseases	6.7 Neurodegenerative disease	hsa05012	Parkinson disease	19	0.0138801	0.165781	PSMD14;HSPA5;UBE2L6;TXN;EIF2S1;UBE2J1;PSMA5;PSMA3;PSMA4;PSMB5;PSMC6;PSMB2;PSMA2;CASP3;PSMC2;PSMD1;VDAC1;NDUFV2;SLC25A4	up
Dengue hemorrhagic fever	6. Human Diseases	6.7 Neurodegenerative disease	hsa05020	Prion disease	19	0.0323607	0.29571	PSMD14;HSPA5;CSNK2A3;CAV1;EIF2S1;PSMA5;PPP3R1;PSMA3;PSMA4;PSMB5;PSMC6;PSMB2;PSMA2;CASP3;PSMC2;PSMD1;VDAC1;NDUFV2;SLC25A4	up
Dengue hemorrhagic fever	6. Human Diseases	6.7 Neurodegenerative disease	hsa05017	Spinocerebellar ataxia	13	0.0102503	0.135817	PSMD14;WIPI1;PSMA5;PSMA3;PSMA4;PSMB5;PSMC6;PSMB2;PSMA2;PSMC2;PSMD1;VDAC1;SLC25A4	up
Dengue hemorrhagic fever	6. Human Diseases	6.9 Cardiovascular disease	hsa05416	Viral myocarditis	6	0.00960224	0.147234	HLA-DMA;HLA-DMB;HLA-DPB1;HLA-DRA;HLA-DQA2;HLA-DQA1	down
Dengue hemorrhagic fever	NA	NA	NA	RNA transport	19	0.000549598	0.0132403	NDC1;NUP205;EIF2B3;SEC13;NCBP1;GEMIN2;ALYREF;TRNT1;MAGOHB;EIF2S1;GLE1;PNN;NUP85;EIF3J;GEMIN5;TARDBP;EIF4E;RAN;NUP37	up
Ebstein-Barr acute infection	1. Metabolism	1.1 Carbohydrate metabolism	hsa00010	Glycolysis / Gluconeogenesis	15	0.00956588	0.087781	PDHA2;TPI1;PKLR;PGAM1;ENO1;BPGM;MINPP1;LDHA;G6PC2;PGK2;GAPDH;PFKM;PFKP;PCK2;LDHAL6B	up
Ebstein-Barr acute infection	1. Metabolism	1.1 Carbohydrate metabolism	hsa00562	Inositol phosphate metabolism	19	0.00067374	0.00808488	MTMR3;MTMR14;INPPL1;PTEN;PIK3CD;PIK3C2B;MTM1;ITPKB;FIG4;SYNJ1;IMPA2;INPP5D;INPP5E;PI4KA;PIP4K2A;PIP4K2B;PLCH2;PLCB2;PLCD1	down
Ebstein-Barr acute infection	1. Metabolism	1.1 Carbohydrate metabolism	hsa00030	Pentose phosphate pathway	8	0.0192296	0.162153	PRPS2;G6PD;RPEL1;RPE;PRPS1L1;PFKM;PFKP;DERA	up
Ebstein-Barr acute infection	1. Metabolism	1.1 Carbohydrate metabolism	hsa00620	Pyruvate metabolism	10	0.0428513	0.278534	LDHA;PDHA2;PKLR;LDHD;ME3;ME2;ACAT2;ACAT1;PCK2;LDHAL6B	up
Ebstein-Barr acute infection	1. Metabolism	1.10 Biosynthesis of other secondary metabolites	hsa00524	Neomycin, kanamycin and gentamicin biosynthesis	3	0.013859	0.0720668	HK3;HKDC1;HK1	down
Ebstein-Barr acute infection	1. Metabolism	1.2 Energy metabolism	hsa00190	Oxidative phosphorylation	33	1.98638e-05	0.000563411	NDUFA13;NDUFB7;NDUFA11;NDUFB10;UQCRB;NDUFB6;COX15;NDUFB11;NDUFB4;NDUFA10;NDUFB3;COX7A2;COX6A1;COX5B;COX5A;ATP5F1A;ATP5F1B;UQCRFS1;CYC1;ATP6V1D;NDUFV1;COX10;COX8A;NDUFA9;NDUFA8;NDUFA7;NDUFA5;NDUFA2;NDUFS7;NDUFS6;NDUFS4;NDUFS2;UQCRC2	up
Ebstein-Barr acute infection	1. Metabolism	1.3 Lipid metabolism	hsa00062	Fatty acid elongation	7	0.032219	0.231748	HADHA;ACAA2;ACOT7;MECR;ACOT1;ELOVL6;HACD3	up
Ebstein-Barr acute infection	1. Metabolism	1.3 Lipid metabolism	hsa00100	Steroid biosynthesis	6	0.0233015	0.186412	SQLE;EBP;DHCR24;MSMO1;LSS;LBR	up
Ebstein-Barr acute infection	1. Metabolism	1.7 Glycan biosynthesis and metabolism	hsa00511	Other glycan degradation	7	0.00317883	0.0260999	MANBA;MAN2B2;FUCA1;HEXB;NEU1;HEXD;ENGASE	down
Ebstein-Barr acute infection	1. Metabolism	1.8 Metabolism of cofactors and vitamins	hsa00790	Folate biosynthesis	9	0.00197964	0.0268542	TPH2;CBR1;DHFR2;MOCS2;TH;PAH;GGH;GPHN;PTS	up
Ebstein-Barr acute infection	1. Metabolism	1.8 Metabolism of cofactors and vitamins	hsa00670	One carbon pool by folate	6	0.0233015	0.186412	DHFR2;ATIC;MTHFD1;MTHFD1L;MTHFD2;SHMT1	up
Ebstein-Barr acute infection	1. Metabolism	1.9 Metabolism of terpenoids and polyketides	hsa00900	Terpenoid backbone biosynthesis	6	0.0366257	0.248418	NUS1;ICMT;MVK;IDI2;ACAT2;ACAT1	up
Ebstein-Barr acute infection	2. Genetic Information Processing	2.1 Transcription	hsa03022	Basal transcription factors	10	0.0326823	0.231748	GTF2A1L;TAF13;TAF11;TAF4B;GTF2F1;GTF2H3;MNAT1;GTF2E1;GTF2H4;GTF2I	up
Ebstein-Barr acute infection	2. Genetic Information Processing	2.1 Transcription	hsa03020	RNA polymerase	9	0.00744305	0.0725697	POLR3B;POLR1B;POLR3D;POLR2F;POLR1E;POLR3G;POLR3K;POLR2K;POLR2L	up
Ebstein-Barr acute infection	2. Genetic Information Processing	2.1 Transcription	hsa03040	Spliceosome	29	0.00444988	0.0532828	SF3B3;DHX8;EIF4A3;U2AF1;PRPF19;SNRPD2;HSPA8;SF3A1;SF3A2;NCBP1;BUD31;THOC1;THOC3;MAGOHB;LSM4;LSM3;LSM2;HNRNPM;LSM8;XAB2;LSM6;PRPF18;SRSF3;SNRPE;SNRPA1;SNRPF;SNRPC;SNRPA;SNRPB	up
Ebstein-Barr acute infection	2. Genetic Information Processing	2.2 Translation	hsa03010	Ribosome	33	0.000653364	0.0101925	MRPS17;RPS4Y2;RPL10;MRPS14;RPL34;MRPS11;RPL10L;MRPL19;RPL36A;MRPL17;MRPL36;MRPL15;MRPL12;MRPL13;MRPL35;MRPL10;MRPL32;MRPL11;MRPL4;MRPL3;MRPL2;MRPL9;RPS7;MRPL27;MRPS2;MRPS7;RPL3L;MRPS5;MRPL22;MRPL30;RPL22L1;RPL29;RPL26L1	up
Ebstein-Barr acute infection	2. Genetic Information Processing	2.2 Translation	hsa03008	Ribosome biogenesis in eukaryotes	19	0.0453607	0.283051	UTP15;RBM28;UTP4;POP1;POP4;RPP30;NMD3;SPATA5;RPP25L;REXO5;NOL6;RRP7A;RCL1;LSG1;TCOF1;GAR1;RIOK2;RIOK1;RPP38	up
Ebstein-Barr acute infection	2. Genetic Information Processing	2.3 Folding, sorting and degradation	hsa03050	Proteasome	23	1.90097e-10	1.977e-08	PSMB11;PSMD14;PSMD13;ADRM1;PSMB8;PSMA8;PSMB9;PSMA5;PSMD9;PSMA3;PSMB5;PSMA4;PSMC6;PSMB2;IFNG;PSMA1;PSMA2;PSMC4;PSMC1;PSME3;PSMB1;PSME1;PSMD1	up
Ebstein-Barr acute infection	2. Genetic Information Processing	2.3 Folding, sorting and degradation	hsa03060	Protein export	6	0.0447993	0.283051	SEC61A2;IMMP1L;HSPA5;SRP72;SRP54;SEC61B	up
Ebstein-Barr acute infection	2. Genetic Information Processing	2.3 Folding, sorting and degradation	hsa04141	Protein processing in endoplasmic reticulum	30	0.0153668	0.133179	PRKN;SEC23A;TUSC3;SAR1B;HSPA4L;CUL1;HSPBP1;SEC61A2;MAN1A2;UFD1;FBXO6;SEC61B;BAK1;UBQLN3;HSPA8;HSP90AA1;HSPA5;LMAN1L;WFS1;SSR3;EIF2AK2;TRAF2;UBE2G1;PDIA4;DNAJC3;DNAJA1;DNAJB11;CALR;STT3B;SEC24D	up
Ebstein-Barr acute infection	2. Genetic Information Processing	2.3 Folding, sorting and degradation	hsa04141	Protein processing in endoplasmic reticulum	28	0.0479913	0.172107	PPP1R15A;TRAM1;UBXN1;PRKCSH;UBE2J1;HERPUD1;DNAJB2;SEC61A1;DNAJB1;OS9;SEC62;UBQLN4;UBXN6;MAP3K5;UBQLN2;EDEM3;MBTPS1;HSPA1L;EDEM1;HSPA6;SYVN1;UBE2G2;CKAP4;ERN1;NPLOC4;DNAJC10;BCL2;MAN1B1	down
Ebstein-Barr acute infection	2. Genetic Information Processing	2.3 Folding, sorting and degradation	hsa03018	RNA degradation	17	0.00909647	0.086003	BTG3;CNOT6L;PARN;ENO1;LSM4;LSM3;LSM2;EXOSC7;LSM8;EXOSC4;LSM6;EXOSC9;DHX36;EXOSC3;DCPS;PFKM;PFKP	up
Ebstein-Barr acute infection	2. Genetic Information Processing	2.3 Folding, sorting and degradation	hsa03018	RNA degradation	15	0.0433823	0.161134	ZCCHC7;BTG2;BTG1;PNPT1;PABPC4;ENO2;TENT4A;TOB2;ENO3;TENT4B;TOB1;PATL1;PAN3;PABPC1L;CNOT8	down
Ebstein-Barr acute infection	2. Genetic Information Processing	2.3 Folding, sorting and degradation	hsa04120	Ubiquitin mediated proteolysis	29	0.00153498	0.0217688	PRKN;UBA6;CUL2;CUL1;KEAP1;NEDD4L;UBE2L6;UBE3B;BRCA1;PRPF19;CDC20;HERC4;CDC23;UBB;UBE2NL;FBXO4;PIAS3;UBE2H;ANAPC7;UBE2B;FANCL;UBE2C;UBE2G1;UBE2A;UBE2U;UBA2;NHLRC1;TRIM37;UBE2K	up
Ebstein-Barr acute infection	2. Genetic Information Processing	2.4 Replication and repair	hsa03410	Base excision repair	11	0.000920241	0.0136722	POLD3;FEN1;PARP3;PCNA;POLD1;TDG;POLE2;APEX2;LIG3;POLE;UNG	up
Ebstein-Barr acute infection	2. Genetic Information Processing	2.4 Replication and repair	hsa03030	DNA replication	21	2.45422e-11	5.1978e-09	PRIM2;FEN1;RFC3;PCNA;RNASEH2A;RFC4;MCM7;RFC2;PRIM1;RPA1;POLD3;POLA1;POLA2;POLD1;POLE2;RPA4;MCM3;MCM4;MCM5;POLE;MCM2	up
Ebstein-Barr acute infection	2. Genetic Information Processing	2.4 Replication and repair	hsa03460	Fanconi anemia pathway	17	9.17438e-05	0.00220185	FANCI;RMI2;BLM;POLN;RMI1;SLX1B;FANCL;RPA1;BRCA1;FANCG;RAD51C;RAD51;FANCD2;RPA4;REV3L;USP1;CENPS	up
Ebstein-Barr acute infection	2. Genetic Information Processing	2.4 Replication and repair	hsa03440	Homologous recombination	14	0.000142835	0.00278528	BARD1;BLM;MRE11;RPA1;BRCA1;BRCC3;RAD54B;POLD3;RAD51;RAD51C;POLD1;RPA4;RBBP8;RAD54L	up
Ebstein-Barr acute infection	2. Genetic Information Processing	2.4 Replication and repair	hsa03430	Mismatch repair	10	0.000128615	0.00267518	POLD3;RFC3;PCNA;RFC4;MSH2;RFC2;EXO1;POLD1;RPA4;RPA1	up
Ebstein-Barr acute infection	2. Genetic Information Processing	2.4 Replication and repair	hsa03420	Nucleotide excision repair	13	0.00227812	0.0296155	RFC3;PCNA;RFC4;RFC2;RPA1;GTF2H3;GTF2H4;POLD3;POLD1;POLE2;RPA4;MNAT1;POLE	up
Ebstein-Barr acute infection	3. Environmental Information Processing	3.2 Signal transduction	hsa04068	FoxO signaling pathway	31	0.000116011	0.00283326	PRKAA1;CDKN1B;PTEN;PIK3CD;PRKAG2;IRS2;PIK3R2;FOXO4;STK4;FOXO1;IKBKB;CCND2;TNFSF10;S1PR1;HOMER3;MAPK3;IL10;GABARAPL1;MAP2K1;PRKAB2;SMAD4;GADD45B;BNIP3;CSNK1E;KLF2;RBL2;CCNG2;SGK3;RAF1;IL7R;SGK1	down
Ebstein-Barr acute infection	3. Environmental Information Processing	3.2 Signal transduction	hsa04066	HIF-1 signaling pathway	20	0.0309277	0.123711	MAP2K1;CDKN1B;IFNGR2;PIK3CD;PRKCA;PIK3R2;ENO2;ENO3;NFKB1;RELA;HK1;HK3;HKDC1;BCL2;HMOX1;TIMP1;LTBR;IL6R;CAMK2G;MAPK3	down
Ebstein-Barr acute infection	3. Environmental Information Processing	3.2 Signal transduction	hsa04630	JAK-STAT signaling pathway	29	0.015332	0.0750466	CSF3R;PIK3CD;PIK3R2;CSF2RA;SOCS2;SOCS3;CCND2;SOCS1;MYC;STAT6;IL6R;IL13RA1;MCL1;PIAS4;STAT5A;IL10;IL4R;IL11RA;IFNGR2;IL10RA;OSM;STAM;PIAS1;IL23A;LEP;BCL2;RAF1;IL7R;IRF9	down
Ebstein-Barr acute infection	3. Environmental Information Processing	3.2 Signal transduction	hsa04010	MAPK signaling pathway	48	0.0135136	0.0716517	FLT4;HSPB1;RASGRP2;STK4;TNF;RELA;STK3;RPS6KA4;IKBKB;CACNA1I;PAK1;RPS6KA5;RRAS;IRAK1;MYC;FLNB;MAP3K8;MAP3K6;MAP3K5;MAPK3;MAP3K2;MAP4K2;MAP3K3;JUN;DUSP2;MAP2K1;JUND;MAP3K1;GADD45B;HSPA1L;DUSP1;HSPA6;CACNA2D3;VEGFB;CACNA2D2;FLT3LG;PRKCA;FOS;DUSP6;NFKB1;MAPKAPK3;IL1B;JMJD7-PLA2G4B;RAPGEF2;RAF1;MAP3K14;MAP3K11;MAP3K12	down
Ebstein-Barr acute infection	3. Environmental Information Processing	3.2 Signal transduction	hsa04064	NF-kappa B signaling pathway	29	7.1917e-06	0.000373968	CXCL8;TNFAIP3;PTGS2;TNF;CXCL2;MALT1;RELA;IKBKB;IRAK1;PIAS4;LYN;TICAM2;UBE2I;GADD45B;TNFSF14;SYK;NFKB1;EDAR;NFKBIA;CYLD;CD40LG;IL1B;TRAF5;BTK;BCL2;LTB;LTBR;MAP3K14;BIRC3	down
Ebstein-Barr acute infection	3. Environmental Information Processing	3.2 Signal transduction	hsa04070	Phosphatidylinositol signaling system	23	0.000812468	0.00938851	DGKD;MTMR3;DGKA;MTMR14;INPPL1;ITPR1;PTEN;PIK3CD;PRKCA;PIK3R2;MTM1;PIK3C2B;ITPKB;PIP4P1;SYNJ1;IMPA2;INPP5D;INPP5E;PI4KA;PIP4K2A;PIP4K2B;PLCB2;PLCD1	down
Ebstein-Barr acute infection	3. Environmental Information Processing	3.2 Signal transduction	hsa04072	Phospholipase D signaling pathway	25	0.0432262	0.161134	DGKD;CXCL8;RALB;DGKA;LPAR2;PIK3CD;PIK3R2;ADCY7;AGPAT2;CYTH4;RRAS;FCER1A;CYTH1;MAPK3;MAP2K1;SYK;TSC2;PRKCA;TSC1;GAB2;RHOA;LPAR6;JMJD7-PLA2G4B;RAF1;PLCB2	down
Ebstein-Barr acute infection	3. Environmental Information Processing	3.2 Signal transduction	hsa04151	PI3K-Akt signaling pathway	58	0.00670266	0.0415183	CDKN1B;CSF3R;FLT4;PTEN;PIK3CD;PPP2R2A;LAMC1;IKBKB;TCL1A;CCND2;MYC;MYB;ITGB7;IL6R;MAP2K1;IL4R;SYK;FLT3LG;TSC2;PPP2R5A;PRKCA;TSC1;RBL2;CREB1;DDIT4;SGK3;ITGA6;ITGA5;SGK1;RAF1;LAMA5;PRKAA1;LPAR2;PIK3R2;THBS1;RELA;THBS3;RXRA;GNG5;CD19;GNG7;GNG8;EIF4B;MCL1;MAPK3;OSM;VEGFB;GNG11;PTK2;NFKB1;LPAR6;ITGA10;BCL2;PKN2;COL9A2;GNB5;IL7R;PIK3AP1	down
Ebstein-Barr acute infection	3. Environmental Information Processing	3.2 Signal transduction	hsa04071	Sphingolipid signaling pathway	25	0.00303492	0.0255917	ROCK2;PTEN;PIK3CD;PPP2R2A;PIK3R2;TNF;PRKCZ;RELA;GNAI2;SPTLC1;S1PR1;FCER1A;MAP3K5;MAPK3;MAP2K1;PPP2R5A;PRKCA;GAB2;NFKB1;RHOA;GNAQ;BCL2;RAF1;PLCB2;CERS2	down
Ebstein-Barr acute infection	3. Environmental Information Processing	3.2 Signal transduction	hsa04071	Sphingolipid signaling pathway	21	0.0357412	0.247805	PRKCG;ROCK1;NOS3;PIK3R3;PPP2R5D;TRAF2;PPP2R3B;PPP2R5C;KNG1;GNAI1;MAPK12;SGPP1;PPP2CA;PPP2CB;NRAS;PLCB4;PPP2R1B;SPTLC3;RAC3;MAPK1;RAC1	up
Ebstein-Barr acute infection	3. Environmental Information Processing	3.2 Signal transduction	hsa04668	TNF signaling pathway	26	0.000544562	0.00786354	PIK3CD;TNFAIP3;PIK3R2;NOD2;PTGS2;TNF;CXCL2;RELA;RPS6KA4;IKBKB;SOCS3;RPS6KA5;MAP3K8;MAP3K5;MAPK3;MAP2K1;JUN;FOS;TNFRSF1B;NFKB1;NFKBIA;CREB1;IL1B;TRAF5;MAP3K14;BIRC3	down
Ebstein-Barr acute infection	3. Environmental Information Processing	3.3 Signaling molecules and interaction	hsa04060	Cytokine-cytokine receptor interaction	45	0.0460375	0.16702	CSF3R;BMPR2;CXCL8;TNFRSF13B;CXCR5;CXCR4;TNF;CSF2RA;CXCL2;CXCL16;IL18RAP;TNFSF10;CCR7;TNFRSF14;IL6R;TNFRSF4;IL13RA1;ACVR1;IL10;IL4R;TNFSF14;IL11RA;TNFSF12;IFNGR2;IL10RA;IL18;OSM;TNFRSF10B;TNFRSF10A;PPBP;TNFRSF1B;IL17RA;EDAR;CD4;CD40LG;IL23A;IL1B;CLCF1;LEP;ACKR3;TNFSF8;TNFRSF25;LTB;LTBR;IL7R	down
Ebstein-Barr acute infection	3. Environmental Information Processing	3.3 Signaling molecules and interaction	hsa04061	Viral protein interaction with cytokine and cytokine receptor	20	0.0129029	0.0716517	IL10;CXCL8;TNFSF14;IL10RA;IL18;CXCR5;TNFRSF10B;CXCR4;TNFRSF10A;PPBP;TNFRSF1B;TNF;CXCL2;IL18RAP;TNFSF10;ACKR3;TNFRSF14;CCR7;LTBR;IL6R	down
Ebstein-Barr acute infection	4. Cellular Processes	4.1 Transport and catabolism	hsa04140	Autophagy	32	0.000118052	0.00283326	PRKAA1;MTMR3;MTMR14;ITPR1;PTEN;PIK3CD;IRS2;PIK3R2;LAMP1;RRAS;SNAP29;MAPK3;IGBP1;GABARAPL1;MAP2K1;BNIP3;PRKCD;TSC2;TSC1;ATG14;ERN1;VAMP8;VMP1;RRAGA;ATG16L2;DDIT4;BCL2;ATG4C;ULK1;RAF1;SQSTM1;RAB7A	down
Ebstein-Barr acute infection	4. Cellular Processes	4.1 Transport and catabolism	hsa04142	Lysosome	30	0.000177955	0.00396585	SCARB2;HEXB;TCIRG1;NAGPA;LIPA;GNS;LITAF;SGSH;GGA2;LAPTM4A;CTSO;LAMP1;CTSK;NEU1;CTSF;CD164;MANBA;SORT1;SLC11A1;FUCA1;GAA;SLC11A2;LAPTM5;IGF2R;SUMF1;GALNS;GNPTG;NPC2;PPT1;TPP1	down
Ebstein-Barr acute infection	4. Cellular Processes	4.1 Transport and catabolism	hsa04146	Peroxisome	18	0.00597891	0.0621807	PECR;MVK;PEX11A;PIPOX;CROT;PEX14;GNPAT;PEX5L;SCP2;PEX3;PRDX1;AGPS;PXMP2;PXMP4;MLYCD;FAR2;SLC27A2;HMGCLL1	up
Ebstein-Barr acute infection	4. Cellular Processes	4.1 Transport and catabolism	hsa04145	Phagosome	29	0.00644102	0.0410122	STX12;RAB5B;ITGAM;NCF1;NCF2;TCIRG1;THBS1;FCAR;THBS3;SEC61A1;HLA-DMB;LAMP1;CLEC7A;TUBB1;HLA-DOA;HLA-DQA2;HLA-DQA1;HLA-DPA1;HLA-B;TUBA4A;MARCO;DYNC1LI2;HGS;HLA-DPB1;ITGA5;FCGR2B;HLA-DQB1;RAB7A;VAMP3	down
Ebstein-Barr acute infection	4. Cellular Processes	4.2 Cell growth and death	hsa04210	Apoptosis	29	0.00233077	0.0207771	ITPR1;PIK3CD;PIK3R2;TNF;RELA;IKBKB;CTSO;CTSK;TNFSF10;CTSF;SPTAN1;MAP3K5;MCL1;MAPK3;MAP2K1;JUN;PARP4;GADD45B;TNFRSF10B;TNFRSF10A;FOS;TUBA4A;NFKB1;ERN1;NFKBIA;BCL2;RAF1;MAP3K14;BIRC3	down
Ebstein-Barr acute infection	4. Cellular Processes	4.2 Cell growth and death	hsa04110	Cell cycle	40	1.04322e-09	8.13714e-08	YWHAE;PCNA;MCM7;CUL1;TTK;PKMYT1;CDC14B;CDC20;ORC5;CCNB2;ORC4;CCNB1;CDC23;CDC45;PTTG1;ORC1;YWHAQ;PTTG2;RAD21;CHEK1;E2F2;BUB1;YWHAG;YWHAH;ANAPC7;CDC7;CDC25A;CCNA2;RBL1;TFDP1;CCNE2;ESPL1;CCNE1;CDK4;CDK2;CDK1;MCM3;MCM4;MCM5;MCM2	up
Ebstein-Barr acute infection	4. Cellular Processes	4.2 Cell growth and death	hsa04218	Cellular senescence	27	0.0242551	0.18919	MRE11;SERPINE1;PIK3R3;FOXM1;CCNB2;CCNB1;NRAS;PPP3R2;CHEK1;E2F2;MAPK1;LIN52;RRAS2;HLA-G;CDC25A;MAPK12;NFATC4;CCNA2;RBL1;CCNE2;CCNE1;CDK4;CDK2;CDK1;VDAC2;CALM3;PPID	up
Ebstein-Barr acute infection	4. Cellular Processes	4.2 Cell growth and death	hsa04216	Ferroptosis	10	0.0191532	0.0905423	PRNP;MAP1LC3B;FTH1;PCBP2;NCOA4;SLC11A2;SLC40A1;HMOX1;SAT2;SAT1	down
Ebstein-Barr acute infection	4. Cellular Processes	4.2 Cell growth and death	hsa04217	Necroptosis	27	0.0347327	0.135457	H2AC19;TNFAIP3;PYGL;TNF;FTH1;CHMP1B;TNFSF10;NLRP3;STAT6;CAMK2G;STAT5A;TICAM2;IFNGR2;TNFRSF10B;TNFRSF10A;SPATA2L;CYLD;GLUD1;IL1B;JMJD7-PLA2G4B;TRAF5;BCL2;SQSTM1;CHMP7;IRF9;BIRC3;SLC25A6	down
Ebstein-Barr acute infection	4. Cellular Processes	4.2 Cell growth and death	hsa04114	Oocyte meiosis	37	1.39175e-07	6.20322e-06	YWHAE;CUL1;PKMYT1;AURKA;CDC20;PPP2CA;CCNB2;PPP2CB;CCNB1;CDC23;PPP3R2;PPP2R1B;PTTG1;PLCZ1;YWHAQ;PTTG2;PRKACG;SPDYE1;MAPK1;FBXO5;BUB1;YWHAG;YWHAH;ANAPC7;SPDYE16;SPDYE3;PPP2R5D;PPP2R5C;MAPK12;SGO1;CCNE2;ESPL1;CCNE1;CDK2;CDK1;PGR;CALM3	up
Ebstein-Barr acute infection	4. Cellular Processes	4.2 Cell growth and death	hsa04115	p53 signaling pathway	14	0.0423022	0.278534	SERPINE1;SERPINB5;CASP9;CCNB2;CCNB1;CCNE2;CCNE1;CDK4;CASP3;PERP;CHEK1;CDK2;CDK1;GTSE1	up
Ebstein-Barr acute infection	4. Cellular Processes	4.3 Cellular community - eukaryotes	hsa04510	Focal adhesion	35	0.0127163	0.0716517	LAMA5;ROCK2;FLT4;PTEN;PIK3CD;PIK3R2;LAMC1;THBS1;MYL12A;THBS3;PAK1;CCND2;FLNB;ITGB7;MAPK3;VASP;JUN;MAP2K1;ACTN1;VEGFB;PRKCA;PTK2;RHOA;VAV1;VAV2;PARVG;ITGA10;BCL2;ITGA6;COL9A2;ITGA5;TLN1;RAF1;PPP1R12C;BIRC3	down
Ebstein-Barr acute infection	4. Cellular Processes	4.3 Cellular community - eukaryotes	hsa04530	Tight junction	29	0.0260412	0.111552	PATJ;PRKAA1;ROCK2;PRKAG2;PPP2R2A;CD1E;CD1D;F11R;CD1C;PRKCZ;CD1A;MYL12A;MAP3K5;VASP;PRKAB2;JUN;MAP3K1;ACTN1;ARHGEF18;TUBA4A;TJAP1;RHOA;RAP2C;TIAM1;CLDN15;HCLS1;RAPGEF2;RAPGEF6;LLGL1	down
Ebstein-Barr acute infection	5. Organismal Systems	5.1 Immune system	hsa04612	Antigen processing and presentation	16	0.0195001	0.0908063	HSPA1L;KLRC3;NFYC;HSPA6;HLA-B;TNF;TAPBP;CD4;CREB1;HLA-DMB;HLA-DPB1;HLA-DOA;HLA-DQA2;HLA-DQA1;HLA-DPA1;HLA-DQB1	down
Ebstein-Barr acute infection	5. Organismal Systems	5.1 Immune system	hsa04662	B cell receptor signaling pathway	28	8.06585e-08	1.25827e-05	INPPL1;PIK3CD;DAPP1;PIK3R2;MALT1;RELA;IKBKB;CD79B;CD79A;CD19;INPP5D;MAPK3;LYN;CR2;MAP2K1;JUN;SYK;FOS;LILRB4;VAV1;NFKB1;VAV2;NFKBIA;BTK;RAF1;FCGR2B;NFKBIE;PIK3AP1	down
Ebstein-Barr acute infection	5. Organismal Systems	5.1 Immune system	hsa04062	Chemokine signaling pathway	39	0.000520146	0.00786354	ITK;CXCL8;NCF1;ROCK2;CXCR5;PIK3CD;CXCR4;PIK3R2;RASGRP2;PRKCZ;CXCL2;ADCY7;RELA;CXCL16;GNAI2;IKBKB;PREX1;PAK1;GNG5;GNG7;GNG8;CCR7;MAPK3;LYN;MAP2K1;PRKCD;PPBP;GNG11;NFKB1;PTK2;RHOA;VAV1;VAV2;NFKBIA;TIAM1;GNAQ;GNB5;RAF1;PLCB2	down
Ebstein-Barr acute infection	5. Organismal Systems	5.1 Immune system	hsa04625	C-type lectin receptor signaling pathway	27	5.86335e-05	0.00184309	ITPR1;PIK3CD;PIK3R2;PTGS2;TNF;MALT1;RELA;IKBKB;PAK1;RRAS;CLEC7A;NLRP3;MAPK3;IL10;JUN;SYK;PRKCD;CARD9;NFKB1;RHOA;NFKBIA;CYLD;IL23A;IL1B;RAF1;MAP3K14;IRF9	down
Ebstein-Barr acute infection	5. Organismal Systems	5.1 Immune system	hsa04664	Fc epsilon RI signaling pathway	16	0.00518291	0.0376062	LYN;MAP2K1;SYK;PIK3CD;PRKCA;PIK3R2;GAB2;TNF;VAV1;VAV2;JMJD7-PLA2G4B;INPP5D;BTK;FCER1A;RAF1;MAPK3	down
Ebstein-Barr acute infection	5. Organismal Systems	5.1 Immune system	hsa04666	Fc gamma R-mediated phagocytosis	21	0.0043434	0.0330522	LYN;VASP;MAP2K1;NCF1;SYK;PRKCD;INPPL1;PIK3CD;PRKCA;PIK3R2;GAB2;VAV1;VAV2;PAK1;MARCKS;INPP5D;JMJD7-PLA2G4B;RAF1;FCGR2B;WASF2;MAPK3	down
Ebstein-Barr acute infection	5. Organismal Systems	5.1 Immune system	hsa04640	Hematopoietic cell lineage	32	6.07708e-08	1.25827e-05	CSF3R;ITGAM;CD1E;CD1D;CD1C;TNF;CSF2RA;CD1A;HLA-DMB;CD19;CD37;HLA-DOA;IL6R;HLA-DQA2;HLA-DQA1;CD55;HLA-DPA1;CR2;IL4R;IL11RA;GP1BB;FLT3LG;GP9;CD4;IL1B;HLA-DPB1;ITGA6;ITGA5;CD24;IL7R;MS4A1;HLA-DQB1	down
Ebstein-Barr acute infection	5. Organismal Systems	5.1 Immune system	hsa04657	IL-17 signaling pathway	19	0.0135495	0.0716517	JUN;CXCL8;JUND;TNFAIP3;FOS;PTGS2;CXCL2;TNF;RELA;NFKB1;IL17RA;IKBKB;NFKBIA;IL1B;TRAF5;LCN2;FOSB;S100A9;MAPK3	down
Ebstein-Barr acute infection	5. Organismal Systems	5.1 Immune system	hsa04672	Intestinal immune network for IgA production	14	0.00100682	0.0112188	IL10;TNFRSF13B;CXCR4;HLA-DMB;CD40LG;HLA-DPB1;ITGB7;LTBR;HLA-DOA;HLA-DQA2;MAP3K14;HLA-DQA1;HLA-DPA1;HLA-DQB1	down
Ebstein-Barr acute infection	5. Organismal Systems	5.1 Immune system	hsa04670	Leukocyte transendothelial migration	21	0.0264579	0.111552	VASP;ITK;ITGAM;NCF1;NCF2;ROCK2;ACTN1;PIK3CD;RHOH;CXCR4;PRKCA;PIK3R2;F11R;MYL12A;PTK2;RHOA;VAV1;VAV2;GNAI2;CLDN15;PECAM1	down
Ebstein-Barr acute infection	5. Organismal Systems	5.1 Immune system	hsa04621	NOD-like receptor signaling pathway	32	0.013486	0.0716517	CXCL8;ITPR1;TNFAIP3;NOD2;ANTXR2;TNF;CXCL2;RELA;IKBKB;NAMPT;NLRP3;NLRP1;MAPK3;GABARAPL1;JUN;PRKCD;CARD9;IL18;NFKB1;RHOA;NFKBIA;P2RX7;NLRP12;STING1;IL1B;TRAF5;BCL2;TXNIP;PKN2;PLCB2;IRF9;BIRC3	down
Ebstein-Barr acute infection	5. Organismal Systems	5.1 Immune system	hsa04611	Platelet activation	26	0.00260995	0.0226195	ROCK2;SNAP23;ITPR1;PIK3CD;PIK3R2;RASGRP2;PRKCZ;ADCY7;MYL12A;GNAI2;MAPK3;LYN;VASP;SYK;GP1BB;RHOA;VAMP8;GP9;GNAQ;JMJD7-PLA2G4B;P2RX1;TBXAS1;BTK;ORAI1;TLN1;PLCB2	down
Ebstein-Barr acute infection	5. Organismal Systems	5.1 Immune system	hsa04660	T cell receptor signaling pathway	25	0.000395497	0.00649448	ITK;PIK3CD;PIK3R2;TNF;MALT1;RELA;IKBKB;PAK1;NCK2;MAP3K8;MAPK3;IL10;MAP2K1;JUN;FOS;NFKB1;RHOA;VAV1;VAV2;NFKBIA;CD4;CD40LG;RAF1;NFKBIE;MAP3K14	down
Ebstein-Barr acute infection	5. Organismal Systems	5.1 Immune system	hsa04658	Th1 and Th2 cell differentiation	23	0.000364748	0.00632229	STAT5A;JUN;IL4R;NOTCH1;IFNGR2;FOS;GATA3;RELA;NFKB1;IKBKB;NFKBIA;CD4;HLA-DMB;TBX21;HLA-DPB1;STAT6;HLA-DOA;NFKBIE;HLA-DQA2;HLA-DQA1;HLA-DPA1;HLA-DQB1;MAPK3	down
Ebstein-Barr acute infection	5. Organismal Systems	5.1 Immune system	hsa04659	Th17 cell differentiation	30	4.46039e-06	0.000333606	RORC;AHR;GATA3;RELA;IKBKB;RXRB;HLA-DMB;RXRA;TBX21;STAT6;HLA-DOA;IL6R;HLA-DQA2;HLA-DQA1;HLA-DPA1;MAPK3;STAT5A;JUN;SMAD4;IL4R;IFNGR2;FOS;NFKB1;NFKBIA;CD4;IL23A;IL1B;HLA-DPB1;NFKBIE;HLA-DQB1	down
Ebstein-Barr acute infection	5. Organismal Systems	5.10 Environmental adaptation	hsa04713	Circadian entrainment	18	0.0354616	0.136593	ITPR1;PRKCA;FOS;GNG11;ADCY7;GNAI2;CACNA1I;RPS6KA5;CREB1;RASD1;GNG5;GNAQ;GNG7;GNG8;GNB5;PLCB2;CAMK2G;MAPK3	down
Ebstein-Barr acute infection	5. Organismal Systems	5.10 Environmental adaptation	hsa04714	Thermogenesis	46	0.000231416	0.00401122	KLB;ATF2;NDUFA13;NDUFB7;PRKAA2;NDUFA11;NDUFB10;UQCRB;NDUFB6;COX15;NDUFB11;NDUFB4;NDUFA10;NDUFB3;COX7A2;COX5B;COX6A1;COX5A;ATP5F1A;NRAS;ATP5F1B;PRKACG;UQCRFS1;CYC1;SLC25A20;NDUFV1;COX10;COX8A;NDUFA9;COA3;NDUFA8;NDUFA7;COA1;NDUFA5;ACTL6A;NDUFA2;MAPK12;ADCY10;NDUFS7;NDUFS6;NDUFAF4;NDUFS4;NDUFS2;UQCRC2;NDUFAF1;PLIN1	up
Ebstein-Barr acute infection	5. Organismal Systems	5.2 Endocrine system	hsa04920	Adipocytokine signaling pathway	16	0.00602079	0.040805	PRKAB2;PRKAA1;PRKAG2;IRS2;TNFRSF1B;TNF;ACACB;RELA;NFKB1;IKBKB;RXRB;NFKBIA;SOCS3;RXRA;LEP;NFKBIE	down
Ebstein-Barr acute infection	5. Organismal Systems	5.2 Endocrine system	hsa04935	Growth hormone synthesis, secretion and action	21	0.0402111	0.152998	STAT5A;MAP2K1;MAP3K1;ITPR1;PIK3CD;IRS2;PRKCA;PIK3R2;FOS;SSTR2;ADCY7;PTK2;GNAI2;SOCS2;SOCS3;SOCS1;CREB1;GNAQ;RAF1;PLCB2;MAPK3	down
Ebstein-Barr acute infection	5. Organismal Systems	5.2 Endocrine system	hsa04910	Insulin signaling pathway	31	0.000274257	0.00503342	PRKAA1;PDE3B;INPPL1;PIK3CD;PRKAG2;IRS2;PIK3R2;PYGL;CBL;ACACB;PRKCZ;FOXO1;HK1;SOCS2;IKBKB;SOCS3;HK3;SOCS1;PHKG2;FLOT2;MAPK3;MAP2K1;PRKAB2;TSC2;TSC1;PHKA2;PRKAR1A;PPP1R3E;HKDC1;RAF1;RHOQ	down
Ebstein-Barr acute infection	5. Organismal Systems	5.2 Endocrine system	hsa04928	Parathyroid hormone synthesis, secretion and action	24	0.00126571	0.0131634	EGR1;MAP2K1;JUND;PDE4C;ITPR1;PRKCA;GATA3;FOS;ADCY7;RHOA;GNAI2;NR4A2;RXRB;MMP25;MAFB;CREB1;RXRA;GNAQ;BCL2;PDE4B;RAF1;PLCB2;MEF2D;MAPK3	down
Ebstein-Barr acute infection	5. Organismal Systems	5.2 Endocrine system	hsa04914	Progesterone-mediated oocyte maturation	21	0.00542948	0.0584137	HSP90AA1;ANAPC7;SPDYE16;PIK3R3;SPDYE3;PKMYT1;CDC25A;GNAI1;MAPK12;AURKA;CCNA2;CCNB2;CCNB1;CDC23;PRKACG;CDK2;SPDYE1;CDK1;MAPK1;PGR;BUB1	up
Ebstein-Barr acute infection	5. Organismal Systems	5.2 Endocrine system	hsa04926	Relaxin signaling pathway	23	0.0296511	0.121726	MAP2K1;JUN;VEGFB;PIK3CD;PRKCA;PIK3R2;FOS;PRKCZ;GNG11;ADCY7;NFKB1;RELA;GNAI2;NFKBIA;GNA15;CREB1;GNG5;GNG7;GNG8;GNB5;RAF1;PLCB2;MAPK3	down
Ebstein-Barr acute infection	5. Organismal Systems	5.6 Nervous system	hsa04722	Neurotrophin signaling pathway	27	0.000630091	0.00786354	BEX3;ZNF274;PRDM4;MAGED1;PIK3CD;PIK3R2;RELA;IKBKB;RPS6KA5;IRAK1;CAMK2G;MAP3K5;MAPK3;SH2B1;MAP3K3;MAP2K1;JUN;MAP3K1;SORT1;PRKCD;IRAK3;NFKB1;RHOA;NFKBIA;BCL2;RAF1;NFKBIE	down
Ebstein-Barr acute infection	5. Organismal Systems	5.6 Nervous system	hsa04723	Retrograde endocannabinoid signaling	29	0.00364417	0.0454793	NDUFA13;NDUFB7;NDUFA11;NDUFB10;NDUFB6;NDUFB11;NDUFB4;NDUFA10;NDUFB3;GNAI1;GNGT1;GNGT2;GNG4;PRKACG;MAPK1;NDUFV1;PRKCG;NDUFA9;NDUFA8;NDUFA7;NDUFA5;NDUFA2;MAPK12;PLCB4;NDUFS7;NDUFS6;GNB2;NDUFS4;NDUFS2	up
Ebstein-Barr acute infection	5. Organismal Systems	5.8 Development and regeneration	hsa04360	Axon guidance	32	0.0145551	0.0732452	EPHB6;ROBO3;BMPR2;ROCK2;PIK3CD;CXCR4;PIK3R2;SEMA3E;PRKCZ;MYL12A;GNAI2;ABLIM1;PAK1;RRAS;NCK2;LRIG2;NEO1;CAMK2G;MAPK3;EPHA4;SEMA4A;SEMA4D;RYK;SEMA4B;PRKCA;SEMA4F;SSH2;PTK2;RHOA;PLXNB2;EPHA1;RAF1	down
Ebstein-Barr acute infection	5. Organismal Systems	5.8 Development and regeneration	hsa04380	Osteoclast differentiation	32	2.44134e-05	0.00108814	NCF1;NCF2;PIK3CD;PIK3R2;TNF;RELA;IKBKB;SOCS3;SOCS1;CTSK;SIRPA;MAPK3;MAP2K1;JUN;JUND;SYK;IFNGR2;FOS;GAB2;LILRB4;NFKB1;NFKBIA;CYLD;TYROBP;CREB1;IL1B;BTK;FOSB;FCGR2B;SQSTM1;MAP3K14;IRF9	down
Ebstein-Barr acute infection	6. Human Diseases	6.1 Cancer: overview	hsa05200	Pathways in cancer	80	0.0144358	0.0732452	CDKN1B;CSF3R;CXCL8;FLT4;PTEN;PIK3CD;LAMC1;IKBKB;RASSF1;FRAT2;RPS6KA5;CCND2;MYC;PIM2;IL6R;IL13RA1;NCOA1;MAP2K1;RALBP1;IL4R;IFNGR2;NCOA4;FLT3LG;PRKCA;FOS;AXIN2;RHOA;IL23A;TRAF5;ITGA6;RAF1;PLCB2;BIRC3;PTGER4;LAMA5;NOTCH1;RALB;ROCK2;MGST3;PTGER2;TCF7;LEF1;LPAR2;CXCR4;PIK3R2;PTGS2;RASGRP2;STK4;CBL;ADCY7;CSF2RA;FOXO1;RELA;GNAI2;RXRB;RXRA;GNG5;GNG7;HMOX1;GNG8;STAT6;CAMK2G;MAPK3;STAT5A;GSTM3;JUN;SMAD4;FZ…	down
Ebstein-Barr acute infection	6. Human Diseases	6.1 Cancer: overview	hsa05235	PD-L1 expression and PD-1 checkpoint pathway in cancer	17	0.0313598	0.123851	MAP3K3;MAP2K1;JUN;TICAM2;IFNGR2;PTEN;PIK3CD;PIK3R2;FOS;RELA;NFKB1;IKBKB;NFKBIA;CD4;RAF1;NFKBIE;MAPK3	down
Ebstein-Barr acute infection	6. Human Diseases	6.1 Cancer: overview	hsa05202	Transcriptional misregulation in cancer	32	0.0294274	0.121726	CCNT2;CDKN1B;CXCL8;ITGAM;KMT2A;JMJD1C;BMI1;FOXO1;RELA;RXRB;HHEX;CCND2;RXRA;SIN3A;MYC;NFKBIZ;ITGB7;H3-3B;KDM6A;BCL11B;GADD45B;LMO2;PBX3;FLI1;NFKB1;PTK2;DUSP6;H3-5;NR4A3;ID2;TCF3;BIRC3	down
Ebstein-Barr acute infection	6. Human Diseases	6.1 Cancer: overview	hsa05203	Viral carcinogenesis	42	0.000163086	0.0029931	YWHAE;ATF2;HDAC5;VAC14;SP100;PIK3R3;GTF2E1;CDC20;NRAS;YWHAQ;PRKACG;CASP3;CHEK1;H2BS1;MAPK1;H4C2;RAC1;BAK1;YWHAG;YWHAH;GTF2A1L;H4C7;H2BC7;H2BC4;MRPS18B;EIF2AK2;TRAF2;GTF2H3;HLA-G;GTF2H4;CCNA2;RBL1;CCNE2;H4C15;CCNE1;CDK4;PSMC1;H4C13;H2BC10;CDK2;H4C11;CDK1	up
Ebstein-Barr acute infection	6. Human Diseases	6.10 Endocrine and metabolic disease	hsa04933	AGE-RAGE signaling pathway in diabetic complications	21	0.00627769	0.040805	STAT5A;EGR1;JUN;SMAD4;CDKN1B;CXCL8;PRKCD;VEGFB;PIK3CD;PRKCA;PIK3R2;TNF;PRKCZ;FOXO1;NFKB1;RELA;IL1B;BCL2;PLCB2;PLCD1;MAPK3	down
Ebstein-Barr acute infection	6. Human Diseases	6.10 Endocrine and metabolic disease	hsa04931	Insulin resistance	24	0.00166032	0.0156976	PRKAB2;PRKAA1;PRKCD;OGA;PTEN;PIK3CD;PRKAG2;IRS2;PIK3R2;PYGL;TNF;ACACB;PRKCZ;FOXO1;NFKB1;RELA;NFKBIA;IKBKB;SOCS3;CREB1;TBC1D4;PPP1R3E;SLC27A3;OGT	down
Ebstein-Barr acute infection	6. Human Diseases	6.10 Endocrine and metabolic disease	hsa04932	Non-alcoholic fatty liver disease	39	2.53753e-06	8.79678e-05	NDUFA13;GSK3A;NDUFB7;PRKAA2;NDUFA11;NDUFB10;UQCRB;NDUFB6;NDUFB11;NDUFB4;NDUFA10;NDUFB3;PIK3R3;COX7A2;FASLG;COX6A1;COX5B;COX5A;CASP7;BCL2L11;CASP3;UQCRFS1;CYC1;RAC1;NDUFV1;COX8A;NDUFA9;NDUFA8;NDUFA7;NDUFA5;PKLR;NDUFA2;TRAF2;MAPK12;NDUFS7;NDUFS6;NDUFS4;NDUFS2;UQCRC2	up
Ebstein-Barr acute infection	6. Human Diseases	6.10 Endocrine and metabolic disease	hsa04940	Type I diabetes mellitus	10	0.0263461	0.111552	HLA-DMB;IL1B;HLA-B;HLA-DPB1;HLA-DOA;TNF;HLA-DQA2;HLA-DQA1;HLA-DPA1;HLA-DQB1	down
Ebstein-Barr acute infection	6. Human Diseases	6.10 Endocrine and metabolic disease	hsa04930	Type II diabetes mellitus	14	0.000629096	0.00786354	PRKCD;PIK3CD;IRS2;PIK3R2;PRKCZ;TNF;HK1;IKBKB;SOCS2;HK3;SOCS3;SOCS1;HKDC1;MAPK3	down
Ebstein-Barr acute infection	6. Human Diseases	6.2 Cancer: specific types	hsa05221	Acute myeloid leukemia	15	0.0107032	0.0618405	STAT5A;MAP2K1;ITGAM;LEF1;TCF7;PIK3CD;PIK3R2;DUSP6;RELA;NFKB1;IKBKB;MYC;PIM2;RAF1;MAPK3	down
Ebstein-Barr acute infection	6. Human Diseases	6.2 Cancer: specific types	hsa05220	Chronic myeloid leukemia	16	0.0153942	0.0750466	STAT5A;MAP2K1;SMAD4;CDKN1B;GADD45B;PIK3CD;PIK3R2;GAB2;CBL;RELA;NFKB1;IKBKB;NFKBIA;MYC;RAF1;MAPK3	down
Ebstein-Barr acute infection	6. Human Diseases	6.2 Cancer: specific types	hsa05210	Colorectal cancer	16	0.0445849	0.163653	MAP2K1;JUN;SMAD4;RALB;GADD45B;LEF1;TCF7;PIK3CD;PIK3R2;AXIN2;FOS;RHOA;MYC;BCL2;RAF1;MAPK3	down
Ebstein-Barr acute infection	6. Human Diseases	6.2 Cancer: specific types	hsa05222	Small cell lung cancer	20	0.00504663	0.0374892	LAMA5;CDKN1B;GADD45B;PTEN;PIK3CD;PIK3R2;LAMC1;PTGS2;RELA;NFKB1;PTK2;IKBKB;RXRB;NFKBIA;RXRA;MYC;TRAF5;BCL2;ITGA6;BIRC3	down
Ebstein-Barr acute infection	6. Human Diseases	6.2 Cancer: specific types	hsa05216	Thyroid cancer	9	0.0260452	0.111552	RXRB;MAP2K1;RXRA;GADD45B;MYC;LEF1;TCF7;NCOA4;MAPK3	down
Ebstein-Barr acute infection	6. Human Diseases	6.3 Infectious disease: viral	hsa05171	Coronavirus disease	45	0.000584671	0.00786354	RPL4;CFD;CXCL8;RPL12;C5AR1;F13A1;PIK3CD;PIK3R2;RPL9;TNF;RELA;RPS15;IKBKB;RPL7A;RPS16;IRAK1;RPL36;RPS3;RPLP2;NLRP3;RPS27A;RPS10;IL6R;MAPK3;JUN;RPL21;SYK;RPL23;MX2;RPL22;RPL13A;RPL35A;PRKCA;RPSA;FOS;NFKB1;NFKBIA;RPS25;STING1;RPL27A;IL1B;UBA52;RSL24D1;IRF9;RPS23	down
Ebstein-Barr acute infection	6. Human Diseases	6.3 Infectious disease: viral	hsa05169	Epstein-Barr virus infection	36	0.00813606	0.0478953	CDKN1B;PIK3CD;TNFAIP3;PIK3R2;TNF;RELA;IKBKB;HLA-DMB;CCND2;IRAK1;SIN3A;MYC;CD19;HLA-DOA;HLA-DQA2;HLA-DQA1;HLA-DPA1;LYN;JUN;CR2;GADD45B;SYK;HLA-B;NFKB1;TAPBP;NCOR2;NFKBIA;TRAF5;BTK;HLA-DPB1;BCL2;VIM;NFKBIE;MAP3K14;IRF9;HLA-DQB1	down
Ebstein-Barr acute infection	6. Human Diseases	6.3 Infectious disease: viral	hsa05169	Epstein-Barr virus infection	33	0.0301308	0.223829	PSMD14;PSMD13;PIK3R3;CD3D;CASP9;BCL2L11;CASP3;PSMD1;E2F2;FADD;RAC1;BAK1;STAT1;DDX58;ADRM1;TAP2;EIF2AK2;ISG15;TRAF2;HLA-G;MAPK12;CCNA2;CXCL10;PSMC6;CCNE2;PSMC4;CCNE1;CDK4;OAS2;PSMC1;OAS3;CDK2;CALR	up
Ebstein-Barr acute infection	6. Human Diseases	6.3 Infectious disease: viral	hsa05160	Hepatitis C	30	0.00461101	0.0532828	YWHAE;PIK3R3;FASLG;CASP9;PPP2CA;PPP2CB;NRAS;PPP2R1B;YWHAQ;CASP3;E2F2;MAPK1;FADD;BAK1;YWHAG;YWHAH;RSAD2;DDX58;STAT1;EIF2AK2;TRAF2;CXCL10;IFNG;CDK4;OAS2;PSME3;OAS3;CDK2;IFIT1B;TLR3	up
Ebstein-Barr acute infection	6. Human Diseases	6.3 Infectious disease: viral	hsa05168	Herpes simplex virus 1 infection	93	5.34625e-06	0.000333606	ZNF331;ZNF573;PIK3CD;TNF;IKBKB;ZNF529;ZNF83;ZNF84;ZSCAN32;ZNF845;ZNF766;ZNF721;HLA-DOA;ZNF763;HLA-DPA1;ZIK1;ZNF486;ZNF562;ZNF682;SYK;ZNF480;IFNGR2;HLA-B;TSC2;TSC1;ZNF14;TAPBP;ZNF91;IL1B;ZNF439;TRAF5;SRSF2;ZNF559;SRSF5;ITGA5;SRSF6;ZNF674;IRF9;ZNF398;HLA-DQB1;BIRC3;ZNF430;ZNF154;ZNF275;ZNF550;ZNF792;ZNF20;PIK3R2;ZNF23;CFP;ZNF25;RELA;ZNF7;SOCS3;NXF1;HLA-DMB;IRAK1;ZNF627;ZNF549;ZNF548;ZNF669;ZNF746;T…	down
Ebstein-Barr acute infection	6. Human Diseases	6.3 Infectious disease: viral	hsa05163	Human cytomegalovirus infection	40	0.00575259	0.0400908	PTGER4;CXCL8;ROCK2;PTGER2;ITPR1;CXCR4;PIK3CD;PIK3R2;PTGS2;ADCY7;TNF;RELA;GNAI2;IKBKB;GNG5;MYC;GNG7;GNG8;IL6R;MAPK3;MAP2K1;IL10RA;HLA-B;TSC2;PRKCA;TSC1;GNG11;PTK2;RHOA;NFKB1;TAPBP;NFKBIA;CREB1;STING1;IL1B;GNAQ;TRAF5;GNB5;RAF1;PLCB2	down
Ebstein-Barr acute infection	6. Human Diseases	6.3 Infectious disease: viral	hsa05170	Human immunodeficiency virus 1 infection	38	0.00494085	0.0550552	CUL1;PIK3R3;CGAS;FASLG;CD3D;GNAI1;GNGT1;CASP9;CCNB2;NRAS;CCNB1;PPP3R2;GNGT2;GNG4;CASP3;CHEK1;CFL1;RAC3;MAPK1;FADD;RAC1;BAK1;PRKCG;APOBEC3D;APOBEC3F;APOBEC3G;APOBEC3H;LIMK2;TAP2;TRAF2;HLA-G;MAPK12;NFATC4;GNB2;CDK1;CALM3;CALR;APOBEC3B	up
Ebstein-Barr acute infection	6. Human Diseases	6.3 Infectious disease: viral	hsa05166	Human T-cell leukemia virus 1 infection	39	0.00615212	0.040805	TRRAP;PTEN;PIK3CD;PIK3R2;ADCY7;TNF;RELA;ETS2;IKBKB;ZFP36;HLA-DMB;CCND2;MYC;HLA-DOA;HLA-DQA2;HLA-DQA1;HLA-DPA1;MAPK3;STAT5A;EGR1;MAP3K3;JUN;MAP2K1;SMAD4;MAP3K1;HLA-B;FOS;NFKB1;NFKBIA;KAT2B;CD4;CREB1;HLA-DPB1;TCF3;LTBR;TLN1;MAP3K14;HLA-DQB1;SLC25A6	down
Ebstein-Barr acute infection	6. Human Diseases	6.3 Infectious disease: viral	hsa05164	Influenza A	34	0.00185364	0.0170099	CXCL8;PIK3CD;PIK3R2;TNF;RELA;IKBKB;SOCS3;DNAJB1;NXF1;HLA-DMB;PABPN1;TNFSF10;NLRP3;HLA-DOA;HLA-DQA2;HLA-DQA1;HLA-DPA1;MAPK3;MAP2K1;IFNGR2;MX2;IL18;TNFRSF10B;PRKCA;TNFRSF10A;NFKB1;RAB11A;NFKBIA;IL1B;HLA-DPB1;RAF1;IRF9;HLA-DQB1;SLC25A6	down
Ebstein-Barr acute infection	6. Human Diseases	6.3 Infectious disease: viral	hsa05167	Kaposi sarcoma-associated herpesvirus infection	35	0.00684644	0.0415183	CXCL8;TCF7;LEF1;ITPR1;PIK3CD;PIK3R2;PTGS2;CXCL2;RELA;IKBKB;PREX1;ZFP36;GNG5;MYC;GNG7;UBC;GNG8;RPS27A;MAPK3;LYN;GABARAPL1;JUN;MAP2K1;SYK;HLA-B;FOS;ATG14;GNG11;NFKB1;NFKBIA;CREB1;GNB5;RAF1;UBA52;IRF9	down
Ebstein-Barr acute infection	6. Human Diseases	6.4 Infectious disease: bacterial	hsa05134	Legionellosis	14	0.00578232	0.0400908	CXCL8;ITGAM;HSPA1L;BNIP3;HSPA6;IL18;CXCL2;TNF;CLK4;RELA;NFKB1;CLK1;NFKBIA;IL1B	down
Ebstein-Barr acute infection	6. Human Diseases	6.4 Infectious disease: bacterial	hsa05130	Pathogenic Escherichia coli infection	33	0.0256161	0.111552	CXCL8;ROCK2;LPAR2;TNF;RELA;IKBKB;PAK1;CYTH4;IRAK1;TUBB1;TNFSF10;RPS3;NCK2;NLRP3;NCKAP1L;WASF2;CYTH1;MAPK3;JUN;IL18;TNFRSF10B;TNFRSF10A;FOS;BAIAP2;RHOA;TUBA4A;NFKB1;NFKBIA;CLDN15;IL1B;HCLS1;TMBIM6;MYO1G	down
Ebstein-Barr acute infection	6. Human Diseases	6.4 Infectious disease: bacterial	hsa05133	Pertussis	17	0.00691972	0.0415183	IL10;JUN;CXCL8;ITGAM;TICAM2;FOS;TNF;RHOA;RELA;NFKB1;GNAI2;IRAK1;IL23A;IL1B;NLRP3;ITGA5;MAPK3	down
Ebstein-Barr acute infection	6. Human Diseases	6.4 Infectious disease: bacterial	hsa05132	Salmonella infection	49	0.000241366	0.00470664	CXCL8;PIK3CD;TNF;PIK3C2B;IKBKB;KIF5C;MYC;TUBB1;TNFSF10;KPNA4;MAP2K1;DYNLT3;IL18;RHOG;RHOH;FOS;RHOA;TUBA4A;RHOB;DYNC1LI2;IL1B;RAF1;RAB7A;BIRC3;RAB5B;AHNAK;ROCK2;TCF7;LEF1;MYL12A;RELA;PAK1;CYTH4;RRAS;IRAK1;RPS3;NLRP3;NCKAP1L;FLNB;CYTH1;MAPK3;JUN;TNFRSF10B;TNFRSF10A;NFKB1;NFKBIA;BCL2;RAB9A;PLEKHM2	down
Ebstein-Barr acute infection	6. Human Diseases	6.4 Infectious disease: bacterial	hsa05131	Shigellosis	51	4.58324e-05	0.00178746	CXCL8;PIK3CD;TNF;HK1;IKBKB;HK3;RPS6KA5;H3-3B;CAST;GABARAPL1;FNBP1;ACTN1;PRKCD;IL18;ATG14;RHOA;RRAGA;IL1B;HKDC1;TRAF5;HCLS1;ITGA5;TLN1;UBA52;PLCB2;SQSTM1;ROCK2;ITPR1;PIK3R2;FOXO4;MYL12A;RELA;FOXO1;MALT1;CYTH4;UBC;NLRP3;RPS27A;WASF2;CYTH1;MAPK3;JUN;BNIP3;PTK2;NFKB1;NFKBIA;H3-5;STING1;BCL2;TECPR1;PLCD1	down
Ebstein-Barr acute infection	6. Human Diseases	6.4 Infectious disease: bacterial	hsa05152	Tuberculosis	36	0.00111786	0.0120266	RAB5B;ITGAM;TCIRG1;NOD2;TNF;MALT1;RELA;HLA-DMB;LAMP1;IRAK1;CLEC7A;HLA-DOA;HLA-DQA2;CAMK2G;HLA-DQA1;HLA-DPA1;MAPK3;IL10;SYK;IFNGR2;IL10RA;NFYC;CARD9;IL18;NFKB1;RHOA;TLR1;CREB1;IL23A;IL1B;BCL2;HLA-DPB1;RAF1;FCGR2B;HLA-DQB1;RAB7A	down
Ebstein-Barr acute infection	6. Human Diseases	6.4 Infectious disease: bacterial	hsa05135	Yersinia infection	29	0.00131533	0.0132381	CXCL8;ROCK2;PIK3CD;PIK3R2;TNF;RELA;IKBKB;IRAK1;NLRP3;WASF2;MAPK3;IL10;MAP2K1;JUN;IL18;RHOG;FOS;BAIAP2;NFKB1;PTK2;RHOA;VAV1;VAV2;NFKBIA;CD4;GNAQ;IL1B;PKN2;ITGA5	down
Ebstein-Barr acute infection	6. Human Diseases	6.5 Infectious disease: parasitic	hsa05146	Amoebiasis	26	0.000110759	0.00283326	LAMA5;RAB5B;CXCL8;ITGAM;HSPB1;PIK3CD;CD1E;PIK3R2;CD1D;LAMC1;CD1C;TNF;CXCL2;CD1A;RELA;GNA15;IL10;ACTN1;PRKCA;NFKB1;PTK2;SERPINB6;GNAQ;IL1B;PLCB2;RAB7A	down
Ebstein-Barr acute infection	6. Human Diseases	6.5 Infectious disease: parasitic	hsa05142	Chagas disease	20	0.0159119	0.076377	IL10;JUN;CXCL8;IFNGR2;PIK3CD;PPP2R2A;PIK3R2;FOS;TNF;NFKB1;RELA;GNAI2;NFKBIA;IKBKB;GNA15;IRAK1;GNAQ;IL1B;PLCB2;MAPK3	down
Ebstein-Barr acute infection	6. Human Diseases	6.5 Infectious disease: parasitic	hsa05140	Leishmaniasis	22	5.90735e-05	0.00184309	IL10;JUN;ITGAM;NCF1;NCF2;IFNGR2;FOS;PTGS2;TNF;RELA;NFKB1;NFKBIA;HLA-DMB;IRAK1;IL1B;HLA-DPB1;HLA-DOA;HLA-DQA2;HLA-DQA1;HLA-DPA1;HLA-DQB1;MAPK3	down
Ebstein-Barr acute infection	6. Human Diseases	6.5 Infectious disease: parasitic	hsa05145	Toxoplasmosis	27	0.000224976	0.00467951	LAMA5;LAMC1;TNF;RELA;GNAI2;IKBKB;SOCS1;HLA-DMB;IRAK1;HLA-DOA;HLA-DQA2;HLA-DQA1;HLA-DPA1;MAPK3;IL10;HSPA1L;IFNGR2;IL10RA;HSPA6;NFKB1;NFKBIA;CD40LG;BCL2;HLA-DPB1;ITGA6;BIRC3;HLA-DQB1	down
Ebstein-Barr acute infection	6. Human Diseases	6.6 Immune disease	hsa05330	Allograft rejection	11	0.00364169	0.0284052	IL10;HLA-DMB;CD40LG;HLA-B;HLA-DPB1;HLA-DOA;TNF;HLA-DQA2;HLA-DQA1;HLA-DPA1;HLA-DQB1	down
Ebstein-Barr acute infection	6. Human Diseases	6.6 Immune disease	hsa05310	Asthma	11	0.00056094	0.00786354	IL10;HLA-DMB;CD40LG;HLA-DPB1;FCER1A;HLA-DOA;TNF;HLA-DQA2;HLA-DQA1;HLA-DPA1;HLA-DQB1	down
Ebstein-Barr acute infection	6. Human Diseases	6.6 Immune disease	hsa05332	Graft-versus-host disease	10	0.0225428	0.103432	HLA-DMB;IL1B;HLA-B;HLA-DPB1;HLA-DOA;TNF;HLA-DQA2;HLA-DQA1;HLA-DPA1;HLA-DQB1	down
Ebstein-Barr acute infection	6. Human Diseases	6.6 Immune disease	hsa05321	Inflammatory bowel disease	23	7.10125e-07	7.3853e-05	IL10;JUN;IL4R;IFNGR2;RORC;IL18;GATA3;NOD2;TNF;RELA;NFKB1;IL18RAP;HLA-DMB;IL23A;IL1B;TBX21;HLA-DPB1;STAT6;HLA-DOA;HLA-DQA2;HLA-DQA1;HLA-DPA1;HLA-DQB1	down
Ebstein-Barr acute infection	6. Human Diseases	6.6 Immune disease	hsa05340	Primary immunodeficiency	9	0.0306484	0.123711	CD79A;CD4;CD40LG;TNFRSF13B;AIRE;CD19;BTK;ORAI1;IL7R	down
Ebstein-Barr acute infection	6. Human Diseases	6.6 Immune disease	hsa05323	Rheumatoid arthritis	18	0.0241925	0.109392	JUN;CXCL8;IL18;TCIRG1;FOS;CXCL2;TNF;HLA-DMB;IL23A;CTSK;IL1B;HLA-DPB1;LTB;HLA-DOA;HLA-DQA2;HLA-DQA1;HLA-DPA1;HLA-DQB1	down
Ebstein-Barr acute infection	6. Human Diseases	6.6 Immune disease	hsa05322	Systemic lupus erythematosus	26	0.00717213	0.072184	H2AX;C1QB;MACROH2A2;MACROH2A1;C2;H2BS1;H4C2;CTSG;FCGR1A;TRIM21;H3C6;H4C7;H3C8;H2AZ2;H2BC7;SSB;H2AC4;H2BC4;H4C15;IFNG;H4C13;H2BC10;H2AC21;H4C11;SNRPB;C1QC	up
Ebstein-Barr acute infection	6. Human Diseases	6.7 Neurodegenerative disease	hsa05010	Alzheimer disease	70	2.97196e-05	0.000772708	NDUFA13;NDUFA11;NDUFA10;FZD10;IDE;COX6A1;CASP9;PSMD9;TUBA1B;CASP7;TUBA1A;CASP3;PSMD1;UQCRFS1;COX8A;TUBB;TRAF2;ATG13;PSMA5;PSMA3;TUBB2B;PLCB4;PSMA4;PSMA1;NDUFS7;PSMA2;NDUFS6;NDUFS4;VDAC2;NDUFS2;UQCRC2;GAPDH;PPID;NDUFB7;NDUFB10;PSMD14;UQCRB;NDUFB6;TUBAL3;NDUFB11;PSMD13;NDUFB4;NDUFB3;PIK3R3;COX7A2;COX5B;COX5A;PSMA8;ATP5F1A;NRAS;PPP3R2;ATP5F1B;PSMB5;PSMB2;PSMB1;MAPK1;FADD;CYC1;NDUFV1;NDUFA9;NDUFA8;ND…	up
Ebstein-Barr acute infection	6. Human Diseases	6.7 Neurodegenerative disease	hsa05014	Amyotrophic lateral sclerosis	78	7.47831e-08	3.88872e-06	NDUFA13;NDUFA11;NUP188;NDUFA10;WDR41;COX6A1;GLE1;CASP9;PSMD9;TUBA1B;TUBA1A;CASP3;NUP62;PSMD1;UQCRFS1;RAC1;COX8A;NDC1;NCBP1;TUBB;GPX6;TRAF2;ATG13;TOMM40L;PSMA5;PSMA3;TUBB2B;PSMA4;PSMA1;NDUFS7;PSMA2;NDUFS6;NUP50;NDUFS4;SRSF3;NDUFS2;UQCRC2;NUP58;PRKN;NDUFB7;NDUFB10;PSMD14;UQCRB;NDUFB6;TUBAL3;NDUFB11;PSMD13;NDUFB4;DCTN3;NDUFB3;COX7A2;COX5B;COX5A;PSMA8;ATP5F1A;PPP3R2;ATP5F1B;PSMB5;PSMB2;NUP85;PSMB1;CY…	up
Ebstein-Barr acute infection	6. Human Diseases	6.7 Neurodegenerative disease	hsa05016	Huntington disease	66	5.75652e-07	2.24504e-05	NDUFA13;NDUFA11;NDUFA10;CLTA;COX6A1;CASP9;PSMD9;TUBA1B;TUBA1A;CASP3;PSMD1;UQCRFS1;COX8A;TUBB;GPX6;TRAF2;ATG13;PSMA5;PSMA3;TUBB2B;PLCB4;PSMA4;PSMA1;NDUFS7;PSMA2;NDUFS6;NDUFS4;VDAC2;NDUFS2;UQCRC2;NDUFB7;NDUFB10;PSMD14;UQCRB;NDUFB6;TUBAL3;NDUFB11;PSMD13;NDUFB4;DCTN3;NDUFB3;COX7A2;COX5B;COX5A;PSMA8;ATP5F1A;ATP5F1B;PSMB5;PSMB2;PSMB1;POLR2F;CYC1;NDUFV1;POLR2K;POLR2L;NDUFA9;NDUFA8;NDUFA7;NDUFA5;ADRM1;ND…	up
Ebstein-Barr acute infection	6. Human Diseases	6.7 Neurodegenerative disease	hsa05012	Parkinson disease	67	3.33192e-11	5.1978e-09	NDUFA13;NDUFA11;NDUFA10;UBE2L6;COX6A1;TXN2;CASP9;PSMD9;TUBA1B;UCHL1;TUBA1A;PRKACG;CASP3;PSMD1;UQCRFS1;COX8A;TUBB;PSMA5;PSMA3;TUBB2B;PSMA4;PSMA1;NDUFS7;PSMA2;NDUFS6;NDUFS4;VDAC2;NDUFS2;UQCRC2;PRKN;NDUFB7;NDUFB10;PSMD14;UQCRB;NDUFB6;TUBAL3;NDUFB11;PSMD13;NDUFB4;NDUFB3;COX7A2;COX5B;COX5A;GNAI1;PSMA8;ATP5F1A;ATP5F1B;PSMB5;PSMB2;UBB;PSMB1;CYC1;NDUFV1;NDUFA9;TRAP1;NDUFA8;NDUFA7;HSPA5;NDUFA5;ADRM1;NDUFA…	up
Ebstein-Barr acute infection	6. Human Diseases	6.7 Neurodegenerative disease	hsa05022	Pathways of neurodegeneration	83	0.000119304	0.00265877	NDUFA13;NDUFA11;NDUFA10;WDR41;FASLG;UBE2L6;FZD10;COX6A1;CASP9;PSMD9;TUBA1B;UCHL1;CASP7;TUBA1A;CASP3;PSMD1;UQCRFS1;RAC1;PRKCG;COX8A;GPX6;TUBB;TRAF2;ATG13;TOMM40L;PSMA5;PSMA3;TUBB2B;PLCB4;PSMA4;PSMA1;NDUFS7;PSMA2;NDUFS6;NDUFS4;VDAC2;NDUFS2;UQCRC2;PPID;PRKN;NDUFB7;UQCRB;NDUFB6;NDUFB10;PSMD14;TUBAL3;NDUFB11;PSMD13;NDUFB4;NDUFB3;DCTN3;COX7A2;COX5B;COX5A;PSMA8;NRAS;ATP5F1A;PPP3R2;PSMB5;ATP5F1B;PSMB2;UB…	up
Ebstein-Barr acute infection	6. Human Diseases	6.7 Neurodegenerative disease	hsa05020	Prion disease	67	2.31825e-09	1.44659e-07	ATF2;NDUFA13;NDUFA11;NDUFA10;COX6A1;CASP9;PSMD9;TUBA1B;TUBA1A;PRKACG;CASP3;PSMD1;UQCRFS1;RAC1;COX8A;TUBB;PSMA5;PSMA3;TUBB2B;PSMA4;PSMA1;NDUFS7;PSMA2;NDUFS6;NDUFS4;VDAC2;NDUFS2;UQCRC2;C1QB;NDUFB7;NDUFB10;PSMD14;UQCRB;NDUFB6;TUBAL3;NDUFB11;PSMD13;NDUFB4;NDUFB3;PIK3R3;COX7A2;COX5B;COX5A;PSMA8;ATP5F1A;PPP3R2;ATP5F1B;PSMB5;PSMB2;PSMB1;MAPK1;CYC1;NDUFV1;NDUFA9;HSPA8;NDUFA8;NDUFA7;HSPA5;NDUFA5;ADRM1;NDU…	up
Ebstein-Barr acute infection	6. Human Diseases	6.7 Neurodegenerative disease	hsa05017	Spinocerebellar ataxia	26	0.014923	0.133028	PSMD14;PSMD13;PIK3R3;PSMA8;PSMD9;PSMB5;KAT5;PSMB2;PSMB1;PSMD1;PRKCG;ADRM1;TRAF2;ATG13;PSMA5;GRIN3B;PSMA3;PLCB4;PSMA4;PSMC6;PSMA1;PSMA2;PSMC4;MYOD1;PSMC1;VDAC2	up
Ebstein-Barr acute infection	6. Human Diseases	6.8 Substance dependence	hsa05034	Alcoholism	31	0.027175	0.206795	H2AX;ATF2;HDAC5;MACROH2A2;MACROH2A1;GNAI1;GNGT1;NRAS;GNGT2;GNG4;PRKACG;H2BS1;MAPK1;H4C2;H3C6;H4C7;H3C8;H2AZ2;H2BC7;H2AC4;H2BC4;GRIN3B;H4C15;TH;H4C13;GNB2;H2BC10;HAT1;H2AC21;H4C11;CALM3	up
Ebstein-Barr acute infection	6. Human Diseases	6.9 Cardiovascular disease	hsa05415	Diabetic cardiomyopathy	45	1.65911e-05	0.000517641	NDUFA13;NDUFB7;NDUFA11;NDUFB10;UQCRB;NDUFB6;NDUFB11;NDUFB4;NDUFA10;NDUFB3;PIK3R3;COX7A2;SLC2A4;COX5B;COX6A1;COX5A;PTPA;ATP5F1A;ATP5F1B;PLN;UQCRFS1;RAC1;CYC1;NDUFV1;PDK2;PRKCG;COX8A;NDUFA9;NDUFA8;G6PD;PDHA2;NDUFA7;NDUFA5;NOS3;NDUFA2;MAPK12;PLCB4;NDUFS7;NDUFS6;NDUFS4;VDAC2;NDUFS2;REN;UQCRC2;GAPDH	up
Ebstein-Barr acute infection	6. Human Diseases	6.9 Cardiovascular disease	hsa05418	Fluid shear stress and atherosclerosis	28	0.00336925	0.026954	PRKAA1;BMPR2;NCF1;NCF2;MGST3;PIK3CD;PIK3R2;TNF;PRKCZ;RELA;IKBKB;SUMO3;HMOX1;MAP3K5;ACVR1;PIAS4;GSTM3;JUN;DUSP1;FOS;NFKB1;PTK2;RHOA;KLF2;IL1B;BCL2;PECAM1;SQSTM1	down
Ebstein-Barr acute infection	6. Human Diseases	6.9 Cardiovascular disease	hsa05417	Lipid and atherosclerosis	41	0.0014036	0.0136851	CXCL8;NCF1;NCF2;ROCK2;ITPR1;PIK3CD;PIK3R2;TNF;CXCL2;RELA;IKBKB;RXRB;RXRA;IRAK1;TNFSF10;NLRP3;CAMK2G;MAP3K5;MAPK3;LYN;JUN;TICAM2;HSPA1L;HSPA6;IL18;TNFRSF10B;PRKCA;TNFRSF10A;FOS;POU2F2;PTK2;RHOA;VAV1;NFKB1;VAV2;ERN1;NFKBIA;CD40LG;IL1B;BCL2;PLCB2	down
Ebstein-Barr acute infection	NA	NA	NA	RNA transport	38	0.000422886	0.00694424	EIF4A1;NUP188;POP1;GEMIN2;POP4;RPP30;EIF4A3;PHAX;NMD3;GLE1;NUP85;TGS1;NUP62;XPO5;RAE1;RPP38;PAIP1;NDC1;EIF5B;PRMT5;EIF2B2;NUP155;NCBP1;ELAC2;THOC1;THOC3;TRNT1;EIF2S2;MAGOHB;RPP25L;THOC6;DDX19B;NUP50;TACC3;GEMIN5;NUP35;EIF4E2;NUP58	up
Ebstein-Barr latent infection	1. Metabolism	1.1 Carbohydrate metabolism	hsa00520	Amino sugar and nucleotide sugar metabolism	16	0.00339437	0.035754	GPI;HEXB;PMM2;RENBP;HK1;GMPPB;HK3;UGDH;GNPDA1;NAGK;GMDS;FCSK;HKDC1;GMPPA;PGM1;GALK1	down
Ebstein-Barr latent infection	1. Metabolism	1.1 Carbohydrate metabolism	hsa00630	Glyoxylate and dicarboxylate metabolism	9	0.0487604	0.186629	GCSH;GRHPR;MCEE;MDH1;SHMT2;MDH2;GLYCTK;PCCB;MMUT	down
Ebstein-Barr latent infection	1. Metabolism	1.1 Carbohydrate metabolism	hsa00562	Inositol phosphate metabolism	26	6.27465e-05	0.00482454	PI4K2B;MTMR3;INPP1;MTMR14;INPPL1;PTEN;PIK3CD;MTMR4;MTMR6;PIK3C2B;MTM1;IMPA2;INPP5D;INPP5E;PLCG2;PIP4K2A;PIP4K2B;PIP4K2C;SACM1L;ITPK1;ITPKB;SYNJ1;PIK3C3;PLCH2;PLCB2;PLCD1	down
Ebstein-Barr latent infection	1. Metabolism	1.1 Carbohydrate metabolism	hsa00562	Inositol phosphate metabolism	23	0.000917327	0.287123	MTMR1;ISYNA1;MTMR2;IPMK;MTMR8;PIK3CB;SYNJ2;PIK3CG;INPP4A;INPP5B;ITPKC;MINPP1;PIKFYVE;PLCB4;IMPA1;ITPKA;INPP5J;INPP5K;PIP5K1B;PLCH1;PI4KB;PLCB1;PI4K2A	up
Ebstein-Barr latent infection	1. Metabolism	1.1 Carbohydrate metabolism	hsa00030	Pentose phosphate pathway	9	0.0487604	0.186629	RPIA;GPI;PRPS1;TKTL1;GLYCTK;PGLS;PGD;TKT;PGM1	down
Ebstein-Barr latent infection	1. Metabolism	1.1 Carbohydrate metabolism	hsa00500	Starch and sucrose metabolism	12	0.0105415	0.0628513	GPI;HK3;AMY2A;AMY1A;AGL;AMY1B;HKDC1;PYGL;GYG1;PGM1;PGM2L1;HK1	down
Ebstein-Barr latent infection	1. Metabolism	1.10 Biosynthesis of other secondary metabolites	hsa00524	Neomycin, kanamycin and gentamicin biosynthesis	3	0.034889	0.15528	HK3;HKDC1;HK1	down
Ebstein-Barr latent infection	1. Metabolism	1.5 Amino acid metabolism	hsa00280	Valine, leucine and isoleucine degradation	13	0.0446834	0.181025	HIBADH;HMGCS1;MCCC1;HADHB;HMGCL;MCEE;OXCT1;IVD;PCCB;ACADM;MMUT;HADH;HIBCH	down
Ebstein-Barr latent infection	1. Metabolism	1.6 Metabolism of other amino acids	hsa00480	Glutathione metabolism	16	0.0200933	0.100482	GSTK1;GSTM3;GGT7;RRM1;GPX1;GSTP1;MGST3;GSS;ODC1;GPX7;TXNDC12;PGD;PRDX6;SRM;LAP3;GCLM	down
Ebstein-Barr latent infection	1. Metabolism	1.6 Metabolism of other amino acids	hsa00450	Selenocompound metabolism	6	0.0490196	0.186629	TXNRD2;MARS2;MARS1;MTR;SEPHS2;PAPSS1	down
Ebstein-Barr latent infection	1. Metabolism	1.7 Glycan biosynthesis and metabolism	hsa00531	Glycosaminoglycan degradation	7	0.0271612	0.12622	GALNS;GLB1;HEXB;HPSE;GUSB;GNS;SGSH	down
Ebstein-Barr latent infection	1. Metabolism	1.7 Glycan biosynthesis and metabolism	hsa00563	Glycosylphosphatidylinositol (GPI)-anchor biosynthesis	11	0.00171499	0.0258065	PIGC;PIGU;PIGT;GPAA1;PIGQ;PIGK;PIGM;MPPE1;PIGV;PIGF;PIGY	down
Ebstein-Barr latent infection	1. Metabolism	1.7 Glycan biosynthesis and metabolism	hsa00511	Other glycan degradation	8	0.00511577	0.0449051	MANBA;GLB1;MAN2B2;FUCA1;HEXB;NEU1;HEXD;GBA2	down
Ebstein-Barr latent infection	1. Metabolism	1.7 Glycan biosynthesis and metabolism	hsa00513	Various types of N-glycan biosynthesis	11	0.0474776	0.186629	RPN2;MAN2A1;HEXB;MGAT4A;RPN1;HEXD;STT3A;MAN1A1;MGAT1;MGAT2;MAN1B1	down
Ebstein-Barr latent infection	1. Metabolism	1.9 Metabolism of terpenoids and polyketides	hsa00900	Terpenoid backbone biosynthesis	9	0.00585435	0.0451213	FDPS;IDI1;HMGCS1;FNTB;PMVK;PDSS2;MVD;RCE1;ZMPSTE24	down
Ebstein-Barr latent infection	2. Genetic Information Processing	2.1 Transcription	hsa03022	Basal transcription factors	14	0.00986203	0.617363	GTF2A1L;TAF13;TAF11;TAF1L;GTF2H2;GTF2E1;GTF2H4;TAF6L;TAF8;TAF6;TAF9B;TAF3;GTF2I;TAF1	up
Ebstein-Barr latent infection	2. Genetic Information Processing	2.1 Transcription	hsa03020	RNA polymerase	10	0.0210942	0.999994	POLR2J2;POLR3B;POLR1B;POLR3D;POLR2E;POLR1E;POLR3G;POLR2J;POLR3K;POLR2K	up
Ebstein-Barr latent infection	2. Genetic Information Processing	2.1 Transcription	hsa03020	RNA polymerase	10	0.0237972	0.113938	POLR2J3;POLR2A;POLR3GL;POLR3C;POLR2D;POLR3E;POLR3F;POLR2G;POLR3H;POLR2I	down
Ebstein-Barr latent infection	2. Genetic Information Processing	2.1 Transcription	hsa03040	Spliceosome	47	5.56318e-06	0.000878983	SF3B5;RBM25;SF3B2;RNU1-1;SRSF1;HNRNPU;SNU13;USP39;PRPF8;SNRPD1;U2AF2;TRA2B;MAGOH;SNRPB2;SNRPD3;SMNDC1;SRSF10;SF3A3;RBM17;PRPF38B;HNRNPA3;PPIL1;PRPF38A;HSPA1L;FUS;NCBP2;HSPA6;THOC2;PLRG1;LSM5;U2SURP;PRPF4;LSM7;SNW1;RNU5A-1;SNRPG;SRSF2;PPIH;RP9;PRPF31;HNRNPC;SRSF6;RNVU1-7;SLU7;RBMX;SRSF9;RBM22	down
Ebstein-Barr latent infection	2. Genetic Information Processing	2.2 Translation	hsa00970	Aminoacyl-tRNA biosynthesis	17	0.0377803	0.157087	RARS2;HARS1;RARS1;MARS2;MARS1;YARS1;HARS2;GARS1;SARS2;NARS1;QARS1;LARS1;NARS2;IARS2;TARS3;VARS2;TARS1	down
Ebstein-Barr latent infection	2. Genetic Information Processing	2.2 Translation	hsa03015	mRNA surveillance pathway	28	0.00200322	0.0275226	NXT1;PPP2R2A;NXT2;GSPT2;GSPT1;SMG5;PNN;PPP1CC;PABPN1;PPP2R1A;PCF11;PPP2R5E;PPP2R3C;MAGOH;PAPOLA;SYMPK;SAP18;FUS;NCBP2;PABPC4;SSU72;PYM1;PPP2R5A;SRRM1;PPP1CA;WDR82;RNPS1;PABPC1L	down
Ebstein-Barr latent infection	2. Genetic Information Processing	2.2 Translation	hsa03010	Ribosome	37	0.0161114	0.0893195	RPL4;RNA5S9;MRPS16;RPL31;MRPS12;MRPL16;MRPL14;MRPL34;RPL9;RPL7A;RPS19;RPL36;RPLP2;RPL39;RPS10;RPL19;RPL21;RPL23;RPL22;MRPL28;MRPS21;RPL13A;RPL35A;RPSA;RPL23A;MRPL23;MRPS6;MRPS18C;RPS25;MRPS9;RPL27A;RPS20;RPL26;RPL28;UBA52;RSL24D1;RPS23	down
Ebstein-Barr latent infection	2. Genetic Information Processing	2.3 Folding, sorting and degradation	hsa03050	Proteasome	15	0.00566464	0.0451213	PSMD11;POMP;PSMA7;PSMB10;PSMD8;SEM1;PSMB7;PSMA6;PSMB4;PSMC5;PSMC3;PSMD2;PSMD3;PSME4;PSME2	down
Ebstein-Barr latent infection	2. Genetic Information Processing	2.3 Folding, sorting and degradation	hsa03060	Protein export	11	0.000486428	0.0139738	SRP19;OXA1L;SEC61A1;SPCS3;SPCS1;SRPRB;SRP68;SEC62;SEC11A;SRP9;SEC11C	down
Ebstein-Barr latent infection	2. Genetic Information Processing	2.3 Folding, sorting and degradation	hsa04141	Protein processing in endoplasmic reticulum	49	5.06345e-05	0.00482454	TRAM1;HSP90AB1;UBXN1;UBE2D4;PRKCSH;SEC61A1;MAN1A1;SEC62;UBXN4;UBXN6;MAP3K5;SSR4;MOGS;UBE4B;RAD23A;PDIA6;RAD23B;RBX1;PREB;MAN1B1;PPP1R15A;VCP;RPN2;SAR1A;RPN1;HSP90B1;UBE2J1;LMAN1;MAPK9;GANAB;HSPH1;OS9;SSR1;UBQLN4;TXNDC5;UBQLN2;EDEM3;MBTPS1;HSPA1L;HSPA6;SYVN1;EIF2AK4;UBE2G2;NPLOC4;DNAJC10;STT3A;P4HB;SEC24C;NFE2L2	down
Ebstein-Barr latent infection	2. Genetic Information Processing	2.3 Folding, sorting and degradation	hsa04130	SNARE interactions in vesicular transport	10	0.032432	0.999994	VAMP7;GOSR2;STX19;STX7;BNIP1;VTI1A;VAMP1;STX4;STX3;VAMP4	up
Ebstein-Barr latent infection	2. Genetic Information Processing	2.3 Folding, sorting and degradation	hsa04120	Ubiquitin mediated proteolysis	38	0.00104826	0.0230687	UBE2D4;UBE3C;AIRE;MGRN1;UBE2J1;CDC20;HERC3;COP1;CDC23;HERC2;HERC1;UBE2Q2;UBC;ELOC;SKP2;PIAS4;UBE2F;UBE2I;MAP3K1;UBE2B;UBE2C;UBE2E1;SYVN1;UBE2E2;WWP1;UBE4B;UBE2G2;PIAS1;RBX1;KLHL9;UBE2S;UBA3;UBE2N;UBA1;TRIP12;SAE1;UBA52;UBE2M	down
Ebstein-Barr latent infection	2. Genetic Information Processing	2.4 Replication and repair	hsa03410	Base excision repair	13	0.00147493	0.0251216	MBD4;PARP4;LIG1;PARP1;PARP2;POLB;POLE4;SMUG1;POLD4;NEIL2;NTHL1;POLD2;POLE	down
Ebstein-Barr latent infection	2. Genetic Information Processing	2.4 Replication and repair	hsa03030	DNA replication	12	0.0105415	0.0628513	RFC5;POLE4;POLD4;RNASEH2B;RNASEH1;LIG1;RPA3;POLD2;RPA2;MCM6;SSBP1;POLE	down
Ebstein-Barr latent infection	2. Genetic Information Processing	2.4 Replication and repair	hsa03440	Homologous recombination	14	0.00467208	0.0430359	MUS81;XRCC2;XRCC3;RPA2;SEM1;POLD4;RAD50;RPA3;POLD2;UIMC1;ATM;NBN;TOPBP1;SSBP1	down
Ebstein-Barr latent infection	2. Genetic Information Processing	2.4 Replication and repair	hsa03430	Mismatch repair	10	0.00216695	0.0281356	RFC5;MSH6;POLD4;LIG1;RPA3;POLD2;RPA2;PMS2;SSBP1;MLH1	down
Ebstein-Barr latent infection	3. Environmental Information Processing	3.2 Signal transduction	hsa04152	AMPK signaling pathway	27	0.0457131	0.999994	PFKFB2;PRKAA2;IRS1;IRS4;PIK3R3;PIK3CB;SLC2A4;PRKAG3;CAMKK2;RPTOR;PPP2CB;STK11;PPP2R1B;LEPR;MLYCD;RAB2A;STRADB;PPP2R5B;PPP2R5D;PPP2R3B;TBC1D1;G6PC2;G6PC3;PPP2R2C;RPS6KB1;PFKM;PFKP	up
Ebstein-Barr latent infection	3. Environmental Information Processing	3.2 Signal transduction	hsa04068	FoxO signaling pathway	30	0.0369341	0.157087	PRKAA1;PTEN;PIK3CD;IRS2;PIK3R2;FOXO4;STK4;IKBKB;MAPK9;TNFSF10;HOMER3;SKP2;HRAS;PLK4;GABARAPL1;MAP2K1;PRKAB2;USP7;SMAD4;MAP2K2;GADD45B;PDPK1;PRKAB1;KLF2;MAPK13;RBL2;CCNG2;ATM;RAF1;SOS2	down
Ebstein-Barr latent infection	3. Environmental Information Processing	3.2 Signal transduction	hsa04070	Phosphatidylinositol signaling system	30	0.000332834	0.0116862	PI4K2B;MTMR3;INPP1;MTMR14;INPPL1;ITPR1;PTEN;PIK3CD;PIK3R2;MTMR4;MTMR6;MTM1;PIK3C2B;PIP4P1;PPIP5K1;IMPA2;INPP5D;INPP5E;PLCG2;PIP4K2A;PIP4K2B;PIP4K2C;SACM1L;ITPK1;PRKCA;ITPKB;SYNJ1;PIK3C3;PLCB2;PLCD1	down
Ebstein-Barr latent infection	3. Environmental Information Processing	3.2 Signal transduction	hsa04071	Sphingolipid signaling pathway	34	0.000708876	0.0186671	ROCK2;PTEN;GNAI3;PIK3CD;PPP2R2A;PIK3R2;GNAI2;GNA13;MAPK9;SGPL1;SPTLC1;SPTLC2;PPP2R1A;PPP2R5E;PPP2R3C;RAC2;FYN;S1PR5;HRAS;MAP3K5;MAP2K1;MAP2K2;PDPK1;SPHK2;PPP2R5A;PRKCA;GAB2;NFKB1;RHOA;MAPK13;GNAQ;RAF1;TP53;PLCB2	down
Ebstein-Barr latent infection	3. Environmental Information Processing	3.2 Signal transduction	hsa04071	Sphingolipid signaling pathway	30	0.00797609	0.617363	ROCK1;PIK3R3;PIK3CB;KNG1;GNAI1;PPP2CB;PPP2R1B;SPTLC3;GNA12;S1PR3;RAC1;S1PR2;CTSD;PRKCG;CERS4;CERS5;NOS3;SPHK1;PPP2R5B;PPP2R5D;TRAF2;PPP2R3B;SGPP2;MAPK12;SGPP1;TNFRSF1A;PLCB4;PPP2R2C;PLCB1;CERS1	up
Ebstein-Barr latent infection	3. Environmental Information Processing	3.2 Signal transduction	hsa04370	VEGF signaling pathway	18	0.00569267	0.0451213	MAP2K1;MAP2K2;SPHK2;PXN;HSPB1;PIK3CD;PRKCA;PIK3R2;PTGS2;PTK2;MAPK13;PPP3R1;MAPKAPK3;JMJD7-PLA2G4B;RAC2;PLCG2;RAF1;HRAS	down
Ebstein-Barr latent infection	4. Cellular Processes	4.1 Transport and catabolism	hsa04140	Autophagy	39	0.000326287	0.0116862	PRKAA1;MTMR3;MTMR14;ITPR1;PTEN;PIK3CD;IRS2;PIK3R2;MTMR4;MAPK9;TBK1;LAMP1;RRAS;RB1CC1;MLST8;NRBF2;HRAS;SNAP29;RAB8A;IGBP1;GABARAPL1;MAP2K1;MAP2K2;PDPK1;PRKCD;TSC2;EIF2AK4;WIPI2;ATG14;MTOR;VAMP8;VMP1;RRAGA;RHEB;RPS6KB2;PIK3C3;RAF1;SQSTM1;RAB7A	down
Ebstein-Barr latent infection	4. Cellular Processes	4.1 Transport and catabolism	hsa04144	Endocytosis	55	0.0171988	0.0905802	VPS29;WASHC5;TFRC;WIPF1;RAB22A;KIF5C;PSD4;VPS35;LDLRAP1;VPS36;HRAS;RAB8A;SH3GL1;ACTR3;USP8;IST1;HLA-B;VPS37C;RBSN;RHOA;HLA-E;RNF41;RAB31;RABEP1;HGS;RAB35;STAMBP;RAB7A;CHMP5;RAB5B;TSG101;VPS4B;IL2RG;SNX3;SNX2;PARD6A;RAB11FIP3;EPS15;LDLR;CYTH1;RAB11FIP5;SNX6;IQSEC2;HSPA1L;IQSEC1;VTA1;HSPA6;WWP1;STAM;ARPC5;RAB11A;IGF2R;CAPZA1;IL2RB;VPS45	down
Ebstein-Barr latent infection	4. Cellular Processes	4.1 Transport and catabolism	hsa04142	Lysosome	32	0.00940568	0.0594439	SCARB2;HEXB;ABCB9;TCIRG1;NAGPA;LIPA;GNS;LITAF;SGSH;MFSD8;LAPTM4A;CTSO;LAMP1;NEU1;GUSB;CD164;MANBA;SORT1;SLC11A1;FUCA1;SLC11A2;LAPTM5;IGF2R;SUMF1;PLA2G15;GALNS;GNPTG;NPC1;NPC2;GLB1;PPT1;TPP1	down
Ebstein-Barr latent infection	4. Cellular Processes	4.1 Transport and catabolism	hsa04137	Mitophagy	20	0.00580776	0.0451213	USP8;GABARAPL1;JUN;MAPK9;RHOT2;TBK1;RRAS;SP1;FUNDC1;UBC;NBR1;PGAM5;TBC1D17;HRAS;SQSTM1;TP53;UBA52;OPTN;TBC1D15;RAB7A	down
Ebstein-Barr latent infection	4. Cellular Processes	4.2 Cell growth and death	hsa04210	Apoptosis	33	0.0244993	0.115549	PRF1;ITPR1;PIK3CD;PIK3R2;LMNB2;IKBKB;TUBA1C;MAPK9;CTSO;TNFSF10;PMAIP1;HRAS;SPTAN1;MAP3K5;MCL1;MAP2K1;JUN;MAP2K2;PARP4;GADD45B;APAF1;PARP1;PARP2;PDPK1;TNFRSF10A;FOS;TUBA4A;NFKB1;NFKBIA;ATM;RAF1;TP53;MAP3K14	down
Ebstein-Barr latent infection	4. Cellular Processes	4.2 Cell growth and death	hsa04218	Cellular senescence	36	0.0216205	0.105109	LIN54;ITPR1;PTEN;PIK3CD;PIK3R2;ZFP36L2;PPP1CC;PPP3R1;RRAS;MYC;NBN;HRAS;MAP2K1;MAP2K2;GADD45B;HLA-B;TSC2;NFKB1;MTOR;HLA-E;HIPK2;MAPK13;PPP1CA;RBL2;RAD50;RHEB;VDAC3;VDAC1;ATM;RAD1;RAF1;SQSTM1;TP53;SLC25A4;RAD9A;SLC25A6	down
Ebstein-Barr latent infection	4. Cellular Processes	4.2 Cell growth and death	hsa04216	Ferroptosis	15	0.00158998	0.0251216	TFRC;GSS;NCOA4;SLC11A2;SLC40A1;SAT2;ACSL4;SAT1;MAP1LC3B;FTH1;LPCAT3;VDAC3;HMOX1;GCLM;TP53	down
Ebstein-Barr latent infection	4. Cellular Processes	4.2 Cell growth and death	hsa04217	Necroptosis	40	0.0036044	0.0367416	RNF31;H2AW;HSP90AB1;VPS4B;H2AC19;TNFAIP3;PYGL;H2AC17;MAPK9;SHARPIN;FTH1;TNFSF10;STAT6;JAK2;JAK1;ZBP1;STAT5A;H2AZ1;H2AC8;TICAM2;H2AC6;PARP1;RIPK3;IFNGR2;STAT2;TNFRSF10A;TYK2;SPATA2L;GLUD1;IL1B;JMJD7-PLA2G4B;VDAC3;VDAC1;PGAM5;RBCK1;SQSTM1;SLC25A4;IRF9;CHMP5;SLC25A6	down
Ebstein-Barr latent infection	5. Organismal Systems	5.1 Immune system	hsa04662	B cell receptor signaling pathway	27	0.000166567	0.00877251	GSK3B;INPPL1;PIK3CD;PIK3R2;MALT1;RASGRP3;IKBKB;PPP3R1;INPP5D;RAC2;PLCG2;HRAS;LYN;MAP2K1;JUN;MAP2K2;SYK;FOS;LILRB4;VAV1;NFKB1;VAV2;NFKBIA;RAF1;NFKBIE;PIK3AP1;SOS2	down
Ebstein-Barr latent infection	5. Organismal Systems	5.1 Immune system	hsa04625	C-type lectin receptor signaling pathway	27	0.00973725	0.0603328	ITPR1;PIK3CD;PIK3R2;PTGS2;MALT1;IKBKB;MAPK9;PPP3R1;PAK1;RRAS;PLCG2;HRAS;EGR2;JUN;SYK;STAT2;PRKCD;NFKB1;RHOA;MAPK13;NFKBIA;IL23A;IL1B;IRF1;RAF1;MAP3K14;IRF9	down
Ebstein-Barr latent infection	5. Organismal Systems	5.1 Immune system	hsa04664	Fc epsilon RI signaling pathway	23	0.000388819	0.0122867	LYN;MAP2K1;MAP2K2;SYK;PDPK1;PIK3CD;PRKCA;PIK3R2;GAB2;VAV1;VAV2;MAPK13;MAPK9;JMJD7-PLA2G4B;INPP5D;RAC2;PLCG2;LCP2;FYN;RAF1;HRAS;SOS2;LAT	down
Ebstein-Barr latent infection	5. Organismal Systems	5.1 Immune system	hsa04666	Fc gamma R-mediated phagocytosis	26	0.00716716	0.0509419	NCF1;INPPL1;WAS;PIK3CD;PIK3R2;PAK1;INPP5D;PLCG2;RAC2;WASF2;LYN;ACTR3;MAP2K1;MARCKSL1;SYK;SPHK2;PRKCD;PRKCA;ARPC5;GAB2;VAV1;VAV2;JMJD7-PLA2G4B;RPS6KB2;RAF1;LAT	down
Ebstein-Barr latent infection	5. Organismal Systems	5.1 Immune system	hsa04650	Natural killer cell mediated cytotoxicity	30	0.0369341	0.157087	PRF1;PIK3CD;PIK3R2;PPP3R1;PAK1;TNFSF10;PLCG2;RAC2;FYN;HRAS;MICB;MAP2K1;MAP2K2;SYK;IFNGR2;SH2D1A;HLA-B;SH2D1B;PRKCA;TNFRSF10A;VAV1;HLA-E;VAV2;NCR3;TYROBP;LCP2;RAF1;HCST;SOS2;LAT	down
Ebstein-Barr latent infection	5. Organismal Systems	5.1 Immune system	hsa04613	Neutrophil extracellular trap formation	45	0.00636537	0.0478918	H2AW;ITGAM;SIGLEC9;HDAC3;NCF1;NCF2;HDAC1;ITGA2B;H2AC19;FPR1;PIK3CD;PIK3R2;CLCN3;H2AC17;HDAC6;H2BC21;PLCG2;RAC2;H3C10;H4C3;H3C7;H3-3B;GSDMD;H2AZ1;H2BC9;H2AC8;MAP2K1;MAP2K2;H2AC6;SYK;PRKCA;GP1BA;NFKB1;MTOR;MAPK13;H3-5;H4C14;H4C12;VDAC3;VDAC1;PADI4;RAF1;PLCB2;SLC25A4;SLC25A6	down
Ebstein-Barr latent infection	5. Organismal Systems	5.1 Immune system	hsa04621	NOD-like receptor signaling pathway	44	0.00466413	0.0430359	RNF31;NLRX1;HSP90AB1;ITPR1;TNFAIP3;NOD2;IKBKB;PANX1;MAPK9;PSTPIP1;TBK1;SHARPIN;IFI16;NLRP1;GBP2;JAK1;GSDMD;GBP5;GABARAPL1;JUN;RIPK3;RIPK2;STAT2;PRKCD;TRPV2;IL18;TYK2;NFKB1;RHOA;MAPK13;NFKBIA;P2RX7;IRF3;STING1;IL1B;VDAC3;TXNIP;VDAC1;PKN2;RBCK1;SUGT1;PLCB2;MYD88;IRF9	down
Ebstein-Barr latent infection	5. Organismal Systems	5.1 Immune system	hsa04611	Platelet activation	33	0.00304292	0.0331573	ROCK2;ITGA2B;SNAP23;ITPR1;GNAI3;PIK3CD;PIK3R2;MYL12A;MYL12B;GNAI2;GNA13;PPP1CC;PLCG2;FYN;LYN;PPP1R12A;SYK;GP1BB;GP1BA;RHOA;MAPK13;PPP1CA;VAMP8;GP9;STIM1;GNAQ;JMJD7-PLA2G4B;P2RX1;TBXAS1;ORAI1;LCP2;TLN1;PLCB2	down
Ebstein-Barr latent infection	5. Organismal Systems	5.1 Immune system	hsa04660	T cell receptor signaling pathway	32	0.000238168	0.0107516	GSK3B;ITK;PIK3CD;PIK3R2;MALT1;IKBKB;MAPK9;PPP3R1;PAK1;CTLA4;MAP3K8;FYN;ICOS;HRAS;NCK1;MAP2K1;JUN;MAP2K2;PDPK1;FOS;NFKB1;RHOA;VAV1;VAV2;MAPK13;NFKBIA;LCP2;RAF1;NFKBIE;MAP3K14;SOS2;LAT	down
Ebstein-Barr latent infection	5. Organismal Systems	5.1 Immune system	hsa04658	Th1 and Th2 cell differentiation	27	0.00155496	0.0251216	NOTCH1;GATA3;IL2RG;IKBKB;MAPK9;PPP3R1;HLA-DMB;TBX21;STAT6;JAK2;HLA-DQA1;HLA-DPA1;JAK1;STAT5A;JUN;IFNGR2;FOS;TYK2;RUNX3;NFKB1;MAPK13;NFKBIA;IL2RB;HLA-DPB1;NFKBIE;LAT;HLA-DQB1	down
Ebstein-Barr latent infection	5. Organismal Systems	5.1 Immune system	hsa04659	Th17 cell differentiation	34	7.63377e-05	0.00482454	HSP90AB1;RORA;GATA3;IL2RG;IL27RA;IKBKB;RXRB;MAPK9;PPP3R1;HLA-DMB;TBX21;IL21R;STAT6;JAK2;HLA-DQA1;HLA-DPA1;JAK1;STAT5A;JUN;SMAD4;IFNGR2;FOS;TYK2;NFKB1;MTOR;MAPK13;NFKBIA;IL23A;IL1B;IL2RB;HLA-DPB1;NFKBIE;LAT;HLA-DQB1	down
Ebstein-Barr latent infection	5. Organismal Systems	5.2 Endocrine system	hsa04910	Insulin signaling pathway	35	0.00476663	0.0430359	GSK3B;PRKAA1;PDE3B;INPPL1;PIK3CD;IRS2;PIK3R2;PYGL;HK1;IKBKB;PPP1CC;HK3;MAPK9;PRKAR2A;PHKG2;FLOT2;HRAS;PTPN1;MAP2K1;PRKAB2;MAP2K2;PDPK1;TSC2;PHKA2;PRKAB1;MTOR;PPP1CA;PRKAR1A;RHEB;PPP1R3E;HKDC1;RPS6KB2;RAF1;SOS2;RHOQ	down
Ebstein-Barr latent infection	5. Organismal Systems	5.2 Endocrine system	hsa04919	Thyroid hormone signaling pathway	31	0.00725439	0.0509419	GSK3B;NOTCH1;HDAC3;HDAC1;SLC2A1;PIK3CD;PIK3R2;MED16;SLC9A1;MED12;RXRB;MED30;SIN3A;MYC;PLCG2;ITGAV;HRAS;NCOA1;MAP2K1;MAP2K2;PDPK1;TSC2;PRKCA;MTOR;KAT2B;TBC1D4;RHEB;RAF1;TP53;PLCB2;PLCD1	down
Ebstein-Barr latent infection	5. Organismal Systems	5.6 Nervous system	hsa04722	Neurotrophin signaling pathway	32	0.00292596	0.0331573	GSK3B;PRDM4;MAGED1;PIK3CD;PIK3R2;IKBKB;MAPK9;RPS6KA5;IRAK1;PLCG2;HRAS;MAP2K5;MAP3K5;SH2B1;MAP2K1;JUN;MAP2K2;MAP3K1;PDPK1;RIPK2;KIDINS220;SORT1;PRKCD;IRAK3;NFKB1;RHOA;MAPK13;NFKBIA;RAF1;NFKBIE;TP53;SOS2	down
Ebstein-Barr latent infection	5. Organismal Systems	5.8 Development and regeneration	hsa04380	Osteoclast differentiation	33	0.00455311	0.0430359	NCF1;NCF2;PIK3CD;PIK3R2;IKBKB;MAPK9;PPP3R1;PLCG2;SIRPA;FYN;JAK1;MAP2K1;JUN;JUND;SYK;IFNGR2;STAT2;FOS;GAB2;TYK2;LILRB4;NFKB1;FOSL2;MAPK13;NFKBIA;TYROBP;CREB1;IL1B;FOSB;LCP2;SQSTM1;MAP3K14;IRF9	down
Ebstein-Barr latent infection	6. Human Diseases	6.1 Cancer: overview	hsa05230	Central carbon metabolism in cancer	22	0.00156108	0.0251216	MAP2K1;MAP2K2;PDHA1;PTEN;SLC2A1;PIK3CD;PIK3R2;PDHB;SLC1A5;MTOR;GLS;HK1;HK3;SLC7A5;LDHB;SCO2;MYC;HKDC1;RAF1;HRAS;SLC16A3;TP53	down
Ebstein-Barr latent infection	6. Human Diseases	6.1 Cancer: overview	hsa05235	PD-L1 expression and PD-1 checkpoint pathway in cancer	23	0.0170459	0.0905802	MAP2K1;JUN;MAP2K2;TICAM2;IFNGR2;PTEN;PIK3CD;PIK3R2;FOS;MTOR;NFKB1;MAPK13;IKBKB;NFKBIA;PPP3R1;RPS6KB2;JAK2;RAF1;NFKBIE;HRAS;LAT;MYD88;JAK1	down
Ebstein-Barr latent infection	6. Human Diseases	6.1 Cancer: overview	hsa05203	Viral carcinogenesis	47	0.00923346	0.0594439	GTF2A2;HDAC3;YWHAB;HDAC1;GTF2B;SRF;PXN;UBR4;PIK3CD;PIK3R2;HDAC6;CDC20;POLB;H2BC21;PMAIP1;SKP2;H4C3;HRAS;JAK1;LYN;STAT5A;H2BC9;RANBP1;EGR2;JUN;USP7;SYK;HLA-B;YWHAZ;SND1;RHOA;NFKB1;HLA-E;NFKBIA;RBL2;KAT2B;SNW1;CREB1;IRF3;H4C14;H4C12;VDAC3;TBPL1;LTBR;TP53;MAD1L1;IRF9	down
Ebstein-Barr latent infection	6. Human Diseases	6.10 Endocrine and metabolic disease	hsa04931	Insulin resistance	31	0.00109503	0.0230687	GSK3B;SLC27A1;PRKAA1;PTEN;SLC2A1;PIK3CD;IRS2;PIK3R2;PYGL;IKBKB;PPP1CC;MAPK9;PTPN1;PRKAB2;PDPK1;NR1H2;PRKCD;OGA;NR1H3;PRKAB1;NFKB1;MTOR;PPP1CA;NFKBIA;CREB1;TBC1D4;PPP1R3E;RPS6KB2;TRIB3;SLC27A3;OGT	down
Ebstein-Barr latent infection	6. Human Diseases	6.10 Endocrine and metabolic disease	hsa04950	Maturity onset diabetes of the young	10	0.00545948	0.617363	PKLR;RFX6;HNF4G;PDX1;SLC2A2;IAPP;HNF1A;MAFA;MNX1;NEUROG3	up
Ebstein-Barr latent infection	6. Human Diseases	6.10 Endocrine and metabolic disease	hsa04932	Non-alcoholic fatty liver disease	35	0.0314156	0.143874	GSK3B;NDUFB9;NDUFB8;PRKAA1;NDUFA12;NDUFB5;NDUFB2;PIK3CD;IRS2;PIK3R2;UQCR11;UQCRH;IKBKB;MAPK9;NDUFV2;MAP3K5;PRKAB2;JUN;NDUFA4;NDUFA1;NR1H3;NDUFC1;SDHD;FOS;PRKAB1;SDHB;NFKB1;MAPK13;UQCRQ;IL1B;NDUFS5;LEP;NDUFAB1;UQCRC1;MAP3K11	down
Ebstein-Barr latent infection	6. Human Diseases	6.2 Cancer: specific types	hsa05210	Colorectal cancer	23	0.0112936	0.0660884	GSK3B;MAP2K1;JUN;SMAD4;MAP2K2;RALB;GADD45B;PIK3CD;PIK3R2;FOS;MLH1;RHOA;MTOR;MSH6;MAPK9;MYC;RPS6KB2;RAC2;PMAIP1;RAF1;HRAS;SOS2;TP53	down
Ebstein-Barr latent infection	6. Human Diseases	6.3 Infectious disease: viral	hsa05169	Epstein-Barr virus infection	50	0.00180662	0.0259496	PIK3CD;TNFAIP3;PSMD8;IKBKB;TBK1;SIN3A;MYC;PSMD2;PSMD3;SKP2;HLA-DPA1;JAK1;USP7;SYK;APAF1;HLA-B;TAP1;TYK2;RUNX3;HLA-E;SAP30;TAPBP;IRF3;TP53;IRF9;HLA-DQB1;PSMD11;HDAC1;PIK3R2;MAPK9;HLA-DMB;IRAK1;SAP30L;PLCG2;HLA-DQA1;LYN;JUN;GADD45B;STAT2;NFKB1;MAPK13;NFKBIA;SEM1;PSMC5;SNW1;PSMC3;HLA-DPB1;NFKBIE;MAP3K14;MYD88	down
Ebstein-Barr latent infection	6. Human Diseases	6.3 Infectious disease: viral	hsa05161	Hepatitis B	36	0.036606	0.157087	YWHAB;PIK3CD;PIK3R2;IKBKB;MAPK9;TBK1;IRAK1;MYC;STAT6;JAK2;HRAS;JAK1;STAT5A;MAP2K1;EGR2;JUN;SMAD4;MAP2K2;TICAM2;MAP3K1;APAF1;STAT2;PRKCA;FOS;TYK2;YWHAZ;NFKB1;MAPK13;NFKBIA;CREB1;IRF3;VDAC3;RAF1;TP53;SOS2;MYD88	down
Ebstein-Barr latent infection	6. Human Diseases	6.3 Infectious disease: viral	hsa05168	Herpes simplex virus 1 infection	101	0.00950719	0.617363	ZNF177;ZNF570;PPP1CB;ZFP30;ZNF726;ZNF208;ZNF205;ZNF688;ZNF169;HLA-DOB;ZNF443;ZNF563;ZNF561;ZFP1;TAP2;HLA-C;ZNF99;HLA-G;ZNF90;ZNF836;SRSF3;ZNF316;SRSF4;ZNF436;ZNF799;ZNF556;ZNF676;ZNF433;ZNF311;ZNF670;ZNF273;ZNF790;PIK3R3;ZNF829;ZNF426;ZNF547;ZNF425;ZNF667;ZNF268;ZNF785;ZNF782;ZNF141;ZNF383;ZNF382;PILRB;MAVS;ZNF418;ZNF814;ZNF777;ZNF257;ZNF772;ZNF254;ZNF253;ZNF251;ZNF43;PIK3CB;ZFP82;IFNA8;ZNF528;ZN…	up
Ebstein-Barr latent infection	6. Human Diseases	6.3 Infectious disease: viral	hsa05168	Herpes simplex virus 1 infection	107	0.00222591	0.0281356	ZNF573;PPP1CC;TBK1;ZNF83;ZSCAN32;ZNF845;ZNF721;ZNF17;ZNF562;ZNF282;HLA-B;TAP1;TSC2;HCFC2;HCFC1;HLA-E;ZNF91;ZNF93;ZNF439;SRSF2;ZNF559;SRSF6;TP53;ZNF674;SRSF9;ZNF430;ZNF154;ZNF275;ZNF550;ZNF792;ZNF20;PIK3R2;ZNF23;ZNF25;ZNF26;ZNF707;IRAK1;ZNF549;ZNF548;ZNF669;TNFRSF14;ZNF700;ZNF302;HLA-DQA1;EIF2B3;TNFSF14;EIF2AK4;NFKB1;SRPK1;NFKBIA;ZNF816;RHEB;ZNF419;ZNF30;ZNF256;MYD88;ZNF773;ZNF133;ZNF490;PIK3CD;ZN…	down
Ebstein-Barr latent infection	6. Human Diseases	6.3 Infectious disease: viral	hsa05163	Human cytomegalovirus infection	52	0.00669013	0.0491647	GSK3B;PIK3CD;IKBKB;TBK1;MYC;RAC2;ITGAV;HRAS;JAK1;MAP2K1;MAP2K2;HLA-B;TAP1;TSC2;PRKCA;RHOA;HLA-E;TAPBP;CREB1;IRF3;IL1B;RAF1;TP53;PLCB2;SOS2;PTGER4;ROCK2;PTGER2;PXN;GNAI3;ITPR1;PIK3R2;PTGS2;GNAI2;GNA13;PPP3R1;GNG2;GNG7;GNG8;IL10RA;GNG11;PTK2;NFKB1;MTOR;MAPK13;NFKBIA;STING1;RHEB;SP1;GNAQ;GNB1;RPS6KB2	down
Ebstein-Barr latent infection	6. Human Diseases	6.3 Infectious disease: viral	hsa05170	Human immunodeficiency virus 1 infection	45	0.0439438	0.180341	PXN;GNAI3;ITPR1;PIK3CD;PIK3R2;GNAI2;IKBKB;MAPK9;PPP3R1;PAK1;TBK1;GNG2;IRAK1;GNG7;PLCG2;RAC2;GNG8;ELOC;HRAS;JUN;MAP2K1;MAP2K2;HLA-B;TAP1;PRKCA;FOS;TNFRSF1B;GNG11;PTK2;NFKB1;MTOR;HLA-E;RBX1;TAPBP;MAPK13;NFKBIA;WEE1;STING1;IRF3;GNAQ;GNB1;RPS6KB2;ATM;RAF1;MYD88	down
Ebstein-Barr latent infection	6. Human Diseases	6.3 Infectious disease: viral	hsa05166	Human T-cell leukemia virus 1 infection	55	0.000768684	0.0186849	TRRAP;PTEN;SLC2A1;PIK3CD;CDC20;IKBKB;POLB;ZFP36;CDC23;XPO1;MYC;HRAS;HLA-DPA1;JAK1;MAP2K1;MAP2K2;IL15;HLA-B;FOS;HLA-E;KAT2B;CREB1;VDAC3;TBPL1;VDAC1;TLN1;TP53;SLC25A4;MAD1L1;HLA-DQB1;SLC25A6;SRF;GPS2;PIK3R2;IL2RG;MAPK9;PPP3R1;HLA-DMB;HLA-DQA1;STAT5A;RANBP1;FDPS;EGR2;JUN;SMAD4;MAP3K1;NFKB1;NFKBIA;IL2RB;HLA-DPB1;ATM;LTBR;MAP3K14;RAN;MAD2L1	down
Ebstein-Barr latent infection	6. Human Diseases	6.3 Infectious disease: viral	hsa05164	Influenza A	41	0.00870834	0.0585497	NLRX1;NXT1;PIK3CD;PIK3R2;NXT2;IKBKB;TBK1;XPO1;HLA-DMB;PABPN1;KPNA6;TNFSF10;JAK2;HLA-DQA1;KPNA1;HLA-DPA1;JAK1;FDPS;MAP2K1;MAP2K2;APAF1;IFNGR2;STAT2;MX1;IL18;PRKCA;TNFRSF10A;TYK2;NFKB1;RAB11A;NFKBIA;IRF3;IL1B;HLA-DPB1;VDAC1;RAF1;SLC25A4;MYD88;IRF9;HLA-DQB1;SLC25A6	down
Ebstein-Barr latent infection	6. Human Diseases	6.3 Infectious disease: viral	hsa05167	Kaposi sarcoma-associated herpesvirus infection	46	0.0057417	0.0451213	GSK3B;ITPR1;PIK3CD;PIK3R2;PTGS2;IKBKB;PREX1;MAPK9;PPP3R1;ZFP36;TBK1;GNG2;MYC;GNG7;UBC;PLCG2;GNG8;JAK2;HRAS;JAK1;MICB;LYN;GABARAPL1;JUN;MAP2K1;MAP2K2;SYK;STAT2;HLA-B;FOS;TYK2;ATG14;GNG11;NFKB1;MTOR;HLA-E;MAPK13;NFKBIA;CREB1;IRF3;GNB1;PIK3C3;RAF1;TP53;UBA52;IRF9	down
Ebstein-Barr latent infection	6. Human Diseases	6.3 Infectious disease: viral	hsa05162	Measles	31	0.0474262	0.186629	GSK3B;PIK3CD;TNFAIP3;PIK3R2;IL2RG;IKBKB;MAPK9;TBK1;IRAK1;RACK1;JAK1;STAT5A;JUN;APAF1;HSPA1L;STAT2;HSPA6;MX1;MSN;EIF2AK4;FOS;TYK2;NFKB1;NFKBIA;IRF3;IL1B;IL2RB;RAB9A;TP53;MYD88;IRF9	down
Ebstein-Barr latent infection	6. Human Diseases	6.4 Infectious disease: bacterial	hsa05132	Salmonella infection	56	0.0090007	0.0592546	HSP90AB1;PIK3CD;PIK3C2B;IKBKB;TUBA1C;KIF5C;MYC;TUBB1;TNFSF10;KPNA4;HRAS;VPS39;KPNA1;ACTR3;MAP2K1;MAP2K2;RIPK3;RIPK2;IL18;RHOG;RHOH;FOS;RHOA;TUBA4A;RHOB;TUBB2A;IL1B;PIK3C3;TLR6;RAF1;RAB7A;RAB5B;ROCK2;DCTN4;MYL12A;MYL12B;HSP90B1;MAPK9;PAK1;RRAS;IRAK1;VPS11;NCKAP1L;FLNB;CYTH1;GSDMD;JUN;TNFRSF10A;ARPC5;TUBB4B;NFKB1;MAPK13;NFKBIA;RAB9A;PLEKHM2;MYD88	down
Ebstein-Barr latent infection	6. Human Diseases	6.4 Infectious disease: bacterial	hsa05131	Shigellosis	70	1.87431e-06	0.000592282	GSK3B;UBE2D4;PIK3CD;HK1;IKBKB;HK3;RPS6KA5;TBK1;H3-3B;ACTR3;GABARAPL1;FNBP1;RIPK2;PRKCD;IL18;WIPI2;ATG14;RHOA;RBX1;RRAGA;IRF3;IL1B;HKDC1;HCLS1;VDAC1;PIK3C3;RBCK1;UBE2V1;ITGA5;TLN1;TP53;UBA52;PLCB2;SQSTM1;VCL;RNF31;ROCK2;PXN;ITPR1;PIK3R2;FOXO4;MYL12A;MALT1;MYL12B;MAPK9;SHARPIN;UBC;PLCG2;H3C10;WASF2;H3C7;CYTH1;JUN;ARPC5;SEPTIN9;PTK2;SEPTIN7;NFKB1;MTOR;MAPK13;NFKBIA;H3-5;STING1;TNIP1;RPS6KB2;UBE2N;AT…	down
Ebstein-Barr latent infection	6. Human Diseases	6.4 Infectious disease: bacterial	hsa05135	Yersinia infection	37	0.00133566	0.0251216	GSK3B;WIPF1;ROCK2;PXN;WAS;PIK3CD;PIK3R2;IKBKB;MAPK9;TBK1;IRAK1;RAC2;WASF2;ACTR3;MAP2K1;JUN;MAP2K2;FYB1;IL18;RHOG;ARPC5;FOS;NFKB1;PTK2;RHOA;VAV1;VAV2;MAPK13;NFKBIA;IRF3;GNAQ;IL1B;LCP2;PKN2;ITGA5;LAT;MYD88	down
Ebstein-Barr latent infection	6. Human Diseases	6.5 Infectious disease: parasitic	hsa05140	Leishmaniasis	21	0.0120089	0.0689966	JUN;MARCKSL1;ITGAM;NCF1;NCF2;IFNGR2;FOS;PTGS2;NFKB1;MAPK13;NFKBIA;HLA-DMB;IRAK1;IL1B;HLA-DPB1;JAK2;HLA-DQA1;MYD88;HLA-DPA1;JAK1;HLA-DQB1	down
Ebstein-Barr latent infection	6. Human Diseases	6.6 Immune disease	hsa05321	Inflammatory bowel disease	19	0.0075923	0.0521558	JUN;IFNGR2;IL18;RORA;GATA3;NOD2;IL2RG;NFKB1;IL18RAP;HLA-DMB;IL23A;IL1B;TBX21;IL21R;HLA-DPB1;STAT6;HLA-DQA1;HLA-DPA1;HLA-DQB1	down
Ebstein-Barr latent infection	6. Human Diseases	6.7 Neurodegenerative disease	hsa05014	Amyotrophic lateral sclerosis	77	0.0123067	0.0694449	NXT1;NDUFA12;NXT2;PSMD8;TUBA1C;TBK1;KIF5C;PSMD2;RB1CC1;PSMD3;TUBB1;SPG11;RAB8A;MAP3K5;NUP214;GABARAPL1;GPX1;NUP210;APAF1;GPX7;NDUFC1;SDHD;WIPI2;ATG14;TNFRSF1B;SDHB;TUBA4A;NUP93;PSMA6;TUBB2A;NDUFS5;UQCRC1;VDAC1;NUP54;PIK3C3;TP53;SQSTM1;OPTN;NDUFB9;VCP;NDUFB8;TOMM40;PSMD11;NDUFB5;DCTN4;NDUFB2;UQCR11;PSMA7;NUP160;UQCRH;HDAC6;PSMB7;PPP3R1;PSMB4;POM121C;NRBF2;NDUFV2;UBQLN4;UBQLN2;HNRNPA3;FUS;NDUFA4;ND…	down
Ebstein-Barr latent infection	6. Human Diseases	6.7 Neurodegenerative disease	hsa05016	Huntington disease	70	0.00249031	0.0302669	NDUFA12;PSMD8;TUBA1C;KIF5C;SIN3A;PSMD2;RB1CC1;PSMD3;TUBB1;MAP3K5;GPX1;APAF1;GPX7;NDUFC1;SDHD;WIPI2;ATG14;SDHB;TUBA4A;PSMA6;TUBB2A;CREB1;NDUFS5;UQCRC1;VDAC3;TBPL1;TFAM;VDAC1;PIK3C3;TP53;PLCB2;SLC25A4;STX1A;SLC25A6;NDUFB9;NDUFB8;PSMD11;HDAC1;NDUFB5;DCTN4;ITPR1;NDUFB2;HTT;UQCR11;PSMA7;UQCRH;PSMB7;MAPK9;PSMB4;POLR2A;POLR2D;POLR2G;NRBF2;NDUFV2;POLR2I;POLR2J3;NDUFA4;NDUFA1;ATP5F1C;TUBB4B;MTOR;SOD1;SEM1…	down
Ebstein-Barr latent infection	6. Human Diseases	6.7 Neurodegenerative disease	hsa05012	Parkinson disease	54	0.0203508	0.100482	NDUFA12;PARK7;PSMD8;TUBA1C;KIF5C;PSMD2;PSMD3;TUBB1;MAP3K5;APAF1;NDUFC1;SDHD;SDHB;TUBA4A;PSMA6;TUBB2A;NDUFS5;UQCRC1;VDAC3;VDAC1;TP53;UBA52;SLC25A4;SLC25A6;NDUFB9;NDUFB8;PSMD11;NDUFB5;GNAI3;ITPR1;NDUFB2;UQCR11;PSMA7;UQCRH;UBE2J1;GNAI2;PSMB7;MAPK9;PSMB4;UBC;NDUFV2;SNCA;NDUFA4;NDUFA1;UBE2G2;ATP5F1C;TUBB4B;SEM1;PSMC5;PSMC3;UQCRQ;NDUFAB1;UBA1;NFE2L2	down
Ebstein-Barr latent infection	6. Human Diseases	6.7 Neurodegenerative disease	hsa05020	Prion disease	59	0.0170591	0.0905802	GSK3B;NCF1;NCF2;NDUFA12;PIK3CD;LAMC1;PSMD8;TUBA1C;KIF5C;PSMD2;PSMD3;TUBB1;RAC2;APAF1;PRKCD;NDUFC1;SDHD;SDHB;TUBA4A;PSMA6;TUBB2A;CREB1;IL1B;NDUFS5;UQCRC1;VDAC3;VDAC1;SLC25A4;SLC25A6;NDUFB9;NDUFB8;NOTCH1;PSMD11;NDUFB5;ITPR1;NDUFB2;PIK3R2;UQCR11;PSMA7;UQCRH;PSMB7;MAPK9;PPP3R1;PSMB4;FYN;NDUFV2;HSPA1L;NDUFA4;HSPA6;NDUFA1;ATP5F1C;TUBB4B;MAPK13;SOD1;SEM1;PSMC5;PSMC3;UQCRQ;NDUFAB1	down
Ebstein-Barr latent infection	6. Human Diseases	6.7 Neurodegenerative disease	hsa05017	Spinocerebellar ataxia	37	0.00300874	0.0331573	PSMD11;GTF2B;ITPR1;PIK3CD;RORA;PIK3R2;PSMA7;PSMD8;MAPK9;PSMB7;PSMB4;OPA1;PSMD2;RB1CC1;PSMD3;NRBF2;MAP3K5;NOP56;PRKCA;WIPI2;ATG14;PUM1;MTOR;PUM2;SEM1;PSMA6;PSMC5;PSMC3;SP1;GNAQ;VDAC3;TBPL1;VDAC1;PIK3C3;PLCB2;SLC25A4;SLC25A6	down
Ebstein-Barr latent infection	6. Human Diseases	6.9 Cardiovascular disease	hsa05415	Diabetic cardiomyopathy	44	0.0337317	0.152275	GSK3B;NDUFB9;NDUFB8;NCF1;NCF2;NDUFA12;NDUFB5;PTEN;SLC2A1;NDUFB2;PIK3CD;PIK3R2;UQCR11;PDHB;UQCRH;PPP1CC;MAPK9;RAC2;NDUFV2;PDHA1;PARP1;NDUFA4;PRKCD;NDUFA1;PRKCA;NDUFC1;SDHD;ATP5F1C;SDHB;NFKB1;MTOR;PPP1CA;MAPK13;TBC1D4;SP1;UQCRQ;NDUFS5;NDUFAB1;UQCRC1;VDAC3;VDAC1;PLCB2;SLC25A4;SLC25A6	down
Ebstein-Barr latent infection	6. Human Diseases	6.9 Cardiovascular disease	hsa05418	Fluid shear stress and atherosclerosis	33	0.0182166	0.0943682	PRKAA1;HSP90AB1;NCF1;NCF2;MGST3;GSTP1;ITGA2B;PIK3CD;PIK3R2;HSP90B1;IKBKB;MAPK9;SUMO3;RAC2;HMOX1;ITGAV;MAP2K5;MAP3K5;ACVR1;PIAS4;GSTM3;JUN;FOS;NFKB1;PTK2;RHOA;KLF2;MAPK13;IL1B;PECAM1;SQSTM1;TP53;NFE2L2	down
Ebstein-Barr latent infection	6. Human Diseases	6.9 Cardiovascular disease	hsa05417	Lipid and atherosclerosis	46	0.0373217	0.157087	GSK3B;HSP90AB1;NCF1;NCF2;ROCK2;ITPR1;PIK3CD;PIK3R2;HSP90B1;HSPD1;IKBKB;RXRB;MAPK9;PPP3R1;TBK1;IRAK1;TNFSF10;JAK2;HRAS;LDLR;MAP3K5;LYN;JUN;TICAM2;HSPA1L;APAF1;PDPK1;HSPA6;IL18;PRKCA;TNFRSF10A;FOS;PTK2;RHOA;VAV1;NFKB1;VAV2;MAPK13;NFKBIA;IRF3;IL1B;TLR6;TP53;PLCB2;MYD88;NFE2L2	down
Ebstein-Barr latent infection	NA	NA	NA	RNA transport	42	0.019992	0.100482	POP5;POP7;RNU1-1;NXT1;NXT2;NUP160;PNN;FXR2;XPO1;POM121C;SUMO3;MAGOH;SAP18;NUP214;EIF2B3;UBE2I;NUP210;EIF1AX;FUS;NCBP2;PABPC4;PYM1;NUP153;THOC2;RANGAP1;THOC7;SRRM1;NUP93;XPOT;RNU5A-1;GEMIN4;RPP21;STRAP;GEMIN6;RNPS1;NUP54;PABPC1L;RNVU1-7;KPNB1;EIF3A;RAN;NUP37	down
Hepatitis B chronic infection	1. Metabolism	1.1 Carbohydrate metabolism	hsa00020	Citrate cycle (TCA cycle)	4	0.0496895	0.147964	IDH3G;IDH2;OGDH;ACO2	up
Hepatitis B chronic infection	1. Metabolism	1.1 Carbohydrate metabolism	hsa00020	Citrate cycle (TCA cycle)	6	0.00510549	0.468004	SUCLA2;SUCLG2;DLAT;SDHD;SDHB;DLD	down
Hepatitis B chronic infection	1. Metabolism	1.1 Carbohydrate metabolism	hsa00630	Glyoxylate and dicarboxylate metabolism	5	0.0222614	0.765234	MCEE;PCCA;CAT;DLD;ACAT2	down
Hepatitis B chronic infection	1. Metabolism	1.1 Carbohydrate metabolism	hsa00030	Pentose phosphate pathway	4	0.0496895	0.147964	GPI;G6PD;PGD;ALDOA	up
Hepatitis B chronic infection	1. Metabolism	1.1 Carbohydrate metabolism	hsa00640	Propanoate metabolism	7	0.0021276	0.292545	MCEE;ALDH6A1;SUCLA2;PCCA;SUCLG2;DLD;ACAT2	down
Hepatitis B chronic infection	1. Metabolism	1.1 Carbohydrate metabolism	hsa00620	Pyruvate metabolism	7	0.013433	0.578751	ALDH3A2;ALDH2;ACYP2;DLAT;ACYP1;DLD;ACAT2	down
Hepatitis B chronic infection	1. Metabolism	1.1 Carbohydrate metabolism	hsa00500	Starch and sucrose metabolism	6	0.00604285	0.0332095	GPI;PYGB;GYS1;HK3;MGAM;GAA	up
Hepatitis B chronic infection	1. Metabolism	1.1 Carbohydrate metabolism	hsa00500	Starch and sucrose metabolism	6	0.0126767	0.578751	UGP2;AMY2A;AMY1A;AGL;AMY1B;AMY1C	down
Hepatitis B chronic infection	1. Metabolism	1.3 Lipid metabolism	hsa00071	Fatty acid degradation	6	0.0287523	0.790688	ALDH3A2;ALDH2;ACSL6;ACADM;ACADSB;ACAT2	down
Hepatitis B chronic infection	1. Metabolism	1.3 Lipid metabolism	hsa00564	Glycerophospholipid metabolism	9	0.04	0.129157	MBOAT7;LPCAT3;LPCAT2;MBOAT2;PNPLA6;AGPAT1;DGKZ;PLD3;PISD	up
Hepatitis B chronic infection	1. Metabolism	1.5 Amino acid metabolism	hsa00250	Alanine, aspartate and glutamate metabolism	5	0.0498586	0.939834	PPAT;GFPT1;ASNS;ADSS2;GLS	down
Hepatitis B chronic infection	1. Metabolism	1.5 Amino acid metabolism	hsa00380	Tryptophan metabolism	6	0.0259001	0.790688	ALDH3A2;ALDH2;CAT;ALDH8A1;DLD;ACAT2	down
Hepatitis B chronic infection	1. Metabolism	1.5 Amino acid metabolism	hsa00280	Valine, leucine and isoleucine degradation	12	7.67063e-06	0.00210942	ALDH3A2;MCEE;ALDH6A1;HIBADH;ALDH2;PCCA;OXCT1;MCCC1;ACADM;ACADSB;DLD;ACAT2	down
Hepatitis B chronic infection	2. Genetic Information Processing	2.4 Replication and repair	hsa03430	Mismatch repair	4	0.0345244	0.806003	RFC3;RFC4;MSH2;SSBP1	down
Hepatitis B chronic infection	3. Environmental Information Processing	3.2 Signal transduction	hsa04012	ErbB signaling pathway	8	0.0452659	0.139636	STAT5B;CDKN1A;MAP2K2;SRC;ARAF;PLCG2;AKT1;RAF1	up
Hepatitis B chronic infection	3. Environmental Information Processing	3.2 Signal transduction	hsa04066	HIF-1 signaling pathway	11	0.0131235	0.0628055	HK3;CDKN1A;MAP2K2;EGLN2;STAT3;PLCG2;AKT1;HMOX1;TIMP1;ENO2;ALDOA	up
Hepatitis B chronic infection	3. Environmental Information Processing	3.2 Signal transduction	hsa04630	JAK-STAT signaling pathway	16	0.0039202	0.0238776	STAT5B;CDKN1A;CSF3R;CISH;STAT3;PDGFA;TYK2;SOCS3;CCND3;SOCS1;AKT1;PTPN6;RAF1;JAK3;IRF9;BCL2L1	up
Hepatitis B chronic infection	3. Environmental Information Processing	3.2 Signal transduction	hsa04010	MAPK signaling pathway	22	0.0208599	0.0901688	MAP4K2;MAP3K3;DAXX;MAP2K2;TGFB1;DUSP1;HSPA6;ARAF;PDGFA;FOS;ARRB2;RELB;CDC25B;TNFRSF1A;PPP3R1;MAPKAPK3;IL1B;RPS6KA1;AKT1;FLNA;PTPN7;RAF1	up
Hepatitis B chronic infection	3. Environmental Information Processing	3.2 Signal transduction	hsa04070	Phosphatidylinositol signaling system	9	0.0378283	0.126725	ITPKB;PIP4P1;IMPA2;INPP5D;ITPK1;PLCG2;CALM3;PI4KB;DGKZ	up
Hepatitis B chronic infection	3. Environmental Information Processing	3.2 Signal transduction	hsa04072	Phospholipase D signaling pathway	16	0.0015672	0.0138231	ARF1;MAP2K2;SPHK1;TSC2;LPAR2;PDGFA;GAB2;AGPAT1;DGKZ;CYTH4;CXCR1;PLCG2;GNAS;AKT1;PTK2B;RAF1	up
Hepatitis B chronic infection	3. Environmental Information Processing	3.2 Signal transduction	hsa04015	Rap1 signaling pathway	17	0.0201149	0.0883735	VASP;MAP2K2;SRC;ITGA2B;FPR1;LPAR2;PDGFA;ACTB;GNAI2;RAPGEF1;GNAS;AKT1;PRKD2;CALM3;TLN1;RAF1;SIPA1	up
Hepatitis B chronic infection	3. Environmental Information Processing	3.2 Signal transduction	hsa04071	Sphingolipid signaling pathway	11	0.0237873	0.0951491	MAP2K2;PPP2R1A;SPHK1;AKT1;GAB2;RAF1;CTSD;S1PR4;TNFRSF1A;CERS2;GNAI2	up
Hepatitis B chronic infection	3. Environmental Information Processing	3.2 Signal transduction	hsa04668	TNF signaling pathway	10	0.0371556	0.126047	SOCS3;CXCL6;CEBPB;ITCH;IL1B;IRF1;AKT1;FOS;MMP9;TNFRSF1A	up
Hepatitis B chronic infection	3. Environmental Information Processing	3.2 Signal transduction	hsa04370	VEGF signaling pathway	9	0.00158509	0.0138231	PPP3R1;MAP2K2;MAPKAPK3;SRC;SPHK1;PXN;PLCG2;AKT1;RAF1	up
Hepatitis B chronic infection	4. Cellular Processes	4.1 Transport and catabolism	hsa04140	Autophagy	18	7.22027e-05	0.00161253	MAP2K2;DAPK2;ATG9A;PRKCD;TSC2;ATG13;ATG16L2;TP53INP2;DDIT4;AKT1;ULK1;RAF1;SQSTM1;CTSD;RAB8A;BCL2L1;CTSB;RAB7A	up
Hepatitis B chronic infection	4. Cellular Processes	4.1 Transport and catabolism	hsa04144	Endocytosis	31	9.05427e-07	4.85309e-05	ARF3;ARF1;RAB5C;SRC;WIPF2;CLTB;ASAP1;ARRB2;GRK2;CYTH4;CXCR1;CHMP1A;CLTCL1;MVB12A;RAB8A;AP2M1;IQSEC1;HSPA6;ARPC4;AP2B1;ARAP1;VPS37B;HLA-G;IGF2R;ARFGAP2;EHD1;ITCH;ACAP1;HGS;SMAP2;RAB7A	up
Hepatitis B chronic infection	4. Cellular Processes	4.1 Transport and catabolism	hsa04142	Lysosome	17	9.9162e-05	0.00166096	CTSA;ARSA;ATP6V0B;ATP6AP1;GAA;CLTB;TCIRG1;LITAF;IGF2R;CLN3;CLTCL1;NEU1;ATP6V0D1;CTSD;ATP6V0C;AP1M1;CTSB	up
Hepatitis B chronic infection	4. Cellular Processes	4.1 Transport and catabolism	hsa04137	Mitophagy	7	0.03928	0.129157	SRC;SP1;ATG9A;ULK1;SQSTM1;RAB7A;BCL2L1	up
Hepatitis B chronic infection	4. Cellular Processes	4.1 Transport and catabolism	hsa04146	Peroxisome	9	0.035171	0.806003	PHYH;NUDT7;ABCD3;PEX3;CAT;ACSL6;HSD17B4;HACL1;PEX1	down
Hepatitis B chronic infection	4. Cellular Processes	4.1 Transport and catabolism	hsa04145	Phagosome	26	9.26906e-09	8.28036e-07	RAB5C;NCF1;NCF4;TCIRG1;MPO;CORO1A;ACTB;SEC61A1;TUBB3;FCGR1A;ATP6V0B;ATP6AP1;TUBB;TUBB4B;HLA-G;TUBB4A;TUBA4A;TUBB2B;TUBB2A;FCGR2A;HGS;ITGA5;ATP6V0D1;ATP6V0C;FCGR2C;RAB7A	up
Hepatitis B chronic infection	4. Cellular Processes	4.2 Cell growth and death	hsa04210	Apoptosis	13	0.0159474	0.0736881	DAXX;MAP2K2;FOS;ACTB;TUBA4A;TNFRSF1A;AKT1;CAPN1;BAK1;RAF1;CTSD;BCL2L1;CTSB	up
Hepatitis B chronic infection	4. Cellular Processes	4.2 Cell growth and death	hsa04218	Cellular senescence	13	0.0316798	0.113202	CDKN1A;MAP2K2;TGFB1;TSC2;HLA-G;PPP1CA;CCND3;PPP3R1;AKT1;CALM3;CAPN1;RAF1;SQSTM1	up
Hepatitis B chronic infection	4. Cellular Processes	4.2 Cell growth and death	hsa04217	Necroptosis	19	0.000166432	0.00234757	RNF31;STAT5B;PYGB;H2AC8;H2AC6;H2AC7;STAT3;H2AC19;SPATA2;TYK2;H2AC18;TNFRSF1A;H2AJ;IL1B;CHMP1A;CAPN1;SQSTM1;JAK3;IRF9	up
Hepatitis B chronic infection	4. Cellular Processes	4.3 Cellular community - eukaryotes	hsa04510	Focal adhesion	18	0.00646642	0.03466	VASP;SRC;ITGA2B;PXN;PDGFA;ILK;ACTB;PPP1CA;CCND3;PARVG;RAPGEF1;ZYX;AKT1;FLNA;COL9A3;ITGA5;TLN1;RAF1	up
Hepatitis B chronic infection	4. Cellular Processes	4.3 Cellular community - eukaryotes	hsa04540	Gap junction	14	5.57823e-05	0.00135906	MAP2K2;SRC;TUBB;PDGFA;CSNK1D;TUBB4B;TUBB4A;TUBA4A;GNAI2;TUBB2B;TUBB2A;TUBB3;GNAS;RAF1	up
Hepatitis B chronic infection	4. Cellular Processes	4.5 Cell motility	hsa04810	Regulation of actin cytoskeleton	18	0.0142622	0.0670575	GSN;MAP2K2;SRC;ITGA2B;PXN;ARAF;LPAR2;PDGFA;MSN;ARPC4;SSH2;ACTB;PPP1CA;FGD3;ITGAX;ITGA5;RAF1;WASF2	up
Hepatitis B chronic infection	5. Organismal Systems	5.1 Immune system	hsa04662	B cell receptor signaling pathway	13	9.29254e-05	0.00166096	LILRA6;MAP2K2;CD81;FOS;LILRB3;LILRB4;LILRA5;PPP3R1;INPP5D;PLCG2;AKT1;PTPN6;RAF1	up
Hepatitis B chronic infection	5. Organismal Systems	5.1 Immune system	hsa04062	Chemokine signaling pathway	21	0.000269792	0.00314366	STAT5B;CXCL6;NCF1;SRC;PRKCD;PXN;STAT3;ARRB2;CXCL16;GNAI2;FGR;HCK;GRK2;CXCR1;GNB2;PLCG2;AKT1;PTK2B;RAF1;JAK3;PF4V1	up
Hepatitis B chronic infection	5. Organismal Systems	5.1 Immune system	hsa04625	C-type lectin receptor signaling pathway	12	0.00339597	0.022198	PLK3;PPP3R1;SRC;IL1B;IRF1;PRKCD;PLCG2;AKT1;CALM3;RAF1;IRF9;RELB	up
Hepatitis B chronic infection	5. Organismal Systems	5.1 Immune system	hsa04666	Fc gamma R-mediated phagocytosis	16	1.04721e-05	0.00040093	VASP;GSN;NCF1;SPHK1;PRKCD;ARPC4;ASAP1;GAB2;HCK;FCGR2A;INPP5D;PLCG2;AKT1;RAF1;FCGR1A;WASF2	up
Hepatitis B chronic infection	5. Organismal Systems	5.1 Immune system	hsa04670	Leukocyte transendothelial migration	13	0.00260426	0.0193872	VASP;NCF1;NCF4;PXN;MSN;MMP9;ACTB;GNAI2;CLDN5;PLCG2;PECAM1;PTK2B;SIPA1	up
Hepatitis B chronic infection	5. Organismal Systems	5.1 Immune system	hsa04613	Neutrophil extracellular trap formation	36	4.98496e-13	1.33597e-10	HDAC5;SIGLEC9;SELPLG;NCF1;SRC;AQP9;ITGA2B;NCF4;H2AC19;FPR1;MPO;ACTB;HDAC6;H2AC18;HDAC7;H2BC21;PLCG2;AKT1;H3C10;FCGR1A;H3C4;ELANE;H4C8;H2AC8;MAP2K2;CR1;H2BC8;H2AC6;H2AC7;H2BC4;H2BC17;H2AJ;FCGR2A;PPIF;PADI4;RAF1	up
Hepatitis B chronic infection	5. Organismal Systems	5.1 Immune system	hsa04621	NOD-like receptor signaling pathway	14	0.0453297	0.139636	RNF31;GBP5;PRKCD;TYK2;NLRP12;OAS2;IL1B;OAS3;IRF7;GBP1;IRF9;GBP4;BCL2L1;CTSB	up
Hepatitis B chronic infection	5. Organismal Systems	5.1 Immune system	hsa04611	Platelet activation	16	0.000220843	0.00279324	VASP;GP1BB;SRC;ITGA2B;ACTB;GNAI2;PPP1CA;FCGR2A;P2RX1;TBXAS1;PLCG2;GNAS;AKT1;ORAI1;TLN1;FERMT3	up
Hepatitis B chronic infection	5. Organismal Systems	5.2 Endocrine system	hsa04915	Estrogen signaling pathway	14	0.00498113	0.028403	GABBR1;MAP2K2;SRC;PRKCD;HSPA6;FOS;MMP9;GNAI2;SP1;GNAS;AKT1;CALM3;RAF1;CTSD	up
Hepatitis B chronic infection	5. Organismal Systems	5.2 Endocrine system	hsa04935	Growth hormone synthesis, secretion and action	11	0.0237873	0.0951491	SOCS3;STAT5B;MAP2K2;SOCS1;STAT3;PLCG2;GNAS;AKT1;FOS;RAF1;GNAI2	up
Hepatitis B chronic infection	5. Organismal Systems	5.2 Endocrine system	hsa04910	Insulin signaling pathway	17	0.000229296	0.00279324	PYGB;MAP2K2;ARAF;TSC2;PPP1CA;SOCS3;GYS1;HK3;SOCS1;PPP1R3B;FLOT1;RAPGEF1;AKT1;FLOT2;CALM3;RAF1;SH2B2	up
Hepatitis B chronic infection	5. Organismal Systems	5.2 Endocrine system	hsa04917	Prolactin signaling pathway	11	0.000382657	0.004273	SOCS3;STAT5B;MAP2K2;SOCS1;CISH;SRC;IRF1;STAT3;AKT1;FOS;RAF1	up
Hepatitis B chronic infection	5. Organismal Systems	5.2 Endocrine system	hsa04926	Relaxin signaling pathway	11	0.0396937	0.129157	MAP2K2;TGFB1;SRC;GNB2;GNAS;AKT1;ARRB2;FOS;RAF1;MMP9;GNAI2	up
Hepatitis B chronic infection	5. Organismal Systems	5.2 Endocrine system	hsa04924	Renin secretion	7	0.0420245	0.134078	PPP3R1;GNAS;ORAI1;CALM3;KCNJ2;CTSB;GNAI2	up
Hepatitis B chronic infection	5. Organismal Systems	5.5 Excretory system	hsa04966	Collecting duct acid secretion	4	0.0354915	0.125154	SLC4A1;TCIRG1;ATP6V0D1;ATP6V0C	up
Hepatitis B chronic infection	5. Organismal Systems	5.6 Nervous system	hsa04720	Long-term potentiation	7	0.0366553	0.126047	PPP3R1;MAP2K2;RPS6KA1;ARAF;CALM3;RAF1;PPP1CA	up
Hepatitis B chronic infection	5. Organismal Systems	5.6 Nervous system	hsa04722	Neurotrophin signaling pathway	11	0.0237873	0.0951491	BEX3;MAP3K3;MAP2K2;RPS6KA1;PRKCD;PLCG2;RAPGEF1;AKT1;CALM3;RAF1;SH2B2	up
Hepatitis B chronic infection	5. Organismal Systems	5.6 Nervous system	hsa04721	Synaptic vesicle cycle	10	0.00337374	0.022198	NAPA;ATP6V0B;CLTCL1;CLTB;SLC6A12;TCIRG1;AP2B1;ATP6V0D1;ATP6V0C;AP2M1	up
Hepatitis B chronic infection	5. Organismal Systems	5.8 Development and regeneration	hsa04380	Osteoclast differentiation	25	8.78929e-10	1.17777e-07	LILRA6;NCF1;NCF4;LILRA5;RELB;SOCS3;PPP3R1;SOCS1;PLCG2;AKT1;SIRPA;FCGR1A;TGFB1;FOS;GAB2;TYK2;LILRB3;LILRB4;OSCAR;TNFRSF1A;FCGR2A;IL1B;SQSTM1;FCGR2C;IRF9	up
Hepatitis B chronic infection	6. Human Diseases	6.1 Cancer: overview	hsa05230	Central carbon metabolism in cancer	7	0.0448903	0.139636	HK3;G6PD;MAP2K2;IDH2;AKT1;SLC1A5;RAF1	up
Hepatitis B chronic infection	6. Human Diseases	6.1 Cancer: overview	hsa05231	Choline metabolism in cancer	11	0.00607188	0.0332095	MAP2K2;SLC44A4;SP1;SLC44A2;AKT1;TSC2;PDGFA;FOS;RAF1;DGKZ;WASF2	up
Hepatitis B chronic infection	6. Human Diseases	6.1 Cancer: overview	hsa05235	PD-L1 expression and PD-1 checkpoint pathway in cancer	9	0.0232911	0.0951491	BATF2;MAP3K3;PPP3R1;MAP2K2;STAT3;AKT1;PTPN6;FOS;RAF1	up
Hepatitis B chronic infection	6. Human Diseases	6.1 Cancer: overview	hsa05205	Proteoglycans in cancer	19	0.00361348	0.0230574	CDKN1A;MAP2K2;TGFB1;SRC;STAT3;PXN;ARAF;PLAUR;MSN;MMP9;ACTB;PPP1CA;PLCG2;AKT1;HCLS1;FLNA;PTPN6;ITGA5;RAF1	up
Hepatitis B chronic infection	6. Human Diseases	6.1 Cancer: overview	hsa05202	Transcriptional misregulation in cancer	17	0.0089012	0.0433731	CEBPA;CDKN1A;CEBPB;PRCC;ASPSCR1;PDGFA;MPO;MMP9;CDK9;LYL1;SP1;H3C10;BAK1;FCGR1A;H3C4;ELANE;BCL2L1	up
Hepatitis B chronic infection	6. Human Diseases	6.1 Cancer: overview	hsa05203	Viral carcinogenesis	24	2.91879e-05	0.000782235	H4C8;STAT5B;HDAC5;CDKN1A;GSN;H2BC8;SRC;HPN;H2BC4;STAT3;PXN;UBR4;HLA-G;H2BC17;HDAC6;HDAC7;CCND3;H2BC21;IRF7;BAK1;ATP6V0D1;JAK3;MAD1L1;IRF9	up
Hepatitis B chronic infection	6. Human Diseases	6.10 Endocrine and metabolic disease	hsa04931	Insulin resistance	13	0.00159894	0.0138231	PYGB;NR1H2;PRKCD;STAT3;CPT1B;TNFRSF1A;PPP1CA;SOCS3;GYS1;PPP1R3B;RPS6KA1;AKT1;SLC27A3	up
Hepatitis B chronic infection	6. Human Diseases	6.2 Cancer: specific types	hsa05221	Acute myeloid leukemia	10	0.00105452	0.0100933	CEBPA;STAT5B;MAP2K2;STAT3;ARAF;AKT1;PIM2;RAF1;FCGR1A;MPO	up
Hepatitis B chronic infection	6. Human Diseases	6.2 Cancer: specific types	hsa05219	Bladder cancer	8	0.000538451	0.0057722	CDKN1A;MAP2K2;SRC;DAPK2;ARAF;RAF1;MMP9;TYMP	up
Hepatitis B chronic infection	6. Human Diseases	6.2 Cancer: specific types	hsa05220	Chronic myeloid leukemia	10	0.00278253	0.0201546	STAT5B;CDKN1A;MAP2K2;TGFB1;ARAF;AKT1;GAB2;BAK1;RAF1;BCL2L1	up
Hepatitis B chronic infection	6. Human Diseases	6.2 Cancer: specific types	hsa05210	Colorectal cancer	8	0.0479552	0.146045	CDKN1A;MAP2K2;TGFB1;ARAF;AKT1;FOS;BAK1;RAF1	up
Hepatitis B chronic infection	6. Human Diseases	6.2 Cancer: specific types	hsa05213	Endometrial cancer	7	0.0181132	0.0809055	CDKN1A;MAP2K2;ARAF;ILK;AKT1;BAK1;RAF1	up
Hepatitis B chronic infection	6. Human Diseases	6.2 Cancer: specific types	hsa05214	Glioma	9	0.00816889	0.0413069	CDKN1A;MAP2K2;ARAF;PLCG2;AKT1;PDGFA;CALM3;BAK1;RAF1	up
Hepatitis B chronic infection	6. Human Diseases	6.2 Cancer: specific types	hsa05223	Non-small cell lung cancer	10	0.00184827	0.0150102	STAT5B;CDKN1A;MAP2K2;STAT3;ARAF;PLCG2;AKT1;BAK1;RAF1;JAK3	up
Hepatitis B chronic infection	6. Human Diseases	6.2 Cancer: specific types	hsa05212	Pancreatic cancer	9	0.00889244	0.0433731	CDKN1A;RALBP1;TGFB1;STAT3;ARAF;AKT1;BAK1;RAF1;BCL2L1	up
Hepatitis B chronic infection	6. Human Diseases	6.2 Cancer: specific types	hsa05211	Renal cell carcinoma	9	0.00472167	0.0275088	CDKN1A;MAP2K2;EGLN2;TGFB1;PRCC;ARAF;RAPGEF1;AKT1;RAF1	up
Hepatitis B chronic infection	6. Human Diseases	6.3 Infectious disease: viral	hsa05169	Epstein-Barr virus infection	16	0.0282276	0.106549	CDKN1A;STAT3;TYK2;HLA-G;RELB;TAPBP;CCND3;OAS2;OAS3;PSMD3;PLCG2;IRF7;AKT1;BAK1;JAK3;IRF9	up
Hepatitis B chronic infection	6. Human Diseases	6.3 Infectious disease: viral	hsa05161	Hepatitis B	16	0.0039202	0.0238776	STAT5B;CDKN1A;MAP2K2;TGFB1;ATP6AP1;SRC;STAT3;ARAF;FOS;TYK2;MMP9;IRF7;AKT1;PTK2B;RAF1;JAK3	up
Hepatitis B chronic infection	6. Human Diseases	6.3 Infectious disease: viral	hsa05160	Hepatitis C	19	0.000140749	0.00209559	CDKN1A;MAP2K2;CD81;EIF2AK1;MX2;STAT3;ARAF;TYK2;TNFRSF1A;CLDN5;SOCS3;PPP2R1A;OAS2;OAS3;IRF7;AKT1;BAK1;RAF1;IRF9	up
Hepatitis B chronic infection	6. Human Diseases	6.3 Infectious disease: viral	hsa05168	Herpes simplex virus 1 infection	40	0.0101825	0.578751	ZNF331;ZNF891;ZNF571;ZNF273;ZNF195;ZNF43;ZNF23;ZNF8;ZNF25;PPP1CB;ZNF83;ZNF84;ZNF569;ZNF624;ZNF248;ZNF226;ZNF468;ZNF567;ZNF302;ZNF224;ZNF124;ZNF300;ZNF441;PDIA3;ZNF141;ZNF680;ZNF382;ZNF184;ZNF480;HCFC2;ZNF33B;ZFP69;PIK3CA;ZNF814;ZNF30;ZNF439;ZNF677;ZNF235;ZNF674;ZNF354B	down
Hepatitis B chronic infection	6. Human Diseases	6.3 Infectious disease: viral	hsa05163	Human cytomegalovirus infection	20	0.00461562	0.0274886	CDKN1A;MAP2K2;SRC;STAT3;PXN;TSC2;HLA-G;GNAI2;TAPBP;TNFRSF1A;PPP3R1;SP1;IL1B;GNB2;GNAS;AKT1;PTK2B;CALM3;BAK1;RAF1	up
Hepatitis B chronic infection	6. Human Diseases	6.3 Infectious disease: viral	hsa05170	Human immunodeficiency virus 1 infection	17	0.0218348	0.0928847	MAP2K2;PXN;FOS;HLA-G;GNAI2;TAPBP;TNFRSF1A;PPP3R1;GNB2;PLCG2;AKT1;PTK2B;CALM3;BAK1;RAF1;AP1M1;BCL2L1	up
Hepatitis B chronic infection	6. Human Diseases	6.3 Infectious disease: viral	hsa05165	Human papillomavirus infection	26	0.00712746	0.0367338	CDKN1A;ITGA2B;PXN;UBR4;TCIRG1;OASL;CCND3;PPP2R1A;AKT1;BAK1;ATP6V0B;MAP2K2;ATP6AP1;MX2;TSC2;TYK2;HLA-G;TNFRSF1A;IRF1;GNAS;COL9A3;ITGA5;ATP6V0D1;RAF1;ATP6V0C;IRF9	up
Hepatitis B chronic infection	6. Human Diseases	6.3 Infectious disease: viral	hsa05166	Human T-cell leukemia virus 1 infection	17	0.0287448	0.106994	STAT5B;MAP3K3;CDKN1A;MAP2K2;TGFB1;FOS;HLA-G;RELB;TNFRSF1A;PPP3R1;CCND3;ZFP36;AKT1;TLN1;JAK3;MAD1L1;BCL2L1	up
Hepatitis B chronic infection	6. Human Diseases	6.3 Infectious disease: viral	hsa05164	Influenza A	17	0.00297904	0.0210101	MAP2K2;MX2;ADAR;TYK2;ACTB;TNFRSF1A;SOCS3;NXF1;CCND3;OAS2;IL1B;OAS3;IRF7;AKT1;BAK1;RAF1;IRF9	up
Hepatitis B chronic infection	6. Human Diseases	6.3 Infectious disease: viral	hsa05167	Kaposi sarcoma-associated herpesvirus infection	19	0.00183247	0.0150102	CDKN1A;MAP2K2;SRC;STAT3;FOS;TYK2;HLA-G;TNFRSF1A;HCK;PPP3R1;ZFP36;GNB2;PLCG2;IRF7;AKT1;CALM3;BAK1;RAF1;IRF9	up
Hepatitis B chronic infection	6. Human Diseases	6.3 Infectious disease: viral	hsa05162	Measles	19	2.63239e-05	0.000782235	STAT5B;EIF2AK1;MX2;HSPA6;STAT3;MSN;ADAR;FOS;TYK2;CCND3;OAS2;IL1B;OAS3;IRF7;AKT1;BAK1;JAK3;IRF9;BCL2L1	up
Hepatitis B chronic infection	6. Human Diseases	6.4 Infectious disease: bacterial	hsa05100	Bacterial invasion of epithelial cells	11	0.000877909	0.00871406	SRC;PXN;CLTCL1;CLTB;RHOG;ILK;HCLS1;ARPC4;ITGA5;WASF2;ACTB	up
Hepatitis B chronic infection	6. Human Diseases	6.4 Infectious disease: bacterial	hsa05120	Epithelial cell signaling in Helicobacter pylori infection	8	0.0162323	0.0737334	ATP6V0B;ATP6AP1;CXCR1;SRC;PLCG2;TCIRG1;ATP6V0D1;ATP6V0C	up
Hepatitis B chronic infection	6. Human Diseases	6.4 Infectious disease: bacterial	hsa05130	Pathogenic Escherichia coli infection	26	1.81478e-06	8.10603e-05	ARF1;SRC;WIPF2;LPAR2;ACTB;CYTH4;TUBB3;BAK1;WASF2;TUBB;ARPC4;FOS;TUBB4B;TUBB4A;TUBA4A;TNFRSF1A;CLDN5;TUBB2B;TUBB2A;FCGR2A;IL1B;HCLS1;PTPN6;ARHGEF2;SEC24C;MYO1F	up
Hepatitis B chronic infection	6. Human Diseases	6.4 Infectious disease: bacterial	hsa05133	Pertussis	8	0.0254466	0.0974241	CXCL6;IL1B;IRF1;SERPING1;CALM3;FOS;ITGA5;GNAI2	up
Hepatitis B chronic infection	6. Human Diseases	6.4 Infectious disease: bacterial	hsa05132	Salmonella infection	26	0.000115287	0.00181747	ARF1;RAB5C;ACTB;STX10;CYTH4;TUBB3;AKT1;FLNA;BAK1;VPS39;VPS18;MAP2K2;TUBB;RHOG;ARPC4;FOS;TUBB4B;TUBB4A;TUBA4A;TNFRSF1A;TUBB2B;TUBB2A;IL1B;DYNLRB1;RAF1;RAB7A	up
Hepatitis B chronic infection	6. Human Diseases	6.4 Infectious disease: bacterial	hsa05131	Shigellosis	26	9.44724e-05	0.00166096	RNF31;ARF1;SRC;PXN;ILK;ACTB;HK3;CYTH4;CAPNS1;PLCG2;AKT1;H3C10;CAPN1;H3C4;WASF2;PRKCD;ARPC4;TNFRSF1A;TNIP1;IL1B;HCLS1;ARHGEF2;ITGA5;TLN1;SQSTM1;BCL2L1	up
Hepatitis B chronic infection	6. Human Diseases	6.4 Infectious disease: bacterial	hsa05152	Tuberculosis	26	3.1227e-07	2.09221e-05	CEBPB;RAB5C;SRC;TCIRG1;CORO1A;PPP3R1;ITGAX;AKT1;FCGR1A;CTSD;PLK3;ATP6V0B;TGFB1;CR1;ATP6AP1;SPHK1;NFYC;TNFRSF1A;FCGR2A;IL1B;CALM3;ATP6V0D1;RAF1;ATP6V0C;FCGR2C;RAB7A	up
Hepatitis B chronic infection	6. Human Diseases	6.4 Infectious disease: bacterial	hsa05110	Vibrio cholerae infection	10	8.9529e-05	0.00166096	SEC61A1;ARF1;ATP6V0B;ATP6AP1;PLCG2;GNAS;TCIRG1;ATP6V0D1;ATP6V0C;ACTB	up
Hepatitis B chronic infection	6. Human Diseases	6.4 Infectious disease: bacterial	hsa05135	Yersinia infection	15	0.00190968	0.0150528	MAP2K2;SRC;WIPF2;PXN;RHOG;ARPC4;FOS;ACTB;FCGR2A;IL1B;RPS6KA1;AKT1;PTK2B;ITGA5;WASF2	up
Hepatitis B chronic infection	6. Human Diseases	6.5 Infectious disease: parasitic	hsa05140	Leishmaniasis	10	0.00306681	0.0210745	CR1;TGFB1;FCGR2A;NCF1;IL1B;NCF4;PTPN6;FOS;FCGR1A;FCGR2C	up
Hepatitis B chronic infection	6. Human Diseases	6.5 Infectious disease: parasitic	hsa05144	Malaria	8	0.00208758	0.0159849	CR1;TGFB1;CD81;IL1B;PECAM1;HBB;HBA2;HBA1	up
Hepatitis B chronic infection	6. Human Diseases	6.5 Infectious disease: parasitic	hsa05145	Toxoplasmosis	10	0.0371556	0.126047	SOCS1;TGFB1;HSPA6;STAT3;PPIF;AKT1;TYK2;BCL2L1;TNFRSF1A;GNAI2	up
Hepatitis B chronic infection	6. Human Diseases	6.6 Immune disease	hsa05323	Rheumatoid arthritis	9	0.0299471	0.108457	CXCL6;ATP6V0B;TGFB1;ATP6AP1;IL1B;TCIRG1;FOS;ATP6V0D1;ATP6V0C	up
Hepatitis B chronic infection	6. Human Diseases	6.6 Immune disease	hsa05322	Systemic lupus erythematosus	17	0.000191768	0.00256969	H4C8;H2AC8;H2BC8;H2AC6;H2AC7;H2BC4;H2AC19;H2BC17;H2AC18;H2AJ;FCGR2A;H2BC21;H3C10;FCGR1A;TRIM21;H3C4;ELANE	up
Hepatitis B chronic infection	6. Human Diseases	6.7 Neurodegenerative disease	hsa05010	Alzheimer disease	26	0.0253564	0.0974241	RTN3;ARAF;ATP2A3;APH1A;PPP3R1;FRAT2;TUBB3;PSMD3;AKT1;CAPN1;NDUFV1;MAP2K2;TUBB;TUBB4B;ATG13;TUBB4A;TUBA4A;TNFRSF1A;TUBB2B;TUBB2A;IL1B;UQCRC1;PPIF;ULK1;CALM3;RAF1	up
Hepatitis B chronic infection	6. Human Diseases	6.7 Neurodegenerative disease	hsa05012	Parkinson disease	21	0.00682527	0.0358661	DAXX;UBA7;DUSP1;TUBB;SEPTIN5;UBE2L6;TUBB4B;TUBB4A;TUBA4A;GNAI2;TUBB2B;TUBB2A;TUBB3;PSMD3;UQCRC1;PPIF;GNAS;CALM3;UBA1;NDUFV1;BCL2L1	up
Hepatitis B chronic infection	6. Human Diseases	6.7 Neurodegenerative disease	hsa05022	Pathways of neurodegeneration	32	0.0252735	0.0974241	UBA7;ARAF;ATP2A3;UBE2L6;PPP3R1;FRAT2;TUBB3;PSMD3;BAK1;CAPN1;NDUFV1;RAB8A;DAXX;MAP2K2;TUBB;SEPTIN5;TUBB4B;ATG13;TUBB4A;TUBA4A;TNFRSF1A;TUBB2B;TUBB2A;IL1B;UQCRC1;PPIF;ULK1;CALM3;UBA1;RAF1;SQSTM1;BCL2L1	up
Hepatitis B chronic infection	6. Human Diseases	6.8 Substance dependence	hsa05034	Alcoholism	23	2.06945e-05	0.000693266	H4C8;HDAC5;H2AC8;H2BC8;H2AC6;H2AC7;H2BC4;ARAF;H2AC19;H2BC17;HDAC6;H2AC18;GNAI2;HDAC7;PPP1CA;H2AJ;GNB2;H2BC21;GNAS;H3C10;CALM3;RAF1;H3C4	up
Hepatitis B chronic infection	6. Human Diseases	6.9 Cardiovascular disease	hsa05415	Diabetic cardiomyopathy	16	0.0293679	0.107817	G6PD;TGFB1;NCF1;PRKCD;NCF4;ATP2A3;CPT1B;MMP9;PPP1CA;GYS1;SP1;UQCRC1;PPIF;AKT1;CTSD;NDUFV1	up
Hepatitis B chronic infection	6. Human Diseases	6.9 Cardiovascular disease	hsa05418	Fluid shear stress and atherosclerosis	16	0.000801431	0.0082609	NCF1;DUSP1;SRC;ITGA2B;PDGFA;FOS;MMP9;ACTB;TNFRSF1A;IL1B;PECAM1;AKT1;HMOX1;CALM3;ARHGEF2;SQSTM1	up
Hepatitis B chronic infection	NA	NA	NA	Synthesis and degradation of ketone bodies	3	0.0147318	0.578751	BDH2;OXCT1;ACAT2	down
Hepatitis C chronic infection	1. Metabolism	1.1 Carbohydrate metabolism	hsa00030	Pentose phosphate pathway	3	0.010703	0.0377752	G6PD;PGD;FBP1	down
Hepatitis C chronic infection	1. Metabolism	1.11 Xenobiotics biodegradation and metabolism	hsa00982, hsa00983	Drug metabolism	5	0.0255554	0.0738952	CDA;UCK2;DPYD;UPP1;NME1	down
Hepatitis C chronic infection	1. Metabolism	1.3 Lipid metabolism	hsa00590	Arachidonic acid metabolism	3	0.00830335	0.071824	GPX1;ALOX5;TBXAS1	up
Hepatitis C chronic infection	1. Metabolism	1.3 Lipid metabolism	hsa00100	Steroid biosynthesis	5	1.05836e-05	0.000105836	CYP27B1;SQLE;CYP51A1;MSMO1;LIPA	down
Hepatitis C chronic infection	1. Metabolism	1.4 Nucleotide metabolism	hsa00240	Pyrimidine metabolism	5	0.00166118	0.00927168	CDA;UCK2;DPYD;UPP1;NME1	down
Hepatitis C chronic infection	1. Metabolism	1.5 Amino acid metabolism	hsa00380	Tryptophan metabolism	4	0.00385059	0.0165025	KYNU;CYP1B1;KMO;IDO1	down
Hepatitis C chronic infection	1. Metabolism	1.6 Metabolism of other amino acids	hsa00480	Glutathione metabolism	4	0.0113644	0.0395283	G6PD;GPX3;GSR;PGD	down
Hepatitis C chronic infection	3. Environmental Information Processing	3.2 Signal transduction	hsa04022	cGMP-PKG signaling pathway	4	0.0273468	0.184914	RGS2;MEF2C;ADORA3;CALML4	up
Hepatitis C chronic infection	3. Environmental Information Processing	3.2 Signal transduction	hsa04012	ErbB signaling pathway	6	0.00197327	0.0105241	NRAS;JUN;SRC;MYC;EREG;HBEGF	down
Hepatitis C chronic infection	3. Environmental Information Processing	3.2 Signal transduction	hsa04068	FoxO signaling pathway	6	0.0157713	0.0491573	IL6;NRAS;BCL6;GADD45A;PRMT1;SOD2	down
Hepatitis C chronic infection	3. Environmental Information Processing	3.2 Signal transduction	hsa04010	MAPK signaling pathway	12	0.00205998	0.0107477	ATF2;DUSP5;IL1A;JUN;NRAS;CSF1;GADD45A;MYC;IL1B;TNF;EREG;NFKB2	down
Hepatitis C chronic infection	3. Environmental Information Processing	3.2 Signal transduction	hsa04064	NF-kappa B signaling pathway	15	6.14595e-11	3.68757e-09	CCL13;CXCL8;TNFSF14;BCL2A1;GADD45A;CXCL1;CXCL3;TNF;CXCL2;NFKB2;NFKBIA;PLAU;IL1B;CCL4;LTA	down
Hepatitis C chronic infection	3. Environmental Information Processing	3.2 Signal transduction	hsa04015	Rap1 signaling pathway	8	0.0161186	0.0495956	VASP;NRAS;RALA;ITGAM;CSF1;SRC;FPR1;RAPGEF1	down
Hepatitis C chronic infection	3. Environmental Information Processing	3.2 Signal transduction	hsa04350	TGF-beta signaling pathway	5	0.0149309	0.0484246	ZFYVE16;MYC;INHBA;TNF;SMAD7	down
Hepatitis C chronic infection	3. Environmental Information Processing	3.2 Signal transduction	hsa04668	TNF signaling pathway	15	1.81111e-10	6.20953e-09	ATF2;JUN;CEBPB;CSF1;CCL20;CXCL1;CXCL3;TNF;CXCL2;MMP9;CXCL5;NFKBIA;IL6;IL1B;LTA	down
Hepatitis C chronic infection	3. Environmental Information Processing	3.3 Signaling molecules and interaction	hsa04514	Cell adhesion molecules	5	0.00343515	0.0330156	CD86;CD4;HLA-DMB;PECAM1;SIGLEC1	up
Hepatitis C chronic infection	3. Environmental Information Processing	3.3 Signaling molecules and interaction	hsa04060	Cytokine-cytokine receptor interaction	30	2.52497e-16	3.02996e-14	CCL13;IL1RN;CXCL8;CSF1;CCL3L1;EBI3;CXCL1;CXCL13;CXCL3;TNF;CXCL2;CXCL5;CCL7;CCL4;CCL3;CCL1;TNFRSF4;CCL24;CCL22;TNFSF14;CCL20;IL1R2;IL36G;PPBP;INHBA;IL1A;IL6;IL1B;IL3RA;LTA	down
Hepatitis C chronic infection	3. Environmental Information Processing	3.3 Signaling molecules and interaction	hsa04061	Viral protein interaction with cytokine and cytokine receptor	21	2.79394e-18	6.70545e-16	CCL13;CCL24;CXCL8;CCL22;CSF1;CCL3L1;TNFSF14;CCL20;CXCL1;PPBP;CXCL13;CXCL3;TNF;CXCL2;CXCL5;IL6;CCL7;CCL4;LTA;CCL3;CCL1	down
Hepatitis C chronic infection	4. Cellular Processes	4.1 Transport and catabolism	hsa04142	Lysosome	5	0.0475998	0.120252	SORT1;LAMP3;SLC11A1;CTSH;LIPA	down
Hepatitis C chronic infection	4. Cellular Processes	4.1 Transport and catabolism	hsa04145	Phagosome	7	0.00916919	0.0338555	C3;TUBB6;ITGAM;NCF2;MRC1;OLR1;FCAR	down
Hepatitis C chronic infection	4. Cellular Processes	4.1 Transport and catabolism	hsa04145	Phagosome	6	0.000609338	0.00878462	HLA-DMB;FCGR2A;ITGB5;NCF4;CD14;CD36	up
Hepatitis C chronic infection	4. Cellular Processes	4.2 Cell growth and death	hsa04210	Apoptosis	10	6.99113e-05	0.000541249	NFKBIA;JUN;NRAS;BCL2A1;GADD45A;IL3RA;CTSH;GZMB;BID;TNF	down
Hepatitis C chronic infection	4. Cellular Processes	4.2 Cell growth and death	hsa04218	Cellular senescence	9	0.000700116	0.0042303	IL1A;IL6;NRAS;CXCL8;GADD45A;MYC;SERPINE1;VDAC1;ETS1	down
Hepatitis C chronic infection	4. Cellular Processes	4.2 Cell growth and death	hsa04216	Ferroptosis	4	0.00352582	0.015966	ACSL1;SLC3A2;SLC39A8;SLC7A11	down
Hepatitis C chronic infection	4. Cellular Processes	4.3 Cellular community - eukaryotes	hsa04530	Tight junction	6	0.0465109	0.118751	VASP;JUN;SRC;CD1E;CD1B;RAB8B	down
Hepatitis C chronic infection	5. Organismal Systems	5.1 Immune system	hsa04612	Antigen processing and presentation	4	0.00197729	0.0213795	CD4;HLA-DMB;HSPA6;LGMN	up
Hepatitis C chronic infection	5. Organismal Systems	5.1 Immune system	hsa04612	Antigen processing and presentation	7	0.000195093	0.00133778	PDIA3;KLRC2;KLRC3;KLRD1;KLRC1;KIR3DL2;TNF	down
Hepatitis C chronic infection	5. Organismal Systems	5.1 Immune system	hsa04662	B cell receptor signaling pathway	4	0.00227043	0.023105	CD79B;CD79A;CD19;BLNK	up
Hepatitis C chronic infection	5. Organismal Systems	5.1 Immune system	hsa04062	Chemokine signaling pathway	20	1.80352e-11	1.44282e-09	CCL13;CCL24;CXCL8;CCL22;CCL3L1;SRC;CCL20;CXCL1;PPBP;CXCL13;CXCL3;CXCL2;CXCL5;NFKBIA;FGR;NRAS;CCL7;CCL4;CCL3;CCL1	down
Hepatitis C chronic infection	5. Organismal Systems	5.1 Immune system	hsa04610	Complement and coagulation cascades	6	0.00197327	0.0105241	C3;ITGAM;SERPINA1;PLAU;SERPINE1;PLAUR	down
Hepatitis C chronic infection	5. Organismal Systems	5.1 Immune system	hsa04625	C-type lectin receptor signaling pathway	10	4.58336e-06	5.94089e-05	NFKBIA;JUN;IL6;NRAS;CCL22;SRC;IL1B;CLEC4E;TNF;NFKB2	down
Hepatitis C chronic infection	5. Organismal Systems	5.1 Immune system	hsa04623	Cytosolic DNA-sensing pathway	5	0.00280209	0.0137245	NFKBIA;IL6;MAVS;IL1B;CCL4	down
Hepatitis C chronic infection	5. Organismal Systems	5.1 Immune system	hsa04640	Hematopoietic cell lineage	7	5.09249e-06	0.000195818	CD4;HLA-DMB;CD19;CD14;CD36;CD24;MS4A1	up
Hepatitis C chronic infection	5. Organismal Systems	5.1 Immune system	hsa04640	Hematopoietic cell lineage	11	3.541e-07	7.72583e-06	IL1A;IL6;ITGAM;CSF1;IL1R2;IL1B;IL3RA;CD1E;GP1BA;TNF;CD1B	down
Hepatitis C chronic infection	5. Organismal Systems	5.1 Immune system	hsa04657	IL-17 signaling pathway	14	1.73632e-10	6.20953e-09	CEBPB;JUN;CXCL8;CCL20;CXCL1;CXCL3;CXCL2;TNF;MMP9;CXCL5;NFKBIA;IL6;CCL7;IL1B	down
Hepatitis C chronic infection	5. Organismal Systems	5.1 Immune system	hsa04670	Leukocyte transendothelial migration	5	0.0312884	0.0863128	VASP;ITGAM;NCF2;TXK;MMP9	down
Hepatitis C chronic infection	5. Organismal Systems	5.1 Immune system	hsa04650	Natural killer cell mediated cytotoxicity	10	3.51977e-05	0.000294892	NRAS;KLRC2;KLRC3;GZMB;KLRD1;KLRC1;KIR3DL2;CD247;BID;TNF	down
Hepatitis C chronic infection	5. Organismal Systems	5.1 Immune system	hsa04613	Neutrophil extracellular trap formation	10	0.00070505	0.0042303	C3;ITGAM;NCF2;SRC;AQP9;PPIF;FPR1;VDAC1;GP1BA;FPR2	down
Hepatitis C chronic infection	5. Organismal Systems	5.1 Immune system	hsa04613	Neutrophil extracellular trap formation	4	0.0402673	0.228385	FCGR2A;NCF4;TLR8;TLR7	up
Hepatitis C chronic infection	5. Organismal Systems	5.1 Immune system	hsa04621	NOD-like receptor signaling pathway	7	0.000242246	0.00465651	PYCARD;OAS1;OAS3;DEFA3;DEFA1;DEFA1B;NAIP	up
Hepatitis C chronic infection	5. Organismal Systems	5.1 Immune system	hsa04621	NOD-like receptor signaling pathway	13	4.7032e-06	5.94089e-05	JUN;CXCL8;CXCL1;TXN;CXCL3;TNF;CXCL2;NFKBIA;IL6;MAVS;IL1B;NAMPT;VDAC1	down
Hepatitis C chronic infection	5. Organismal Systems	5.1 Immune system	hsa04622	RIG-I-like receptor signaling pathway	3	0.0120838	0.0950229	CXCL10;RNF125;ISG15	up
Hepatitis C chronic infection	5. Organismal Systems	5.1 Immune system	hsa04622	RIG-I-like receptor signaling pathway	4	0.0226202	0.0670228	NFKBIA;MAVS;CXCL8;TNF	down
Hepatitis C chronic infection	5. Organismal Systems	5.1 Immune system	hsa04660	T cell receptor signaling pathway	5	0.0221365	0.0664094	NFKBIA;JUN;NRAS;CD247;TNF	down
Hepatitis C chronic infection	5. Organismal Systems	5.1 Immune system	hsa04659	Th17 cell differentiation	5	0.0246709	0.0722075	NFKBIA;JUN;IL6;IL1B;CD247	down
Hepatitis C chronic infection	5. Organismal Systems	5.1 Immune system	hsa04620	Toll-like receptor signaling pathway	6	7.77921e-05	0.00168225	CD86;CXCL10;TLR8;TLR7;CD14;TLR5	up
Hepatitis C chronic infection	5. Organismal Systems	5.1 Immune system	hsa04620	Toll-like receptor signaling pathway	10	4.58336e-06	5.94089e-05	NFKBIA;JUN;IL6;CXCL8;CCL3L1;IL1B;CCL4;CCL3;SPP1;TNF	down
Hepatitis C chronic infection	5. Organismal Systems	5.2 Endocrine system	hsa04915	Estrogen signaling pathway	7	0.00528851	0.0211541	ATF2;JUN;NRAS;SRC;MMP9;FKBP5;HBEGF	down
Hepatitis C chronic infection	5. Organismal Systems	5.2 Endocrine system	hsa03320	PPAR signaling pathway	4	0.0270814	0.0764651	GK;ACSL1;OLR1;LPL	down
Hepatitis C chronic infection	5. Organismal Systems	5.2 Endocrine system	hsa04926	Relaxin signaling pathway	6	0.014719	0.0483911	NFKBIA;ATF2;JUN;NRAS;SRC;MMP9	down
Hepatitis C chronic infection	5. Organismal Systems	5.4 Digestive system	hsa04979	Cholesterol metabolism	4	0.00720087	0.0270033	SORT1;LPL;VDAC1;LIPA	down
Hepatitis C chronic infection	5. Organismal Systems	5.6 Nervous system	hsa04722	Neurotrophin signaling pathway	5	0.0366356	0.0966214	NFKBIA;JUN;NRAS;SORT1;RAPGEF1	down
Hepatitis C chronic infection	5. Organismal Systems	5.8 Development and regeneration	hsa04380	Osteoclast differentiation	9	0.000153089	0.00108786	NFKBIA;IL1A;JUN;SOCS1;CSF1;NCF2;IL1B;TNF;NFKB2	down
Hepatitis C chronic infection	6. Human Diseases	6.1 Cancer: overview	hsa05230	Central carbon metabolism in cancer	7	9.82674e-05	0.000737006	SLC7A5;G6PD;NRAS;MYC;SLC16A3;HK2;PDK1	down
Hepatitis C chronic infection	6. Human Diseases	6.1 Cancer: overview	hsa05204, hsa05207, hsa05208	Chemical carcinogenesis	8	0.0317544	0.0866028	HSD11B1;ATF2;JUN;NRAS;BCL6;SRC;MYC;CYP1B1	down
Hepatitis C chronic infection	6. Human Diseases	6.1 Cancer: overview	hsa05200	Pathways in cancer	18	0.00151444	0.00865392	PTGER4;TCF7L2;JUN;RALA;CXCL8;GADD45A;TXNRD1;ETS1;MMP9;NFKB2;NFKBIA;GNA13;NRAS;IL6;MYC;IL3RA;BID;NFE2L2	down
Hepatitis C chronic infection	6. Human Diseases	6.1 Cancer: overview	hsa05235	PD-L1 expression and PD-1 checkpoint pathway in cancer	4	0.0482178	0.120544	NFKBIA;NRAS;JUN;CD247	down
Hepatitis C chronic infection	6. Human Diseases	6.1 Cancer: overview	hsa05205	Proteoglycans in cancer	9	0.00453121	0.0190788	NRAS;SDC4;PLAU;SRC;MYC;PLAUR;TNF;MMP9;HBEGF	down
Hepatitis C chronic infection	6. Human Diseases	6.1 Cancer: overview	hsa05202	Transcriptional misregulation in cancer	12	4.35724e-05	0.000348579	IL6;CEBPB;CXCL8;ITGAM;BCL6;BCL2A1;PLAU;GADD45A;MYC;IL1R2;GZMB;MMP9	down
Hepatitis C chronic infection	6. Human Diseases	6.1 Cancer: overview	hsa05202	Transcriptional misregulation in cancer	10	7.84486e-07	0.000135716	CD86;LYL1;MEF2C;HHEX;LMO2;DEFA3;CD14;DEFA1;PAX5;DEFA1B	up
Hepatitis C chronic infection	6. Human Diseases	6.1 Cancer: overview	hsa05203	Viral carcinogenesis	8	0.0133906	0.0446355	C3;NFKBIA;ATF2;JUN;NRAS;GSN;SRC;NFKB2	down
Hepatitis C chronic infection	6. Human Diseases	6.10 Endocrine and metabolic disease	hsa04933	AGE-RAGE signaling pathway in diabetic complications	8	0.000154113	0.00108786	IL1A;JUN;IL6;NRAS;CXCL8;IL1B;SERPINE1;TNF	down
Hepatitis C chronic infection	6. Human Diseases	6.10 Endocrine and metabolic disease	hsa04932	Non-alcoholic fatty liver disease	7	0.0101451	0.0363406	IL1A;JUN;IL6;CXCL8;IL1B;BID;TNF	down
Hepatitis C chronic infection	6. Human Diseases	6.10 Endocrine and metabolic disease	hsa04940	Type I diabetes mellitus	5	0.000492309	0.00312038	IL1A;IL1B;LTA;GZMB;TNF	down
Hepatitis C chronic infection	6. Human Diseases	6.10 Endocrine and metabolic disease	hsa04930	Type II diabetes mellitus	3	0.0334722	0.0902622	SOCS1;TNF;HK2	down
Hepatitis C chronic infection	6. Human Diseases	6.2 Cancer: specific types	hsa05221	Acute myeloid leukemia	5	0.00366379	0.0162835	TCF7L2;NRAS;ITGAM;BCL2A1;MYC	down
Hepatitis C chronic infection	6. Human Diseases	6.2 Cancer: specific types	hsa05219	Bladder cancer	6	3.56328e-05	0.000294892	NRAS;CXCL8;SRC;MYC;MMP9;HBEGF	down
Hepatitis C chronic infection	6. Human Diseases	6.2 Cancer: specific types	hsa05224	Breast cancer	6	0.026112	0.0746058	TCF7L2;JUN;NRAS;GADD45A;MYC;NFKB2	down
Hepatitis C chronic infection	6. Human Diseases	6.2 Cancer: specific types	hsa05220	Chronic myeloid leukemia	4	0.0294953	0.0823126	NFKBIA;NRAS;GADD45A;MYC	down
Hepatitis C chronic infection	6. Human Diseases	6.2 Cancer: specific types	hsa05210	Colorectal cancer	7	0.000357508	0.00238339	TCF7L2;RALA;NRAS;JUN;GADD45A;MYC;EREG	down
Hepatitis C chronic infection	6. Human Diseases	6.2 Cancer: specific types	hsa05213	Endometrial cancer	4	0.0120622	0.0407737	TCF7L2;NRAS;GADD45A;MYC	down
Hepatitis C chronic infection	6. Human Diseases	6.2 Cancer: specific types	hsa05225	Hepatocellular carcinoma	6	0.0454177	0.117207	TCF7L2;NRAS;GADD45A;MYC;TXNRD1;NFE2L2	down
Hepatitis C chronic infection	6. Human Diseases	6.2 Cancer: specific types	hsa05215	Prostate cancer	6	0.00382827	0.0165025	NFKBIA;TCF7L2;NRAS;PLAU;IL1R2;MMP9	down
Hepatitis C chronic infection	6. Human Diseases	6.2 Cancer: specific types	hsa05211	Renal cell carcinoma	4	0.0215804	0.0655607	NRAS;JUN;RAPGEF1;ETS1	down
Hepatitis C chronic infection	6. Human Diseases	6.2 Cancer: specific types	hsa05216	Thyroid cancer	4	0.00241236	0.0120618	TCF7L2;NRAS;GADD45A;MYC	down
Hepatitis C chronic infection	6. Human Diseases	6.3 Infectious disease: viral	hsa05171	Coronavirus disease	10	4.31396e-06	0.000195818	CFD;CXCL10;FCGR2A;OAS1;OAS3;MX2;MX1;TLR8;ISG15;TLR7	up
Hepatitis C chronic infection	6. Human Diseases	6.3 Infectious disease: viral	hsa05171	Coronavirus disease	10	0.00323038	0.0152018	C3;NFKBIA;NRP1;JUN;IL6;MAVS;CXCL8;IL1B;TNF;HBEGF	down
Hepatitis C chronic infection	6. Human Diseases	6.3 Infectious disease: viral	hsa05169	Epstein-Barr virus infection	7	0.000470141	0.00739403	CXCL10;HLA-DMB;OAS1;CD19;OAS3;BLNK;ISG15	up
Hepatitis C chronic infection	6. Human Diseases	6.3 Infectious disease: viral	hsa05169	Epstein-Barr virus infection	13	1.54137e-05	0.00014228	PDIA3;JUN;GADD45A;TNF;NFKB2;NFKBIA;IL6;MAVS;MYC;PSMD3;CD58;CD247;BID	down
Hepatitis C chronic infection	6. Human Diseases	6.3 Infectious disease: viral	hsa05161	Hepatitis B	12	7.98145e-06	9.12166e-05	NFKBIA;ATF2;JUN;IL6;MAVS;NRAS;CXCL8;SRC;MYC;BID;TNF;MMP9	down
Hepatitis C chronic infection	6. Human Diseases	6.3 Infectious disease: viral	hsa05160	Hepatitis C	6	0.0344502	0.0918673	NFKBIA;MAVS;NRAS;MYC;BID;TNF	down
Hepatitis C chronic infection	6. Human Diseases	6.3 Infectious disease: viral	hsa05160	Hepatitis C	6	0.00072212	0.00892334	CXCL10;OAS1;OAS3;MX2;MX1;IFIT1	up
Hepatitis C chronic infection	6. Human Diseases	6.3 Infectious disease: viral	hsa05163	Human cytomegalovirus infection	16	4.29618e-07	8.23658e-06	PTGER4;PDIA3;ATF2;CXCL8;CCL3L1;SRC;TNF;NFKBIA;GNA13;NRAS;IL6;MYC;IL1B;CCL4;CCL3;BID	down
Hepatitis C chronic infection	6. Human Diseases	6.3 Infectious disease: viral	hsa05170	Human immunodeficiency virus 1 infection	9	0.00562383	0.0221265	PDIA3;NFKBIA;JUN;NRAS;APOBEC3F;APOBEC3G;CD247;BID;TNF	down
Hepatitis C chronic infection	6. Human Diseases	6.3 Infectious disease: viral	hsa05166	Human T-cell leukemia virus 1 infection	14	7.84565e-06	9.12166e-05	ATF2;NRP1;JUN;MMP7;IL1R2;ETS1;TNF;NFKB2;NFKBIA;NRAS;IL6;MYC;LTA;VDAC1	down
Hepatitis C chronic infection	6. Human Diseases	6.3 Infectious disease: viral	hsa05164	Influenza A	9	0.00139426	0.00816155	NFKBIA;IL1A;IL6;MAVS;CXCL8;IL1B;VDAC1;BID;TNF	down
Hepatitis C chronic infection	6. Human Diseases	6.3 Infectious disease: viral	hsa05164	Influenza A	9	2.74203e-06	0.000195818	PYCARD;CXCL10;HLA-DMB;OAS1;OAS3;MX2;MX1;TNFSF10;TLR7	up
Hepatitis C chronic infection	6. Human Diseases	6.3 Infectious disease: viral	hsa05167	Kaposi sarcoma-associated herpesvirus infection	13	9.45786e-06	0.000103177	TCF7L2;JUN;CXCL8;SRC;CXCL1;CXCL3;CXCL2;C3;NFKBIA;NRAS;IL6;MYC;BID	down
Hepatitis C chronic infection	6. Human Diseases	6.3 Infectious disease: viral	hsa05162	Measles	7	0.00571757	0.0221325	NFKBIA;IL1A;JUN;IL6;MAVS;IL1B;BID	down
Hepatitis C chronic infection	6. Human Diseases	6.3 Infectious disease: viral	hsa05162	Measles	6	0.000379277	0.00656149	OAS1;OAS3;MX2;HSPA6;MX1;TLR7	up
Hepatitis C chronic infection	6. Human Diseases	6.4 Infectious disease: bacterial	hsa05120	Epithelial cell signaling in Helicobacter pylori infection	8	1.16303e-05	0.000111651	NFKBIA;JUN;CXCL8;SRC;CXCL1;CXCL3;CXCL2;HBEGF	down
Hepatitis C chronic infection	6. Human Diseases	6.4 Infectious disease: bacterial	hsa05134	Legionellosis	11	9.18117e-10	2.6271e-08	C3;NFKBIA;IL6;CXCL8;ITGAM;IL1B;CXCL1;CXCL3;CXCL2;TNF;NFKB2	down
Hepatitis C chronic infection	6. Human Diseases	6.4 Infectious disease: bacterial	hsa05134	Legionellosis	5	4.25694e-05	0.00115756	PYCARD;HSPA6;CD14;TLR5;NAIP	up
Hepatitis C chronic infection	6. Human Diseases	6.4 Infectious disease: bacterial	hsa05130	Pathogenic Escherichia coli infection	5	0.0112325	0.0925344	PYCARD;FCGR2A;TNFSF10;TLR5;NAIP	up
Hepatitis C chronic infection	6. Human Diseases	6.4 Infectious disease: bacterial	hsa05130	Pathogenic Escherichia coli infection	9	0.00349318	0.015966	NFKBIA;GNA13;JUN;TUBB6;IL6;CXCL8;SRC;IL1B;TNF	down
Hepatitis C chronic infection	6. Human Diseases	6.4 Infectious disease: bacterial	hsa05133	Pertussis	9	2.4339e-06	3.89424e-05	C3;IL1A;JUN;IL6;CXCL8;ITGAM;IL1B;TNF;CXCL5	down
Hepatitis C chronic infection	6. Human Diseases	6.4 Infectious disease: bacterial	hsa05133	Pertussis	4	0.00179712	0.0207267	PYCARD;SERPING1;CALML4;CD14	up
Hepatitis C chronic infection	6. Human Diseases	6.4 Infectious disease: bacterial	hsa05132	Salmonella infection	12	0.00049406	0.00312038	NFKBIA;TCF7L2;JUN;TUBB6;IL6;RALA;CXCL8;MYC;IL1B;TXN;EXOC5;TNF	down
Hepatitis C chronic infection	6. Human Diseases	6.4 Infectious disease: bacterial	hsa05132	Salmonella infection	5	0.0277905	0.184914	PYCARD;TNFSF10;CD14;TLR5;NAIP	up
Hepatitis C chronic infection	6. Human Diseases	6.4 Infectious disease: bacterial	hsa05131	Shigellosis	10	0.00487418	0.020169	C3;NFKBIA;JUN;CXCL8;TNIP1;SRC;IL1B;VDAC1;TNF;HK2	down
Hepatitis C chronic infection	6. Human Diseases	6.4 Infectious disease: bacterial	hsa05150	Staphylococcus aureus infection	5	0.0155685	0.0491573	C3;ITGAM;FPR1;FPR2;FCAR	down
Hepatitis C chronic infection	6. Human Diseases	6.4 Infectious disease: bacterial	hsa05150	Staphylococcus aureus infection	6	4.68375e-05	0.00115756	CFD;HLA-DMB;FCGR2A;DEFA3;DEFA1B;DEFA1	up
Hepatitis C chronic infection	6. Human Diseases	6.4 Infectious disease: bacterial	hsa05152	Tuberculosis	12	2.30849e-05	0.000205199	C3;CYP27B1;IL1A;IL6;CEBPB;ITGAM;SRC;IL1B;MRC1;CLEC4E;BID;TNF	down
Hepatitis C chronic infection	6. Human Diseases	6.4 Infectious disease: bacterial	hsa05152	Tuberculosis	4	0.0346274	0.20657	HLA-DMB;FCGR2A;CALML4;CD14	up
Hepatitis C chronic infection	6. Human Diseases	6.4 Infectious disease: bacterial	hsa05135	Yersinia infection	7	0.00528851	0.0211541	NFKBIA;JUN;IL6;CXCL8;SRC;IL1B;TNF	down
Hepatitis C chronic infection	6. Human Diseases	6.5 Infectious disease: parasitic	hsa05143	African trypanosomiasis	4	0.00241236	0.0120618	IL6;IL1B;TNF;IDO1	down
Hepatitis C chronic infection	6. Human Diseases	6.5 Infectious disease: parasitic	hsa05146	Amoebiasis	11	4.80467e-07	8.23658e-06	IL6;CXCL8;ITGAM;IL1R2;IL1B;CD1E;CXCL1;CXCL3;TNF;CD1B;CXCL2	down
Hepatitis C chronic infection	6. Human Diseases	6.5 Infectious disease: parasitic	hsa05142	Chagas disease	11	4.80467e-07	8.23658e-06	C3;NFKBIA;JUN;IL6;CXCL8;CCL3L1;IL1B;SERPINE1;CCL3;CD247;TNF	down
Hepatitis C chronic infection	6. Human Diseases	6.5 Infectious disease: parasitic	hsa05140	Leishmaniasis	3	0.0156042	0.117371	HLA-DMB;FCGR2A;NCF4	up
Hepatitis C chronic infection	6. Human Diseases	6.5 Infectious disease: parasitic	hsa05140	Leishmaniasis	9	2.71932e-06	4.07897e-05	C3;NFKBIA;IL1A;JUN;MARCKSL1;ITGAM;NCF2;IL1B;TNF	down
Hepatitis C chronic infection	6. Human Diseases	6.5 Infectious disease: parasitic	hsa05144	Malaria	4	0.00720087	0.0270033	IL6;CXCL8;IL1B;TNF	down
Hepatitis C chronic infection	6. Human Diseases	6.5 Infectious disease: parasitic	hsa05144	Malaria	3	0.00477349	0.0434639	LRP1;PECAM1;CD36	up
Hepatitis C chronic infection	6. Human Diseases	6.5 Infectious disease: parasitic	hsa05145	Toxoplasmosis	3	0.0410184	0.228385	HLA-DMB;ALOX5;HSPA6	up
Hepatitis C chronic infection	6. Human Diseases	6.6 Immune disease	hsa05332	Graft-versus-host disease	8	2.11e-07	5.06399e-06	IL1A;IL6;IL1B;GZMB;KLRD1;KLRC1;KIR3DL2;TNF	down
Hepatitis C chronic infection	6. Human Diseases	6.6 Immune disease	hsa05321	Inflammatory bowel disease	5	0.00321217	0.0152018	IL1A;JUN;IL6;IL1B;TNF	down
Hepatitis C chronic infection	6. Human Diseases	6.6 Immune disease	hsa05340	Primary immunodeficiency	5	5.65949e-06	0.000195818	CD79A;CD4;CD19;BLNK;ADA	up
Hepatitis C chronic infection	6. Human Diseases	6.6 Immune disease	hsa05323	Rheumatoid arthritis	14	1.49818e-10	6.20953e-09	JUN;CXCL8;CSF1;CCL3L1;CCL20;CXCL1;CXCL3;CXCL2;TNF;CXCL5;IL1A;IL6;IL1B;CCL3	down
Hepatitis C chronic infection	6. Human Diseases	6.7 Neurodegenerative disease	hsa05010	Alzheimer disease	12	0.012059	0.0407737	IL1A;NRAS;TUBB6;IL6;CSF1;IL1B;PSMD3;PPIF;LPL;VDAC1;BID;TNF	down
Hepatitis C chronic infection	6. Human Diseases	6.7 Neurodegenerative disease	hsa05022	Pathways of neurodegeneration	14	0.0155247	0.0491573	HIP1;CSF1;GPX3;TNF;UBE2J1;IL1A;NRAS;TUBB6;IL6;IL1B;PSMD3;PPIF;VDAC1;BID	down
Hepatitis C chronic infection	6. Human Diseases	6.7 Neurodegenerative disease	hsa05020	Prion disease	10	0.00983975	0.0357809	ATF2;IL1A;TUBB6;IL6;NCF2;IL1B;PSMD3;PPIF;VDAC1;TNF	down
Hepatitis C chronic infection	6. Human Diseases	6.9 Cardiovascular disease	hsa05418	Fluid shear stress and atherosclerosis	11	1.01958e-05	0.000105836	IL1A;JUN;SDC4;NCF2;SRC;IL1R2;IL1B;TXN;TNF;MMP9;NFE2L2	down
Hepatitis C chronic infection	6. Human Diseases	6.9 Cardiovascular disease	hsa05417	Lipid and atherosclerosis	19	9.85161e-10	2.6271e-08	JUN;CXCL8;CCL3L1;NCF2;SRC;CXCL1;CXCL3;SOD2;TNF;CXCL2;MMP9;NFKBIA;NRAS;IL6;IL1B;CCL3;OLR1;BID;NFE2L2	down
Hepatitis C chronic infection	6. Human Diseases	6.9 Cardiovascular disease	hsa05417	Lipid and atherosclerosis	7	0.000680816	0.00892334	PYCARD;NCF4;HSPA6;TNFSF10;CALML4;CD14;CD36	up
Human immunodeficiency virus infection	1. Metabolism	1.3 Lipid metabolism	hsa00590	Arachidonic acid metabolism	3	0.00439057	0.288134	EPHX2;PTGDS;LTC4S	down
Human immunodeficiency virus infection	1. Metabolism	1.4 Nucleotide metabolism	hsa00240	Pyrimidine metabolism	3	0.0166354	0.146783	RRM2;CMPK2;TYMS	up
Human immunodeficiency virus infection	1. Metabolism	1.7 Glycan biosynthesis and metabolism	hsa00512	Mucin type O-glycan biosynthesis	3	0.0049264	0.06158	GALNT4;GALNT3;POC1B-GALNT4	up
Human immunodeficiency virus infection	1. Metabolism	1.7 Glycan biosynthesis and metabolism	hsa00514	Other types of O-glycan biosynthesis	3	0.0103598	0.110618	GALNT4;GALNT3;POC1B-GALNT4	up
Human immunodeficiency virus infection	3. Environmental Information Processing	3.3 Signaling molecules and interaction	hsa04514	Cell adhesion molecules	3	0.0461993	0.415794	HLA-DMB;CD28;NECTIN2	down
Human immunodeficiency virus infection	3. Environmental Information Processing	3.3 Signaling molecules and interaction	hsa04060	Cytokine-cytokine receptor interaction	6	0.00533582	0.288134	CD27;CCR7;TNFRSF25;LTB;IL7R;CCR3	down
Human immunodeficiency virus infection	4. Cellular Processes	4.2 Cell growth and death	hsa04110	Cell cycle	4	0.0317207	0.206112	CCNA2;PTTG1;CDKN2A;CDK1	up
Human immunodeficiency virus infection	4. Cellular Processes	4.2 Cell growth and death	hsa04217	Necroptosis	5	0.0187874	0.156562	H2AC8;IFNG;STAT1;JAK2;CHMP5	up
Human immunodeficiency virus infection	4. Cellular Processes	4.2 Cell growth and death	hsa04115	p53 signaling pathway	3	0.0331869	0.206112	RRM2;CDKN2A;CDK1	up
Human immunodeficiency virus infection	5. Organismal Systems	5.1 Immune system	hsa04610	Complement and coagulation cascades	3	0.0485367	0.269648	C1QB;CR1;SERPING1	up
Human immunodeficiency virus infection	5. Organismal Systems	5.1 Immune system	hsa04640	Hematopoietic cell lineage	5	0.00267116	0.0445193	CR1;TFRC;CD8B;CD38;FCGR1A	up
Human immunodeficiency virus infection	5. Organismal Systems	5.1 Immune system	hsa04640	Hematopoietic cell lineage	3	0.0165148	0.304982	HLA-DMB;CD24;IL7R	down
Human immunodeficiency virus infection	5. Organismal Systems	5.1 Immune system	hsa04613	Neutrophil extracellular trap formation	7	0.00237395	0.0445115	H2AC8;CR1;H2BC5;H2BC6;CASP4;FCGR1A;H3C4	up
Human immunodeficiency virus infection	5. Organismal Systems	5.1 Immune system	hsa04621	NOD-like receptor signaling pathway	10	1.02701e-05	0.00154051	CASP5;IFI16;OAS2;STAT1;OAS3;CCL5;CASP4;GBP1;NAIP;GBP3	up
Human immunodeficiency virus infection	5. Organismal Systems	5.1 Immune system	hsa04622	RIG-I-like receptor signaling pathway	4	0.00460776	0.06158	IFIH1;DDX58;DHX58;ISG15	up
Human immunodeficiency virus infection	5. Organismal Systems	5.2 Endocrine system	hsa03320	PPAR signaling pathway	3	0.034352	0.206112	FABP5;SCD;ACSL4	up
Human immunodeficiency virus infection	5. Organismal Systems	5.8 Development and regeneration	hsa04380	Osteoclast differentiation	4	0.0341909	0.206112	IFNG;STAT1;FCGR1A;MAP2K6	up
Human immunodeficiency virus infection	6. Human Diseases	6.1 Cancer: overview	hsa05235	PD-L1 expression and PD-1 checkpoint pathway in cancer	4	0.0106645	0.110618	IFNG;STAT1;JAK2;MAP2K6	up
Human immunodeficiency virus infection	6. Human Diseases	6.1 Cancer: overview	hsa05203	Viral carcinogenesis	5	0.0464151	0.26778	CCNA2;H2BC5;CDKN2A;H2BC6;CDK1	up
Human immunodeficiency virus infection	6. Human Diseases	6.3 Infectious disease: viral	hsa05171	Coronavirus disease	8	0.00185005	0.039644	RPS26;IFIH1;C1QB;DDX58;OAS2;STAT1;OAS3;ISG15	up
Human immunodeficiency virus infection	6. Human Diseases	6.3 Infectious disease: viral	hsa05169	Epstein-Barr virus infection	8	0.000764601	0.0218502	CCNA2;DDX58;OAS2;STAT1;OAS3;ISG15;CD58;MAP2K6	up
Human immunodeficiency virus infection	6. Human Diseases	6.3 Infectious disease: viral	hsa05161	Hepatitis B	6	0.00481124	0.06158	IFIH1;CCNA2;DDX58;STAT1;JAK2;MAP2K6	up
Human immunodeficiency virus infection	6. Human Diseases	6.3 Infectious disease: viral	hsa05160	Hepatitis C	7	0.000817465	0.0218502	RSAD2;IFNG;DDX58;OAS2;STAT1;OAS3;IFIT1	up
Human immunodeficiency virus infection	6. Human Diseases	6.3 Infectious disease: viral	hsa05168	Herpes simplex virus 1 infection	10	0.0223883	0.171893	IFIH1;IFNG;DDX58;OAS2;STAT1;OAS3;CCL5;ZNF468;JAK2;SRPK1	up
Human immunodeficiency virus infection	6. Human Diseases	6.3 Infectious disease: viral	hsa05164	Influenza A	9	4.39164e-05	0.00329373	IFIH1;RSAD2;IFNG;DDX58;OAS2;STAT1;OAS3;CCL5;JAK2	up
Human immunodeficiency virus infection	6. Human Diseases	6.3 Infectious disease: viral	hsa05162	Measles	5	0.0110618	0.110618	IFIH1;DDX58;OAS2;STAT1;OAS3	up
Human immunodeficiency virus infection	6. Human Diseases	6.4 Infectious disease: bacterial	hsa05152	Tuberculosis	5	0.0300385	0.206112	CR1;IFNG;STAT1;JAK2;FCGR1A	up
Human immunodeficiency virus infection	6. Human Diseases	6.5 Infectious disease: parasitic	hsa05140	Leishmaniasis	5	0.000874006	0.0218502	CR1;IFNG;STAT1;JAK2;FCGR1A	up
Human immunodeficiency virus infection	6. Human Diseases	6.5 Infectious disease: parasitic	hsa05145	Toxoplasmosis	4	0.0229191	0.171893	IFNG;STAT1;JAK2;MAP2K6	up
Human immunodeficiency virus infection	6. Human Diseases	6.6 Immune disease	hsa05323	Rheumatoid arthritis	3	0.0139833	0.304982	HLA-DMB;CD28;LTB	down
Human immunodeficiency virus infection	6. Human Diseases	6.6 Immune disease	hsa05322	Systemic lupus erythematosus	7	0.000331385	0.0165692	C1QB;H2AC8;IFNG;H2BC5;H2BC6;FCGR1A;H3C4	up
Human T-cell leukemia virus type 1 infection	1. Metabolism	1.3 Lipid metabolism	hsa00564	Glycerophospholipid metabolism	7	0.00522797	0.457266	PLA2G15;LPGAT1;DGKQ;PLA2G4C;LCAT;PLAAT3;PLD2	up
Human T-cell leukemia virus type 1 infection	1. Metabolism	1.5 Amino acid metabolism	hsa00270	Cysteine and methionine metabolism	4	0.0223004	0.580898	LDHC;PSAT1;GOT2;SMS	up
Human T-cell leukemia virus type 1 infection	1. Metabolism	1.7 Glycan biosynthesis and metabolism	hsa00531	Glycosaminoglycan degradation	3	0.00740256	0.457266	GLB1;IDS;GUSB	up
Human T-cell leukemia virus type 1 infection	2. Genetic Information Processing	2.3 Folding, sorting and degradation	hsa04120	Ubiquitin mediated proteolysis	7	0.0318517	0.580898	UBE2H;CUL3;CDC27;UBC;HUWE1;NEDD4L;UBE2K	up
Human T-cell leukemia virus type 1 infection	4. Cellular Processes	4.1 Transport and catabolism	hsa04142	Lysosome	7	0.0207813	0.580898	PLA2G15;ARSA;GM2A;GLB1;CTSK;IDS;GUSB	up
Human T-cell leukemia virus type 1 infection	4. Cellular Processes	4.1 Transport and catabolism	hsa04145	Phagosome	7	0.046309	0.580898	SCARB1;TUBA1C;NCF2;NCF4;HLA-DPB1;HLA-DOA;TUBA8	up
Human T-cell leukemia virus type 1 infection	4. Cellular Processes	4.3 Cellular community - eukaryotes	hsa04530	Tight junction	10	0.00366858	0.457266	VASP;TUBA1C;HSPA4;NEDD4L;ARHGEF18;NF2;F11R;PRKCZ;RAB8A;TUBA8	up
Human T-cell leukemia virus type 1 infection	5. Organismal Systems	5.1 Immune system	hsa04612	Antigen processing and presentation	5	0.0263585	0.580898	CD74;CIITA;HSPA4;HLA-DPB1;HLA-DOA	up
Human T-cell leukemia virus type 1 infection	5. Organismal Systems	5.1 Immune system	hsa04062	Chemokine signaling pathway	10	0.00882754	0.457266	NFKBIA;GNG2;PXN;GNB1;GNAI3;CCR8;ADCY3;CCR6;JAK2;PRKCZ	up
Human T-cell leukemia virus type 1 infection	5. Organismal Systems	5.1 Immune system	hsa04670	Leukocyte transendothelial migration	6	0.0366224	0.580898	VASP;NCF2;NCF4;PXN;GNAI3;F11R	up
Human T-cell leukemia virus type 1 infection	5. Organismal Systems	5.1 Immune system	hsa04659	Th17 cell differentiation	6	0.0280572	0.580898	NFKBIA;RARA;HLA-DPB1;RORA;HLA-DOA;JAK2	up
Human T-cell leukemia virus type 1 infection	5. Organismal Systems	5.1 Immune system	hsa04659	Th17 cell differentiation	7	0.0170651	0.999442	IL1B;STAT6;FOS;CD247;IL6ST;CD3E;HIF1A	down
Human T-cell leukemia virus type 1 infection	5. Organismal Systems	5.5 Excretory system	hsa04960	Aldosterone-regulated sodium reabsorption	3	0.0447394	0.580898	NEDD4L;ATP1B3;ATP1B1	up
Human T-cell leukemia virus type 1 infection	5. Organismal Systems	5.6 Nervous system	hsa04724	Glutamatergic synapse	6	0.0366224	0.580898	GNG2;GNB1;PLA2G4C;GNAI3;ADCY3;PLD2	up
Human T-cell leukemia virus type 1 infection	6. Human Diseases	6.2 Cancer: specific types	hsa05220	Chronic myeloid leukemia	5	0.0238727	0.580898	RB1;NFKBIA;CTBP2;CDKN2A;POLK	up
Human T-cell leukemia virus type 1 infection	6. Human Diseases	6.2 Cancer: specific types	hsa05212	Pancreatic cancer	5	0.0238727	0.580898	RB1;RALB;CDKN2A;POLK;PLD2	up
Human T-cell leukemia virus type 1 infection	6. Human Diseases	6.3 Infectious disease: viral	hsa05166	Human T-cell leukemia virus 1 infection	9	0.047827	0.580898	RB1;NFKBIA;CDKN2A;CDC27;HLA-DPB1;ADCY3;EP300;TCF3;HLA-DOA	up
Human T-cell leukemia virus type 1 infection	6. Human Diseases	6.3 Infectious disease: viral	hsa05162	Measles	8	0.022475	0.999442	HSPA8;CDK4;IL1B;RACK1;TNFAIP3;FOS;CD3E;SLAMF1	down
Human T-cell leukemia virus type 1 infection	6. Human Diseases	6.5 Infectious disease: parasitic	hsa05140	Leishmaniasis	6	0.00625941	0.457266	NFKBIA;NCF2;NCF4;HLA-DPB1;HLA-DOA;JAK2	up
Human T-cell leukemia virus type 1 infection	6. Human Diseases	6.5 Infectious disease: parasitic	hsa05145	Toxoplasmosis	6	0.0340233	0.580898	NFKBIA;CIITA;GNAI3;HLA-DPB1;HLA-DOA;JAK2	up
Severe acute respiratory syndrome	1. Metabolism	1.1 Carbohydrate metabolism	hsa00020	Citrate cycle (TCA cycle)	4	0.0347702	0.176291	SUCLA2;MDH1;SDHD;IDH3A	down
Severe acute respiratory syndrome	1. Metabolism	1.1 Carbohydrate metabolism	hsa00500	Starch and sucrose metabolism	5	0.00886706	0.0610138	MGAM;GBE1;PYGL;GYG1;PGM1	up
Severe acute respiratory syndrome	1. Metabolism	1.11 Xenobiotics biodegradation and metabolism	hsa00982, hsa00983	Drug metabolism	9	0.015859	0.0848748	CDA;RRM2;GSTO1;IMPDH1;TK1;UPP1;GUSB;MPO;ADH6	up
Severe acute respiratory syndrome	1. Metabolism	1.3 Lipid metabolism	hsa00590	Arachidonic acid metabolism	6	0.0219996	0.102547	ALOX5;CYP4F3;ALOX12;PLA2G5;LTA4H;PTGES	up
Severe acute respiratory syndrome	1. Metabolism	1.4 Nucleotide metabolism	hsa00230	Purine metabolism	9	0.043297	0.139032	ENTPD1;PDE11A;RRM2;PDE6H;NPR1;IMPDH1;GMPR;AK4;PGM1	up
Severe acute respiratory syndrome	1. Metabolism	1.4 Nucleotide metabolism	hsa00240	Pyrimidine metabolism	6	0.0149354	0.084634	CDA;ENTPD1;RRM2;TK1;UPP1;TYMS	up
Severe acute respiratory syndrome	1. Metabolism	1.5 Amino acid metabolism	hsa00220	Arginine biosynthesis	3	0.0428616	0.139032	ARG1;ASL;GLUL	up
Severe acute respiratory syndrome	1. Metabolism	1.5 Amino acid metabolism	hsa00270	Cysteine and methionine metabolism	6	0.0172173	0.110573	LDHB;GCLC;MDH1;MTR;MAT2B;ENOPH1	down
Severe acute respiratory syndrome	1. Metabolism	1.5 Amino acid metabolism	hsa00340	Histidine metabolism	3	0.0428616	0.139032	AOC1;HAL;FTCD	up
Severe acute respiratory syndrome	1. Metabolism	1.7 Glycan biosynthesis and metabolism	hsa00512	Mucin type O-glycan biosynthesis	4	0.0392767	0.133541	ST6GALNAC2;GCNT3;GALNT8;B4GALT5	up
Severe acute respiratory syndrome	2. Genetic Information Processing	2.1 Transcription	hsa03040	Spliceosome	19	1.59512e-05	0.000460991	TCERG1;HSPA8;NCBP1;WBP11;CDC40;PRPF4;HNRNPK;PRPF18;U2AF2;TRA2A;SRSF2;DHX15;SRSF3;SNRPB2;SRSF5;SNRNP200;SRSF7;SF3B1;SRSF10	down
Severe acute respiratory syndrome	2. Genetic Information Processing	2.2 Translation	hsa03015	mRNA surveillance pathway	9	0.0211266	0.125128	GLE1;PNN;RNGTT;NCBP1;PCF11;PPP2R5E;UPF3B;PPP2R5C;TARDBP	down
Severe acute respiratory syndrome	2. Genetic Information Processing	2.3 Folding, sorting and degradation	hsa04120	Ubiquitin mediated proteolysis	17	7.5371e-05	0.00167556	CUL5;UBE2D2;UBE2E1;HUWE1;KEAP1;UBE4A;XIAP;CBLB;CUL4A;HERC1;CDC16;UBE2N;UBA2;TRIM32;BIRC2;BIRC3;CUL4B	down
Severe acute respiratory syndrome	2. Genetic Information Processing	2.4 Replication and repair	hsa03030	DNA replication	5	0.0160787	0.105608	RFC1;POLE3;RPA1;RPA2;SSBP1	down
Severe acute respiratory syndrome	2. Genetic Information Processing	2.4 Replication and repair	hsa03430	Mismatch repair	6	0.000283263	0.00409314	MSH6;RFC1;MSH2;RPA1;RPA2;SSBP1	down
Severe acute respiratory syndrome	2. Genetic Information Processing	2.4 Replication and repair	hsa03420	Nucleotide excision repair	6	0.0129157	0.0888727	CUL4A;RFC1;POLE3;RPA1;RPA2;CUL4B	down
Severe acute respiratory syndrome	3. Environmental Information Processing	3.2 Signal transduction	hsa04020	Calcium signaling pathway	15	0.0273143	0.116086	RYR2;OXTR;VEGFC;ATP2A1;MYLK;GRIN2D;P2RX6;PLCB3;GNA15;LTB4R2;ORAI3;PDGFC;PPIF;GNAS;CALM3	up
Severe acute respiratory syndrome	3. Environmental Information Processing	3.2 Signal transduction	hsa04024	cAMP signaling pathway	14	0.0246545	0.108819	RYR2;OXTR;HTR1E;NPR1;HTR1F;ATP2A1;PIK3CB;GRIN2D;HCAR2;NFKBIA;HCAR3;GNAS;CALM3;MYL9	up
Severe acute respiratory syndrome	3. Environmental Information Processing	3.2 Signal transduction	hsa04022	cGMP-PKG signaling pathway	13	0.0074252	0.0601565	NPR1;INSR;IRS2;ATP2A1;ADRA2C;MYLK;PLCB3;PPIF;KCNMB3;CALM3;MYL9;MEF2D;ATF4	up
Severe acute respiratory syndrome	3. Environmental Information Processing	3.2 Signal transduction	hsa04068	FoxO signaling pathway	11	0.00770169	0.0601565	CCNB2;GADD45B;BCL6;GADD45A;HOMER2;INSR;IRS2;PIK3CB;FOXO3;MAPK14;SOD2	up
Severe acute respiratory syndrome	3. Environmental Information Processing	3.2 Signal transduction	hsa04068	FoxO signaling pathway	15	0.000373914	0.00514577	SMAD4;CDKN1B;FASLG;PRKAB1;SIRT1;ATG12;FOXO1;TGFBR2;RBL2;CCND2;S1PR1;EP300;ATM;SGK3;IL7R	down
Severe acute respiratory syndrome	3. Environmental Information Processing	3.2 Signal transduction	hsa04630	JAK-STAT signaling pathway	15	0.00325262	0.0313336	IL10RA;STAT2;IL20RB;PTPN11;CCND2;MYC;IL2RB;IL21R;STAT4;EP300;IL6ST;IL7R;STAM2;IFNA21;JAK1	down
Severe acute respiratory syndrome	3. Environmental Information Processing	3.2 Signal transduction	hsa04010	MAPK signaling pathway	17	0.0375651	0.132394	GADD45B;CSF1;IL1R1;GADD45A;INSR;VEGFC;MAPK14;TNF;IRAK1;PDGFC;NF1;FLNC;CACNG1;MAP3K13;MAP3K11;ATF4;MAP4K4	up
Severe acute respiratory syndrome	3. Environmental Information Processing	3.2 Signal transduction	hsa04064	NF-kappa B signaling pathway	11	0.00128775	0.0155067	LYN;NFKBIA;IRAK1;GADD45B;BCL2A1;IL1R1;GADD45A;LTA;CXCL1;TNF;CXCL2	up
Severe acute respiratory syndrome	3. Environmental Information Processing	3.2 Signal transduction	hsa04064	NF-kappa B signaling pathway	12	0.0013074	0.0145322	CD40LG;LCK;TRAF5;BLNK;XIAP;RIPK1;ATM;PLCG1;LTB;BIRC2;MALT1;BIRC3	down
Severe acute respiratory syndrome	3. Environmental Information Processing	3.2 Signal transduction	hsa04151	PI3K-Akt signaling pathway	20	0.031733	0.125386	IFNAR2;GSK3B;CSF3R;CSF1;VWF;LAMB3;ITGB4;INSR;ITGA2B;TNC;PPP2R5B;VEGFC;PIK3CB;FOXO3;THBS4;GNG10;CCNE2;PDGFC;ATF4;TLR2	up
Severe acute respiratory syndrome	3. Environmental Information Processing	3.2 Signal transduction	hsa04151	PI3K-Akt signaling pathway	24	0.0137484	0.0924023	ATF2;HSP90AA1;CDKN1B;ITGA4;F2R;RPS6;PRKCA;FASLG;PPP2R5C;RBL2;TCL1A;CCND2;LPAR6;PPP2R5E;MYC;PDGFD;IL2RB;SGK3;PKN2;ITGA6;IL7R;EIF4B;JAK1;IFNA21	down
Severe acute respiratory syndrome	3. Environmental Information Processing	3.2 Signal transduction	hsa04015	Rap1 signaling pathway	13	0.0406164	0.13649	ITGAM;CSF1;INSR;ITGA2B;FPR1;VEGFC;PIK3CB;MAPK14;PLCB3;PDGFC;ID1;GNAS;CALM3	up
Severe acute respiratory syndrome	3. Environmental Information Processing	3.2 Signal transduction	hsa04668	TNF signaling pathway	13	0.000193488	0.00463557	CSF2;CSF1;VEGFC;CXCL1;PIK3CB;MAPK14;TNF;CXCL2;MMP9;NFKBIA;BCL3;LTA;ATF4	up
Severe acute respiratory syndrome	3. Environmental Information Processing	3.3 Signaling molecules and interaction	hsa04514	Cell adhesion molecules	12	0.0212155	0.125128	CD2;HLA-DRB5;HLA-DMA;CD4;CD40LG;ITGA4;CD8A;CD28;HLA-DRA;ITGA6;HLA-F;HLA-DOB	down
Severe acute respiratory syndrome	3. Environmental Information Processing	3.3 Signaling molecules and interaction	hsa04060	Cytokine-cytokine receptor interaction	19	0.0106318	0.0653743	IFNAR2;IL1RN;CXCL9;CSF2;CSF3R;CSF1;IL1R1;IL1R2;IL20RA;CSF2RB;CXCL1;INHBA;TNF;CXCL2;BMP3;CXCR1;CXCR2;LTA;IL13RA1	up
Severe acute respiratory syndrome	3. Environmental Information Processing	3.3 Signaling molecules and interaction	hsa04060	Cytokine-cytokine receptor interaction	22	0.00633464	0.0508531	IL10RA;CXCR5;IL20RB;IL16;FASLG;TGFBR2;CD4;CD40LG;CCL8;IL2RB;XCL2;IL21R;CD27;XCL1;TNFSF8;CCR7;TNFRSF25;CCR6;LTB;IL6ST;IL7R;IFNA21	down
Severe acute respiratory syndrome	3. Environmental Information Processing	3.3 Signaling molecules and interaction	hsa04512	ECM-receptor interaction	7	0.0390531	0.133541	VWF;LAMB3;ITGB4;ITGA2B;TNC;GP1BA;THBS4	up
Severe acute respiratory syndrome	3. Environmental Information Processing	3.3 Signaling molecules and interaction	hsa04061	Viral protein interaction with cytokine and cytokine receptor	10	0.00885778	0.0639975	CCL8;IL10RA;IL2RB;XCL2;CXCR5;IL20RB;XCL1;CCR7;CCR6;IL6ST	down
Severe acute respiratory syndrome	3. Environmental Information Processing	3.3 Signaling molecules and interaction	hsa04061	Viral protein interaction with cytokine and cytokine receptor	9	0.00990636	0.0625865	CXCL9;CSF1;CXCR1;CXCR2;IL20RA;LTA;CXCL1;TNF;CXCL2	up
Severe acute respiratory syndrome	4. Cellular Processes	4.1 Transport and catabolism	hsa04142	Lysosome	14	0.000209788	0.00463557	CTSA;ARSA;CD63;SLC11A1;CTSZ;GBA;ABCB9;TCIRG1;GM2A;AP1S1;CTSG;GUSB;GLA;AP1M2	up
Severe acute respiratory syndrome	4. Cellular Processes	4.1 Transport and catabolism	hsa04145	Phagosome	15	0.000391437	0.00707033	ITGAM;C1R;NCF4;TCIRG1;TUBB4B;MPO;THBS4;MARCO;TUBB2B;FCGR3B;TUBA1A;TUBB2A;TUBB3;OLR1;TLR2	up
Severe acute respiratory syndrome	4. Cellular Processes	4.2 Cell growth and death	hsa04210	Apoptosis	17	9.00894e-05	0.0018597	DFFB;DIABLO;PRF1;ITPR1;EIF2AK3;XIAP;GZMB;FASLG;FOS;CTSS;CTSO;CASP8;CASP2;RIPK1;ATM;BIRC2;BIRC3	down
Severe acute respiratory syndrome	4. Cellular Processes	4.2 Cell growth and death	hsa04210	Apoptosis	14	0.000610525	0.00882208	GADD45B;BCL2A1;GADD45A;CTSZ;CSF2RB;PIK3CB;SEPTIN4;TNF;NFKBIA;TUBA1A;LMNA;BIRC5;CAPN1;ATF4	up
Severe acute respiratory syndrome	4. Cellular Processes	4.2 Cell growth and death	hsa04110	Cell cycle	12	0.00567258	0.0476743	RBL2;SMAD4;CCND2;CDKN1B;HDAC1;MYC;CDC16;EP300;ATM;BUB3;SMC1A;CDC14A	down
Severe acute respiratory syndrome	4. Cellular Processes	4.2 Cell growth and death	hsa04110	Cell cycle	13	0.000527477	0.00882208	GSK3B;CDKN2C;GADD45B;GADD45A;BUB1B;TTK;CDC6;CDC20;CCNB2;ORC6;PTTG1;CCNE2;CDK1	up
Severe acute respiratory syndrome	4. Cellular Processes	4.2 Cell growth and death	hsa04218	Cellular senescence	11	0.0255147	0.110056	CCNB2;CCNE2;GADD45B;GADD45A;TRPV4;CDK1;CALM3;CAPN1;PIK3CB;FOXO3;MAPK14	up
Severe acute respiratory syndrome	4. Cellular Processes	4.2 Cell growth and death	hsa04218	Cellular senescence	14	0.00577371	0.0476743	ITPR1;HUS1;HLA-F;ETS1;SIRT1;FOXO1;ZFP36L2;HIPK3;TGFBR2;RBL2;CCND2;MYC;ATM;PPID	down
Severe acute respiratory syndrome	4. Cellular Processes	4.2 Cell growth and death	hsa04217	Necroptosis	14	0.00680795	0.0531756	HSP90AA1;STAT2;XIAP;FASLG;GLUD2;CASP8;TRAF5;STAT4;RIPK1;PPID;BIRC2;IFNA21;JAK1;BIRC3	down
Severe acute respiratory syndrome	4. Cellular Processes	4.2 Cell growth and death	hsa04217	Necroptosis	14	0.0018327	0.0209837	IFNAR2;H2AC8;H2AC6;H2AC7;H2AC19;EIF2AK2;PYGL;TNF;H2AC18;H2AC13;H2AC14;CHMP2A;CAPN1;GLUL	up
Severe acute respiratory syndrome	4. Cellular Processes	4.2 Cell growth and death	hsa04114	Oocyte meiosis	9	0.043297	0.139032	CDC20;CCNB2;PTTG1;CCNE2;STAG3;CDK1;PPP2R5B;CALM3;MAPK14	up
Severe acute respiratory syndrome	4. Cellular Processes	4.2 Cell growth and death	hsa04115	p53 signaling pathway	7	0.0157854	0.0848748	CCNB2;RRM2;TP53I3;CCNE2;GADD45B;GADD45A;CDK1	up
Severe acute respiratory syndrome	4. Cellular Processes	4.2 Cell growth and death	hsa04115	p53 signaling pathway	7	0.0322366	0.172525	CASP8;CCND2;ZMAT3;SESN1;PERP;ATM;MDM4	down
Severe acute respiratory syndrome	4. Cellular Processes	4.3 Cellular community - eukaryotes	hsa04520	Adherens junction	8	0.00387821	0.0361549	TJP1;ACTN1;INSR;SNAI1;SNAI2;PTPN6;WASF2;NECTIN1	up
Severe acute respiratory syndrome	4. Cellular Processes	4.3 Cellular community - eukaryotes	hsa04510	Focal adhesion	16	0.00254923	0.0254044	GSK3B;VWF;LAMB3;ITGB4;ACTN1;ITGA2B;TNC;VEGFC;PARVB;PIK3CB;THBS4;MYLK;PDGFC;ZYX;FLNC;MYL9	up
Severe acute respiratory syndrome	4. Cellular Processes	4.3 Cellular community - eukaryotes	hsa04540	Gap junction	10	0.00122086	0.0153404	TJP1;PLCB3;TUBB2B;TUBA1A;TUBB2A;TUBB3;PDGFC;CDK1;GNAS;TUBB4B	up
Severe acute respiratory syndrome	4. Cellular Processes	4.3 Cellular community - eukaryotes	hsa04530	Tight junction	12	0.0192699	0.0963317	TJP1;CLDN5;MYL6;TUBA1A;CTTN;CLDN9;ACTN1;RAB13;MYL6B;CLDN17;MYL9;YBX3	up
Severe acute respiratory syndrome	5. Organismal Systems	5.1 Immune system	hsa04612	Antigen processing and presentation	19	3.25514e-10	9.40736e-08	PDIA3;HSPA8;HSP90AA1;HLA-DRB5;KLRC2;KLRC3;NFYB;KLRC4;KIR3DL1;HLA-F;CTSS;HLA-DMA;CD4;CD8A;RFX5;HLA-DRA;KLRD1;KLRC1;HLA-DOB	down
Severe acute respiratory syndrome	5. Organismal Systems	5.1 Immune system	hsa04662	B cell receptor signaling pathway	8	0.00858751	0.0610138	LYN;NFKBIA;GSK3B;PTPN6;PIK3CB;LILRB2;LILRA2;NFKBIB	up
Severe acute respiratory syndrome	5. Organismal Systems	5.1 Immune system	hsa04062	Chemokine signaling pathway	15	0.00407691	0.0368196	LYN;GSK3B;CXCL9;CXCL1;PIK3CB;FOXO3;CXCL2;NFKBIA;GNG10;PLCB3;CXCR1;GRK4;GRK6;CXCR2;NFKBIB	up
Severe acute respiratory syndrome	5. Organismal Systems	5.1 Immune system	hsa04610	Complement and coagulation cascades	12	5.04999e-05	0.00167505	ITGAM;SERPINA1;SERPINB2;VWF;C1R;PROS1;C5AR1;C3AR1;PLAUR;VSIG4;CLU;F5	up
Severe acute respiratory syndrome	5. Organismal Systems	5.1 Immune system	hsa04625	C-type lectin receptor signaling pathway	8	0.0338412	0.125386	NFKBIA;BCL3;CALM3;PIK3CB;CLEC4E;CLEC1B;MAPK14;TNF	up
Severe acute respiratory syndrome	5. Organismal Systems	5.1 Immune system	hsa04664	Fc epsilon RI signaling pathway	7	0.0109397	0.0658662	LYN;CSF2;ALOX5;PIK3CB;GAB2;MAPK14;TNF	up
Severe acute respiratory syndrome	5. Organismal Systems	5.1 Immune system	hsa04666	Fc gamma R-mediated phagocytosis	8	0.0235351	0.106276	LYN;FCGR3B;GSN;LIMK2;CFL1;PIK3CB;GAB2;WASF2	up
Severe acute respiratory syndrome	5. Organismal Systems	5.1 Immune system	hsa04640	Hematopoietic cell lineage	12	0.00022456	0.00463557	CSF2;CSF3R;ITGAM;CSF1;IL1R1;ANPEP;IL1R2;ITGA2B;CD9;GP1BA;CD24;TNF	up
Severe acute respiratory syndrome	5. Organismal Systems	5.1 Immune system	hsa04640	Hematopoietic cell lineage	14	6.08531e-05	0.00146555	HLA-DRB5;CR2;ITGA4;CD3E;CD2;HLA-DMA;CD4;CD8A;CD7;HLA-DRA;ITGA6;IL7R;HLA-DOB;MS4A1	down
Severe acute respiratory syndrome	5. Organismal Systems	5.1 Immune system	hsa04657	IL-17 signaling pathway	11	0.000550548	0.00882208	NFKBIA;GSK3B;CSF2;LCN2;CXCL1;MAPK14;CXCL2;TNF;MMP9;S100A9;S100A8	up
Severe acute respiratory syndrome	5. Organismal Systems	5.1 Immune system	hsa04672	Intestinal immune network for IgA production	7	0.00354138	0.0319831	HLA-DMA;HLA-DRB5;CD40LG;ITGA4;CD28;HLA-DRA;HLA-DOB	down
Severe acute respiratory syndrome	5. Organismal Systems	5.1 Immune system	hsa04670	Leukocyte transendothelial migration	10	0.00804068	0.0610138	CLDN5;ITGAM;CLDN9;ACTN1;NCF4;CLDN17;PIK3CB;MAPK14;MYL9;MMP9	up
Severe acute respiratory syndrome	5. Organismal Systems	5.1 Immune system	hsa04650	Natural killer cell mediated cytotoxicity	19	2.13402e-06	0.000101541	KLRC2;KLRC3;SH2D1A;PRF1;GZMB;PRKCA;FASLG;KIR3DL1;PTPN11;NCR3;KLRK1;LCK;KLRC4-KLRK1;KLRD1;CD48;KLRC1;PLCG1;CD247;IFNA21	down
Severe acute respiratory syndrome	5. Organismal Systems	5.1 Immune system	hsa04613	Neutrophil extracellular trap formation	42	9.85468e-22	2.848e-19	ITGAM;AQP9;ITGA2B;NCF4;C5AR1;H2AC19;FPR1;PIK3CB;MPO;H2AC18;H2AC13;H2AC14;FCGR3B;H2BC21;H2BS1;H4C2;CTSG;H4C1;H4C3;H3C4;ELANE;CAMP;H3-3A;H2BC9;H3C8;H2AC8;H2BC7;H2AC6;VWF;H2BC5;H2AC7;H2BC6;H2BC4;GP1BA;AZU1;MAPK14;SELP;H2BC12;PLCB3;PPIF;PADI4;TLR2	up
Severe acute respiratory syndrome	5. Organismal Systems	5.1 Immune system	hsa04621	NOD-like receptor signaling pathway	15	0.00232894	0.024038	IFNAR2;DEFA4;DEFA3;CXCL1;TXN;DEFA1;MAPK14;TNF;CXCL2;NFKBIA;PLCB3;NAMPT;DEFA1B;CAMP;NFKBIB	up
Severe acute respiratory syndrome	5. Organismal Systems	5.1 Immune system	hsa04621	NOD-like receptor signaling pathway	14	0.0196201	0.120643	HSP90AA1;STAT2;ITPR1;XIAP;ATG12;CASP8;TRAF5;RIPK1;PKN2;BIRC2;ATG5;IFNA21;JAK1;BIRC3	down
Severe acute respiratory syndrome	5. Organismal Systems	5.1 Immune system	hsa04611	Platelet activation	9	0.0349876	0.127993	LYN;PLCB3;VWF;ITGA2B;GNAS;GP1BA;PIK3CB;MAPK14;MYLK	up
Severe acute respiratory syndrome	5. Organismal Systems	5.1 Immune system	hsa04660	T cell receptor signaling pathway	8	0.0338412	0.125386	NFKBIA;GSK3B;CSF2;PTPN6;PIK3CB;MAPK14;TNF;NFKBIB	up
Severe acute respiratory syndrome	5. Organismal Systems	5.1 Immune system	hsa04660	T cell receptor signaling pathway	14	0.000105064	0.00202424	ITK;CBLB;FOS;CD3E;RASGRP1;MALT1;CD4;CD40LG;CD8A;LCK;CD28;PLCG1;CD247;NCK1	down
Severe acute respiratory syndrome	5. Organismal Systems	5.1 Immune system	hsa04658	Th1 and Th2 cell differentiation	16	1.1728e-06	6.77876e-05	HLA-DRB5;FOS;GATA3;CD3E;RUNX3;HLA-DMA;CD4;LCK;TBX21;IL2RB;STAT4;HLA-DRA;PLCG1;CD247;HLA-DOB;JAK1	down
Severe acute respiratory syndrome	5. Organismal Systems	5.1 Immune system	hsa04659	Th17 cell differentiation	19	8.42975e-08	8.57448e-06	HLA-DRB5;SMAD4;HSP90AA1;GATA3;FOS;CD3E;TGFBR2;HLA-DMA;CD4;LCK;TBX21;IL2RB;IL21R;HLA-DRA;PLCG1;CD247;IL6ST;HLA-DOB;JAK1	down
Severe acute respiratory syndrome	5. Organismal Systems	5.1 Immune system	hsa04620	Toll-like receptor signaling pathway	8	0.0338412	0.125386	IFNAR2;NFKBIA;CXCL9;IRAK1;PIK3CB;MAPK14;TNF;TLR2	up
Severe acute respiratory syndrome	5. Organismal Systems	5.10 Environmental adaptation	hsa04710	Circadian rhythm	4	0.0386483	0.192575	PER3;CRY1;PRKAB1;ARNTL	down
Severe acute respiratory syndrome	5. Organismal Systems	5.2 Endocrine system	hsa04920	Adipocytokine signaling pathway	6	0.0374581	0.132394	NFKBIA;ACSL1;IRS2;TNF;CAMKK2;NFKBIB	up
Severe acute respiratory syndrome	5. Organismal Systems	5.2 Endocrine system	hsa04922	Glucagon signaling pathway	9	0.0347684	0.176291	ATF2;LDHB;PDE3B;ITPR1;EP300;PRKACB;PRKAB1;SIRT1;FOXO1	down
Severe acute respiratory syndrome	5. Organismal Systems	5.2 Endocrine system	hsa04913	Ovarian steroidogenesis	5	0.0357034	0.128979	ALOX5;INSR;GNAS;CYP19A1;LDLR	up
Severe acute respiratory syndrome	5. Organismal Systems	5.2 Endocrine system	hsa04921	Oxytocin signaling pathway	12	0.00980666	0.0625865	RYR2;OXTR;MYL6;PLCB3;NPR1;GNAS;CALM3;MYL6B;CACNG1;MYL9;MYLK;CAMKK2	up
Severe acute respiratory syndrome	5. Organismal Systems	5.2 Endocrine system	hsa03320	PPAR signaling pathway	6	0.0499481	0.14942	CYP27A1;ACSL1;SCD;OLR1;LPL;ACAA1	up
Severe acute respiratory syndrome	5. Organismal Systems	5.2 Endocrine system	hsa04923	Regulation of lipolysis in adipocytes	5	0.0471216	0.146432	NPR1;INSR;GNAS;IRS2;PIK3CB	up
Severe acute respiratory syndrome	5. Organismal Systems	5.2 Endocrine system	hsa04926	Relaxin signaling pathway	10	0.0180913	0.0933639	NFKBIA;GNG10;PLCB3;GNA15;GNAS;VEGFC;PIK3CB;MAPK14;MMP9;ATF4	up
Severe acute respiratory syndrome	5. Organismal Systems	5.2 Endocrine system	hsa04614	Renin-angiotensin system	3	0.048015	0.147621	CTSA;ANPEP;CTSG	up
Severe acute respiratory syndrome	5. Organismal Systems	5.2 Endocrine system	hsa04919	Thyroid hormone signaling pathway	10	0.0299759	0.163454	MED14;KAT2A;HDAC1;MYC;EP300;PRKCA;PLCG1;PRKACB;FOXO1;MED17	down
Severe acute respiratory syndrome	5. Organismal Systems	5.3 Circulatory system	hsa04261	Adrenergic signaling in cardiomyocytes	10	0.0445887	0.141606	RYR2;PLCB3;TPM1;GNAS;PPP2R5B;CALM3;ATP2A1;CACNG1;MAPK14;ATF4	up
Severe acute respiratory syndrome	5. Organismal Systems	5.3 Circulatory system	hsa04270	Vascular smooth muscle contraction	11	0.00859297	0.0610138	MYL6;PLCB3;NPR1;KCNMB3;GNAS;CALM3;ADM;MYL6B;PLA2G5;MYL9;MYLK	up
Severe acute respiratory syndrome	5. Organismal Systems	5.4 Digestive system	hsa04972	Pancreatic secretion	8	0.0306314	0.122951	SLC12A2;RYR2;PLCB3;CTRB2;CTRB1;GNAS;ATP2A1;PLA2G5	up
Severe acute respiratory syndrome	5. Organismal Systems	5.6 Nervous system	hsa04728	Dopaminergic synapse	11	0.0223028	0.12891	ATF2;TH;KIF5C;PPP2R5E;ITPR1;PRKCA;FOS;PPP2R5C;PRKACB;GRIA4;ARNTL	down
Severe acute respiratory syndrome	5. Organismal Systems	5.6 Nervous system	hsa04722	Neurotrophin signaling pathway	9	0.0278464	0.116632	NFKBIA;GSK3B;IRAK1;CALM3;PIK3CB;FOXO3;MAPK14;ATF4;NFKBIB	up
Severe acute respiratory syndrome	5. Organismal Systems	5.6 Nervous system	hsa04726	Serotonergic synapse	9	0.0207117	0.0997612	GNG10;PLCB3;HTR1E;HTR1F;ALOX5;GNAS;ALOX12;CYP2C18;SLC6A4	up
Severe acute respiratory syndrome	5. Organismal Systems	5.7 Sensory system	hsa04750	Inflammatory mediator regulation of TRP channels	8	0.0248515	0.108819	PLCB3;IL1R1;TRPV4;GNAS;ALOX12;CALM3;PIK3CB;MAPK14	up
Severe acute respiratory syndrome	5. Organismal Systems	5.8 Development and regeneration	hsa04380	Osteoclast differentiation	15	5.21642e-05	0.00167505	IFNAR2;CSF1;IL1R1;NCF4;FHL2;MITF;PIK3CB;GAB2;LILRB2;LILRA2;MAPK14;TNF;NFKBIA;FCGR3B;SIRPA	up
Severe acute respiratory syndrome	5. Organismal Systems	5.9 Aging	hsa04211	Longevity regulating pathway	8	0.0306314	0.122951	KL;INSR;IRS2;PIK3CB;FOXO3;SOD2;ATF4;CAMKK2	up
Severe acute respiratory syndrome	5. Organismal Systems	5.9 Aging	hsa04211	Longevity regulating pathway	10	0.0101251	0.0713698	ATF2;HSPA8;HDAC1;SESN1;CAMK4;PRKACB;PRKAB1;SIRT1;FOXO1;ATG5	down
Severe acute respiratory syndrome	6. Human Diseases	6.1 Cancer: overview	hsa05200	Pathways in cancer	43	2.7159e-05	0.000713541	CDKN1B;HDAC1;TCF7;LEF1;KEAP1;XIAP;FASLG;ETS1;RASGRP1;FOXO1;KNG1;GNA13;CCND2;CASP8;MYC;STAT4;EP300;PLCG1;PRKACB;JAK1;IFNA21;HSP90AA1;SMAD4;JUP;STAT2;PLEKHG5;PTCH1;F2R;PRKCA;FOS;TGFBR2;EML4;MSH6;MSH2;LPAR6;TRAF5;IL2RB;CCDC6;ITGA6;IL6ST;IL7R;BIRC2;BIRC3	down
Severe acute respiratory syndrome	6. Human Diseases	6.1 Cancer: overview	hsa05200	Pathways in cancer	28	0.0284967	0.117651	NOTCH3;GSK3B;CSF3R;EPAS1;ITGA2B;CSF2RB;PIK3CB;FRAT1;GNG10;WNT1;IL13RA1;IFNAR2;GADD45B;LAMB3;GSTO1;GADD45A;DAPK2;VEGFC;MITF;MMP9;NFKBIA;PLCB3;RAD51;CCNE2;CKS2;GNAS;BIRC5;CALM3	up
Severe acute respiratory syndrome	6. Human Diseases	6.1 Cancer: overview	hsa05235	PD-L1 expression and PD-1 checkpoint pathway in cancer	11	0.00116684	0.0134887	EML4;CD4;LCK;CD28;PTPN11;FOS;PLCG1;CD247;CD3E;RASGRP1;JAK1	down
Severe acute respiratory syndrome	6. Human Diseases	6.1 Cancer: overview	hsa05202	Transcriptional misregulation in cancer	20	0.000159626	0.00256288	SS18;CCNT2;CDKN1B;BCL11B;JUP;HDAC1;GZMB;BMI1;FOXO1;FLI1;TGFBR2;CCND2;MYC;FEV;TSPAN7;IL2RB;COMMD3-BMI1;ATM;BIRC2;BIRC3	down
Severe acute respiratory syndrome	6. Human Diseases	6.1 Cancer: overview	hsa05202	Transcriptional misregulation in cancer	22	1.69297e-06	9.7854e-05	H3C8;CSF2;ITGAM;CDKN2C;TAF15;GADD45B;BCL2A1;GADD45A;CEBPE;IL1R2;DEFA4;DEFA3;MITF;DEFA1;MPO;MMP9;LYL1;BCL6;DEFA1B;H3C4;ELANE;H3-3A	up
Severe acute respiratory syndrome	6. Human Diseases	6.1 Cancer: overview	hsa05203	Viral carcinogenesis	18	0.00216816	0.0219011	ATF2;CDKN1B;HDAC1;HLA-F;GTF2E1;POLB;RBL2;KAT2A;HNRNPK;CCND2;CASP8;DNAJA3;RASA2;TRAF5;EP300;IL6ST;PRKACB;JAK1	down
Severe acute respiratory syndrome	6. Human Diseases	6.1 Cancer: overview	hsa05203	Viral carcinogenesis	21	1.44122e-05	0.00059502	LYN;H2BC9;H2BC7;GSN;H2BC5;H2BC6;ACTN1;H2BC4;EIF2AK2;PIK3CB;CDC20;NFKBIA;H2BC12;CCNE2;H2BC21;H2BS1;CDK1;H4C2;H4C1;H4C3;ATF4	up
Severe acute respiratory syndrome	6. Human Diseases	6.10 Endocrine and metabolic disease	hsa04940	Type I diabetes mellitus	10	8.256e-06	0.000298248	HLA-DMA;HLA-DRB5;PRF1;CD28;GZMB;HLA-DRA;FASLG;HLA-F;HLA-DOB;HSPD1	down
Severe acute respiratory syndrome	6. Human Diseases	6.2 Cancer: specific types	hsa05221	Acute myeloid leukemia	6	0.0330846	0.125386	CSF2;ITGAM;BCL2A1;CEBPE;PIK3CB;MPO	up
Severe acute respiratory syndrome	6. Human Diseases	6.2 Cancer: specific types	hsa05210	Colorectal cancer	8	0.0269199	0.152546	MSH6;SMAD4;MSH2;MYC;LEF1;TCF7;FOS;TGFBR2	down
Severe acute respiratory syndrome	6. Human Diseases	6.2 Cancer: specific types	hsa05215	Prostate cancer	8	0.0235351	0.106276	NFKBIA;GSK3B;CCNE2;IL1R2;PDGFC;PIK3CB;MMP9;ATF4	up
Severe acute respiratory syndrome	6. Human Diseases	6.2 Cancer: specific types	hsa05222	Small cell lung cancer	8	0.0176813	0.0929073	NFKBIA;CCNE2;GADD45B;LAMB3;GADD45A;ITGA2B;CKS2;PIK3CB	up
Severe acute respiratory syndrome	6. Human Diseases	6.3 Infectious disease: viral	hsa05171	Coronavirus disease	16	0.00996187	0.0625865	IFNAR2;CSF2;VWF;C1R;C5AR1;EIF2AK2;PIK3CB;RPS4Y1;MAPK14;TNF;NFKBIA;SELP;IRAK1;C3AR1;TLR2;NFKBIB	up
Severe acute respiratory syndrome	6. Human Diseases	6.3 Infectious disease: viral	hsa05171	Coronavirus disease	16	0.0342095	0.176291	RPL5;RPL36A-HNRNPH2;RPL23;STAT2;RPS6;RPL36A;PRKCA;FOS;RPL10A;RPL36;RPL14;PLCG1;IL6ST;RSL24D1;JAK1;IFNA21	down
Severe acute respiratory syndrome	6. Human Diseases	6.3 Infectious disease: viral	hsa05169	Epstein-Barr virus infection	21	0.00011369	0.00205353	PDIA3;HLA-DRB5;CR2;CDKN1B;HDAC1;STAT2;HLA-F;CD3E;RUNX3;HLA-DMA;CCND2;CASP8;MYC;TRAF5;BLNK;HLA-DRA;RIPK1;CD247;HLA-DOB;JAK1;IFNA21	down
Severe acute respiratory syndrome	6. Human Diseases	6.3 Infectious disease: viral	hsa05169	Epstein-Barr virus infection	16	0.00267899	0.0258076	LYN;IFNAR2;ENTPD1;GADD45B;GADD45A;EIF2AK2;PIK3CB;MAPK14;TNF;NFKBIA;PSMD4;CCNE2;IRAK1;CIR1;TLR2;NFKBIB	up
Severe acute respiratory syndrome	6. Human Diseases	6.3 Infectious disease: viral	hsa05161	Hepatitis B	13	0.0182848	0.114876	ATF2;SMAD4;STAT2;PRKCA;FASLG;FOS;TGFBR2;CASP8;MYC;STAT4;EP300;IFNA21;JAK1	down
Severe acute respiratory syndrome	6. Human Diseases	6.3 Infectious disease: viral	hsa05168	Herpes simplex virus 1 infection	38	0.000263897	0.00401401	ZNF195;ZNF43;FASLG;ZNF45;ZNF26;ZNF7;HLA-DMA;CASP8;ZNF83;ZNF84;ZNF85;ZNF304;ZNF302;ZNF224;HLA-DOB;ZNF443;JAK1;ZNF200;IFNA21;PDIA3;HLA-DRB5;ZNF140;STAT2;EIF2AK3;PTPN11;PILRB;HLA-F;ZNF74;TRAF5;SRSF2;SRSF3;HLA-DRA;ZNF799;SRSF5;SRSF7;BIRC2;ZNF211;BIRC3	down
Severe acute respiratory syndrome	6. Human Diseases	6.3 Infectious disease: viral	hsa05170	Human immunodeficiency virus 1 infection	14	0.0214068	0.101419	LIMK2;PIK3CB;MAPK14;TNF;NFKBIA;CCNB2;GNG10;IRAK1;CFL1;CDK1;AP1S1;CALM3;AP1M2;TLR2	up
Severe acute respiratory syndrome	6. Human Diseases	6.3 Infectious disease: viral	hsa05170	Human immunodeficiency virus 1 infection	18	0.00346211	0.0319831	PDIA3;CUL5;ITPR1;PRKCA;FASLG;FOS;HLA-F;CD3E;CUL4A;CD4;CASP8;TRAF5;ATM;RIPK1;PLCG1;CD247;IFNA21;CUL4B	down
Severe acute respiratory syndrome	6. Human Diseases	6.3 Infectious disease: viral	hsa05166	Human T-cell leukemia virus 1 infection	16	0.00586517	0.0513647	EGR1;CDKN2C;CSF2;IL1R1;IL1R2;BUB1B;PIK3CB;TNF;CDC20;NFKBIA;CCNB2;PTTG1;CCNE2;LTA;MSX1;ATF4	up
Severe acute respiratory syndrome	6. Human Diseases	6.3 Infectious disease: viral	hsa05166	Human T-cell leukemia virus 1 infection	28	1.39471e-07	1.00768e-05	ATF2;TRRAP;XIAP;CD3E;ETS1;POLB;HLA-DMA;XPO1;CCND2;MYC;EP300;BUB3;PRKACB;HLA-DOB;JAK1;HLA-DRB5;SMAD4;NFYB;FOS;HLA-F;TGFBR2;KAT2A;CD4;LCK;CDC16;IL2RB;HLA-DRA;ATM	down
Severe acute respiratory syndrome	6. Human Diseases	6.3 Infectious disease: viral	hsa05164	Influenza A	13	0.0282516	0.157014	HLA-DRB5;STAT2;PRKCA;FASLG;HLA-DMA;CASP8;XPO1;EP300;HLA-DRA;KPNA5;HLA-DOB;IFNA21;JAK1	down
Severe acute respiratory syndrome	6. Human Diseases	6.3 Infectious disease: viral	hsa05167	Kaposi sarcoma-associated herpesvirus infection	12	0.0465687	0.146286	LYN;IFNAR2;NFKBIA;GSK3B;GNG10;CSF2;EIF2AK2;CALM3;CXCL1;PIK3CB;MAPK14;CXCL2	up
Severe acute respiratory syndrome	6. Human Diseases	6.3 Infectious disease: viral	hsa05162	Measles	14	0.00202904	0.0217182	HSPA8;CDKN1B;STAT2;EIF2AK3;CBLB;FASLG;FOS;CD3E;CCND2;CASP8;IL2RB;CD28;IFNA21;JAK1	down
Severe acute respiratory syndrome	6. Human Diseases	6.4 Infectious disease: bacterial	hsa05120	Epithelial cell signaling in Helicobacter pylori infection	9	0.00087349	0.0120209	LYN;NFKBIA;TJP1;CXCR1;CXCR2;CXCL1;TCIRG1;MAPK14;CXCL2	up
Severe acute respiratory syndrome	6. Human Diseases	6.4 Infectious disease: bacterial	hsa05134	Legionellosis	8	0.00093414	0.0122712	NFKBIA;ITGAM;RAB1B;EEF1A2;CXCL1;CXCL2;TNF;TLR2	up
Severe acute respiratory syndrome	6. Human Diseases	6.4 Infectious disease: bacterial	hsa05130	Pathogenic Escherichia coli infection	19	9.44782e-05	0.0024822	IL1R1;TUBB4B;MAPK14;TNF;TJP1;NFKBIA;CLDN5;TUBB2B;TUBA1A;TUBB2A;CTTN;IRAK1;CLDN9;TUBB3;CLDN17;PTPN6;GAPDH;WASF2;NFKBIB	up
Severe acute respiratory syndrome	6. Human Diseases	6.4 Infectious disease: bacterial	hsa05133	Pertussis	7	0.019333	0.0963317	ITGAM;IRAK1;C1R;CFL1;CALM3;MAPK14;TNF	up
Severe acute respiratory syndrome	6. Human Diseases	6.4 Infectious disease: bacterial	hsa05132	Salmonella infection	17	0.00886318	0.0610138	DCTN2;TXN;PIK3CB;TUBB4B;MAPK14;TNF;NFKBIA;ACTR1A;TUBB2B;TUBA1A;TUBB2A;IRAK1;TUBB3;FLNC;MYL9;GAPDH;TLR2	up
Severe acute respiratory syndrome	6. Human Diseases	6.4 Infectious disease: bacterial	hsa05131	Shigellosis	20	0.000608995	0.00882208	H3C8;GSK3B;CSF2;IL1R1;ACTN1;PIK3CB;FOXO3;MAPK14;TNF;NFKBIA;PLCB3;CTTN;TNIP1;RRAGD;CAPN1;MYL9;H3C4;WASF2;H3-3A;NFKBIB	up
Severe acute respiratory syndrome	6. Human Diseases	6.4 Infectious disease: bacterial	hsa05150	Staphylococcus aureus infection	14	7.33015e-06	0.000353069	ITGAM;C1R;DEFA4;C5AR1;FPR1;DEFA3;KRT32;DEFA1;KRT31;SELP;FCGR3B;C3AR1;DEFA1B;CAMP	up
Severe acute respiratory syndrome	6. Human Diseases	6.4 Infectious disease: bacterial	hsa05152	Tuberculosis	15	0.00853171	0.0636738	HLA-DRB5;NFYB;IL10RA;CTSS;MALT1;HSPD1;EEA1;HLA-DMA;CASP8;RFX5;EP300;HLA-DRA;HLA-DOB;IFNA21;JAK1	down
Severe acute respiratory syndrome	6. Human Diseases	6.4 Infectious disease: bacterial	hsa05110	Vibrio cholerae infection	5	0.0331466	0.125386	SLC12A2;TJP1;GNAS;TCIRG1;PDIA4	up
Severe acute respiratory syndrome	6. Human Diseases	6.5 Infectious disease: parasitic	hsa05143	African trypanosomiasis	5	0.00995616	0.0625865	PLCB3;HBB;HBA2;HBA1;TNF	up
Severe acute respiratory syndrome	6. Human Diseases	6.5 Infectious disease: parasitic	hsa05146	Amoebiasis	17	1.28005e-07	9.24835e-06	SERPINB10;CSF2;ITGAM;LAMB3;IL1R1;ARG1;ACTN1;IL1R2;CXCL1;PIK3CB;TNF;CXCL2;PLCB3;GNA15;GNAS;CTSG;TLR2	up
Severe acute respiratory syndrome	6. Human Diseases	6.5 Infectious disease: parasitic	hsa05142	Chagas disease	9	0.0112033	0.0660765	NFKBIA;PLCB3;GNA15;IRAK1;GNAS;PIK3CB;MAPK14;TNF;TLR2	up
Severe acute respiratory syndrome	6. Human Diseases	6.5 Infectious disease: parasitic	hsa05140	Leishmaniasis	11	9.24614e-05	0.0024822	NFKBIA;ITGAM;FCGR3B;IRAK1;NCF4;EEF1A2;PTPN6;MAPK14;TNF;TLR2;NFKBIB	up
Severe acute respiratory syndrome	6. Human Diseases	6.5 Infectious disease: parasitic	hsa05140	Leishmaniasis	7	0.0413497	0.202543	HLA-DMA;HLA-DRB5;ITGA4;HLA-DRA;FOS;HLA-DOB;JAK1	down
Severe acute respiratory syndrome	6. Human Diseases	6.5 Infectious disease: parasitic	hsa05144	Malaria	7	0.00196042	0.0209837	SELP;HBB;HBA2;HBA1;TNF;THBS4;TLR2	up
Severe acute respiratory syndrome	6. Human Diseases	6.5 Infectious disease: parasitic	hsa05145	Toxoplasmosis	13	0.00079054	0.00969274	HSPA8;HLA-DRB5;IL10RA;XIAP;HLA-DMA;CASP8;CD40LG;HLA-DRA;ITGA6;HLA-DOB;BIRC2;JAK1;BIRC3	down
Severe acute respiratory syndrome	6. Human Diseases	6.5 Infectious disease: parasitic	hsa05145	Toxoplasmosis	10	0.00712384	0.0601565	NFKBIA;IRAK1;LAMB3;ALOX5;PPIF;MAPK14;TNF;LDLR;NFKBIB;TLR2	up
Severe acute respiratory syndrome	6. Human Diseases	6.6 Immune disease	hsa05330	Allograft rejection	10	2.45946e-06	0.000101541	HLA-DMA;HLA-DRB5;CD40LG;PRF1;CD28;GZMB;HLA-DRA;FASLG;HLA-F;HLA-DOB	down
Severe acute respiratory syndrome	6. Human Diseases	6.6 Immune disease	hsa05310	Asthma	5	0.00859266	0.0636738	HLA-DMA;HLA-DRB5;CD40LG;HLA-DRA;HLA-DOB	down
Severe acute respiratory syndrome	6. Human Diseases	6.6 Immune disease	hsa05320	Autoimmune thyroid disease	11	9.50371e-06	0.000305175	HLA-DMA;HLA-DRB5;CD40LG;PRF1;CD28;GZMB;HLA-DRA;FASLG;HLA-F;HLA-DOB;IFNA21	down
Severe acute respiratory syndrome	6. Human Diseases	6.6 Immune disease	hsa05332	Graft-versus-host disease	12	8.90085e-08	8.57448e-06	HLA-DMA;HLA-DRB5;PRF1;CD28;GZMB;HLA-DRA;FASLG;KIR3DL1;KLRD1;KLRC1;HLA-F;HLA-DOB	down
Severe acute respiratory syndrome	6. Human Diseases	6.6 Immune disease	hsa05321	Inflammatory bowel disease	8	0.00545597	0.0476743	HLA-DMA;HLA-DRB5;TBX21;IL21R;STAT4;HLA-DRA;GATA3;HLA-DOB	down
Severe acute respiratory syndrome	6. Human Diseases	6.6 Immune disease	hsa05340	Primary immunodeficiency	8	0.000141975	0.00241357	CD4;CD40LG;CD8A;LCK;RFX5;BLNK;CD3E;IL7R	down
Severe acute respiratory syndrome	6. Human Diseases	6.6 Immune disease	hsa05322	Systemic lupus erythematosus	28	4.11289e-14	5.94313e-12	C1R;H2AC19;TNF;H2AC18;RO60;H2AC13;H2AC14;FCGR3B;H2BC21;H2BS1;H4C2;CTSG;H4C1;H4C3;H3C4;ELANE;H3-3A;H2BC9;H3C8;H2AC8;H2BC7;H2AC6;H2BC5;H2AC7;H2BC6;ACTN1;H2BC4;H2BC12	up
Severe acute respiratory syndrome	6. Human Diseases	6.7 Neurodegenerative disease	hsa05010	Alzheimer disease	25	0.00192662	0.0209837	GSK3B;CSF1;LPL;IRS2;ATP2A1;PIK3CB;TNF;FRAT1;TUBA1A;PSMD4;TUBB3;CAPN1;WNT1;SNCA;INSR;EIF2AK2;TUBB4B;GRIN2D;PLCB3;TUBB2B;TUBB2A;PPIF;CALM3;GAPDH;ATF4	up
Severe acute respiratory syndrome	6. Human Diseases	6.7 Neurodegenerative disease	hsa05020	Prion disease	16	0.0385537	0.133541	EGR1;RYR2;GSK3B;NCF4;PIK3CB;TUBB4B;MAPK14;TNF;GRIN2D;TUBB2B;TUBA1A;TUBB2A;PSMD4;TUBB3;PPIF;ATF4	up
Severe acute respiratory syndrome	6. Human Diseases	6.8 Substance dependence	hsa05034	Alcoholism	27	6.74647e-10	6.4991e-08	H2AC19;H2AC18;CAMKK2;H2AC13;GNG10;H2AC14;H2BC21;H2BS1;H4C2;H4C1;H4C3;H3C4;H3-3A;H2BC9;H3C8;H2AC8;H2BC7;H2AC6;H2BC5;H2AC7;H2BC6;H2BC4;GRIN2D;H2BC12;GNAS;CALM3;ATF4	up
Severe acute respiratory syndrome	6. Human Diseases	6.8 Substance dependence	hsa05031	Amphetamine addiction	9	0.00219769	0.0219011	ATF2;TH;HDAC1;CAMK4;PRKCA;FOS;PRKACB;SIRT1;GRIA4	down
Severe acute respiratory syndrome	6. Human Diseases	6.9 Cardiovascular disease	hsa05412	Arrhythmogenic right ventricular cardiomyopathy	7	0.0206301	0.0997612	RYR2;ITGB4;ITGA2B;LMNA;ATP2A1;CACNG1;DSC2	up
Severe acute respiratory syndrome	6. Human Diseases	6.9 Cardiovascular disease	hsa05414	Dilated cardiomyopathy	9	0.00765526	0.0601565	RYR2;ITGB4;ITGA2B;TPM1;LMNA;GNAS;ATP2A1;CACNG1;TNF	up
Severe acute respiratory syndrome	6. Human Diseases	6.9 Cardiovascular disease	hsa05418	Fluid shear stress and atherosclerosis	11	0.011751	0.0679208	IL1R1;GSTO1;IL1R2;TRPV4;ITGA2B;CALM3;TXN;PIK3CB;MAPK14;TNF;MMP9	up
Severe acute respiratory syndrome	6. Human Diseases	6.9 Cardiovascular disease	hsa05410	Hypertrophic cardiomyopathy	8	0.0156621	0.0848748	RYR2;ITGB4;ITGA2B;TPM1;LMNA;ATP2A1;CACNG1;TNF	up
Severe acute respiratory syndrome	6. Human Diseases	6.9 Cardiovascular disease	hsa05417	Lipid and atherosclerosis	19	0.000294744	0.00567873	LYN;GSK3B;NCF4;CXCL1;PIK3CB;MAPK14;SOD2;TNF;CXCL2;MMP9;NFKBIA;SELP;PLCB3;IRAK1;OLR1;CALM3;LDLR;ATF4;TLR2	up
Severe acute respiratory syndrome	6. Human Diseases	6.9 Cardiovascular disease	hsa05416	Viral myocarditis	9	0.000799576	0.00969274	HLA-DMA;HLA-DRB5;CASP8;CD40LG;PRF1;CD28;HLA-DRA;HLA-F;HLA-DOB	down
Severe acute respiratory syndrome	NA	NA	NA	RNA transport	18	0.000804933	0.00969274	EIF4A2;NCBP1;EIF1AX;FMR1;UPF3B;NMD3;NUP153;GLE1;FXR1;PNN;EIF2S3;XPO1;NUP54;EIF3E;TARDBP;KPNB1;EIF4B;EIF3A	down
