# Supplementary material for: Transcriptome-based analysis of human peripheral blood reveals regulators of immune response in different viral infections
Source: Front Immunol. 2023 Sep 19;14:1199482. doi: 10.3389/fimmu.2023.1199482 (PMC10546413; doi:10.3389/fimmu.2023.1199482)
Supplement: Supplementary Table 5 — Transcription factors are potentially responsible for observed gene expression changes in particular viral infection-related groups. [file Table_5.xlsx]

## Sheet: Table S5
Viral infection-related group	Regulation of up- or down-expressed genes	TRANSPATH ID	Gene symbol	Gene description	Site model ID
Coronovirus Disease 2019 (COVID-19) - patients in Intensive Care Unit (ICU)	up	MO000019140	ATF4	activating transcription factor 4	V$ATF4_07
Coronovirus Disease 2019 (COVID-19) - patients in Intensive Care Unit (ICU)	up	MO000056529	ETS2	ETS proto-oncogene 2, transcription factor	V$ETS2_05
Coronovirus Disease 2019 (COVID-19) - patients in Intensive Care Unit (ICU)	up	MO000046009	ETV4	ETS variant transcription factor 4	V$PEA3_08
Coronovirus Disease 2019 (COVID-19) - patients in Intensive Care Unit (ICU)	up	MO000025684	FOSL1	FOS like 1, AP-1 transcription factor subunit	V$FOSL1_13
Coronovirus Disease 2019 (COVID-19) - patients in Intensive Care Unit (ICU)	up	MO000046001	GATA1	GATA binding protein 1	V$GATA1_13
Coronovirus Disease 2019 (COVID-19) - patients in Intensive Care Unit (ICU)	up	MO000024736	NR2F1	nuclear receptor subfamily 2 group F member 1	V$NR2F1_14
Coronovirus Disease 2019 (COVID-19) - patients in Intensive Care Unit (ICU)	up	MO000025003	POU2F1	POU class 2 homeobox 1	V$POU2F1_02
Coronovirus Disease 2019 (COVID-19) - patients in Intensive Care Unit (ICU)	up	MO000056618	POU5F1	POU class 5 homeobox 1	V$POU5F1_13
Coronovirus Disease 2019 (COVID-19) - patients in Intensive Care Unit (ICU)	up	MO000079319	RELA	RELA proto-oncogene, NF-kB subunit	V$RELA_03
Coronovirus Disease 2019 (COVID-19) - patients in Intensive Care Unit (ICU)	up	MO000025375	RUNX1	RUNX family transcription factor 1	V$AML1_Q6
Coronovirus Disease 2019 (COVID-19) - patients in Intensive Care Unit (ICU)	up	MO000057832	SMAD3	SMAD family member 3	V$SMAD3_Q6_01
Coronovirus Disease 2019 (COVID-19) - patients in Intensive Care Unit (ICU)	down	MO000027188	CDX2	caudal type homeobox 2	V$CDX2_05
Coronovirus Disease 2019 (COVID-19) - patients in Intensive Care Unit (ICU)	down	MO000060543	CREB1	cAMP responsive element binding protein 1	V$CREB1_04
Coronovirus Disease 2019 (COVID-19) - patients in Intensive Care Unit (ICU)	down	MO000020701	FOXO3	forkhead box O3	V$FOXO3_09
Coronovirus Disease 2019 (COVID-19) - patients in Intensive Care Unit (ICU)	down	MO000089495	HOXA10	homeobox A10	V$HOXA10_12
Coronovirus Disease 2019 (COVID-19) - patients in Intensive Care Unit (ICU)	down	MO000028705	IRF4	interferon regulatory factor 4	V$IRF4_Q5_01
Coronovirus Disease 2019 (COVID-19) - patients in Intensive Care Unit (ICU)	down	MO000159782	LEF1	lymphoid enhancer binding factor 1	V$LEF1_05
Coronovirus Disease 2019 (COVID-19) - patients in Intensive Care Unit (ICU)	down	MO000007664	PDX1	pancreatic and duodenal homeobox 1	V$IPF1_07
Coronovirus Disease 2019 (COVID-19) - patients in Intensive Care Unit (ICU)	down	MO000025003	POU2F1	POU class 2 homeobox 1	V$POU2F1_Q4
Coronovirus Disease 2019 (COVID-19) - patients in Intensive Care Unit (ICU)	down	MO000079319	RELA	RELA proto-oncogene, NF-kB subunit	V$RELA_03
Coronovirus Disease 2019 (COVID-19) - patients in Intensive Care Unit (ICU)	down	MO000028720	TBX21	T-box transcription factor 21	V$TBET_03
Coronovirus Disease 2019 (COVID-19) - patients in Intensive Care Unit (ICU)	down	MO000069886	TRIM28	tripartite motif containing 28	V$TRIM28_02
Coronovirus Disease 2019 (COVID-19) - patients in Intensive Care Unit (ICU)	down	MO000092587	ZNF462	zinc finger protein 462	V$ZNF462_01
Coronovirus Disease 2019 (COVID-19) - patients with evident clinical symptoms	up	MO000028673	CEBPE	CCAAT enhancer binding protein epsilon	V$CEBPE_Q6_01
Coronovirus Disease 2019 (COVID-19) - patients with evident clinical symptoms	up	MO000023424	IRF8	interferon regulatory factor 8	V$ICSBP_Q6
Coronovirus Disease 2019 (COVID-19) - patients with evident clinical symptoms	up	MO000024750	NFIC	nuclear factor I C	V$NFIC_02
Coronovirus Disease 2019 (COVID-19) - patients with evident clinical symptoms	up	MO000031266	NR3C1	nuclear receptor subfamily 3 group C member 1	V$GR_Q6_02
Coronovirus Disease 2019 (COVID-19) - patients with evident clinical symptoms	up	MO000054297	PGR	progesterone receptor	V$PR_01
Coronovirus Disease 2019 (COVID-19) - patients with evident clinical symptoms	up	MO000084573	POU1F1	POU class 1 homeobox 1	V$PIT1_Q6
Coronovirus Disease 2019 (COVID-19) - patients with evident clinical symptoms	up	MO000057829	SMAD2	SMAD family member 2	V$SMAD2_01
Coronovirus Disease 2019 (COVID-19) - patients with evident clinical symptoms	up	MO000057832	SMAD3	SMAD family member 3	V$SMAD3_Q6_01
Coronovirus Disease 2019 (COVID-19) - patients with evident clinical symptoms	up	MO000028767	SNAI2	snail family transcriptional repressor 2	V$SLUG_Q6_02
Coronovirus Disease 2019 (COVID-19) - patients with evident clinical symptoms	up	MO000021495	VDR	vitamin D receptor	V$VDR_Q3
Coronovirus Disease 2019 (COVID-19) - patients with evident clinical symptoms	down	MO000026319	BCL6	BCL6 transcription repressor	V$BCL6_Q3_01
Coronovirus Disease 2019 (COVID-19) - patients with evident clinical symptoms	down	MO000027188	CDX2	caudal type homeobox 2	V$CDX2_04
Coronovirus Disease 2019 (COVID-19) - patients with evident clinical symptoms	down	MO000019381	CEBPB	CCAAT enhancer binding protein beta	V$TEAD4CEBPB_01
Coronovirus Disease 2019 (COVID-19) - patients with evident clinical symptoms	down	MO000028681	CLOCK	clock circadian regulator	V$CLOCK_04
Coronovirus Disease 2019 (COVID-19) - patients with evident clinical symptoms	down	MO000060543	CREB1	cAMP responsive element binding protein 1	V$CREB1_05
Coronovirus Disease 2019 (COVID-19) - patients with evident clinical symptoms	down	MO000046001	GATA1	GATA binding protein 1	V$GATA1_03
Coronovirus Disease 2019 (COVID-19) - patients with evident clinical symptoms	down	MO000025668	NFE2L2	nuclear factor, erythroid 2 like 2	V$NRF2_Q4
Coronovirus Disease 2019 (COVID-19) - patients with evident clinical symptoms	down	MO000083919	PAX6	paired box 6	V$PAX6_Q2
Coronovirus Disease 2019 (COVID-19) - patients with evident clinical symptoms	down	MO000079319	RELA	RELA proto-oncogene, NF-kB subunit	V$RELA_08
Coronovirus Disease 2019 (COVID-19) - patients with evident clinical symptoms	down	MO000056029	SREBF1	sterol regulatory element binding transcription factor 1	V$SREBF1_07
Coronovirus Disease 2019 (COVID-19) - patients with evident clinical symptoms	down	MO000025765	SREBF2	sterol regulatory element binding transcription factor 2	V$SREBP2_Q6
Coronovirus Disease 2019 (COVID-19) - patients with evident clinical symptoms	down	MO000019621	STAT4	signal transducer and activator of transcription 4	V$STAT4_Q5
Coronovirus Disease 2019 (COVID-19) - patients with evident clinical symptoms	down	MO000028723	TEAD4	TEA domain transcription factor 4	V$TEAD4CEBPB_01
Coronovirus Disease 2019 (COVID-19) - patients with moderate disease	up	MO000021454	AR	androgen receptor	V$AR_13
Coronovirus Disease 2019 (COVID-19) - patients with moderate disease	up	MO000027755	HNF4A	hepatocyte nuclear factor 4 alpha	V$HNF4ALPHA_Q6
Coronovirus Disease 2019 (COVID-19) - patients with moderate disease	up	MO000025939	NFYA	nuclear transcription factor Y subunit alpha	V$NFYA_07
Coronovirus Disease 2019 (COVID-19) - patients with moderate disease	up	MO000031266	NR3C1	nuclear receptor subfamily 3 group C member 1	V$GR_Q6_01
Coronovirus Disease 2019 (COVID-19) - patients with moderate disease	up	MO000019620	NR5A1	nuclear receptor subfamily 5 group A member 1	V$SF1_Q5_01
Coronovirus Disease 2019 (COVID-19) - patients with moderate disease	up	MO000025957	PAX2	paired box 2	V$PAX2_02
Coronovirus Disease 2019 (COVID-19) - patients with moderate disease	up	MO000025003	POU2F1	POU class 2 homeobox 1	V$OCT1_B,V$POU2F1_Q4_01
Coronovirus Disease 2019 (COVID-19) - patients with moderate disease	up	MO000025765	SREBF2	sterol regulatory element binding transcription factor 2	V$SREBF2_04
Coronovirus Disease 2019 (COVID-19) - patients with moderate disease	up	MO000021896	TBP	TATA-box binding protein	V$TBP_Q6_01
Coronovirus Disease 2019 (COVID-19) - patients with moderate disease	up	MO000139677	ZEB1	zinc finger E-box binding homeobox 1	V$AREB6_01
Coronovirus Disease 2019 (COVID-19) - patients with moderate disease	down	MO000021454	AR	androgen receptor	V$AR_Q6_01
Coronovirus Disease 2019 (COVID-19) - patients with moderate disease	down	MO000019418	CEBPA	CCAAT enhancer binding protein alpha	V$CEBP_01
Coronovirus Disease 2019 (COVID-19) - patients with moderate disease	down	MO000028675	ERF	ETS2 repressor factor	V$ERFFOXI1_02
Coronovirus Disease 2019 (COVID-19) - patients with moderate disease	down	MO000026455	FOXI1	forkhead box I1	V$ERFFOXI1_02
Coronovirus Disease 2019 (COVID-19) - patients with moderate disease	down	MO000088314	FOXM1	forkhead box M1	V$FOXM1_Q6
Coronovirus Disease 2019 (COVID-19) - patients with moderate disease	down	MO000024984	MYOG	myogenin	V$MYOGENIN_Q6
Coronovirus Disease 2019 (COVID-19) - patients with moderate disease	down	MO000025003	POU2F1	POU class 2 homeobox 1	V$OCT1_Q6
Coronovirus Disease 2019 (COVID-19) - patients with moderate disease	down	MO000114443	SALL2	spalt like transcription factor 2	V$SALL2_01
Coronovirus Disease 2019 (COVID-19) - patients with moderate disease	down	MO000013132	STAT5B	signal transducer and activator of transcription 5B	V$STAT5B_01
Coronovirus Disease 2019 (COVID-19) - patients with moderate disease	down	MO000021495	VDR	vitamin D receptor	V$VDR_03
Coronovirus Disease 2019 (COVID-19) - patients with moderate disease	down	MO000092587	ZNF462	zinc finger protein 462	V$ZNF462_01
Coronovirus Disease 2019 (COVID-19) - patients with severe disease	up	MO000082618	HNF1A	HNF1 homeobox A	V$HNF1_C
Coronovirus Disease 2019 (COVID-19) - patients with severe disease	up	MO000153744	LCORL	ligand dependent nuclear receptor corepressor like	V$MLR1_01
Coronovirus Disease 2019 (COVID-19) - patients with severe disease	up	MO000025003	POU2F1	POU class 2 homeobox 1	V$POU2F1_Q6
Coronovirus Disease 2019 (COVID-19) - patients with severe disease	up	MO000056618	POU5F1	POU class 5 homeobox 1	V$POU5F1_05
Coronovirus Disease 2019 (COVID-19) - patients with severe disease	up	MO000030983	SIN3A	SIN3 transcription regulator family member A	V$SIN3A_01
Coronovirus Disease 2019 (COVID-19) - patients with severe disease	up	MO000063571	SMARCC2	SWI/SNF related, matrix associated, actin dependent regulator of chromatin subfamily c member 2	V$SMARCC2_02
Coronovirus Disease 2019 (COVID-19) - patients with severe disease	up	MO000025765	SREBF2	sterol regulatory element binding transcription factor 2	V$SREBF2_02
Coronovirus Disease 2019 (COVID-19) - patients with severe disease	up	MO000032489	TAL1	TAL bHLH transcription factor 1, erythroid differentiation factor	V$TAL1BETAE47_01
Coronovirus Disease 2019 (COVID-19) - patients with severe disease	up	MO000032492	TCF3	transcription factor 3	V$TAL1BETAE47_01
Coronovirus Disease 2019 (COVID-19) - patients with severe disease	down	MO000018137	FOS	Fos proto-oncogene, AP-1 transcription factor subunit	V$AP1_Q4_01
Coronovirus Disease 2019 (COVID-19) - patients with severe disease	down	MO000082447	FOSB	FosB proto-oncogene, AP-1 transcription factor subunit	V$AP1_Q4_01
Coronovirus Disease 2019 (COVID-19) - patients with severe disease	down	MO000025684	FOSL1	FOS like 1, AP-1 transcription factor subunit	V$AP1_Q4_01
Coronovirus Disease 2019 (COVID-19) - patients with severe disease	down	MO000026074	FOSL2	FOS like 2, AP-1 transcription factor subunit	V$AP1_Q4_01
Coronovirus Disease 2019 (COVID-19) - patients with severe disease	down	MO000023424	IRF8	interferon regulatory factor 8	V$IRF8_Q6
Coronovirus Disease 2019 (COVID-19) - patients with severe disease	down	MO000019469	JUN	Jun proto-oncogene, AP-1 transcription factor subunit	V$AP1_Q4_01
Coronovirus Disease 2019 (COVID-19) - patients with severe disease	down	MO000007830	JUNB	JunB proto-oncogene, AP-1 transcription factor subunit	V$AP1_Q4_01
Coronovirus Disease 2019 (COVID-19) - patients with severe disease	down	MO000007834	JUND	JunD proto-oncogene, AP-1 transcription factor subunit	V$AP1_Q4_01
Coronovirus Disease 2019 (COVID-19) - patients with severe disease	down	MO000026137	MSX1	msh homeobox 1	V$MSX1_11
Coronovirus Disease 2019 (COVID-19) - patients with severe disease	down	MO000026191	POU2AF1	POU class 2 homeobox associating factor 1	V$OCT_Q6
Coronovirus Disease 2019 (COVID-19) - patients with severe disease	down	MO000025003	POU2F1	POU class 2 homeobox 1	V$OCT_Q6
Coronovirus Disease 2019 (COVID-19) - patients with severe disease	down	MO000035134	POU2F2	POU class 2 homeobox 2	V$OCT_Q6
Coronovirus Disease 2019 (COVID-19) - patients with severe disease	down	MO000117310	POU2F3	POU class 2 homeobox 3	V$OCT_Q6
Coronovirus Disease 2019 (COVID-19) - patients with severe disease	down	MO000090652	POU3F2	POU class 3 homeobox 2	V$OCT_Q6
Coronovirus Disease 2019 (COVID-19) - patients with severe disease	down	MO000028319	POU3F3	POU class 3 homeobox 3	V$OCT_Q6
Coronovirus Disease 2019 (COVID-19) - patients with severe disease	down	MO000090067	POU4F1	POU class 4 homeobox 1	V$OCT_Q6
Coronovirus Disease 2019 (COVID-19) - patients with severe disease	down	MO000056618	POU5F1	POU class 5 homeobox 1	V$OCT_Q6
Coronovirus Disease 2019 (COVID-19) - patients with severe disease	down	MO000035139	POU5F1B	POU class 5 homeobox 1B	V$OCT_Q6
Coronovirus Disease 2019 (COVID-19) - patients with severe disease	down	MO000079319	RELA	RELA proto-oncogene, NF-kB subunit	V$RELA_03
Coronovirus Disease 2019 (COVID-19) - patients with severe disease	down	MO000030983	SIN3A	SIN3 transcription regulator family member A	V$SIN3A_03
Coronovirus Disease 2019 (COVID-19) - patients with severe disease	down	MO000024660	TFAP4	transcription factor AP-4	V$TFAP4_10
Coronovirus Disease 2019 (COVID-19) - patients with severe disease	down	MO000092587	ZNF462	zinc finger protein 462	V$ZNF462_01
Coronovirus Disease 2019 (COVID-19) - patients with severe disease	down	MO000025086	-	-	V$OCT_Q6
Coronovirus Disease 2019 (COVID-19) - patients with severe disease	down	MO000025089	-	-	V$OCT_Q6
Coronovirus Disease 2019 (COVID-19) - patients with severe disease	down	MO000025090	-	-	V$OCT_Q6
Coronovirus Disease 2019 (COVID-19) - patients with severe disease	down	MO000046070	-	-	V$OCT_Q6
Coronovirus Disease 2019 (COVID-19) - patients with severe disease	down	MO000193301	-	-	V$OCT_Q6
Cytomegalovirus primary infection	up	MO000028144	FOXP3	forkhead box P3	V$FOXP3_03
Cytomegalovirus primary infection	up	MO000007686	IRF1	interferon regulatory factor 1	V$IRF1_05
Cytomegalovirus primary infection	up	MO000026742	NR5A2	nuclear receptor subfamily 5 group A member 2	V$LRH1_04
Cytomegalovirus primary infection	up	MO000083919	PAX6	paired box 6	V$PAX6_Q2
Cytomegalovirus primary infection	up	MO000042938	RAD21	RAD21 cohesin complex component	V$RAD21_02
Cytomegalovirus primary infection	up	MO000041817	REST	RE1 silencing transcription factor	V$REST_05
Cytomegalovirus primary infection	up	MO000030983	SIN3A	SIN3 transcription regulator family member A	V$SIN3A_01
Cytomegalovirus primary infection	up	MO000018993	SOX9	SRY-box transcription factor 9	V$SOX9_B1
Cytomegalovirus primary infection	up	MO000056029	SREBF1	sterol regulatory element binding transcription factor 1	V$SREBP_Q3
Cytomegalovirus primary infection	up	MO000025765	SREBF2	sterol regulatory element binding transcription factor 2	V$SREBP_Q3
Cytomegalovirus primary infection	up	MO000013458	TFDP1	transcription factor Dp-1	V$TFDP1_03
Cytomegalovirus primary infection	up	MO000028740	ZBTB48	zinc finger and BTB domain containing 48	V$KR3_02
Cytomegalovirus primary infection	down	MO000019381	CEBPB	CCAAT enhancer binding protein beta	V$CEBPB_02
Cytomegalovirus primary infection	down	MO000018137	FOS	Fos proto-oncogene, AP-1 transcription factor subunit	V$AP1FJ_Q2
Cytomegalovirus primary infection	down	MO000028144	FOXP3	forkhead box P3	V$FOXP3_03
Cytomegalovirus primary infection	down	MO000019469	JUN	Jun proto-oncogene, AP-1 transcription factor subunit	V$AP1FJ_Q2
Cytomegalovirus primary infection	down	MO000105384	MAZ	MYC associated zinc finger protein	V$MAZ_Q5
Cytomegalovirus primary infection	down	MO000020739	NFATC3	nuclear factor of activated T cells 3	V$NFATC3_07
Cytomegalovirus primary infection	down	MO000028708	NFIA	nuclear factor I A	V$NF1_Q6_01
Cytomegalovirus primary infection	down	MO000024750	NFIC	nuclear factor I C	V$NF1C_01,V$NF1_Q6_01
Cytomegalovirus primary infection	down	MO000019372	RELB	RELB proto-oncogene, NF-kB subunit	V$RELBP50_Q3
Cytomegalovirus primary infection	down	MO000028209	TBX2	T-box transcription factor 2	V$TBX2_06
Cytomegalovirus primary infection	down	MO000026882	TCF7L2	transcription factor 7 like 2	V$TCF4_12
Cytomegalovirus primary infection	down	MO000177016	ZNF282	zinc finger protein 282	V$ZNF282_04
Cytomegalovirus seropositive healthy donors	up	MO000046076	CTCF	CCCTC-binding factor	V$CTCF_21
Cytomegalovirus seropositive healthy donors	up	MO000019544	ELK1	ETS transcription factor ELK1	V$HOXD12ELK1_01
Cytomegalovirus seropositive healthy donors	up	MO000028249	EOMES	eomesodermin	V$POU2F1EOMES_01
Cytomegalovirus seropositive healthy donors	up	MO000056529	ETS2	ETS proto-oncogene 2, transcription factor	V$ETS2_05
Cytomegalovirus seropositive healthy donors	up	MO000027272	HOXD12	homeobox D12	V$HOXD12ELK1_01
Cytomegalovirus seropositive healthy donors	up	MO000054297	PGR	progesterone receptor	V$PR_03
Cytomegalovirus seropositive healthy donors	up	MO000025003	POU2F1	POU class 2 homeobox 1	V$POU2F1EOMES_01
Cytomegalovirus seropositive healthy donors	up	MO000018993	SOX9	SRY-box transcription factor 9	V$SOX9_B1
Cytomegalovirus seropositive healthy donors	up	MO000085616	SPI1	Spi-1 proto-oncogene	V$PU1_Q4
Cytomegalovirus seropositive healthy donors	up	MO000056029	SREBF1	sterol regulatory element binding transcription factor 1	V$SREBP1_03
Cytomegalovirus seropositive healthy donors	up	MO000117988	TFCP2	transcription factor CP2	V$CP2_Q4
Cytomegalovirus seropositive healthy donors	up	MO000019548	TP53	tumor protein p53	V$P53_Q3
Cytomegalovirus seropositive healthy donors	down	MO000082535	ATF2	activating transcription factor 2	V$CREBP1CJUN_01
Cytomegalovirus seropositive healthy donors	down	MO000002641	CEBPD	CCAAT enhancer binding protein delta	V$CEBPD_Q6
Cytomegalovirus seropositive healthy donors	down	MO000023603	E2F4	E2F transcription factor 4	V$E2F4_16
Cytomegalovirus seropositive healthy donors	down	MO000019544	ELK1	ETS transcription factor ELK1	V$POU2F1ELK1_01
Cytomegalovirus seropositive healthy donors	down	MO000028249	EOMES	eomesodermin	V$MYBL1EOMES_02
Cytomegalovirus seropositive healthy donors	down	MO000026738	ESRRA	estrogen related receptor alpha	V$ESRRA_07
Cytomegalovirus seropositive healthy donors	down	MO000005191	FLI1	Fli-1 proto-oncogene, ETS transcription factor	V$FLI1_07
Cytomegalovirus seropositive healthy donors	down	MO000092625	GATA3	GATA binding protein 3	V$GATA3_17
Cytomegalovirus seropositive healthy donors	down	MO000119037	HOXA9	homeobox A9	V$HOXA9_07
Cytomegalovirus seropositive healthy donors	down	MO000019469	JUN	Jun proto-oncogene, AP-1 transcription factor subunit	V$CREBP1CJUN_01
Cytomegalovirus seropositive healthy donors	down	MO000046015	MYBL1	MYB proto-oncogene like 1	V$MYBL1EOMES_02
Cytomegalovirus seropositive healthy donors	down	MO000026044	NFATC2	nuclear factor of activated T cells 2	V$NFATC2_03
Cytomegalovirus seropositive healthy donors	down	MO000028709	NFIB	nuclear factor I B	V$NF1B_Q6_01
Cytomegalovirus seropositive healthy donors	down	MO000025003	POU2F1	POU class 2 homeobox 1	V$POU2F1ELK1_01
Cytomegalovirus seropositive healthy donors	down	MO000085616	SPI1	Spi-1 proto-oncogene	V$SPI1_11
Dengue fever	up	MO000026319	BCL6	BCL6 transcription repressor	V$BCL6_10
Dengue fever	up	MO000002641	CEBPD	CCAAT enhancer binding protein delta	V$FLI1CEBPD_01
Dengue fever	up	MO000026394	DLX2	distal-less homeobox 2	V$FLI1DLX2_01
Dengue fever	up	MO000023603	E2F4	E2F transcription factor 4	V$E2F4_Q6
Dengue fever	up	MO000019544	ELK1	ETS transcription factor ELK1	V$ELK1SPDEF_01
Dengue fever	up	MO000005191	FLI1	Fli-1 proto-oncogene, ETS transcription factor	V$FLI1CEBPD_01,V$FLI1DLX2_01
Dengue fever	up	MO000285816	IRF3	interferon regulatory factor 3	V$IRF8_01
Dengue fever	up	MO000023424	IRF8	interferon regulatory factor 8	V$ICSBP_Q6,V$IRF8_01
Dengue fever	up	MO000020760	NFATC1	nuclear factor of activated T cells 1	V$NFATC1_08
Dengue fever	up	MO000025939	NFYA	nuclear transcription factor Y subunit alpha	V$NFYA_Q5
Dengue fever	up	MO000054292	SPDEF	SAM pointed domain containing ETS transcription factor	V$ELK1SPDEF_01
Dengue fever	up	MO000019621	STAT4	signal transducer and activator of transcription 4	V$STAT4_Q5
Dengue fever	down	MO000004278	E2F2	E2F transcription factor 2	V$E2F2_09
Dengue fever	down	MO000017914	EGR1	early growth response 1	V$EGR1_16
Dengue fever	down	MO000056654	EP300	E1A binding protein p300	V$EP300_11
Dengue fever	down	MO000026342	FOXG1	forkhead box G1	V$FOXG1_07,V$FOXG1_08
Dengue fever	down	MO000019622	GTF2I	general transcription factor IIi	V$TFIII_Q6_01
Dengue fever	down	MO000134485	NANOG	Nanog homeobox	V$NANOG_Q6
Dengue fever	down	MO000007664	PDX1	pancreatic and duodenal homeobox 1	V$IPF1_07
Dengue fever	down	MO000025003	POU2F1	POU class 2 homeobox 1	V$POU2F1_03
Dengue fever	down	MO000024921	TCF4	transcription factor 4	V$ITF2_01
Dengue hemorrhagic fever	up	MO000019140	ATF4	activating transcription factor 4	V$ATF4_02
Dengue hemorrhagic fever	up	MO000004274	E2F1	E2F transcription factor 1	V$E2F1_01,V$E2F1_Q3
Dengue hemorrhagic fever	up	MO000019544	ELK1	ETS transcription factor ELK1	V$ELK1FOXI1_01
Dengue hemorrhagic fever	up	MO000026455	FOXI1	forkhead box I1	V$ELK1FOXI1_01
Dengue hemorrhagic fever	up	MO000032472	GATA2	GATA binding protein 2	V$GATA2_01
Dengue hemorrhagic fever	up	MO000027946	GSC	goosecoid homeobox	V$GSC_03
Dengue hemorrhagic fever	up	MO000027755	HNF4A	hepatocyte nuclear factor 4 alpha	V$HNF4ALPHA_Q6
Dengue hemorrhagic fever	up	MO000028667	MAFG	MAF bZIP transcription factor G	V$MAFG_Q3
Dengue hemorrhagic fever	up	MO000025939	NFYA	nuclear transcription factor Y subunit alpha	V$NFY_C
Dengue hemorrhagic fever	up	MO000002361	NFYB	nuclear transcription factor Y subunit beta	V$NFY_C
Dengue hemorrhagic fever	up	MO000025003	POU2F1	POU class 2 homeobox 1	V$OCT_C
Dengue hemorrhagic fever	up	MO000035134	POU2F2	POU class 2 homeobox 2	V$OCT_C
Dengue hemorrhagic fever	up	MO000056618	POU5F1	POU class 5 homeobox 1	V$OCT3_Q6
Dengue hemorrhagic fever	up	MO000025089	-	-	V$OCT_C
Dengue hemorrhagic fever	up	MO000025090	-	-	V$OCT_C
Dengue hemorrhagic fever	down	MO000129859	BCL11A	BAF chromatin remodeling complex subunit BCL11A	V$BCL11A_04
Dengue hemorrhagic fever	down	MO000046076	CTCF	CCCTC-binding factor	V$CTCF_05
Dengue hemorrhagic fever	down	MO000026306	GCM1	glial cells missing transcription factor 1	V$GCM1_08
Dengue hemorrhagic fever	down	MO000095459	KLF8	Kruppel like factor 8	V$KLF8_Q5_01
Dengue hemorrhagic fever	down	MO000056618	POU5F1	POU class 5 homeobox 1	V$POU5F1_01,V$POU5F1_05
Dengue hemorrhagic fever	down	MO000033904	RARA	retinoic acid receptor alpha	V$RARA_14
Dengue hemorrhagic fever	down	MO000079319	RELA	RELA proto-oncogene, NF-kB subunit	V$RELA_04
Dengue hemorrhagic fever	down	MO000085616	SPI1	Spi-1 proto-oncogene	V$PU1_Q4
Dengue hemorrhagic fever	down	MO000069886	TRIM28	tripartite motif containing 28	V$TRIM28_02
Dengue hemorrhagic fever	down	MO000095587	ZBTB7B	zinc finger and BTB domain containing 7B	V$ZBTB7B_06
Ebstein-Barr acute infection	up	MO000025684	FOSL1	FOS like 1, AP-1 transcription factor subunit	V$FRA1_Q6_01
Ebstein-Barr acute infection	up	MO000026342	FOXG1	forkhead box G1	V$FOXG1_08
Ebstein-Barr acute infection	up	MO000084966	MEF2A	myocyte enhancer factor 2A	V$MEF2_Q6_02
Ebstein-Barr acute infection	up	MO000007664	PDX1	pancreatic and duodenal homeobox 1	V$IPF1_07
Ebstein-Barr acute infection	up	MO000115220	SOX6	SRY-box transcription factor 6	V$SOX6_04
Ebstein-Barr acute infection	up	MO000032489	TAL1	TAL bHLH transcription factor 1, erythroid differentiation factor	V$TAL1_Q6_01
Ebstein-Barr acute infection	up	MO000117988	TFCP2	transcription factor CP2	V$CP2_Q4
Ebstein-Barr acute infection	up	MO000056537	THRB	thyroid hormone receptor beta	V$T3RBETA_Q6_01
Ebstein-Barr acute infection	up	MO000092587	ZNF462	zinc finger protein 462	V$ZNF462_01
Ebstein-Barr acute infection	up	MO000026664	-	-	V$GATA5_Q4
Ebstein-Barr acute infection	down	MO000026306	GCM1	glial cells missing transcription factor 1	V$GCM1_07
Ebstein-Barr acute infection	down	MO000026358	HMGA1	high mobility group AT-hook 1	V$HMGIY_Q3_01
Ebstein-Barr acute infection	down	MO000255539	HMGA2	high mobility group AT-hook 2	V$HMGIY_Q3_01
Ebstein-Barr acute infection	down	MO000028711	MECP2	methyl-CpG binding protein 2	V$MECP2_Q4_01
Ebstein-Barr acute infection	down	MO000024750	NFIC	nuclear factor I C	V$NFIC_02
Ebstein-Barr acute infection	down	MO000031266	NR3C1	nuclear receptor subfamily 3 group C member 1	V$GR_01
Ebstein-Barr acute infection	down	MO000033904	RARA	retinoic acid receptor alpha	V$RARA_11
Ebstein-Barr acute infection	down	MO000025855	RFX3	regulatory factor X3	V$RFX3SRF_01
Ebstein-Barr acute infection	down	MO000057829	SMAD2	SMAD family member 2	V$SMAD2_Q6
Ebstein-Barr acute infection	down	MO000013015	SRF	serum response factor	V$RFX3SRF_01
Ebstein-Barr latent infection	up	MO000021454	AR	androgen receptor	V$AR_02
Ebstein-Barr latent infection	up	MO000028669	DBP	D-box binding PAR bZIP transcription factor	V$DBP_Q6
Ebstein-Barr latent infection	up	MO000025684	FOSL1	FOS like 1, AP-1 transcription factor subunit	V$JUNFRA1_01
Ebstein-Barr latent infection	up	MO000019622	GTF2I	general transcription factor IIi	V$TFIII_Q6
Ebstein-Barr latent infection	up	MO000046011	HSF2	heat shock transcription factor 2	V$HSF2_01
Ebstein-Barr latent infection	up	MO000019469	JUN	Jun proto-oncogene, AP-1 transcription factor subunit	V$JUNFRA1_01
Ebstein-Barr latent infection	up	MO000007834	JUND	JunD proto-oncogene, AP-1 transcription factor subunit	V$JUND_10
Ebstein-Barr latent infection	up	MO000009619	MYB	MYB proto-oncogene, transcription factor	V$CMYB_Q5
Ebstein-Barr latent infection	up	MO000026443	NFATC4	nuclear factor of activated T cells 4	V$NFATC4_03
Ebstein-Barr latent infection	up	MO000024750	NFIC	nuclear factor I C	V$CTF1_01
Ebstein-Barr latent infection	up	MO000079319	RELA	RELA proto-oncogene, NF-kB subunit	V$RELA_03
Ebstein-Barr latent infection	up	MO000019609	SMAD1	SMAD family member 1	V$SMAD_Q6
Ebstein-Barr latent infection	up	MO000057829	SMAD2	SMAD family member 2	V$SMAD_Q6
Ebstein-Barr latent infection	up	MO000057832	SMAD3	SMAD family member 3	V$SMAD3_04,V$SMAD_Q6
Ebstein-Barr latent infection	up	MO000020402	SMAD4	SMAD family member 4	V$SMAD_Q6
Ebstein-Barr latent infection	down	MO000046076	CTCF	CCCTC-binding factor	V$CTCF_05
Ebstein-Barr latent infection	down	MO000017049	CTNNB1	catenin beta 1	V$BETACATENIN_Q3
Ebstein-Barr latent infection	down	MO000033378	HSF1	heat shock transcription factor 1	V$HSF1_Q6_01
Ebstein-Barr latent infection	down	MO000031266	NR3C1	nuclear receptor subfamily 3 group C member 1	V$GR_Q6
Ebstein-Barr latent infection	down	MO000025003	POU2F1	POU class 2 homeobox 1	V$POU2F1TBX21_01
Ebstein-Barr latent infection	down	MO000026702	PPARA	peroxisome proliferator activated receptor alpha	V$PPARARXRA_01
Ebstein-Barr latent infection	down	MO000080270	RORA	RAR related orphan receptor A	V$RORA_09
Ebstein-Barr latent infection	down	MO000026238	RUNX3	RUNX family transcription factor 3	V$AML2_Q3
Ebstein-Barr latent infection	down	MO000019619	RXRA	retinoid X receptor alpha	V$PPARARXRA_01
Ebstein-Barr latent infection	down	MO000056029	SREBF1	sterol regulatory element binding transcription factor 1	V$SREBF1_04
Ebstein-Barr latent infection	down	MO000028720	TBX21	T-box transcription factor 21	V$POU2F1TBX21_01
Ebstein-Barr latent infection	down	MO000021495	VDR	vitamin D receptor	V$VDRRXR_01
Ebstein-Barr latent infection	down	MO000078913	YY1	YY1 transcription factor	V$YY1_19
Ebstein-Barr latent infection	down	MO000169390	-	-	V$HOXA7_01
Hepatitis B chronic infection	up	MO000085474	BACH1	BTB domain and CNC homolog 1	V$MAF_Q6_01
Hepatitis B chronic infection	up	MO000028605	BACH2	BTB domain and CNC homolog 2	V$MAF_Q6_01
Hepatitis B chronic infection	up	MO000019418	CEBPA	CCAAT enhancer binding protein alpha	V$CEBP_Q2
Hepatitis B chronic infection	up	MO000028669	DBP	D-box binding PAR bZIP transcription factor	V$DBP_Q6
Hepatitis B chronic infection	up	MO000044809	E2F3	E2F transcription factor 3	V$E2F3_02
Hepatitis B chronic infection	up	MO000056654	EP300	E1A binding protein p300	V$P300_Q5
Hepatitis B chronic infection	up	MO000059005	ERG	ETS transcription factor ERG	V$ERG_14
Hepatitis B chronic infection	up	MO000046001	GATA1	GATA binding protein 1	V$GATA1_10
Hepatitis B chronic infection	up	MO000057363	GTF3C2	general transcription factor IIIC subunit 2	V$GTF3C2_01
Hepatitis B chronic infection	up	MO000037926	MAF	MAF bZIP transcription factor	V$MAF_Q6_01
Hepatitis B chronic infection	up	MO000037925	MAFB	MAF bZIP transcription factor B	V$MAF_Q6_01
Hepatitis B chronic infection	up	MO000037924	MAFF	MAF bZIP transcription factor F	V$MAF_Q6_01
Hepatitis B chronic infection	up	MO000028667	MAFG	MAF bZIP transcription factor G	V$MAF_Q6_01
Hepatitis B chronic infection	up	MO000028668	MAFK	MAF bZIP transcription factor K	V$MAF_Q6_01
Hepatitis B chronic infection	up	MO000089174	NFE2	nuclear factor, erythroid 2	V$MAF_Q6_01
Hepatitis B chronic infection	up	MO000082891	NFE2L1	nuclear factor, erythroid 2 like 1	V$MAF_Q6_01
Hepatitis B chronic infection	up	MO000025668	NFE2L2	nuclear factor, erythroid 2 like 2	V$MAF_Q6_01
Hepatitis B chronic infection	up	MO000037702	NFE2L3	nuclear factor, erythroid 2 like 3	V$MAF_Q6_01
Hepatitis B chronic infection	up	MO000025939	NFYA	nuclear transcription factor Y subunit alpha	V$NFY_Q6
Hepatitis B chronic infection	up	MO000002361	NFYB	nuclear transcription factor Y subunit beta	V$NFY_Q6
Hepatitis B chronic infection	up	MO000079072	NFYC	nuclear transcription factor Y subunit gamma	V$NFY_Q6
Hepatitis B chronic infection	up	MO000019619	RXRA	retinoid X receptor alpha	V$RXRA_07
Hepatitis B chronic infection	up	MO000056029	SREBF1	sterol regulatory element binding transcription factor 1	V$SREBP1_Q5
Hepatitis B chronic infection	up	MO000013015	SRF	serum response factor	V$SRF_16
Hepatitis B chronic infection	up	MO000019548	TP53	tumor protein p53	V$P53_08
Hepatitis B chronic infection	down	MO000259256	DRGX	dorsal root ganglia homeobox	V$E2F3DRGX_01
Hepatitis B chronic infection	down	MO000044809	E2F3	E2F transcription factor 3	V$E2F3DRGX_01
Hepatitis B chronic infection	down	MO000023603	E2F4	E2F transcription factor 4	V$E2F4DP1_01
Hepatitis B chronic infection	down	MO000026099	EN2	engrailed homeobox 2	V$EN2_05
Hepatitis B chronic infection	down	MO000046009	ETV4	ETS variant transcription factor 4	V$HOXB2ETV4_01
Hepatitis B chronic infection	down	MO000005191	FLI1	Fli-1 proto-oncogene, ETS transcription factor	V$FLI1_15
Hepatitis B chronic infection	down	MO000020701	FOXO3	forkhead box O3	V$FOXO3A_Q1
Hepatitis B chronic infection	down	MO000082618	HNF1A	HNF1 homeobox A	V$HNF1_C
Hepatitis B chronic infection	down	MO000089495	HOXA10	homeobox A10	V$HOXA10_13
Hepatitis B chronic infection	down	MO000027261	HOXB2	homeobox B2	V$HOXB2ETV4_01
Hepatitis B chronic infection	down	MO000025003	POU2F1	POU class 2 homeobox 1	V$OCT1_02
Hepatitis B chronic infection	down	MO000025855	RFX3	regulatory factor X3	V$RFX3SRF_01
Hepatitis B chronic infection	down	MO000013015	SRF	serum response factor	V$RFX3SRF_01
Hepatitis B chronic infection	down	MO000013458	TFDP1	transcription factor Dp-1	V$E2F4DP1_01
Hepatitis B chronic infection	down	MO000046078	ZBTB16	zinc finger and BTB domain containing 16	V$PLZFB_Q3
Hepatitis C chronic infection	up	MO000046000	EGR3	early growth response 3	V$EGR3_Q3
Hepatitis C chronic infection	up	MO000005191	FLI1	Fli-1 proto-oncogene, ETS transcription factor	V$FLI1_09
Hepatitis C chronic infection	up	MO000018137	FOS	Fos proto-oncogene, AP-1 transcription factor subunit	V$AP1FJ_Q2,V$FOS_03
Hepatitis C chronic infection	up	MO000088314	FOXM1	forkhead box M1	V$FOXM1_Q6
Hepatitis C chronic infection	up	MO000007686	IRF1	interferon regulatory factor 1	V$IRF_Q6
Hepatitis C chronic infection	up	MO000007691	IRF2	interferon regulatory factor 2	V$IRF_Q6
Hepatitis C chronic infection	up	MO000285816	IRF3	interferon regulatory factor 3	V$IRF_Q6
Hepatitis C chronic infection	up	MO000028705	IRF4	interferon regulatory factor 4	V$IRF4_09,V$IRF_Q6
Hepatitis C chronic infection	up	MO000031282	IRF5	interferon regulatory factor 5	V$IRF_Q6
Hepatitis C chronic infection	up	MO000031288	IRF6	interferon regulatory factor 6	V$IRF_Q6
Hepatitis C chronic infection	up	MO000007703	IRF7	interferon regulatory factor 7	V$IRF_Q6
Hepatitis C chronic infection	up	MO000023424	IRF8	interferon regulatory factor 8	V$IRF_Q6
Hepatitis C chronic infection	up	MO000019469	JUN	Jun proto-oncogene, AP-1 transcription factor subunit	V$AP1FJ_Q2
Hepatitis C chronic infection	up	MO000031266	NR3C1	nuclear receptor subfamily 3 group C member 1	V$NR3C1_03
Hepatitis C chronic infection	up	MO000057832	SMAD3	SMAD family member 3	V$SMAD3_Q6
Hepatitis C chronic infection	up	MO000021896	TBP	TATA-box binding protein	V$TATA_01
Hepatitis C chronic infection	up	MO000028720	TBX21	T-box transcription factor 21	V$TBET_03
Hepatitis C chronic infection	down	MO000060543	CREB1	cAMP responsive element binding protein 1	V$CREB1_04
Hepatitis C chronic infection	down	MO000024708	CUX1	cut like homeobox 1	V$CUX1_05
Hepatitis C chronic infection	down	MO000018137	FOS	Fos proto-oncogene, AP-1 transcription factor subunit	V$AP1_Q4_01
Hepatitis C chronic infection	down	MO000082447	FOSB	FosB proto-oncogene, AP-1 transcription factor subunit	V$AP1_Q4_01
Hepatitis C chronic infection	down	MO000025684	FOSL1	FOS like 1, AP-1 transcription factor subunit	V$AP1_Q4_01
Hepatitis C chronic infection	down	MO000026074	FOSL2	FOS like 2, AP-1 transcription factor subunit	V$AP1_Q4_01
Hepatitis C chronic infection	down	MO000007686	IRF1	interferon regulatory factor 1	V$IRF_Q6
Hepatitis C chronic infection	down	MO000007691	IRF2	interferon regulatory factor 2	V$IRF_Q6
Hepatitis C chronic infection	down	MO000285816	IRF3	interferon regulatory factor 3	V$IRF_Q6
Hepatitis C chronic infection	down	MO000028705	IRF4	interferon regulatory factor 4	V$IRF_Q6
Hepatitis C chronic infection	down	MO000031282	IRF5	interferon regulatory factor 5	V$IRF_Q6
Hepatitis C chronic infection	down	MO000031288	IRF6	interferon regulatory factor 6	V$IRF_Q6
Hepatitis C chronic infection	down	MO000007703	IRF7	interferon regulatory factor 7	V$IRF_Q6
Hepatitis C chronic infection	down	MO000023424	IRF8	interferon regulatory factor 8	V$IRF_Q6
Hepatitis C chronic infection	down	MO000019469	JUN	Jun proto-oncogene, AP-1 transcription factor subunit	V$AP1_Q4_01
Hepatitis C chronic infection	down	MO000007830	JUNB	JunB proto-oncogene, AP-1 transcription factor subunit	V$AP1_Q4_01
Hepatitis C chronic infection	down	MO000007834	JUND	JunD proto-oncogene, AP-1 transcription factor subunit	V$AP1_Q4_01
Hepatitis C chronic infection	down	MO000026229	KLF5	Kruppel like factor 5	V$BTEB2_Q3_01
Hepatitis C chronic infection	down	MO000084573	POU1F1	POU class 1 homeobox 1	V$POU1F1_03
Hepatitis C chronic infection	down	MO000056618	POU5F1	POU class 5 homeobox 1	V$POU5F1_13
Hepatitis C chronic infection	down	MO000079319	RELA	RELA proto-oncogene, NF-kB subunit	V$RELA_02,V$RELA_05
Hepatitis C chronic infection	down	MO000118269	TBX3	T-box transcription factor 3	V$TBX3_05
Hepatitis C chronic infection	down	MO000001275	TFAP2A	transcription factor AP-2 alpha	V$AP2_Q3
Hepatitis C chronic infection	down	MO000026448	TFAP2B	transcription factor AP-2 beta	V$AP2_Q3
Hepatitis C chronic infection	down	MO000026449	TFAP2C	transcription factor AP-2 gamma	V$AP2_Q3
Human immunodeficiency virus infection	up	MO000026696	ARNTL	aryl hydrocarbon receptor nuclear translocator like	V$ARNTL_03
Human immunodeficiency virus infection	up	MO000018137	FOS	Fos proto-oncogene, AP-1 transcription factor subunit	V$JUNDFOS_01
Human immunodeficiency virus infection	up	MO000082618	HNF1A	HNF1 homeobox A	V$HNF1_02
Human immunodeficiency virus infection	up	MO000007703	IRF7	interferon regulatory factor 7	V$IRF7_01
Human immunodeficiency virus infection	up	MO000023424	IRF8	interferon regulatory factor 8	V$ICSBP_Q6
Human immunodeficiency virus infection	up	MO000007834	JUND	JunD proto-oncogene, AP-1 transcription factor subunit	V$JUNDFOS_01
Human immunodeficiency virus infection	up	MO000084966	MEF2A	myocyte enhancer factor 2A	V$MMEF2_Q6
Human immunodeficiency virus infection	up	MO000028384	NEUROD1	neuronal differentiation 1	V$NEUROD_02
Human immunodeficiency virus infection	up	MO000026148	OTX2	orthodenticle homeobox 2	V$OTX2_Q3
Human immunodeficiency virus infection	up	MO000028696	SOX2	SRY-box transcription factor 2	V$SOX2_Q4
Human immunodeficiency virus infection	up	MO000056029	SREBF1	sterol regulatory element binding transcription factor 1	V$SREBF1_04
Human immunodeficiency virus infection	down	MO000028505	BPTF	bromodomain PHD finger transcription factor	V$FAC1_01
Human immunodeficiency virus infection	down	MO000046076	CTCF	CCCTC-binding factor	V$CTCF_02
Human immunodeficiency virus infection	down	MO000024708	CUX1	cut like homeobox 1	V$CUX1HOXB13_01
Human immunodeficiency virus infection	down	MO000059005	ERG	ETS transcription factor ERG	V$ERG_17
Human immunodeficiency virus infection	down	MO000025684	FOSL1	FOS like 1, AP-1 transcription factor subunit	V$FRA1_Q6
Human immunodeficiency virus infection	down	MO000027731	HOXB13	homeobox B13	V$CUX1HOXB13_01
Human immunodeficiency virus infection	down	MO000095459	KLF8	Kruppel like factor 8	V$KLF8_Q5_01
Human immunodeficiency virus infection	down	MO000025758	MITF	melanocyte inducing transcription factor	V$MITF_Q6
Human immunodeficiency virus infection	down	MO000088742	NR1H4	nuclear receptor subfamily 1 group H member 4	V$FXRRXRA_01
Human immunodeficiency virus infection	down	MO000019619	RXRA	retinoid X receptor alpha	V$FXRRXRA_01
Human immunodeficiency virus infection	down	MO000033308	SP1	Sp1 transcription factor	V$SP1_09
Human immunodeficiency virus infection	down	MO000085616	SPI1	Spi-1 proto-oncogene	V$PU1_Q4
Human immunodeficiency virus infection	down	MO000028720	TBX21	T-box transcription factor 21	V$TBX21_05
Human immunodeficiency virus infection	down	MO000225595	ZBTB7C	zinc finger and BTB domain containing 7C	V$ZBTB7C_Q2
Human T-cell leukemia virus type 1 infection	up	MO000004274	E2F1	E2F transcription factor 1	V$E2F1_15
Human T-cell leukemia virus type 1 infection	up	MO000044809	E2F3	E2F transcription factor 3	V$E2F3TBX21_01,V$E2F3_04
Human T-cell leukemia virus type 1 infection	up	MO000056654	EP300	E1A binding protein p300	V$EP300_06
Human T-cell leukemia virus type 1 infection	up	MO000005191	FLI1	Fli-1 proto-oncogene, ETS transcription factor	V$FOXO1FLI1_01
Human T-cell leukemia virus type 1 infection	up	MO000088314	FOXM1	forkhead box M1	V$FOXM1_Q3_02
Human T-cell leukemia virus type 1 infection	up	MO000034454	FOXO1	forkhead box O1	V$FOXO1FLI1_01
Human T-cell leukemia virus type 1 infection	up	MO000027946	GSC	goosecoid homeobox	V$GSC_06
Human T-cell leukemia virus type 1 infection	up	MO000027755	HNF4A	hepatocyte nuclear factor 4 alpha	V$HNF4A_20
Human T-cell leukemia virus type 1 infection	up	MO000007834	JUND	JunD proto-oncogene, AP-1 transcription factor subunit	V$JUND_02
Human T-cell leukemia virus type 1 infection	up	MO000026369	MYCN	MYCN proto-oncogene, bHLH transcription factor	V$NMYC_Q3
Human T-cell leukemia virus type 1 infection	up	MO000026238	RUNX3	RUNX family transcription factor 3	V$AML2_Q3
Human T-cell leukemia virus type 1 infection	up	MO000028720	TBX21	T-box transcription factor 21	V$E2F3TBX21_01
Human T-cell leukemia virus type 1 infection	up	MO000015029	XBP1	X-box binding protein 1	V$XBP1_02
Human T-cell leukemia virus type 1 infection	down	MO000043498	E2F7	E2F transcription factor 7	V$E2F7_02
Human T-cell leukemia virus type 1 infection	down	MO000059005	ERG	ETS transcription factor ERG	V$ERG_08
Human T-cell leukemia virus type 1 infection	down	MO000034454	FOXO1	forkhead box O1	V$FOXO1A_Q3
Human T-cell leukemia virus type 1 infection	down	MO000026358	HMGA1	high mobility group AT-hook 1	V$HMGIY_01
Human T-cell leukemia virus type 1 infection	down	MO000022234	MAX	MYC associated factor X	V$MAX_01
Human T-cell leukemia virus type 1 infection	down	MO000024985	MYF5	myogenic factor 5	V$MYF5_01
Human T-cell leukemia virus type 1 infection	down	MO000019612	MYOD1	myogenic differentiation 1	V$MYOD1_04
Human T-cell leukemia virus type 1 infection	down	MO000024683	PAX5	paired box 5	V$PAX5_14
Human T-cell leukemia virus type 1 infection	down	MO000084573	POU1F1	POU class 1 homeobox 1	V$PIT1_Q6_01
Human T-cell leukemia virus type 1 infection	down	MO000026000	POU4F2	POU class 4 homeobox 2	V$BRN3B_Q2
Human T-cell leukemia virus type 1 infection	down	MO000028696	SOX2	SRY-box transcription factor 2	V$SOX2_Q6
Human T-cell leukemia virus type 1 infection	down	MO000001275	TFAP2A	transcription factor AP-2 alpha	V$AP2ALPHA_01
Human T-cell leukemia virus type 1 infection	down	MO000083480	YBX1	Y-box binding protein 1	V$YB1_01
Severe acute respiratory syndrome	up	MO000002641	CEBPD	CCAAT enhancer binding protein delta	V$FLI1CEBPD_01
Severe acute respiratory syndrome	up	MO000005191	FLI1	Fli-1 proto-oncogene, ETS transcription factor	V$FLI1CEBPD_01
Severe acute respiratory syndrome	up	MO000026342	FOXG1	forkhead box G1	V$FOXG1_08
Severe acute respiratory syndrome	up	MO000026665	GATA6	GATA binding protein 6	V$GATA6_13
Severe acute respiratory syndrome	up	MO000007686	IRF1	interferon regulatory factor 1	V$IRF1_05
Severe acute respiratory syndrome	up	MO000019359	NFKB1	nuclear factor kappa B subunit 1	V$NFKB_Q6_01
Severe acute respiratory syndrome	up	MO000086390	NFKB2	nuclear factor kappa B subunit 2	V$NFKB_Q6_01
Severe acute respiratory syndrome	up	MO000019620	NR5A1	nuclear receptor subfamily 5 group A member 1	V$SF1_03
Severe acute respiratory syndrome	up	MO000025003	POU2F1	POU class 2 homeobox 1	V$OCT1_01,V$OCT1_04
Severe acute respiratory syndrome	up	MO000079319	RELA	RELA proto-oncogene, NF-kB subunit	V$NFKB_Q6_01
Severe acute respiratory syndrome	up	MO000018993	SOX9	SRY-box transcription factor 9	V$SOX9_09
Severe acute respiratory syndrome	up	MO000033308	SP1	Sp1 transcription factor	V$SP1_08
Severe acute respiratory syndrome	up	MO000056537	THRB	thyroid hormone receptor beta	V$THRB_08
Severe acute respiratory syndrome	up	MO000025037	-	-	V$NFKB_Q6_01
Severe acute respiratory syndrome	down	MO000026394	DLX2	distal-less homeobox 2	V$POU2F1DLX2_01
Severe acute respiratory syndrome	down	MO000026342	FOXG1	forkhead box G1	V$FOXG1_08
Severe acute respiratory syndrome	down	MO000026665	GATA6	GATA binding protein 6	V$GATA6_Q5
Severe acute respiratory syndrome	down	MO000007686	IRF1	interferon regulatory factor 1	V$IRF_Q6_01
Severe acute respiratory syndrome	down	MO000007691	IRF2	interferon regulatory factor 2	V$IRF_Q6_01
Severe acute respiratory syndrome	down	MO000285816	IRF3	interferon regulatory factor 3	V$IRF_Q6_01
Severe acute respiratory syndrome	down	MO000028705	IRF4	interferon regulatory factor 4	V$IRF_Q6_01
Severe acute respiratory syndrome	down	MO000031282	IRF5	interferon regulatory factor 5	V$IRF_Q6_01
Severe acute respiratory syndrome	down	MO000007703	IRF7	interferon regulatory factor 7	V$IRF_Q6_01
Severe acute respiratory syndrome	down	MO000023424	IRF8	interferon regulatory factor 8	V$IRF_Q6_01
Severe acute respiratory syndrome	down	MO000007759	IRF9	interferon regulatory factor 9	V$IRF_Q6_01
Severe acute respiratory syndrome	down	MO000007834	JUND	JunD proto-oncogene, AP-1 transcription factor subunit	V$JUND_10
Severe acute respiratory syndrome	down	MO000105384	MAZ	MYC associated zinc finger protein	V$MAZ_03
Severe acute respiratory syndrome	down	MO000025003	POU2F1	POU class 2 homeobox 1	V$POU2F1DLX2_01
Severe acute respiratory syndrome	down	MO000041817	REST	RE1 silencing transcription factor	V$REST_10
Severe acute respiratory syndrome	down	MO000019609	SMAD1	SMAD family member 1	V$SMAD_Q6_01
Severe acute respiratory syndrome	down	MO000057829	SMAD2	SMAD family member 2	V$SMAD_Q6_01
Severe acute respiratory syndrome	down	MO000057832	SMAD3	SMAD family member 3	V$SMAD_Q6_01
Severe acute respiratory syndrome	down	MO000020402	SMAD4	SMAD family member 4	V$SMAD_Q6_01
Severe acute respiratory syndrome	down	MO000020635	SMAD5	SMAD family member 5	V$SMAD_Q6_01
Severe acute respiratory syndrome	down	MO000020399	SMAD6	SMAD family member 6	V$SMAD_Q6_01
Severe acute respiratory syndrome	down	MO000020634	SMAD7	SMAD family member 7	V$SMAD_Q6_01
Severe acute respiratory syndrome	down	MO000021185	SMAD9	SMAD family member 9	V$SMAD_Q6_01
Severe acute respiratory syndrome	down	MO000063571	SMARCC2	SWI/SNF related, matrix associated, actin dependent regulator of chromatin subfamily c member 2	V$SMARCC2_01
Severe acute respiratory syndrome	down	MO000001275	TFAP2A	transcription factor AP-2 alpha	V$TFAP2A_02,V$TFAP2A_10
Severe acute respiratory syndrome	down	MO000095587	ZBTB7B	zinc finger and BTB domain containing 7B	V$ZBTB7B_07
