# Supplementary material for: Transcriptome-based analysis of human peripheral blood reveals regulators of immune response in different viral infections
Source: Front Immunol. 2023 Sep 19;14:1199482. doi: 10.3389/fimmu.2023.1199482 (PMC10546413; doi:10.3389/fimmu.2023.1199482)
Supplement: Supplementary Table 6 — Master regulators are potentially responsible for observed gene expression changes in particular viral infection-related groups. [file Table_6.xlsx]

## Sheet: Table S6
Viral infection-related group	Regulation of up- or down-expressed genes	TRANSPATH ID	Master molecule name	Gene symbol	Gene description
Coronovirus Disease 2019 (COVID-19) - patients in Intensive Care Unit (ICU)	up	MO000281768	(angiotensin II)2:(AT1A{p})2:beta-arrestin2:Raf-1:MEK1{pS218}{pS222}:ERK2{pT185}{pY187}	AGT, AGTR1, ARRB2, MAP2K1, MAPK1, RAF1	Raf-1 proto-oncogene, serine/threonine kinase, angiotensin II receptor type 1, angiotensinogen, arrestin beta 2, mitogen-activated protein kinase 1, mitogen-activated protein kinase kinase 1
Coronovirus Disease 2019 (COVID-19) - patients in Intensive Care Unit (ICU)	up	MO000041161	(ED1-A2:XEDAR)3:(TRAF2:ASK1)2	EDA, EDA2R, MAP3K5, TRAF2	TNF receptor associated factor 2, ectodysplasin A, ectodysplasin A2 receptor, mitogen-activated protein kinase kinase kinase 5
Coronovirus Disease 2019 (COVID-19) - patients in Intensive Care Unit (ICU)	up	MO000020274	(FasL:Fas)6:(Daxx{pS667}:ASK1)2	DAXX, FAS, FASLG, MAP3K5	Fas cell surface death receptor, Fas ligand, death domain associated protein, mitogen-activated protein kinase kinase kinase 5
Coronovirus Disease 2019 (COVID-19) - patients in Intensive Care Unit (ICU)	up	MO000019474	(IFNgamma:IFNGR{pY457}:Jak1{pY1022}{pY1023}:IFNGR2{pY}:Jak2{pY1007}{pY1008})2	IFNG, IFNGR1, IFNGR2, JAK1, JAK2	Janus kinase 1, Janus kinase 2, interferon gamma, interferon gamma receptor 1, interferon gamma receptor 2
Coronovirus Disease 2019 (COVID-19) - patients in Intensive Care Unit (ICU)	up	MO000043633	(MAD2(h))4	MAD2L1	mitotic arrest deficient 2 like 1
Coronovirus Disease 2019 (COVID-19) - patients in Intensive Care Unit (ICU)	up	MO000149441	(MyD88(h))2	MYD88	MYD88 innate immune signal transduction adaptor
Coronovirus Disease 2019 (COVID-19) - patients in Intensive Care Unit (ICU)	up	MO000032137	(proCaspase-9(h))2	CASP9	caspase 9
Coronovirus Disease 2019 (COVID-19) - patients in Intensive Care Unit (ICU)	up	MO000041133	(RANKL:RANK)3:(TRAF2:ASK1)2	MAP3K5, TNFRSF11A, TNFSF11, TRAF2	TNF receptor associated factor 2, TNF receptor superfamily member 11a, TNF superfamily member 11, mitogen-activated protein kinase kinase kinase 5
Coronovirus Disease 2019 (COVID-19) - patients in Intensive Care Unit (ICU)	up	MO000039194	(RANKL:RANK)3:traf6:tab2:TAB1:TAK1	MAP3K7, TAB1, TAB2, TNFRSF11A, TNFSF11, TRAF6	TGF-beta activated kinase 1 (MAP3K7) binding protein 1, TGF-beta activated kinase 1 (MAP3K7) binding protein 2, TNF receptor associated factor 6, TNF receptor superfamily member 11a, TNF superfamily member 11, mitogen-activated protein kinase kinase kinase 7
Coronovirus Disease 2019 (COVID-19) - patients in Intensive Care Unit (ICU)	up	MO000152213	(TNF-alpha:TNFR1)3:(TRADD:TRAF2)2:(MEKK1{pT})2	MAP3K1, TNF, TNFRSF1A, TRADD, TRAF2	TNF receptor associated factor 2, TNF receptor superfamily member 1A, TNFRSF1A associated via death domain, mitogen-activated protein kinase kinase kinase 1, tumor necrosis factor
Coronovirus Disease 2019 (COVID-19) - patients in Intensive Care Unit (ICU)	up	MO000038749	(TRAF2)2:(ASK1{p})2	MAP3K5, TRAF2	TNF receptor associated factor 2, mitogen-activated protein kinase kinase kinase 5
Coronovirus Disease 2019 (COVID-19) - patients in Intensive Care Unit (ICU)	up	MO000030835	14-3-3beta(h)	YWHAB	tyrosine 3-monooxygenase/tryptophan 5-monooxygenase activation protein beta
Coronovirus Disease 2019 (COVID-19) - patients in Intensive Care Unit (ICU)	up	MO000202530	14-3-3beta-short(h)	YWHAB	tyrosine 3-monooxygenase/tryptophan 5-monooxygenase activation protein beta
Coronovirus Disease 2019 (COVID-19) - patients in Intensive Care Unit (ICU)	up	MO000022171	14-3-3epsilon(h)	YWHAE	tyrosine 3-monooxygenase/tryptophan 5-monooxygenase activation protein epsilon
Coronovirus Disease 2019 (COVID-19) - patients in Intensive Care Unit (ICU)	up	MO000202533	14-3-3epsilon-SV(h)	YWHAE	tyrosine 3-monooxygenase/tryptophan 5-monooxygenase activation protein epsilon
Coronovirus Disease 2019 (COVID-19) - patients in Intensive Care Unit (ICU)	up	MO000021293	14-3-3eta(h)	YWHAH	tyrosine 3-monooxygenase/tryptophan 5-monooxygenase activation protein eta
Coronovirus Disease 2019 (COVID-19) - patients in Intensive Care Unit (ICU)	up	MO000033435	14-3-3gamma(h)	YWHAG	tyrosine 3-monooxygenase/tryptophan 5-monooxygenase activation protein gamma
Coronovirus Disease 2019 (COVID-19) - patients in Intensive Care Unit (ICU)	up	MO000022454	14-3-3tau(h)	YWHAQ	tyrosine 3-monooxygenase/tryptophan 5-monooxygenase activation protein theta
Coronovirus Disease 2019 (COVID-19) - patients in Intensive Care Unit (ICU)	up	MO000020249	26S proteasome(h)	PSMA7, PSMC2, PSMC3, PSMC5, PSMD4, PSMD5	proteasome 20S subunit alpha 7, proteasome 26S subunit, ATPase 2, proteasome 26S subunit, ATPase 3, proteasome 26S subunit, ATPase 5, proteasome 26S subunit, non-ATPase 4, proteasome 26S subunit, non-ATPase 5
Coronovirus Disease 2019 (COVID-19) - patients in Intensive Care Unit (ICU)	up	MO000021019	3BP2(h)	SH3BP2	SH3 domain binding protein 2
Coronovirus Disease 2019 (COVID-19) - patients in Intensive Care Unit (ICU)	up	MO000032724	4E-BP1(h)	EIF4EBP1	eukaryotic translation initiation factor 4E binding protein 1
Coronovirus Disease 2019 (COVID-19) - patients in Intensive Care Unit (ICU)	up	MO000018162	A2B(h)	ADORA2B	adenosine A2b receptor
Coronovirus Disease 2019 (COVID-19) - patients in Intensive Care Unit (ICU)	up	MO000020628	Abl(h)	ABL1	ABL proto-oncogene 1, non-receptor tyrosine kinase
Coronovirus Disease 2019 (COVID-19) - patients in Intensive Care Unit (ICU)	up	MO000324063	Abl(h){p}	ABL1	ABL proto-oncogene 1, non-receptor tyrosine kinase
Coronovirus Disease 2019 (COVID-19) - patients in Intensive Care Unit (ICU)	up	MO000078217	ABL-1a(h)	ABL1	ABL proto-oncogene 1, non-receptor tyrosine kinase
Coronovirus Disease 2019 (COVID-19) - patients in Intensive Care Unit (ICU)	up	MO000080990	ABL-1b(h)	ABL1	ABL proto-oncogene 1, non-receptor tyrosine kinase
Coronovirus Disease 2019 (COVID-19) - patients in Intensive Care Unit (ICU)	up	MO000044016	ACK-1(h)	TNK2	tyrosine kinase non receptor 2
Coronovirus Disease 2019 (COVID-19) - patients in Intensive Care Unit (ICU)	up	MO000111484	ACK-1(h){pY}	TNK2	tyrosine kinase non receptor 2
Coronovirus Disease 2019 (COVID-19) - patients in Intensive Care Unit (ICU)	up	MO000138229	acpp(h)	ACP3	acid phosphatase 3
Coronovirus Disease 2019 (COVID-19) - patients in Intensive Care Unit (ICU)	up	MO000138228	acpp-isoform1(h)	ACP3	acid phosphatase 3
Coronovirus Disease 2019 (COVID-19) - patients in Intensive Care Unit (ICU)	up	MO000256889	acpp-isoform2(h)	ACP3	acid phosphatase 3
Coronovirus Disease 2019 (COVID-19) - patients in Intensive Care Unit (ICU)	up	MO000319125	acpp-isoform3(h)	ACP3	acid phosphatase 3
Coronovirus Disease 2019 (COVID-19) - patients in Intensive Care Unit (ICU)	up	MO000039028	activin A:(ActR-II:ActR-IB{pS}{pT})2	ACVR1B, ACVR2A, INHBA	activin A receptor type 1B, activin A receptor type 2A, inhibin subunit beta A
Coronovirus Disease 2019 (COVID-19) - patients in Intensive Care Unit (ICU)	up	MO000131424	AGS1(h)	RASD1	ras related dexamethasone induced 1
Coronovirus Disease 2019 (COVID-19) - patients in Intensive Care Unit (ICU)	up	MO000025932	AhR(h)	AHR	aryl hydrocarbon receptor
Coronovirus Disease 2019 (COVID-19) - patients in Intensive Care Unit (ICU)	up	MO000036389	AIP1(h)	DAB2IP	DAB2 interacting protein
Coronovirus Disease 2019 (COVID-19) - patients in Intensive Care Unit (ICU)	up	MO000036395	AIP1(h):ASK1(h)	DAB2IP, MAP3K5	DAB2 interacting protein, mitogen-activated protein kinase kinase kinase 5
Coronovirus Disease 2019 (COVID-19) - patients in Intensive Care Unit (ICU)	up	MO000279367	AKT(h){aceK}	AKT1, AKT2	AKT serine/threonine kinase 1, AKT serine/threonine kinase 2
Coronovirus Disease 2019 (COVID-19) - patients in Intensive Care Unit (ICU)	up	MO000058117	AKT(h){p}	AKT1, AKT2	AKT serine/threonine kinase 1, AKT serine/threonine kinase 2
Coronovirus Disease 2019 (COVID-19) - patients in Intensive Care Unit (ICU)	up	MO000293358	AKT(h){ub}n	AKT1, AKT2	AKT serine/threonine kinase 1, AKT serine/threonine kinase 2
Coronovirus Disease 2019 (COVID-19) - patients in Intensive Care Unit (ICU)	up	MO000032766	AKT-2(h)	AKT2	AKT serine/threonine kinase 2
Coronovirus Disease 2019 (COVID-19) - patients in Intensive Care Unit (ICU)	up	MO000164509	AKT-2(h){pS474}	AKT2	AKT serine/threonine kinase 2
Coronovirus Disease 2019 (COVID-19) - patients in Intensive Care Unit (ICU)	up	MO000100964	AKT-2-isoform1(h)	AKT2	AKT serine/threonine kinase 2
Coronovirus Disease 2019 (COVID-19) - patients in Intensive Care Unit (ICU)	up	MO000338943	AKT-2-isoform2(h)	AKT2	AKT serine/threonine kinase 2
Coronovirus Disease 2019 (COVID-19) - patients in Intensive Care Unit (ICU)	up	MO000133723	ALK-1(h)	ACVRL1	activin A receptor like type 1
Coronovirus Disease 2019 (COVID-19) - patients in Intensive Care Unit (ICU)	up	MO000038834	alpha IIb beta3:Csk:Src	CSK, ITGA2B, ITGB3, SRC	C-terminal Src kinase, SRC proto-oncogene, non-receptor tyrosine kinase, integrin subunit alpha 2b, integrin subunit beta 3
Coronovirus Disease 2019 (COVID-19) - patients in Intensive Care Unit (ICU)	up	MO000038836	alpha IIb beta3:Csk:Src{pY529}	CSK, ITGA2B, ITGB3, SRC	C-terminal Src kinase, SRC proto-oncogene, non-receptor tyrosine kinase, integrin subunit alpha 2b, integrin subunit beta 3
Coronovirus Disease 2019 (COVID-19) - patients in Intensive Care Unit (ICU)	up	MO000037487	alpha IIb-integrin(h)	ITGA2B	integrin subunit alpha 2b
Coronovirus Disease 2019 (COVID-19) - patients in Intensive Care Unit (ICU)	up	MO000037488	alpha IIb-integrin(h):beta3-integrin(h)	ITGA2B, ITGB3	integrin subunit alpha 2b, integrin subunit beta 3
Coronovirus Disease 2019 (COVID-19) - patients in Intensive Care Unit (ICU)	up	MO000038142	alpha IIb-integrin(h):beta3-integrin(h):Csk(h)	CSK, ITGA2B, ITGB3	C-terminal Src kinase, integrin subunit alpha 2b, integrin subunit beta 3
Coronovirus Disease 2019 (COVID-19) - patients in Intensive Care Unit (ICU)	up	MO000058438	alpha IIb-integrin-isoform1(h)	ITGA2B	integrin subunit alpha 2b
Coronovirus Disease 2019 (COVID-19) - patients in Intensive Care Unit (ICU)	up	MO000095201	alpha IIb-integrin-isoform2(h)	ITGA2B	integrin subunit alpha 2b
Coronovirus Disease 2019 (COVID-19) - patients in Intensive Care Unit (ICU)	up	MO000095202	alpha IIb-integrin-isoform3(h)	ITGA2B	integrin subunit alpha 2b
Coronovirus Disease 2019 (COVID-19) - patients in Intensive Care Unit (ICU)	up	MO000117804	alpha1-integrin(h)	ITGA1	integrin subunit alpha 1
Coronovirus Disease 2019 (COVID-19) - patients in Intensive Care Unit (ICU)	up	MO000019699	alpha2 beta1	ITGB1	integrin subunit beta 1
Coronovirus Disease 2019 (COVID-19) - patients in Intensive Care Unit (ICU)	up	MO000018469	alpha2A-AR(h)	ADRA2A	adrenoceptor alpha 2A
Coronovirus Disease 2019 (COVID-19) - patients in Intensive Care Unit (ICU)	up	MO000061184	alpha2-integrin(h)	ITGA2	integrin subunit alpha 2
Coronovirus Disease 2019 (COVID-19) - patients in Intensive Care Unit (ICU)	up	MO000169361	alpha5-integrin(h):beta1-integrin(h)	ITGA5, ITGB1	integrin subunit alpha 5, integrin subunit beta 1
Coronovirus Disease 2019 (COVID-19) - patients in Intensive Care Unit (ICU)	up	MO000046006	alpha-enolase(h)	ENO1	enolase 1
Coronovirus Disease 2019 (COVID-19) - patients in Intensive Care Unit (ICU)	up	MO000044264	alpha-synuclein(h)	SNCA	synuclein alpha
Coronovirus Disease 2019 (COVID-19) - patients in Intensive Care Unit (ICU)	up	MO000044272	alpha-synuclein(h){gly}	SNCA	synuclein alpha
Coronovirus Disease 2019 (COVID-19) - patients in Intensive Care Unit (ICU)	up	MO000480224	alpha-synuclein(h){pS129}	SNCA	synuclein alpha
Coronovirus Disease 2019 (COVID-19) - patients in Intensive Care Unit (ICU)	up	MO000044265	alpha-synuclein-isoform1(h)	SNCA	synuclein alpha
Coronovirus Disease 2019 (COVID-19) - patients in Intensive Care Unit (ICU)	up	MO000103359	alpha-synuclein-isoform2(h)	SNCA	synuclein alpha
Coronovirus Disease 2019 (COVID-19) - patients in Intensive Care Unit (ICU)	up	MO000103362	alpha-synuclein-isoform3(h)	SNCA	synuclein alpha
Coronovirus Disease 2019 (COVID-19) - patients in Intensive Care Unit (ICU)	up	MO000108049	aminopeptidase N(h)	ANPEP	alanyl aminopeptidase, membrane
Coronovirus Disease 2019 (COVID-19) - patients in Intensive Care Unit (ICU)	up	MO000132740	amotl1(h)	AMOTL1	angiomotin like 1
Coronovirus Disease 2019 (COVID-19) - patients in Intensive Care Unit (ICU)	up	MO000132736	amotl1-isoform1(h)	AMOTL1	angiomotin like 1
Coronovirus Disease 2019 (COVID-19) - patients in Intensive Care Unit (ICU)	up	MO000132738	amotl1-isoform2(h)	AMOTL1	angiomotin like 1
Coronovirus Disease 2019 (COVID-19) - patients in Intensive Care Unit (ICU)	up	MO000042778	amphiregulin-NTF(h)	AREG	amphiregulin
Coronovirus Disease 2019 (COVID-19) - patients in Intensive Care Unit (ICU)	up	MO000117020	AMPKgamma-1:AMPKbeta:AMPKalpha{pT172}	PRKAA1, PRKAA2, PRKAB1, PRKAB2, PRKAG1	protein kinase AMP-activated catalytic subunit alpha 1, protein kinase AMP-activated catalytic subunit alpha 2, protein kinase AMP-activated non-catalytic subunit beta 1, protein kinase AMP-activated non-catalytic subunit beta 2, protein kinase AMP-activated non-catalytic subunit gamma 1
Coronovirus Disease 2019 (COVID-19) - patients in Intensive Care Unit (ICU)	up	MO000043399	ANAPC2(h)	ANAPC2	anaphase promoting complex subunit 2
Coronovirus Disease 2019 (COVID-19) - patients in Intensive Care Unit (ICU)	up	MO000105733	ANAPC2-isoform1(h)	ANAPC2	anaphase promoting complex subunit 2
Coronovirus Disease 2019 (COVID-19) - patients in Intensive Care Unit (ICU)	up	MO000254201	ANAPC2-isoform2(h)	ANAPC2	anaphase promoting complex subunit 2
Coronovirus Disease 2019 (COVID-19) - patients in Intensive Care Unit (ICU)	up	MO000032435	ANG-1(h)	ANGPT1	angiopoietin 1
Coronovirus Disease 2019 (COVID-19) - patients in Intensive Care Unit (ICU)	up	MO000112998	ANG-1-isoform1(h)	ANGPT1	angiopoietin 1
Coronovirus Disease 2019 (COVID-19) - patients in Intensive Care Unit (ICU)	up	MO000286005	ANG-1-isoform2(h)	ANGPT1	angiopoietin 1
Coronovirus Disease 2019 (COVID-19) - patients in Intensive Care Unit (ICU)	up	MO000019986	Aos1(h)	SAE1	SUMO1 activating enzyme subunit 1
Coronovirus Disease 2019 (COVID-19) - patients in Intensive Care Unit (ICU)	up	MO000020004	Aos1(h):SAE2(h)	SAE1, UBA2	SUMO1 activating enzyme subunit 1, ubiquitin like modifier activating enzyme 2
Coronovirus Disease 2019 (COVID-19) - patients in Intensive Care Unit (ICU)	up	MO000020010	Aos1(h):SAE2(h):sumo1(h)	SAE1, SUMO1, UBA2	SUMO1 activating enzyme subunit 1, small ubiquitin like modifier 1, ubiquitin like modifier activating enzyme 2
Coronovirus Disease 2019 (COVID-19) - patients in Intensive Care Unit (ICU)	up	MO000313167	Aos1(h):SAE2-isoform1(h)	SAE1, UBA2	SUMO1 activating enzyme subunit 1, ubiquitin like modifier activating enzyme 2
Coronovirus Disease 2019 (COVID-19) - patients in Intensive Care Unit (ICU)	up	MO000085628	Aos1-isoform1(h)	SAE1	SUMO1 activating enzyme subunit 1
Coronovirus Disease 2019 (COVID-19) - patients in Intensive Care Unit (ICU)	up	MO000085634	Aos1-isoform1(h):SAE2-isoform1(h)	SAE1, UBA2	SUMO1 activating enzyme subunit 1, ubiquitin like modifier activating enzyme 2
Coronovirus Disease 2019 (COVID-19) - patients in Intensive Care Unit (ICU)	up	MO000286815	Aos1-isoform2(h)	SAE1	SUMO1 activating enzyme subunit 1
Coronovirus Disease 2019 (COVID-19) - patients in Intensive Care Unit (ICU)	up	MO000286816	Aos1-isoform3(h)	SAE1	SUMO1 activating enzyme subunit 1
Coronovirus Disease 2019 (COVID-19) - patients in Intensive Care Unit (ICU)	up	MO000019792	Apaf-1(h)	APAF1	apoptotic peptidase activating factor 1
Coronovirus Disease 2019 (COVID-19) - patients in Intensive Care Unit (ICU)	up	MO000021110	Apaf-1:dATP	APAF1	apoptotic peptidase activating factor 1
Coronovirus Disease 2019 (COVID-19) - patients in Intensive Care Unit (ICU)	up	MO000081830	Apaf-1ALT(h)	APAF1	apoptotic peptidase activating factor 1
Coronovirus Disease 2019 (COVID-19) - patients in Intensive Care Unit (ICU)	up	MO000021138	Apaf-1L(h)	APAF1	apoptotic peptidase activating factor 1
Coronovirus Disease 2019 (COVID-19) - patients in Intensive Care Unit (ICU)	up	MO000081828	Apaf-1M(h)	APAF1	apoptotic peptidase activating factor 1
Coronovirus Disease 2019 (COVID-19) - patients in Intensive Care Unit (ICU)	up	MO000081826	Apaf-1S(h)	APAF1	apoptotic peptidase activating factor 1
Coronovirus Disease 2019 (COVID-19) - patients in Intensive Care Unit (ICU)	up	MO000081827	Apaf-1XL(h)	APAF1	apoptotic peptidase activating factor 1
Coronovirus Disease 2019 (COVID-19) - patients in Intensive Care Unit (ICU)	up	MO000081829	Apaf-1XS(h)	APAF1	apoptotic peptidase activating factor 1
Coronovirus Disease 2019 (COVID-19) - patients in Intensive Care Unit (ICU)	up	MO000273494	APC1(h):ANAPC2(h):Cdc27(h):APC4(h):APC5(h):Cdc16(h):APC7(h):Cdc23(h):APC10(h):ANAPC16(h)	ANAPC1, ANAPC10, ANAPC16, ANAPC2, ANAPC4, ANAPC5, ANAPC7, CDC16, CDC23, CDC27	anaphase promoting complex subunit 1, anaphase promoting complex subunit 10, anaphase promoting complex subunit 16, anaphase promoting complex subunit 2, anaphase promoting complex subunit 4, anaphase promoting complex subunit 5, anaphase promoting complex subunit 7, cell division cycle 16, cell division cycle 23, cell division cycle 27
Coronovirus Disease 2019 (COVID-19) - patients in Intensive Care Unit (ICU)	up	MO000043410	APC11(h)	ANAPC11	anaphase promoting complex subunit 11
Coronovirus Disease 2019 (COVID-19) - patients in Intensive Care Unit (ICU)	up	MO000105741	APC11-isoform1(h)	ANAPC11	anaphase promoting complex subunit 11
Coronovirus Disease 2019 (COVID-19) - patients in Intensive Care Unit (ICU)	up	MO000254230	APC11-isoform2(h)	ANAPC11	anaphase promoting complex subunit 11
Coronovirus Disease 2019 (COVID-19) - patients in Intensive Care Unit (ICU)	up	MO000037525	APH-1aL(h)	APH1A	aph-1 homolog A, gamma-secretase subunit
Coronovirus Disease 2019 (COVID-19) - patients in Intensive Care Unit (ICU)	up	MO000068560	Apo-E(h)	APOE	apolipoprotein E
Coronovirus Disease 2019 (COVID-19) - patients in Intensive Care Unit (ICU)	up	MO000021758	APP(h)	APP	amyloid beta precursor protein
Coronovirus Disease 2019 (COVID-19) - patients in Intensive Care Unit (ICU)	up	MO000037770	APP695(h)	APP	amyloid beta precursor protein
Coronovirus Disease 2019 (COVID-19) - patients in Intensive Care Unit (ICU)	up	MO000021454	AR(h)	AR	androgen receptor
Coronovirus Disease 2019 (COVID-19) - patients in Intensive Care Unit (ICU)	up	MO000078001	AR(h){sumo}	AR	androgen receptor
Coronovirus Disease 2019 (COVID-19) - patients in Intensive Care Unit (ICU)	up	MO000095725	ARF(h)	CDKN2A	cyclin dependent kinase inhibitor 2A
Coronovirus Disease 2019 (COVID-19) - patients in Intensive Care Unit (ICU)	up	MO000080998	ARG(h)	ABL2	ABL proto-oncogene 2, non-receptor tyrosine kinase
Coronovirus Disease 2019 (COVID-19) - patients in Intensive Care Unit (ICU)	up	MO000219867	ARHGAP8(h)	ARHGAP8	Rho GTPase activating protein 8
Coronovirus Disease 2019 (COVID-19) - patients in Intensive Care Unit (ICU)	up	MO000219866	ARHGAP8-isoform1(h)	ARHGAP8	Rho GTPase activating protein 8
Coronovirus Disease 2019 (COVID-19) - patients in Intensive Care Unit (ICU)	up	MO000219868	ARHGAP8-isoform2(h)	ARHGAP8	Rho GTPase activating protein 8
Coronovirus Disease 2019 (COVID-19) - patients in Intensive Care Unit (ICU)	up	MO000219869	ARHGAP8-isoform3(h)	ARHGAP8	Rho GTPase activating protein 8
Coronovirus Disease 2019 (COVID-19) - patients in Intensive Care Unit (ICU)	up	MO000219870	ARHGAP8-isoform4(h)	ARHGAP8	Rho GTPase activating protein 8
Coronovirus Disease 2019 (COVID-19) - patients in Intensive Care Unit (ICU)	up	MO000328207	ARHGAP8-isoform5(h)	ARHGAP8	Rho GTPase activating protein 8
Coronovirus Disease 2019 (COVID-19) - patients in Intensive Care Unit (ICU)	up	MO000058849	AR-isoform1(h)	AR	androgen receptor
Coronovirus Disease 2019 (COVID-19) - patients in Intensive Care Unit (ICU)	up	MO000162563	AR-isoform2(h)	AR	androgen receptor
Coronovirus Disease 2019 (COVID-19) - patients in Intensive Care Unit (ICU)	up	MO000342259	AR-isoform3(h)	AR	androgen receptor
Coronovirus Disease 2019 (COVID-19) - patients in Intensive Care Unit (ICU)	up	MO000342260	AR-isoform4(h)	AR	androgen receptor
Coronovirus Disease 2019 (COVID-19) - patients in Intensive Care Unit (ICU)	up	MO000020270	ASK1(h)	MAP3K5	mitogen-activated protein kinase kinase kinase 5
Coronovirus Disease 2019 (COVID-19) - patients in Intensive Care Unit (ICU)	up	MO000030990	ASK1(h){pS967}	MAP3K5	mitogen-activated protein kinase kinase kinase 5
Coronovirus Disease 2019 (COVID-19) - patients in Intensive Care Unit (ICU)	up	MO000093679	ASK1-isoform1(h)	MAP3K5	mitogen-activated protein kinase kinase kinase 5
Coronovirus Disease 2019 (COVID-19) - patients in Intensive Care Unit (ICU)	up	MO000159107	ASK1-isoform1(h){pT838}	MAP3K5	mitogen-activated protein kinase kinase kinase 5
Coronovirus Disease 2019 (COVID-19) - patients in Intensive Care Unit (ICU)	up	MO000334773	ASK1-isoform2(h)	MAP3K5	mitogen-activated protein kinase kinase kinase 5
Coronovirus Disease 2019 (COVID-19) - patients in Intensive Care Unit (ICU)	up	MO000031144	Asp2(h)	BACE1	beta-secretase 1
Coronovirus Disease 2019 (COVID-19) - patients in Intensive Care Unit (ICU)	up	MO000153753	atad2(h)	ATAD2	ATPase family AAA domain containing 2
Coronovirus Disease 2019 (COVID-19) - patients in Intensive Care Unit (ICU)	up	MO000019140	ATF-4(h)	ATF4	activating transcription factor 4
Coronovirus Disease 2019 (COVID-19) - patients in Intensive Care Unit (ICU)	up	MO000032481	Aurora-A(h)	AURKA	aurora kinase A
Coronovirus Disease 2019 (COVID-19) - patients in Intensive Care Unit (ICU)	up	MO000082438	Aurora-A(h)	AURKA	aurora kinase A
Coronovirus Disease 2019 (COVID-19) - patients in Intensive Care Unit (ICU)	up	MO000042624	Aurora-A(h){p}	AURKA	aurora kinase A
Coronovirus Disease 2019 (COVID-19) - patients in Intensive Care Unit (ICU)	up	MO000482597	Aurora-A(h){pT}	AURKA	aurora kinase A
Coronovirus Disease 2019 (COVID-19) - patients in Intensive Care Unit (ICU)	up	MO000043291	Aurora-A(h){pT288}	AURKA	aurora kinase A
Coronovirus Disease 2019 (COVID-19) - patients in Intensive Care Unit (ICU)	up	MO000046121	Aurora-A{pT288}:tpx2{pS}	AURKA, TPX2	TPX2 microtubule nucleation factor, aurora kinase A
Coronovirus Disease 2019 (COVID-19) - patients in Intensive Care Unit (ICU)	up	MO000032484	Aurora-B(h)	AURKB	aurora kinase B
Coronovirus Disease 2019 (COVID-19) - patients in Intensive Care Unit (ICU)	up	MO000083650	Aurora-B-isoform1(h)	AURKB	aurora kinase B
Coronovirus Disease 2019 (COVID-19) - patients in Intensive Care Unit (ICU)	up	MO000280960	Aurora-B-isoform2(h)	AURKB	aurora kinase B
Coronovirus Disease 2019 (COVID-19) - patients in Intensive Care Unit (ICU)	up	MO000280961	Aurora-B-isoform3(h)	AURKB	aurora kinase B
Coronovirus Disease 2019 (COVID-19) - patients in Intensive Care Unit (ICU)	up	MO000311896	Aurora-B-isoform4(h)	AURKB	aurora kinase B
Coronovirus Disease 2019 (COVID-19) - patients in Intensive Care Unit (ICU)	up	MO000327584	Aurora-B-isoform5(h)	AURKB	aurora kinase B
Coronovirus Disease 2019 (COVID-19) - patients in Intensive Care Unit (ICU)	up	MO000021089	Aven(h)	AVEN	apoptosis and caspase activation inhibitor
Coronovirus Disease 2019 (COVID-19) - patients in Intensive Care Unit (ICU)	up	MO000078336	bag1(h)	BAG1	BAG cochaperone 1
Coronovirus Disease 2019 (COVID-19) - patients in Intensive Care Unit (ICU)	up	MO000021988	bag1-isoform1(h)	BAG1	BAG cochaperone 1
Coronovirus Disease 2019 (COVID-19) - patients in Intensive Care Unit (ICU)	up	MO000158879	bag1-isoform2(h)	BAG1	BAG cochaperone 1
Coronovirus Disease 2019 (COVID-19) - patients in Intensive Care Unit (ICU)	up	MO000186109	bag1-isoform3(h)	BAG1	BAG cochaperone 1
Coronovirus Disease 2019 (COVID-19) - patients in Intensive Care Unit (ICU)	up	MO000186110	bag1-isoform4(h)	BAG1	BAG cochaperone 1
Coronovirus Disease 2019 (COVID-19) - patients in Intensive Care Unit (ICU)	up	MO000056009	BAP1(h)	BAP1	BRCA1 associated protein 1
Coronovirus Disease 2019 (COVID-19) - patients in Intensive Care Unit (ICU)	up	MO000134831	BAP1(h)	BAP1	BRCA1 associated protein 1
Coronovirus Disease 2019 (COVID-19) - patients in Intensive Care Unit (ICU)	up	MO000281931	BAP1(h):ASXL1(h)	ASXL1, BAP1	ASXL transcriptional regulator 1, BRCA1 associated protein 1
Coronovirus Disease 2019 (COVID-19) - patients in Intensive Care Unit (ICU)	up	MO000021982	BARD1(h)	BARD1	BRCA1 associated RING domain 1
Coronovirus Disease 2019 (COVID-19) - patients in Intensive Care Unit (ICU)	up	MO000021983	BARD1(h):brca1(h)	BARD1, BRCA1	BRCA1 DNA repair associated, BRCA1 associated RING domain 1
Coronovirus Disease 2019 (COVID-19) - patients in Intensive Care Unit (ICU)	up	MO000112758	BARD1(h):brca1-isoform1(h)	BARD1, BRCA1	BRCA1 DNA repair associated, BRCA1 associated RING domain 1
Coronovirus Disease 2019 (COVID-19) - patients in Intensive Care Unit (ICU)	up	MO000131908	Basigin-isoform2(h)	BSG	basigin (Ok blood group)
Coronovirus Disease 2019 (COVID-19) - patients in Intensive Care Unit (ICU)	up	MO000020519	Bax(h)	BAX	BCL2 associated X, apoptosis regulator
Coronovirus Disease 2019 (COVID-19) - patients in Intensive Care Unit (ICU)	up	MO000057935	Bax-alpha(h)	BAX	BCL2 associated X, apoptosis regulator
Coronovirus Disease 2019 (COVID-19) - patients in Intensive Care Unit (ICU)	up	MO000057937	Bax-beta(h)	BAX	BCL2 associated X, apoptosis regulator
Coronovirus Disease 2019 (COVID-19) - patients in Intensive Care Unit (ICU)	up	MO000057942	Bax-delta(h)	BAX	BCL2 associated X, apoptosis regulator
Coronovirus Disease 2019 (COVID-19) - patients in Intensive Care Unit (ICU)	up	MO000159787	Bax-epsilon(h)	BAX	BCL2 associated X, apoptosis regulator
Coronovirus Disease 2019 (COVID-19) - patients in Intensive Care Unit (ICU)	up	MO000057940	Bax-gamma(h)	BAX	BCL2 associated X, apoptosis regulator
Coronovirus Disease 2019 (COVID-19) - patients in Intensive Care Unit (ICU)	up	MO000159789	Bax-psi(h)	BAX	BCL2 associated X, apoptosis regulator
Coronovirus Disease 2019 (COVID-19) - patients in Intensive Care Unit (ICU)	up	MO000057914	Bax-sigma(h)	BAX	BCL2 associated X, apoptosis regulator
Coronovirus Disease 2019 (COVID-19) - patients in Intensive Care Unit (ICU)	up	MO000159788	Bax-zeta(h)	BAX	BCL2 associated X, apoptosis regulator
Coronovirus Disease 2019 (COVID-19) - patients in Intensive Care Unit (ICU)	up	MO000036578	BCAR-3(h)	BCAR3	BCAR3 adaptor protein, NSP family member
Coronovirus Disease 2019 (COVID-19) - patients in Intensive Care Unit (ICU)	up	MO000020487	Bcl-x(h)	BCL2L1	BCL2 like 1
Coronovirus Disease 2019 (COVID-19) - patients in Intensive Care Unit (ICU)	up	MO000132077	BCMA(h)	TNFRSF17	TNF receptor superfamily member 17
Coronovirus Disease 2019 (COVID-19) - patients in Intensive Care Unit (ICU)	up	MO000022087	beta1A-integrin(h)	ITGB1	integrin subunit beta 1
Coronovirus Disease 2019 (COVID-19) - patients in Intensive Care Unit (ICU)	up	MO000118054	beta1B-integrin(h)	ITGB1	integrin subunit beta 1
Coronovirus Disease 2019 (COVID-19) - patients in Intensive Care Unit (ICU)	up	MO000118059	beta1C-2-integrin(h)	ITGB1	integrin subunit beta 1
Coronovirus Disease 2019 (COVID-19) - patients in Intensive Care Unit (ICU)	up	MO000118056	beta1C-integrin(h)	ITGB1	integrin subunit beta 1
Coronovirus Disease 2019 (COVID-19) - patients in Intensive Care Unit (ICU)	up	MO000022088	beta1D-integrin(h)	ITGB1	integrin subunit beta 1
Coronovirus Disease 2019 (COVID-19) - patients in Intensive Care Unit (ICU)	up	MO000022086	beta1-integrin(h)	ITGB1	integrin subunit beta 1
Coronovirus Disease 2019 (COVID-19) - patients in Intensive Care Unit (ICU)	up	MO000059055	beta3A-integrin(h)	ITGB3	integrin subunit beta 3
Coronovirus Disease 2019 (COVID-19) - patients in Intensive Care Unit (ICU)	up	MO000117557	beta3B-integrin(h)	ITGB3	integrin subunit beta 3
Coronovirus Disease 2019 (COVID-19) - patients in Intensive Care Unit (ICU)	up	MO000117560	beta3C-integrin(h)	ITGB3	integrin subunit beta 3
Coronovirus Disease 2019 (COVID-19) - patients in Intensive Care Unit (ICU)	up	MO000021889	beta3-endonexin(h)	ITGB3BP	integrin subunit beta 3 binding protein
Coronovirus Disease 2019 (COVID-19) - patients in Intensive Care Unit (ICU)	up	MO000021052	beta3-integrin(h)	ITGB3	integrin subunit beta 3
Coronovirus Disease 2019 (COVID-19) - patients in Intensive Care Unit (ICU)	up	MO000125037	beta3-integrin(h):CD51-isoform1(h)	ITGAV, ITGB3	integrin subunit alpha V, integrin subunit beta 3
Coronovirus Disease 2019 (COVID-19) - patients in Intensive Care Unit (ICU)	up	MO000042806	beta4-integrin(h)	ITGB4	integrin subunit beta 4
Coronovirus Disease 2019 (COVID-19) - patients in Intensive Care Unit (ICU)	up	MO000035645	beta5-integrin(h)	ITGB5	integrin subunit beta 5
Coronovirus Disease 2019 (COVID-19) - patients in Intensive Care Unit (ICU)	up	MO000032688	beta-arrestin1(h)	ARRB1	arrestin beta 1
Coronovirus Disease 2019 (COVID-19) - patients in Intensive Care Unit (ICU)	up	MO000032689	beta-arrestin2(h)	ARRB2	arrestin beta 2
Coronovirus Disease 2019 (COVID-19) - patients in Intensive Care Unit (ICU)	up	MO000103268	beta-arrestin2(h):MKP-7-isoform1(h)	ARRB2, DUSP16	arrestin beta 2, dual specificity phosphatase 16
Coronovirus Disease 2019 (COVID-19) - patients in Intensive Care Unit (ICU)	up	MO000060189	beta-arrestin2-isoform1(h)	ARRB2	arrestin beta 2
Coronovirus Disease 2019 (COVID-19) - patients in Intensive Care Unit (ICU)	up	MO000130440	beta-arrestin2-isoform2(h)	ARRB2	arrestin beta 2
Coronovirus Disease 2019 (COVID-19) - patients in Intensive Care Unit (ICU)	up	MO000254282	beta-arrestin2-isoform3(h)	ARRB2	arrestin beta 2
Coronovirus Disease 2019 (COVID-19) - patients in Intensive Care Unit (ICU)	up	MO000280951	beta-arrestin2-isoform4(h)	ARRB2	arrestin beta 2
Coronovirus Disease 2019 (COVID-19) - patients in Intensive Care Unit (ICU)	up	MO000311878	beta-arrestin2-isoform5(h)	ARRB2	arrestin beta 2
Coronovirus Disease 2019 (COVID-19) - patients in Intensive Care Unit (ICU)	up	MO000017049	beta-catenin(h)	CTNNB1	catenin beta 1
Coronovirus Disease 2019 (COVID-19) - patients in Intensive Care Unit (ICU)	up	MO000018837	beta-TrCP1:Skp1:Cul-1{nedd}:Roc1	BTRC, CUL1, RBX1, SKP1	S-phase kinase associated protein 1, beta-transducin repeat containing E3 ubiquitin protein ligase, cullin 1, ring-box 1
Coronovirus Disease 2019 (COVID-19) - patients in Intensive Care Unit (ICU)	up	MO000060239	BGPI(h)	CEACAM1	CEA cell adhesion molecule 1
Coronovirus Disease 2019 (COVID-19) - patients in Intensive Care Unit (ICU)	up	MO000161130	BHD(h)	FLCN	folliculin
Coronovirus Disease 2019 (COVID-19) - patients in Intensive Care Unit (ICU)	up	MO000001760	Blk(h)	BLK	BLK proto-oncogene, Src family tyrosine kinase
Coronovirus Disease 2019 (COVID-19) - patients in Intensive Care Unit (ICU)	up	MO000021901	B-Myb(h)	MYBL2	MYB proto-oncogene like 2
Coronovirus Disease 2019 (COVID-19) - patients in Intensive Care Unit (ICU)	up	MO000327953	B-Myb-isoform2(h)	MYBL2	MYB proto-oncogene like 2
Coronovirus Disease 2019 (COVID-19) - patients in Intensive Care Unit (ICU)	up	MO000095151	borealin(h)	CDCA8	cell division cycle associated 8
Coronovirus Disease 2019 (COVID-19) - patients in Intensive Care Unit (ICU)	up	MO000021981	brca1(h)	BRCA1	BRCA1 DNA repair associated
Coronovirus Disease 2019 (COVID-19) - patients in Intensive Care Unit (ICU)	up	MO000112741	brca1(h):BARD1(h)	BARD1, BRCA1	BRCA1 DNA repair associated, BRCA1 associated RING domain 1
Coronovirus Disease 2019 (COVID-19) - patients in Intensive Care Unit (ICU)	up	MO000080982	brca1-isoform1(h)	BRCA1	BRCA1 DNA repair associated
Coronovirus Disease 2019 (COVID-19) - patients in Intensive Care Unit (ICU)	up	MO000109711	brca1-isoform1(h):BARD1(h)	BARD1, BRCA1	BRCA1 DNA repair associated, BRCA1 associated RING domain 1
Coronovirus Disease 2019 (COVID-19) - patients in Intensive Care Unit (ICU)	up	MO000254442	brca1-isoform2(h)	BRCA1	BRCA1 DNA repair associated
Coronovirus Disease 2019 (COVID-19) - patients in Intensive Care Unit (ICU)	up	MO000254443	brca1-isoform3(h)	BRCA1	BRCA1 DNA repair associated
Coronovirus Disease 2019 (COVID-19) - patients in Intensive Care Unit (ICU)	up	MO000254444	brca1-isoform4(h)	BRCA1	BRCA1 DNA repair associated
Coronovirus Disease 2019 (COVID-19) - patients in Intensive Care Unit (ICU)	up	MO000254445	brca1-isoform5(h)	BRCA1	BRCA1 DNA repair associated
Coronovirus Disease 2019 (COVID-19) - patients in Intensive Care Unit (ICU)	up	MO000270880	brca1-isoform6(h)	BRCA1	BRCA1 DNA repair associated
Coronovirus Disease 2019 (COVID-19) - patients in Intensive Care Unit (ICU)	up	MO000334323	brca1-isoform7(h)	BRCA1	BRCA1 DNA repair associated
Coronovirus Disease 2019 (COVID-19) - patients in Intensive Care Unit (ICU)	up	MO000340507	brca1-isoform8(h)	BRCA1	BRCA1 DNA repair associated
Coronovirus Disease 2019 (COVID-19) - patients in Intensive Care Unit (ICU)	up	MO000026229	BTEB2(h)	KLF5	Kruppel like factor 5
Coronovirus Disease 2019 (COVID-19) - patients in Intensive Care Unit (ICU)	up	MO000134980	BTEB2-isoform1(h)	KLF5	Kruppel like factor 5
Coronovirus Disease 2019 (COVID-19) - patients in Intensive Care Unit (ICU)	up	MO000316391	BTEB2-isoform2(h)	KLF5	Kruppel like factor 5
Coronovirus Disease 2019 (COVID-19) - patients in Intensive Care Unit (ICU)	up	MO000316392	BTEB2-isoform3(h)	KLF5	Kruppel like factor 5
Coronovirus Disease 2019 (COVID-19) - patients in Intensive Care Unit (ICU)	up	MO000340517	BTEB2-isoform4(h)	KLF5	Kruppel like factor 5
Coronovirus Disease 2019 (COVID-19) - patients in Intensive Care Unit (ICU)	up	MO000001936	Btk(h)	BTK	Bruton tyrosine kinase
Coronovirus Disease 2019 (COVID-19) - patients in Intensive Care Unit (ICU)	up	MO000056241	Bub1(h)	BUB1	BUB1 mitotic checkpoint serine/threonine kinase
Coronovirus Disease 2019 (COVID-19) - patients in Intensive Care Unit (ICU)	up	MO000114176	Bub1(h){p}n	BUB1	BUB1 mitotic checkpoint serine/threonine kinase
Coronovirus Disease 2019 (COVID-19) - patients in Intensive Care Unit (ICU)	up	MO000095123	Bub1-isoform1(h)	BUB1	BUB1 mitotic checkpoint serine/threonine kinase
Coronovirus Disease 2019 (COVID-19) - patients in Intensive Care Unit (ICU)	up	MO000327599	Bub1-isoform2(h)	BUB1	BUB1 mitotic checkpoint serine/threonine kinase
Coronovirus Disease 2019 (COVID-19) - patients in Intensive Care Unit (ICU)	up	MO000327600	Bub1-isoform3(h)	BUB1	BUB1 mitotic checkpoint serine/threonine kinase
Coronovirus Disease 2019 (COVID-19) - patients in Intensive Care Unit (ICU)	up	MO000056242	BubR1(h)	BUB1B	BUB1 mitotic checkpoint serine/threonine kinase B
Coronovirus Disease 2019 (COVID-19) - patients in Intensive Care Unit (ICU)	up	MO000087446	BubR1-isoform1(h)	BUB1B	BUB1 mitotic checkpoint serine/threonine kinase B
Coronovirus Disease 2019 (COVID-19) - patients in Intensive Care Unit (ICU)	up	MO000254470	BubR1-isoform2(h)	BUB1B	BUB1 mitotic checkpoint serine/threonine kinase B
Coronovirus Disease 2019 (COVID-19) - patients in Intensive Care Unit (ICU)	up	MO000254471	BubR1-isoform3(h)	BUB1B	BUB1 mitotic checkpoint serine/threonine kinase B
Coronovirus Disease 2019 (COVID-19) - patients in Intensive Care Unit (ICU)	up	MO000125424	C1QA(h)	C1QA	complement C1q A chain
Coronovirus Disease 2019 (COVID-19) - patients in Intensive Care Unit (ICU)	up	MO000022273	C5aR(h)	C5AR1	complement C5a receptor 1
Coronovirus Disease 2019 (COVID-19) - patients in Intensive Care Unit (ICU)	up	MO000023628	Cables(h)	CABLES1	Cdk5 and Abl enzyme substrate 1
Coronovirus Disease 2019 (COVID-19) - patients in Intensive Care Unit (ICU)	up	MO000035235	calcineurin(h)	PPP3CA, PPP3R1	protein phosphatase 3 catalytic subunit alpha, protein phosphatase 3 regulatory subunit B, alpha
Coronovirus Disease 2019 (COVID-19) - patients in Intensive Care Unit (ICU)	up	MO000153599	Calmbp1(h)	ASPM	abnormal spindle microtubule assembly
Coronovirus Disease 2019 (COVID-19) - patients in Intensive Care Unit (ICU)	up	MO000071204	calmodulin3(h)	CALM3	calmodulin 3
Coronovirus Disease 2019 (COVID-19) - patients in Intensive Care Unit (ICU)	up	MO000041952	calpain-1(h)	CAPN1	calpain 1
Coronovirus Disease 2019 (COVID-19) - patients in Intensive Care Unit (ICU)	up	MO000041935	calpain-2(h)	CAPN2	calpain 2
Coronovirus Disease 2019 (COVID-19) - patients in Intensive Care Unit (ICU)	up	MO000056792	calpain-2-isoform1(h)	CAPN2	calpain 2
Coronovirus Disease 2019 (COVID-19) - patients in Intensive Care Unit (ICU)	up	MO000270896	calpain-2-isoform2(h)	CAPN2	calpain 2
Coronovirus Disease 2019 (COVID-19) - patients in Intensive Care Unit (ICU)	up	MO000082832	calpain-4(h)	CAPNS1	calpain small subunit 1
Coronovirus Disease 2019 (COVID-19) - patients in Intensive Care Unit (ICU)	up	MO000160458	CAMKKB(h)	CAMKK2	calcium/calmodulin dependent protein kinase kinase 2
Coronovirus Disease 2019 (COVID-19) - patients in Intensive Care Unit (ICU)	up	MO000160457	CAMKKB-isoform1(h)	CAMKK2	calcium/calmodulin dependent protein kinase kinase 2
Coronovirus Disease 2019 (COVID-19) - patients in Intensive Care Unit (ICU)	up	MO000160460	CAMKKB-isoform2(h)	CAMKK2	calcium/calmodulin dependent protein kinase kinase 2
Coronovirus Disease 2019 (COVID-19) - patients in Intensive Care Unit (ICU)	up	MO000160464	CAMKKB-isoform3(h)	CAMKK2	calcium/calmodulin dependent protein kinase kinase 2
Coronovirus Disease 2019 (COVID-19) - patients in Intensive Care Unit (ICU)	up	MO000160465	CAMKKB-isoform4(h)	CAMKK2	calcium/calmodulin dependent protein kinase kinase 2
Coronovirus Disease 2019 (COVID-19) - patients in Intensive Care Unit (ICU)	up	MO000160466	CAMKKB-isoform5(h)	CAMKK2	calcium/calmodulin dependent protein kinase kinase 2
Coronovirus Disease 2019 (COVID-19) - patients in Intensive Care Unit (ICU)	up	MO000160468	CAMKKB-isoform6(h)	CAMKK2	calcium/calmodulin dependent protein kinase kinase 2
Coronovirus Disease 2019 (COVID-19) - patients in Intensive Care Unit (ICU)	up	MO000160469	CAMKKB-isoform7(h)	CAMKK2	calcium/calmodulin dependent protein kinase kinase 2
Coronovirus Disease 2019 (COVID-19) - patients in Intensive Care Unit (ICU)	up	MO000034671	CAP(h)	SORBS1	sorbin and SH3 domain containing 1
Coronovirus Disease 2019 (COVID-19) - patients in Intensive Care Unit (ICU)	up	MO000079001	CAP18(h)	CAMP	cathelicidin antimicrobial peptide
Coronovirus Disease 2019 (COVID-19) - patients in Intensive Care Unit (ICU)	up	MO000079002	CAP18(h)	CAMP	cathelicidin antimicrobial peptide
Coronovirus Disease 2019 (COVID-19) - patients in Intensive Care Unit (ICU)	up	MO000021250	CARD9(h)	CARD9	caspase recruitment domain family member 9
Coronovirus Disease 2019 (COVID-19) - patients in Intensive Care Unit (ICU)	up	MO000086157	carm1(h)	CARM1	coactivator associated arginine methyltransferase 1
Coronovirus Disease 2019 (COVID-19) - patients in Intensive Care Unit (ICU)	up	MO000086155	carm1-isoform1(h)	CARM1	coactivator associated arginine methyltransferase 1
Coronovirus Disease 2019 (COVID-19) - patients in Intensive Care Unit (ICU)	up	MO000254506	carm1-isoform2(h)	CARM1	coactivator associated arginine methyltransferase 1
Coronovirus Disease 2019 (COVID-19) - patients in Intensive Care Unit (ICU)	up	MO000032340	Caspase-5(h)	CASP5	caspase 5
Coronovirus Disease 2019 (COVID-19) - patients in Intensive Care Unit (ICU)	up	MO000139419	Caspase-5-isoform1(h)	CASP5	caspase 5
Coronovirus Disease 2019 (COVID-19) - patients in Intensive Care Unit (ICU)	up	MO000021208	Caspase-6(h)	CASP6	caspase 6
Coronovirus Disease 2019 (COVID-19) - patients in Intensive Care Unit (ICU)	up	MO000021207	Caspase-7(h)	CASP7	caspase 7
Coronovirus Disease 2019 (COVID-19) - patients in Intensive Care Unit (ICU)	up	MO000020367	Caspase-9(h)	CASP9	caspase 9
Coronovirus Disease 2019 (COVID-19) - patients in Intensive Care Unit (ICU)	up	MO000096248	Caspase-9(h)	CASP9	caspase 9
Coronovirus Disease 2019 (COVID-19) - patients in Intensive Care Unit (ICU)	up	MO000032594	catalase(h)	CAT	catalase
Coronovirus Disease 2019 (COVID-19) - patients in Intensive Care Unit (ICU)	up	MO000057790	cathepsin G(h)	CTSG	cathepsin G
Coronovirus Disease 2019 (COVID-19) - patients in Intensive Care Unit (ICU)	up	MO000057786	cathepsin G(h)	CTSG	cathepsin G
Coronovirus Disease 2019 (COVID-19) - patients in Intensive Care Unit (ICU)	up	MO000058569	cathepsin-D(h)	CTSD	cathepsin D
Coronovirus Disease 2019 (COVID-19) - patients in Intensive Care Unit (ICU)	up	MO000021274	caveolin-1(h)	CAV1	caveolin 1
Coronovirus Disease 2019 (COVID-19) - patients in Intensive Care Unit (ICU)	up	MO000134601	caveolin-1(h){pY14}	CAV1	caveolin 1
Coronovirus Disease 2019 (COVID-19) - patients in Intensive Care Unit (ICU)	up	MO000160283	caveolin-1:(eNOS{myrG2}{palC15}{palC26})2:Hsp90	CAV1, HSP90AA1, HSP90AB1, NOS3	caveolin 1, heat shock protein 90 alpha family class A member 1, heat shock protein 90 alpha family class B member 1, nitric oxide synthase 3
Coronovirus Disease 2019 (COVID-19) - patients in Intensive Care Unit (ICU)	up	MO000084186	caveolin-1alpha(h)	CAV1	caveolin 1
Coronovirus Disease 2019 (COVID-19) - patients in Intensive Care Unit (ICU)	up	MO000150274	caveolin-1beta(h)	CAV1	caveolin 1
Coronovirus Disease 2019 (COVID-19) - patients in Intensive Care Unit (ICU)	up	MO000019877	CCR1(h)	CCR1	C-C motif chemokine receptor 1
Coronovirus Disease 2019 (COVID-19) - patients in Intensive Care Unit (ICU)	up	MO000019920	CCR3(h)	CCR3	C-C motif chemokine receptor 3
Coronovirus Disease 2019 (COVID-19) - patients in Intensive Care Unit (ICU)	up	MO000067775	CD11B(h)	ITGAM	integrin subunit alpha M
Coronovirus Disease 2019 (COVID-19) - patients in Intensive Care Unit (ICU)	up	MO000022050	CD14(h)	CD14	CD14 molecule
Coronovirus Disease 2019 (COVID-19) - patients in Intensive Care Unit (ICU)	up	MO000020784	CD148(h)	PTPRJ	protein tyrosine phosphatase receptor type J
Coronovirus Disease 2019 (COVID-19) - patients in Intensive Care Unit (ICU)	up	MO000135065	CD148-isoform1(h)	PTPRJ	protein tyrosine phosphatase receptor type J
Coronovirus Disease 2019 (COVID-19) - patients in Intensive Care Unit (ICU)	up	MO000271497	CD148-isoform2(h)	PTPRJ	protein tyrosine phosphatase receptor type J
Coronovirus Disease 2019 (COVID-19) - patients in Intensive Care Unit (ICU)	up	MO000059935	CD19(h)	CD19	CD19 molecule
Coronovirus Disease 2019 (COVID-19) - patients in Intensive Care Unit (ICU)	up	MO000059945	CD19-isoform1(h)	CD19	CD19 molecule
Coronovirus Disease 2019 (COVID-19) - patients in Intensive Care Unit (ICU)	up	MO000311958	CD19-isoform2(h)	CD19	CD19 molecule
Coronovirus Disease 2019 (COVID-19) - patients in Intensive Care Unit (ICU)	up	MO000024589	cd40(h)	CD40	CD40 molecule
Coronovirus Disease 2019 (COVID-19) - patients in Intensive Care Unit (ICU)	up	MO000095200	CD42B(h)	GP1BA	glycoprotein Ib platelet subunit alpha
Coronovirus Disease 2019 (COVID-19) - patients in Intensive Care Unit (ICU)	up	MO000038091	CD51(h):beta3-integrin(h)	ITGAV, ITGB3	integrin subunit alpha V, integrin subunit beta 3
Coronovirus Disease 2019 (COVID-19) - patients in Intensive Care Unit (ICU)	up	MO000038057	CD51(h):beta5-integrin(h)	ITGAV, ITGB5	integrin subunit alpha V, integrin subunit beta 5
Coronovirus Disease 2019 (COVID-19) - patients in Intensive Care Unit (ICU)	up	MO000126181	CD72(h)	CD72	CD72 molecule
Coronovirus Disease 2019 (COVID-19) - patients in Intensive Care Unit (ICU)	up	MO000002589	CD80(h)	CD80	CD80 molecule
Coronovirus Disease 2019 (COVID-19) - patients in Intensive Care Unit (ICU)	up	MO000061333	CD89(h)	FCAR	Fc fragment of IgA receptor
Coronovirus Disease 2019 (COVID-19) - patients in Intensive Care Unit (ICU)	up	MO000032669	CD9(h)	CD9	CD9 molecule
Coronovirus Disease 2019 (COVID-19) - patients in Intensive Care Unit (ICU)	up	MO000034274	CD91(h)	LRP1	LDL receptor related protein 1
Coronovirus Disease 2019 (COVID-19) - patients in Intensive Care Unit (ICU)	up	MO000031205	Cdc14B(h)	CDC14B	cell division cycle 14B
Coronovirus Disease 2019 (COVID-19) - patients in Intensive Care Unit (ICU)	up	MO000121650	Cdc14B-isoform1(h)	CDC14B	cell division cycle 14B
Coronovirus Disease 2019 (COVID-19) - patients in Intensive Care Unit (ICU)	up	MO000121651	Cdc14B-isoform2(h)	CDC14B	cell division cycle 14B
Coronovirus Disease 2019 (COVID-19) - patients in Intensive Care Unit (ICU)	up	MO000121652	Cdc14B-isoform3(h)	CDC14B	cell division cycle 14B
Coronovirus Disease 2019 (COVID-19) - patients in Intensive Care Unit (ICU)	up	MO000121653	Cdc14B-isoform4(h)	CDC14B	cell division cycle 14B
Coronovirus Disease 2019 (COVID-19) - patients in Intensive Care Unit (ICU)	up	MO000270909	Cdc14B-isoform5(h)	CDC14B	cell division cycle 14B
Coronovirus Disease 2019 (COVID-19) - patients in Intensive Care Unit (ICU)	up	MO000042717	Cdc20(h)	CDC20	cell division cycle 20
Coronovirus Disease 2019 (COVID-19) - patients in Intensive Care Unit (ICU)	up	MO000043557	Cdc20(h){p}	CDC20	cell division cycle 20
Coronovirus Disease 2019 (COVID-19) - patients in Intensive Care Unit (ICU)	up	MO000107545	Cdc20(h){ub}n	CDC20	cell division cycle 20
Coronovirus Disease 2019 (COVID-19) - patients in Intensive Care Unit (ICU)	up	MO000043588	Cdc20:Emi1{p}	CDC20, FBXO5	F-box protein 5, cell division cycle 20
Coronovirus Disease 2019 (COVID-19) - patients in Intensive Care Unit (ICU)	up	MO000337357	Cdc23(h):APC7(h):Cdc16(h):APC5(h):APC4(h):ANAPC2(h):APC1(h):Cdc27(h)	ANAPC1, ANAPC2, ANAPC4, ANAPC5, ANAPC7, CDC16, CDC23, CDC27	anaphase promoting complex subunit 1, anaphase promoting complex subunit 2, anaphase promoting complex subunit 4, anaphase promoting complex subunit 5, anaphase promoting complex subunit 7, cell division cycle 16, cell division cycle 23, cell division cycle 27
Coronovirus Disease 2019 (COVID-19) - patients in Intensive Care Unit (ICU)	up	MO000337356	Cdc23(h):APC7(h):Cdc16(h):APC5(h):APC4(h):Cdc27(h):ANAPC2(h):APC1(h):ANAPC16(h)	ANAPC1, ANAPC16, ANAPC2, ANAPC4, ANAPC5, ANAPC7, CDC16, CDC23, CDC27	anaphase promoting complex subunit 1, anaphase promoting complex subunit 16, anaphase promoting complex subunit 2, anaphase promoting complex subunit 4, anaphase promoting complex subunit 5, anaphase promoting complex subunit 7, cell division cycle 16, cell division cycle 23, cell division cycle 27
Coronovirus Disease 2019 (COVID-19) - patients in Intensive Care Unit (ICU)	up	MO000023445	Cdc25A(h)	CDC25A	cell division cycle 25A
Coronovirus Disease 2019 (COVID-19) - patients in Intensive Care Unit (ICU)	up	MO000030939	Cdc25A(h):Chk1(h)	CDC25A, CHEK1	cell division cycle 25A, checkpoint kinase 1
Coronovirus Disease 2019 (COVID-19) - patients in Intensive Care Unit (ICU)	up	MO000165459	Cdc25A(h){p}	CDC25A	cell division cycle 25A
Coronovirus Disease 2019 (COVID-19) - patients in Intensive Care Unit (ICU)	up	MO000121470	Cdc25A(h){pS115}{pS320}	CDC25A	cell division cycle 25A
Coronovirus Disease 2019 (COVID-19) - patients in Intensive Care Unit (ICU)	up	MO000085337	Cdc25A1(h)	CDC25A	cell division cycle 25A
Coronovirus Disease 2019 (COVID-19) - patients in Intensive Care Unit (ICU)	up	MO000085339	Cdc25A2(h)	CDC25A	cell division cycle 25A
Coronovirus Disease 2019 (COVID-19) - patients in Intensive Care Unit (ICU)	up	MO000030940	Cdc25B(h):Chk1(h)	CDC25B, CHEK1	cell division cycle 25B, checkpoint kinase 1
Coronovirus Disease 2019 (COVID-19) - patients in Intensive Care Unit (ICU)	up	MO000030907	Cdc25B(h):p38alpha(h)	CDC25B, MAPK14	cell division cycle 25B, mitogen-activated protein kinase 14
Coronovirus Disease 2019 (COVID-19) - patients in Intensive Care Unit (ICU)	up	MO000022400	Cdc25C(h)	CDC25C	cell division cycle 25C
Coronovirus Disease 2019 (COVID-19) - patients in Intensive Care Unit (ICU)	up	MO000030941	Cdc25C(h):Chk1(h)	CDC25C, CHEK1	cell division cycle 25C, checkpoint kinase 1
Coronovirus Disease 2019 (COVID-19) - patients in Intensive Care Unit (ICU)	up	MO000030909	Cdc25C(h):p38alpha(h)	CDC25C, MAPK14	cell division cycle 25C, mitogen-activated protein kinase 14
Coronovirus Disease 2019 (COVID-19) - patients in Intensive Care Unit (ICU)	up	MO000022399	Cdc25C(h){p}	CDC25C	cell division cycle 25C
Coronovirus Disease 2019 (COVID-19) - patients in Intensive Care Unit (ICU)	up	MO000030942	Cdc25C(h){pS216}	CDC25C	cell division cycle 25C
Coronovirus Disease 2019 (COVID-19) - patients in Intensive Care Unit (ICU)	up	MO000281823	Cdc25C(h){ub}	CDC25C	cell division cycle 25C
Coronovirus Disease 2019 (COVID-19) - patients in Intensive Care Unit (ICU)	up	MO000106231	Cdc25C-isoform1(h)	CDC25C	cell division cycle 25C
Coronovirus Disease 2019 (COVID-19) - patients in Intensive Care Unit (ICU)	up	MO000106232	Cdc25C-isoform2(h)	CDC25C	cell division cycle 25C
Coronovirus Disease 2019 (COVID-19) - patients in Intensive Care Unit (ICU)	up	MO000106235	Cdc25C-isoform4(h)	CDC25C	cell division cycle 25C
Coronovirus Disease 2019 (COVID-19) - patients in Intensive Care Unit (ICU)	up	MO000106236	Cdc25C-isoform5(h)	CDC25C	cell division cycle 25C
Coronovirus Disease 2019 (COVID-19) - patients in Intensive Care Unit (ICU)	up	MO000032714	Cdc27(h)	CDC27	cell division cycle 27
Coronovirus Disease 2019 (COVID-19) - patients in Intensive Care Unit (ICU)	up	MO000083939	Cdc27-isoform1(h)	CDC27	cell division cycle 27
Coronovirus Disease 2019 (COVID-19) - patients in Intensive Care Unit (ICU)	up	MO000311968	Cdc27-isoform2(h)	CDC27	cell division cycle 27
Coronovirus Disease 2019 (COVID-19) - patients in Intensive Care Unit (ICU)	up	MO000116184	Cdc34(h)	CDC34	cell division cycle 34
Coronovirus Disease 2019 (COVID-19) - patients in Intensive Care Unit (ICU)	up	MO000019454	Cdc34(h)	CDC34	cell division cycle 34
Coronovirus Disease 2019 (COVID-19) - patients in Intensive Care Unit (ICU)	up	MO000016582	Cdc42(h)	CDC42	cell division cycle 42
Coronovirus Disease 2019 (COVID-19) - patients in Intensive Care Unit (ICU)	up	MO000071111	Cdc42-isoform1(h)	CDC42	cell division cycle 42
Coronovirus Disease 2019 (COVID-19) - patients in Intensive Care Unit (ICU)	up	MO000071109	Cdc42-isoform2(h)	CDC42	cell division cycle 42
Coronovirus Disease 2019 (COVID-19) - patients in Intensive Care Unit (ICU)	up	MO000032415	Cdc6(h)	CDC6	cell division cycle 6
Coronovirus Disease 2019 (COVID-19) - patients in Intensive Care Unit (ICU)	up	MO000105601	Cdc6(h)	CDC6	cell division cycle 6
Coronovirus Disease 2019 (COVID-19) - patients in Intensive Care Unit (ICU)	up	MO000021743	Cdk1(h)	CDK1	cyclin dependent kinase 1
Coronovirus Disease 2019 (COVID-19) - patients in Intensive Care Unit (ICU)	up	MO000056628	Cdk1(h){p}	CDK1	cyclin dependent kinase 1
Coronovirus Disease 2019 (COVID-19) - patients in Intensive Care Unit (ICU)	up	MO000480125	Cdk1(h){pT14}{pY15}	CDK1	cyclin dependent kinase 1
Coronovirus Disease 2019 (COVID-19) - patients in Intensive Care Unit (ICU)	up	MO000023618	Cdk1(h){pY15}	CDK1	cyclin dependent kinase 1
Coronovirus Disease 2019 (COVID-19) - patients in Intensive Care Unit (ICU)	up	MO000056627	Cdk1-isoform1(h)	CDK1	cyclin dependent kinase 1
Coronovirus Disease 2019 (COVID-19) - patients in Intensive Care Unit (ICU)	up	MO000092591	Cdk1-isoform1(h):cyclinB1-isoform1(h)	CCNB1, CDK1	cyclin B1, cyclin dependent kinase 1
Coronovirus Disease 2019 (COVID-19) - patients in Intensive Care Unit (ICU)	up	MO000107848	Cdk1-isoform2(h)	CDK1	cyclin dependent kinase 1
Coronovirus Disease 2019 (COVID-19) - patients in Intensive Care Unit (ICU)	up	MO000021736	Cdk2(h)	CDK2	cyclin dependent kinase 2
Coronovirus Disease 2019 (COVID-19) - patients in Intensive Care Unit (ICU)	up	MO000322296	Cdk2(h){p}	CDK2	cyclin dependent kinase 2
Coronovirus Disease 2019 (COVID-19) - patients in Intensive Care Unit (ICU)	up	MO000339416	Cdk2(h){pT14}{pY15}	CDK2	cyclin dependent kinase 2
Coronovirus Disease 2019 (COVID-19) - patients in Intensive Care Unit (ICU)	up	MO000023475	Cdk2(h){pT160}	CDK2	cyclin dependent kinase 2
Coronovirus Disease 2019 (COVID-19) - patients in Intensive Care Unit (ICU)	up	MO000023562	Cdk2(h){pY15}	CDK2	cyclin dependent kinase 2
Coronovirus Disease 2019 (COVID-19) - patients in Intensive Care Unit (ICU)	up	MO000080771	Cdk2-isoform1(h)	CDK2	cyclin dependent kinase 2
Coronovirus Disease 2019 (COVID-19) - patients in Intensive Care Unit (ICU)	up	MO000254611	Cdk2-isoform2(h)	CDK2	cyclin dependent kinase 2
Coronovirus Disease 2019 (COVID-19) - patients in Intensive Care Unit (ICU)	up	MO000023337	Cdk4(h)	CDK4	cyclin dependent kinase 4
Coronovirus Disease 2019 (COVID-19) - patients in Intensive Care Unit (ICU)	up	MO000082876	Cdk4-isoform1(h)	CDK4	cyclin dependent kinase 4
Coronovirus Disease 2019 (COVID-19) - patients in Intensive Care Unit (ICU)	up	MO000329205	Cdk4-isoform1(h):cyclinD1a(h)	CCND1, CDK4	cyclin D1, cyclin dependent kinase 4
Coronovirus Disease 2019 (COVID-19) - patients in Intensive Care Unit (ICU)	up	MO000280014	Cdk4-isoform1(h):cyclinD3(h)	CCND3, CDK4	cyclin D3, cyclin dependent kinase 4
Coronovirus Disease 2019 (COVID-19) - patients in Intensive Care Unit (ICU)	up	MO000334380	Cdk4-isoform2(h)	CDK4	cyclin dependent kinase 4
Coronovirus Disease 2019 (COVID-19) - patients in Intensive Care Unit (ICU)	up	MO000036044	Cdk5(h)	CDK5	cyclin dependent kinase 5
Coronovirus Disease 2019 (COVID-19) - patients in Intensive Care Unit (ICU)	up	MO000036746	Cdk5(h):CDK5R1p25(h)	CDK5, CDK5R1	cyclin dependent kinase 5, cyclin dependent kinase 5 regulatory subunit 1
Coronovirus Disease 2019 (COVID-19) - patients in Intensive Care Unit (ICU)	up	MO000036416	Cdk5(h):CDK5R1p35(h)	CDK5, CDK5R1	cyclin dependent kinase 5, cyclin dependent kinase 5 regulatory subunit 1
Coronovirus Disease 2019 (COVID-19) - patients in Intensive Care Unit (ICU)	up	MO000088373	Cdk5-isoform1(h)	CDK5	cyclin dependent kinase 5
Coronovirus Disease 2019 (COVID-19) - patients in Intensive Care Unit (ICU)	up	MO000121493	Cdk5-isoform1(h):CDK5R1p25(h)	CDK5, CDK5R1	cyclin dependent kinase 5, cyclin dependent kinase 5 regulatory subunit 1
Coronovirus Disease 2019 (COVID-19) - patients in Intensive Care Unit (ICU)	up	MO000254612	Cdk5-isoform2(h)	CDK5	cyclin dependent kinase 5
Coronovirus Disease 2019 (COVID-19) - patients in Intensive Care Unit (ICU)	up	MO000186472	CDK5R1p35(h):Cdk5-isoform1(h)	CDK5, CDK5R1	cyclin dependent kinase 5, cyclin dependent kinase 5 regulatory subunit 1
Coronovirus Disease 2019 (COVID-19) - patients in Intensive Care Unit (ICU)	up	MO000023341	Cdk6(h)	CDK6	cyclin dependent kinase 6
Coronovirus Disease 2019 (COVID-19) - patients in Intensive Care Unit (ICU)	up	MO000329204	Cdk6(h):cyclinD3-isoform1(h)	CCND3, CDK6	cyclin D3, cyclin dependent kinase 6
Coronovirus Disease 2019 (COVID-19) - patients in Intensive Care Unit (ICU)	up	MO000023478	Cdk6(h){pT177}	CDK6	cyclin dependent kinase 6
Coronovirus Disease 2019 (COVID-19) - patients in Intensive Care Unit (ICU)	up	MO000026701	cdk9(h)	CDK9	cyclin dependent kinase 9
Coronovirus Disease 2019 (COVID-19) - patients in Intensive Care Unit (ICU)	up	MO000254617	CDKN3(h)	CDKN3	cyclin dependent kinase inhibitor 3
Coronovirus Disease 2019 (COVID-19) - patients in Intensive Care Unit (ICU)	up	MO000023508	CDKN3-isoform1(h)	CDKN3	cyclin dependent kinase inhibitor 3
Coronovirus Disease 2019 (COVID-19) - patients in Intensive Care Unit (ICU)	up	MO000023516	CDKN3-isoform1(h):HTm4(h)	CDKN3, MS4A3	cyclin dependent kinase inhibitor 3, membrane spanning 4-domains A3
Coronovirus Disease 2019 (COVID-19) - patients in Intensive Care Unit (ICU)	up	MO000254616	CDKN3-isoform2(h)	CDKN3	cyclin dependent kinase inhibitor 3
Coronovirus Disease 2019 (COVID-19) - patients in Intensive Care Unit (ICU)	up	MO000024708	CDP(h)	CUX1	cut like homeobox 1
Coronovirus Disease 2019 (COVID-19) - patients in Intensive Care Unit (ICU)	up	MO000109091	CDT1(h)	CDT1	chromatin licensing and DNA replication factor 1
Coronovirus Disease 2019 (COVID-19) - patients in Intensive Care Unit (ICU)	up	MO000056529	c-Ets-2(h)	ETS2	ETS proto-oncogene 2, transcription factor
Coronovirus Disease 2019 (COVID-19) - patients in Intensive Care Unit (ICU)	up	MO000159978	cf3(h)	F3	coagulation factor III, tissue factor
Coronovirus Disease 2019 (COVID-19) - patients in Intensive Care Unit (ICU)	up	MO000079397	cGKI(h)	PRKG1	protein kinase cGMP-dependent 1
Coronovirus Disease 2019 (COVID-19) - patients in Intensive Care Unit (ICU)	up	MO000480211	cGKI(h){p}	PRKG1	protein kinase cGMP-dependent 1
Coronovirus Disease 2019 (COVID-19) - patients in Intensive Care Unit (ICU)	up	MO000032612	cGKI-alpha(h)	PRKG1	protein kinase cGMP-dependent 1
Coronovirus Disease 2019 (COVID-19) - patients in Intensive Care Unit (ICU)	up	MO000035091	cGKI-beta(h)	PRKG1	protein kinase cGMP-dependent 1
Coronovirus Disease 2019 (COVID-19) - patients in Intensive Care Unit (ICU)	up	MO000334729	cGKI-isoform3(h)	PRKG1	protein kinase cGMP-dependent 1
Coronovirus Disease 2019 (COVID-19) - patients in Intensive Care Unit (ICU)	up	MO000062882	CGM1(h)	CEACAM3	CEA cell adhesion molecule 3
Coronovirus Disease 2019 (COVID-19) - patients in Intensive Care Unit (ICU)	up	MO000082931	Chfr(h)	CHFR	checkpoint with forkhead and ring finger domains
Coronovirus Disease 2019 (COVID-19) - patients in Intensive Care Unit (ICU)	up	MO000082930	Chfr-isoform1(h)	CHFR	checkpoint with forkhead and ring finger domains
Coronovirus Disease 2019 (COVID-19) - patients in Intensive Care Unit (ICU)	up	MO000082933	Chfr-isoform2(h)	CHFR	checkpoint with forkhead and ring finger domains
Coronovirus Disease 2019 (COVID-19) - patients in Intensive Care Unit (ICU)	up	MO000166918	Chfr-isoform3(h)	CHFR	checkpoint with forkhead and ring finger domains
Coronovirus Disease 2019 (COVID-19) - patients in Intensive Care Unit (ICU)	up	MO000166921	Chfr-isoform4(h)	CHFR	checkpoint with forkhead and ring finger domains
Coronovirus Disease 2019 (COVID-19) - patients in Intensive Care Unit (ICU)	up	MO000254660	Chfr-isoform5(h)	CHFR	checkpoint with forkhead and ring finger domains
Coronovirus Disease 2019 (COVID-19) - patients in Intensive Care Unit (ICU)	up	MO000044513	CHIP(h)	STUB1	STIP1 homology and U-box containing protein 1
Coronovirus Disease 2019 (COVID-19) - patients in Intensive Care Unit (ICU)	up	MO000072666	CHIP-isoform1(h)	STUB1	STIP1 homology and U-box containing protein 1
Coronovirus Disease 2019 (COVID-19) - patients in Intensive Care Unit (ICU)	up	MO000254666	CHIP-isoform2(h)	STUB1	STIP1 homology and U-box containing protein 1
Coronovirus Disease 2019 (COVID-19) - patients in Intensive Care Unit (ICU)	up	MO000023536	Chk1(h)	CHEK1	checkpoint kinase 1
Coronovirus Disease 2019 (COVID-19) - patients in Intensive Care Unit (ICU)	up	MO000030922	Chk1(h){p}	CHEK1	checkpoint kinase 1
Coronovirus Disease 2019 (COVID-19) - patients in Intensive Care Unit (ICU)	up	MO000314032	Chk1(h){pS}	CHEK1	checkpoint kinase 1
Coronovirus Disease 2019 (COVID-19) - patients in Intensive Care Unit (ICU)	up	MO000284629	Chk1(h){pS280}	CHEK1	checkpoint kinase 1
Coronovirus Disease 2019 (COVID-19) - patients in Intensive Care Unit (ICU)	up	MO000178528	Chk1(h){pS317}{pS345}	CHEK1	checkpoint kinase 1
Coronovirus Disease 2019 (COVID-19) - patients in Intensive Care Unit (ICU)	up	MO000056334	Chk1(h){pS345}	CHEK1	checkpoint kinase 1
Coronovirus Disease 2019 (COVID-19) - patients in Intensive Care Unit (ICU)	up	MO000082710	Chk1-isoform1(h)	CHEK1	checkpoint kinase 1
Coronovirus Disease 2019 (COVID-19) - patients in Intensive Care Unit (ICU)	up	MO000094454	Chk1-isoform1(h){pS345}	CHEK1	checkpoint kinase 1
Coronovirus Disease 2019 (COVID-19) - patients in Intensive Care Unit (ICU)	up	MO000277218	Chk1-isoform2(h)	CHEK1	checkpoint kinase 1
Coronovirus Disease 2019 (COVID-19) - patients in Intensive Care Unit (ICU)	up	MO000286149	Chk1-isoform3(h)	CHEK1	checkpoint kinase 1
Coronovirus Disease 2019 (COVID-19) - patients in Intensive Care Unit (ICU)	up	MO000030895	Chk2(h)	CHEK2	checkpoint kinase 2
Coronovirus Disease 2019 (COVID-19) - patients in Intensive Care Unit (ICU)	up	MO000031112	Chk2(h){pT68}	CHEK2	checkpoint kinase 2
Coronovirus Disease 2019 (COVID-19) - patients in Intensive Care Unit (ICU)	up	MO000124348	Chk2(h){ub}n	CHEK2	checkpoint kinase 2
Coronovirus Disease 2019 (COVID-19) - patients in Intensive Care Unit (ICU)	up	MO000081890	Chk2-isoform1(h)	CHEK2	checkpoint kinase 2
Coronovirus Disease 2019 (COVID-19) - patients in Intensive Care Unit (ICU)	up	MO000286150	Chk2-isoform13(h)	CHEK2	checkpoint kinase 2
Coronovirus Disease 2019 (COVID-19) - patients in Intensive Care Unit (ICU)	up	MO000081922	Chk2-xbb10(h)	CHEK2	checkpoint kinase 2
Coronovirus Disease 2019 (COVID-19) - patients in Intensive Care Unit (ICU)	up	MO000081924	Chk2-xbb11(h)	CHEK2	checkpoint kinase 2
Coronovirus Disease 2019 (COVID-19) - patients in Intensive Care Unit (ICU)	up	MO000081925	Chk2-xbb12(h)	CHEK2	checkpoint kinase 2
Coronovirus Disease 2019 (COVID-19) - patients in Intensive Care Unit (ICU)	up	MO000081911	Chk2-xbb2(h)	CHEK2	checkpoint kinase 2
Coronovirus Disease 2019 (COVID-19) - patients in Intensive Care Unit (ICU)	up	MO000081912	Chk2-xbb3(h)	CHEK2	checkpoint kinase 2
Coronovirus Disease 2019 (COVID-19) - patients in Intensive Care Unit (ICU)	up	MO000081913	Chk2-xbb4(h)	CHEK2	checkpoint kinase 2
Coronovirus Disease 2019 (COVID-19) - patients in Intensive Care Unit (ICU)	up	MO000081915	Chk2-xbb5(h)	CHEK2	checkpoint kinase 2
Coronovirus Disease 2019 (COVID-19) - patients in Intensive Care Unit (ICU)	up	MO000081917	Chk2-xbb6(h)	CHEK2	checkpoint kinase 2
Coronovirus Disease 2019 (COVID-19) - patients in Intensive Care Unit (ICU)	up	MO000081918	Chk2-xbb7(h)	CHEK2	checkpoint kinase 2
Coronovirus Disease 2019 (COVID-19) - patients in Intensive Care Unit (ICU)	up	MO000081920	Chk2-xbb8(h)	CHEK2	checkpoint kinase 2
Coronovirus Disease 2019 (COVID-19) - patients in Intensive Care Unit (ICU)	up	MO000081921	Chk2-xbb9(h)	CHEK2	checkpoint kinase 2
Coronovirus Disease 2019 (COVID-19) - patients in Intensive Care Unit (ICU)	up	MO000022115	CIKS(h)	TRAF3IP2	TRAF3 interacting protein 2
Coronovirus Disease 2019 (COVID-19) - patients in Intensive Care Unit (ICU)	up	MO000120833	CIKS-isoform1(h)	TRAF3IP2	TRAF3 interacting protein 2
Coronovirus Disease 2019 (COVID-19) - patients in Intensive Care Unit (ICU)	up	MO000120834	CIKS-isoform2(h)	TRAF3IP2	TRAF3 interacting protein 2
Coronovirus Disease 2019 (COVID-19) - patients in Intensive Care Unit (ICU)	up	MO000163538	CIKS-isoform3(h)	TRAF3IP2	TRAF3 interacting protein 2
Coronovirus Disease 2019 (COVID-19) - patients in Intensive Care Unit (ICU)	up	MO000254673	CIKS-isoform4(h)	TRAF3IP2	TRAF3 interacting protein 2
Coronovirus Disease 2019 (COVID-19) - patients in Intensive Care Unit (ICU)	up	MO000311999	CIKS-isoform5(h)	TRAF3IP2	TRAF3 interacting protein 2
Coronovirus Disease 2019 (COVID-19) - patients in Intensive Care Unit (ICU)	up	MO000032020	CKI-alpha(h)	CSNK1A1	casein kinase 1 alpha 1
Coronovirus Disease 2019 (COVID-19) - patients in Intensive Care Unit (ICU)	up	MO000255793	CKI-alpha-isoform2(h)	CSNK1A1	casein kinase 1 alpha 1
Coronovirus Disease 2019 (COVID-19) - patients in Intensive Care Unit (ICU)	up	MO000334720	CKI-alpha-isoform3(h)	CSNK1A1	casein kinase 1 alpha 1
Coronovirus Disease 2019 (COVID-19) - patients in Intensive Care Unit (ICU)	up	MO000030916	CKI-epsilon(h)	CSNK1E	casein kinase 1 epsilon
Coronovirus Disease 2019 (COVID-19) - patients in Intensive Care Unit (ICU)	up	MO000018902	CKII-alpha(h)	CSNK2A1	casein kinase 2 alpha 1
Coronovirus Disease 2019 (COVID-19) - patients in Intensive Care Unit (ICU)	up	MO000018901	CKII-alpha(h):CKII-alpha2(h):(CKII-beta(h))2	CSNK2A1, CSNK2A2, CSNK2B	casein kinase 2 alpha 1, casein kinase 2 alpha 2, casein kinase 2 beta
Coronovirus Disease 2019 (COVID-19) - patients in Intensive Care Unit (ICU)	up	MO000033264	CKII-alpha(h):CKII-alpha2(h):(CKII-beta(h))2:RelA-p65-isoform1(h)	CSNK2A1, CSNK2A2, CSNK2B, RELA	RELA proto-oncogene, NF-kB subunit, casein kinase 2 alpha 1, casein kinase 2 alpha 2, casein kinase 2 beta
Coronovirus Disease 2019 (COVID-19) - patients in Intensive Care Unit (ICU)	up	MO000030842	CKII-alpha(h):CKII-alpha2(h):(CKII-beta(h))2:SUPT16H(h):SSRP1(h)	CSNK2A1, CSNK2A2, CSNK2B, SSRP1, SUPT16H	SPT16 homolog, facilitates chromatin remodeling subunit, casein kinase 2 alpha 1, casein kinase 2 alpha 2, casein kinase 2 beta, structure specific recognition protein 1
Coronovirus Disease 2019 (COVID-19) - patients in Intensive Care Unit (ICU)	up	MO000157536	CKII-alpha(h):CKII-alpha2(h):CKII-beta(h)	CSNK2A1, CSNK2A2, CSNK2B	casein kinase 2 alpha 1, casein kinase 2 alpha 2, casein kinase 2 beta
Coronovirus Disease 2019 (COVID-19) - patients in Intensive Care Unit (ICU)	up	MO000030844	CKII-alpha2(h):CKII-beta(h):SUPT16H(h):SSRP1(h)	CSNK2A2, CSNK2B, SSRP1, SUPT16H	SPT16 homolog, facilitates chromatin remodeling subunit, casein kinase 2 alpha 2, casein kinase 2 beta, structure specific recognition protein 1
Coronovirus Disease 2019 (COVID-19) - patients in Intensive Care Unit (ICU)	up	MO000082898	CKII-alpha-isoform1(h)	CSNK2A1	casein kinase 2 alpha 1
Coronovirus Disease 2019 (COVID-19) - patients in Intensive Care Unit (ICU)	up	MO000199509	CKII-alpha-isoform2(h)	CSNK2A1	casein kinase 2 alpha 1
Coronovirus Disease 2019 (COVID-19) - patients in Intensive Care Unit (ICU)	up	MO000018903	CKII-beta(h)	CSNK2B	casein kinase 2 beta
Coronovirus Disease 2019 (COVID-19) - patients in Intensive Care Unit (ICU)	up	MO000023187	Cks1(h)	CKS1B	CDC28 protein kinase regulatory subunit 1B
Coronovirus Disease 2019 (COVID-19) - patients in Intensive Care Unit (ICU)	up	MO000083975	Claspin(h)	CLSPN	claspin
Coronovirus Disease 2019 (COVID-19) - patients in Intensive Care Unit (ICU)	up	MO000083972	Claspin-isoform1(h)	CLSPN	claspin
Coronovirus Disease 2019 (COVID-19) - patients in Intensive Care Unit (ICU)	up	MO000254708	Claspin-isoform2(h)	CLSPN	claspin
Coronovirus Disease 2019 (COVID-19) - patients in Intensive Care Unit (ICU)	up	MO000254709	Claspin-isoform3(h)	CLSPN	claspin
Coronovirus Disease 2019 (COVID-19) - patients in Intensive Care Unit (ICU)	up	MO000193200	CLEC2(h){ub}	CLEC1B	C-type lectin domain family 1 member B
Coronovirus Disease 2019 (COVID-19) - patients in Intensive Care Unit (ICU)	up	MO000021708	c-Mer(h)	MERTK	MER proto-oncogene, tyrosine kinase
Coronovirus Disease 2019 (COVID-19) - patients in Intensive Care Unit (ICU)	up	MO000031983	c-Met(h)	MET	MET proto-oncogene, receptor tyrosine kinase
Coronovirus Disease 2019 (COVID-19) - patients in Intensive Care Unit (ICU)	up	MO000125729	c-Met(h){p}	MET	MET proto-oncogene, receptor tyrosine kinase
Coronovirus Disease 2019 (COVID-19) - patients in Intensive Care Unit (ICU)	up	MO000277824	c-Met(h){pY}	MET	MET proto-oncogene, receptor tyrosine kinase
Coronovirus Disease 2019 (COVID-19) - patients in Intensive Care Unit (ICU)	up	MO000281645	c-Met(h){pY1234}{pY1235}	MET	MET proto-oncogene, receptor tyrosine kinase
Coronovirus Disease 2019 (COVID-19) - patients in Intensive Care Unit (ICU)	up	MO000480294	c-Met(h){pY1356}	MET	MET proto-oncogene, receptor tyrosine kinase
Coronovirus Disease 2019 (COVID-19) - patients in Intensive Care Unit (ICU)	up	MO000094913	c-Met-isoform1(h)	MET	MET proto-oncogene, receptor tyrosine kinase
Coronovirus Disease 2019 (COVID-19) - patients in Intensive Care Unit (ICU)	up	MO000094911	c-Met-isoform2(h)	MET	MET proto-oncogene, receptor tyrosine kinase
Coronovirus Disease 2019 (COVID-19) - patients in Intensive Care Unit (ICU)	up	MO000256110	c-Met-isoform3(h)	MET	MET proto-oncogene, receptor tyrosine kinase
Coronovirus Disease 2019 (COVID-19) - patients in Intensive Care Unit (ICU)	up	MO000009619	c-Myb(h)	MYB	MYB proto-oncogene, transcription factor
Coronovirus Disease 2019 (COVID-19) - patients in Intensive Care Unit (ICU)	up	MO000056483	c-Myc(h)	MYC	MYC proto-oncogene, bHLH transcription factor
Coronovirus Disease 2019 (COVID-19) - patients in Intensive Care Unit (ICU)	up	MO000035083	CnAalpha(h)	PPP3CA	protein phosphatase 3 catalytic subunit alpha
Coronovirus Disease 2019 (COVID-19) - patients in Intensive Care Unit (ICU)	up	MO000083051	CnAalpha-isoform1(h)	PPP3CA	protein phosphatase 3 catalytic subunit alpha
Coronovirus Disease 2019 (COVID-19) - patients in Intensive Care Unit (ICU)	up	MO000083053	CnAalpha-isoform2(h)	PPP3CA	protein phosphatase 3 catalytic subunit alpha
Coronovirus Disease 2019 (COVID-19) - patients in Intensive Care Unit (ICU)	up	MO000271468	CnAalpha-isoform3(h)	PPP3CA	protein phosphatase 3 catalytic subunit alpha
Coronovirus Disease 2019 (COVID-19) - patients in Intensive Care Unit (ICU)	up	MO000319124	CnAalpha-isoform4(h)	PPP3CA	protein phosphatase 3 catalytic subunit alpha
Coronovirus Disease 2019 (COVID-19) - patients in Intensive Care Unit (ICU)	up	MO000328130	CnAalpha-isoform5(h)	PPP3CA	protein phosphatase 3 catalytic subunit alpha
Coronovirus Disease 2019 (COVID-19) - patients in Intensive Care Unit (ICU)	up	MO000035080	CnAbeta(h)	PPP3CB	protein phosphatase 3 catalytic subunit beta
Coronovirus Disease 2019 (COVID-19) - patients in Intensive Care Unit (ICU)	up	MO000083054	CnAbeta-isoform1(h)	PPP3CB	protein phosphatase 3 catalytic subunit beta
Coronovirus Disease 2019 (COVID-19) - patients in Intensive Care Unit (ICU)	up	MO000083056	CnAbeta-isoform2(h)	PPP3CB	protein phosphatase 3 catalytic subunit beta
Coronovirus Disease 2019 (COVID-19) - patients in Intensive Care Unit (ICU)	up	MO000256883	CnAbeta-isoform3(h)	PPP3CB	protein phosphatase 3 catalytic subunit beta
Coronovirus Disease 2019 (COVID-19) - patients in Intensive Care Unit (ICU)	up	MO000271469	CnAbeta-isoform4(h)	PPP3CB	protein phosphatase 3 catalytic subunit beta
Coronovirus Disease 2019 (COVID-19) - patients in Intensive Care Unit (ICU)	up	MO000058729	Cnk1(h)	CNKSR1	connector enhancer of kinase suppressor of Ras 1
Coronovirus Disease 2019 (COVID-19) - patients in Intensive Care Unit (ICU)	up	MO000254719	Cnk1-isoform2(h)	CNKSR1	connector enhancer of kinase suppressor of Ras 1
Coronovirus Disease 2019 (COVID-19) - patients in Intensive Care Unit (ICU)	up	MO000058736	Cnk1-xbb2(h)	CNKSR1	connector enhancer of kinase suppressor of Ras 1
Coronovirus Disease 2019 (COVID-19) - patients in Intensive Care Unit (ICU)	up	MO000035161	COPS2(h)	COPS2	COP9 signalosome subunit 2
Coronovirus Disease 2019 (COVID-19) - patients in Intensive Care Unit (ICU)	up	MO000019376	Cot(h)	MAP3K8	mitogen-activated protein kinase kinase kinase 8
Coronovirus Disease 2019 (COVID-19) - patients in Intensive Care Unit (ICU)	up	MO000103095	Cot(h){p}	MAP3K8	mitogen-activated protein kinase kinase kinase 8
Coronovirus Disease 2019 (COVID-19) - patients in Intensive Care Unit (ICU)	up	MO000103093	Cot-52kDa(h)	MAP3K8	mitogen-activated protein kinase kinase kinase 8
Coronovirus Disease 2019 (COVID-19) - patients in Intensive Care Unit (ICU)	up	MO000103090	Cot-58kDa(h)	MAP3K8	mitogen-activated protein kinase kinase kinase 8
Coronovirus Disease 2019 (COVID-19) - patients in Intensive Care Unit (ICU)	up	MO000031213	CSN(h)	COPS2, COPS5	COP9 signalosome subunit 2, COP9 signalosome subunit 5
Coronovirus Disease 2019 (COVID-19) - patients in Intensive Care Unit (ICU)	up	MO000041937	CTAK1(h)	MARK3	microtubule affinity regulating kinase 3
Coronovirus Disease 2019 (COVID-19) - patients in Intensive Care Unit (ICU)	up	MO000133167	CTAK1-isoform1(h)	MARK3	microtubule affinity regulating kinase 3
Coronovirus Disease 2019 (COVID-19) - patients in Intensive Care Unit (ICU)	up	MO000133172	CTAK1-isoform2(h)	MARK3	microtubule affinity regulating kinase 3
Coronovirus Disease 2019 (COVID-19) - patients in Intensive Care Unit (ICU)	up	MO000133160	CTAK1-isoform3(h)	MARK3	microtubule affinity regulating kinase 3
Coronovirus Disease 2019 (COVID-19) - patients in Intensive Care Unit (ICU)	up	MO000133174	CTAK1-isoform4(h)	MARK3	microtubule affinity regulating kinase 3
Coronovirus Disease 2019 (COVID-19) - patients in Intensive Care Unit (ICU)	up	MO000133182	CTAK1-isoform5(h)	MARK3	microtubule affinity regulating kinase 3
Coronovirus Disease 2019 (COVID-19) - patients in Intensive Care Unit (ICU)	up	MO000133184	CTAK1-isoform6(h)	MARK3	microtubule affinity regulating kinase 3
Coronovirus Disease 2019 (COVID-19) - patients in Intensive Care Unit (ICU)	up	MO000271270	CTAK1-isoform7(h)	MARK3	microtubule affinity regulating kinase 3
Coronovirus Disease 2019 (COVID-19) - patients in Intensive Care Unit (ICU)	up	MO000145948	cuedc2(h)	CUEDC2	CUE domain containing 2
Coronovirus Disease 2019 (COVID-19) - patients in Intensive Care Unit (ICU)	up	MO000020104	Cul-1(h):beta-TrCP2(h):Roc1(h):Skp1(h)	CUL1, FBXW11, RBX1, SKP1	F-box and WD repeat domain containing 11, S-phase kinase associated protein 1, cullin 1, ring-box 1
Coronovirus Disease 2019 (COVID-19) - patients in Intensive Care Unit (ICU)	up	MO000326076	CUL4A(h):DDB1(h):DTL(h)	CUL4A, DDB1, DTL	cullin 4A, damage specific DNA binding protein 1, denticleless E3 ubiquitin protein ligase homolog
Coronovirus Disease 2019 (COVID-19) - patients in Intensive Care Unit (ICU)	up	MO000019844	cxcr3(h)	CXCR3	C-X-C motif chemokine receptor 3
Coronovirus Disease 2019 (COVID-19) - patients in Intensive Care Unit (ICU)	up	MO000021744	cyclinA(h):Cdk1(h)	CDK1	cyclin dependent kinase 1
Coronovirus Disease 2019 (COVID-19) - patients in Intensive Care Unit (ICU)	up	MO000021740	cyclinA(h):Cdk2(h)	CDK2	cyclin dependent kinase 2
Coronovirus Disease 2019 (COVID-19) - patients in Intensive Care Unit (ICU)	up	MO000023216	cyclinA(h):Cdk2(h):p27Kip1(h){p}	CDK2, CDKN1B	cyclin dependent kinase 2, cyclin dependent kinase inhibitor 1B
Coronovirus Disease 2019 (COVID-19) - patients in Intensive Care Unit (ICU)	up	MO000038944	cyclinA:Cdk1{pY15}	CCNA1, CCNA2, CDK1	cyclin A1, cyclin A2, cyclin dependent kinase 1
Coronovirus Disease 2019 (COVID-19) - patients in Intensive Care Unit (ICU)	up	MO000038977	cyclinA:Cdk2:p27Kip1{pT187}	CCNA1, CCNA2, CDK2, CDKN1B	cyclin A1, cyclin A2, cyclin dependent kinase 2, cyclin dependent kinase inhibitor 1B
Coronovirus Disease 2019 (COVID-19) - patients in Intensive Care Unit (ICU)	up	MO000038943	cyclinA:Cdk2{pY15}	CCNA1, CCNA2, CDK2	cyclin A1, cyclin A2, cyclin dependent kinase 2
Coronovirus Disease 2019 (COVID-19) - patients in Intensive Care Unit (ICU)	up	MO000021737	cyclinA1(h)	CCNA1	cyclin A1
Coronovirus Disease 2019 (COVID-19) - patients in Intensive Care Unit (ICU)	up	MO000111096	cyclinA1-isoform1(h)	CCNA1	cyclin A1
Coronovirus Disease 2019 (COVID-19) - patients in Intensive Care Unit (ICU)	up	MO000254569	cyclinA1-isoform2(h)	CCNA1	cyclin A1
Coronovirus Disease 2019 (COVID-19) - patients in Intensive Care Unit (ICU)	up	MO000277213	cyclinA1-isoform3(h)	CCNA1	cyclin A1
Coronovirus Disease 2019 (COVID-19) - patients in Intensive Care Unit (ICU)	up	MO000021739	cyclinA2(h)	CCNA2	cyclin A2
Coronovirus Disease 2019 (COVID-19) - patients in Intensive Care Unit (ICU)	up	MO000021748	cyclinB(h):Cdk1(h)	CDK1	cyclin dependent kinase 1
Coronovirus Disease 2019 (COVID-19) - patients in Intensive Care Unit (ICU)	up	MO000031002	cyclinB(h):Cdk1(h){pY15}	CDK1	cyclin dependent kinase 1
Coronovirus Disease 2019 (COVID-19) - patients in Intensive Care Unit (ICU)	up	MO000043513	cyclinB(h){p}:Cdk1(h)	CDK1	cyclin dependent kinase 1
Coronovirus Disease 2019 (COVID-19) - patients in Intensive Care Unit (ICU)	up	MO000038997	cyclinB:Cdk1{pT161}	CCNB1, CCNB2, CDK1	cyclin B1, cyclin B2, cyclin dependent kinase 1
Coronovirus Disease 2019 (COVID-19) - patients in Intensive Care Unit (ICU)	up	MO000038946	cyclinB:Cdk1{pY15}	CCNB1, CCNB2, CDK1	cyclin B1, cyclin B2, cyclin dependent kinase 1
Coronovirus Disease 2019 (COVID-19) - patients in Intensive Care Unit (ICU)	up	MO000022448	cyclinB1(h)	CCNB1	cyclin B1
Coronovirus Disease 2019 (COVID-19) - patients in Intensive Care Unit (ICU)	up	MO000023615	cyclinB1(h):Cdk1(h)	CCNB1, CDK1	cyclin B1, cyclin dependent kinase 1
Coronovirus Disease 2019 (COVID-19) - patients in Intensive Care Unit (ICU)	up	MO000043418	cyclinB1(h):Cdk1(h):Cks1(h)	CCNB1, CDK1, CKS1B	CDC28 protein kinase regulatory subunit 1B, cyclin B1, cyclin dependent kinase 1
Coronovirus Disease 2019 (COVID-19) - patients in Intensive Care Unit (ICU)	up	MO000023616	cyclinB1(h):Cdk1(h){pT14}{pY15}	CCNB1, CDK1	cyclin B1, cyclin dependent kinase 1
Coronovirus Disease 2019 (COVID-19) - patients in Intensive Care Unit (ICU)	up	MO000023617	cyclinB1(h):Cdk1(h){pY15}	CCNB1, CDK1	cyclin B1, cyclin dependent kinase 1
Coronovirus Disease 2019 (COVID-19) - patients in Intensive Care Unit (ICU)	up	MO000030828	cyclinB1(h):Cdk2(h)	CCNB1, CDK2	cyclin B1, cyclin dependent kinase 2
Coronovirus Disease 2019 (COVID-19) - patients in Intensive Care Unit (ICU)	up	MO000057711	cyclinB1-isoform1(h)	CCNB1	cyclin B1
Coronovirus Disease 2019 (COVID-19) - patients in Intensive Care Unit (ICU)	up	MO000327615	cyclinB1-isoform2(h)	CCNB1	cyclin B1
Coronovirus Disease 2019 (COVID-19) - patients in Intensive Care Unit (ICU)	up	MO000153693	cyclinB2(h)	CCNB2	cyclin B2
Coronovirus Disease 2019 (COVID-19) - patients in Intensive Care Unit (ICU)	up	MO000031196	cyclinD1(h):Cdk4(h)	CCND1, CDK4	cyclin D1, cyclin dependent kinase 4
Coronovirus Disease 2019 (COVID-19) - patients in Intensive Care Unit (ICU)	up	MO000023504	cyclinD1(h):Cdk6(h)	CCND1, CDK6	cyclin D1, cyclin dependent kinase 6
Coronovirus Disease 2019 (COVID-19) - patients in Intensive Care Unit (ICU)	up	MO000023505	cyclinD1(h):Cdk6(h){pT177}	CCND1, CDK6	cyclin D1, cyclin dependent kinase 6
Coronovirus Disease 2019 (COVID-19) - patients in Intensive Care Unit (ICU)	up	MO000021750	cyclinE(h):Cdk2(h)	CDK2	cyclin dependent kinase 2
Coronovirus Disease 2019 (COVID-19) - patients in Intensive Care Unit (ICU)	up	MO000092856	cyclinE(h):Cdk2-isoform1(h)	CDK2	cyclin dependent kinase 2
Coronovirus Disease 2019 (COVID-19) - patients in Intensive Care Unit (ICU)	up	MO000038948	cyclinE:Cdk2{pY15}:Cdc25A{p}	CCNE1, CCNE2, CDC25A, CDK2	cell division cycle 25A, cyclin E1, cyclin E2, cyclin dependent kinase 2
Coronovirus Disease 2019 (COVID-19) - patients in Intensive Care Unit (ICU)	up	MO000023525	cyclinE1(h)	CCNE1	cyclin E1
Coronovirus Disease 2019 (COVID-19) - patients in Intensive Care Unit (ICU)	up	MO000023526	cyclinE2(h)	CCNE2	cyclin E2
Coronovirus Disease 2019 (COVID-19) - patients in Intensive Care Unit (ICU)	up	MO000019883	cyclinF(h)	CCNF	cyclin F
Coronovirus Disease 2019 (COVID-19) - patients in Intensive Care Unit (ICU)	up	MO000043414	cyclosome(h)	ANAPC1, ANAPC10, ANAPC11, ANAPC2, ANAPC4, ANAPC5, ANAPC7, CDC16, CDC23, CDC26, CDC27	anaphase promoting complex subunit 1, anaphase promoting complex subunit 10, anaphase promoting complex subunit 11, anaphase promoting complex subunit 2, anaphase promoting complex subunit 4, anaphase promoting complex subunit 5, anaphase promoting complex subunit 7, cell division cycle 16, cell division cycle 23, cell division cycle 26, cell division cycle 27
Coronovirus Disease 2019 (COVID-19) - patients in Intensive Care Unit (ICU)	up	MO000043487	cyclosome(h):Cdc20(h)	ANAPC1, ANAPC10, ANAPC11, ANAPC2, ANAPC4, ANAPC5, ANAPC7, CDC16, CDC20, CDC23, CDC26, CDC27	anaphase promoting complex subunit 1, anaphase promoting complex subunit 10, anaphase promoting complex subunit 11, anaphase promoting complex subunit 2, anaphase promoting complex subunit 4, anaphase promoting complex subunit 5, anaphase promoting complex subunit 7, cell division cycle 16, cell division cycle 20, cell division cycle 23, cell division cycle 26, cell division cycle 27
Coronovirus Disease 2019 (COVID-19) - patients in Intensive Care Unit (ICU)	up	MO000108205	cyclosome(h):Cdc20(h){ub}n	ANAPC1, ANAPC10, ANAPC11, ANAPC2, ANAPC4, ANAPC5, ANAPC7, CDC16, CDC20, CDC23, CDC26, CDC27	anaphase promoting complex subunit 1, anaphase promoting complex subunit 10, anaphase promoting complex subunit 11, anaphase promoting complex subunit 2, anaphase promoting complex subunit 4, anaphase promoting complex subunit 5, anaphase promoting complex subunit 7, cell division cycle 16, cell division cycle 20, cell division cycle 23, cell division cycle 26, cell division cycle 27
Coronovirus Disease 2019 (COVID-19) - patients in Intensive Care Unit (ICU)	up	MO000044269	cyclosome(h):Fzr(h)	ANAPC1, ANAPC10, ANAPC11, ANAPC2, ANAPC4, ANAPC5, ANAPC7, CDC16, CDC23, CDC26, CDC27, FZR1	anaphase promoting complex subunit 1, anaphase promoting complex subunit 10, anaphase promoting complex subunit 11, anaphase promoting complex subunit 2, anaphase promoting complex subunit 4, anaphase promoting complex subunit 5, anaphase promoting complex subunit 7, cell division cycle 16, cell division cycle 23, cell division cycle 26, cell division cycle 27, fizzy and cell division cycle 20 re…
Coronovirus Disease 2019 (COVID-19) - patients in Intensive Care Unit (ICU)	up	MO000104136	cyclosome(h):Fzr1(h)	ANAPC1, ANAPC10, ANAPC11, ANAPC2, ANAPC4, ANAPC5, ANAPC7, CDC16, CDC23, CDC26, CDC27, FZR1	anaphase promoting complex subunit 1, anaphase promoting complex subunit 10, anaphase promoting complex subunit 11, anaphase promoting complex subunit 2, anaphase promoting complex subunit 4, anaphase promoting complex subunit 5, anaphase promoting complex subunit 7, cell division cycle 16, cell division cycle 23, cell division cycle 26, cell division cycle 27, fizzy and cell division cycle 20 re…
Coronovirus Disease 2019 (COVID-19) - patients in Intensive Care Unit (ICU)	up	MO000123023	cyclosome:Cdc20:(MAD2)2:BubR1:cyclinB1:Cdk1:Cks1:p31-comet	ANAPC1, ANAPC10, ANAPC11, ANAPC2, ANAPC4, ANAPC5, ANAPC7, BUB1B, CCNB1, CDC16, CDC20, CDC23, CDC26, CDC27, CDK1, CKS1B, MAD2L1, MAD2L1BP	BUB1 mitotic checkpoint serine/threonine kinase B, CDC28 protein kinase regulatory subunit 1B, MAD2L1 binding protein, anaphase promoting complex subunit 1, anaphase promoting complex subunit 10, anaphase promoting complex subunit 11, anaphase promoting complex subunit 2, anaphase promoting complex subunit 4, anaphase promoting complex subunit 5, anaphase promoting complex subunit 7, cell divisio…
Coronovirus Disease 2019 (COVID-19) - patients in Intensive Care Unit (ICU)	up	MO000108289	cyclosome:Cdc20{ub}n	ANAPC1, ANAPC10, ANAPC11, ANAPC2, ANAPC4, ANAPC5, ANAPC7, CDC16, CDC20, CDC23, CDC26, CDC27	anaphase promoting complex subunit 1, anaphase promoting complex subunit 10, anaphase promoting complex subunit 11, anaphase promoting complex subunit 2, anaphase promoting complex subunit 4, anaphase promoting complex subunit 5, anaphase promoting complex subunit 7, cell division cycle 16, cell division cycle 20, cell division cycle 23, cell division cycle 26, cell division cycle 27
Coronovirus Disease 2019 (COVID-19) - patients in Intensive Care Unit (ICU)	up	MO000043472	cyclosome{p}n	ANAPC1, ANAPC10, ANAPC11, ANAPC2, ANAPC4, ANAPC5, ANAPC7, CDC16, CDC23, CDC26, CDC27	anaphase promoting complex subunit 1, anaphase promoting complex subunit 10, anaphase promoting complex subunit 11, anaphase promoting complex subunit 2, anaphase promoting complex subunit 4, anaphase promoting complex subunit 5, anaphase promoting complex subunit 7, cell division cycle 16, cell division cycle 23, cell division cycle 26, cell division cycle 27
Coronovirus Disease 2019 (COVID-19) - patients in Intensive Care Unit (ICU)	up	MO000123151	cyclosome{p}n:Cdc20	ANAPC1, ANAPC10, ANAPC11, ANAPC2, ANAPC4, ANAPC5, ANAPC7, CDC16, CDC20, CDC23, CDC26, CDC27	anaphase promoting complex subunit 1, anaphase promoting complex subunit 10, anaphase promoting complex subunit 11, anaphase promoting complex subunit 2, anaphase promoting complex subunit 4, anaphase promoting complex subunit 5, anaphase promoting complex subunit 7, cell division cycle 16, cell division cycle 20, cell division cycle 23, cell division cycle 26, cell division cycle 27
Coronovirus Disease 2019 (COVID-19) - patients in Intensive Care Unit (ICU)	up	MO000123059	cyclosome{p}n:Cdc20:(MAD2)2:BubR1:cyclinB1:Cdk1:Cks1:p31-comet	ANAPC1, ANAPC10, ANAPC11, ANAPC2, ANAPC4, ANAPC5, ANAPC7, BUB1B, CCNB1, CDC16, CDC20, CDC23, CDC26, CDC27, CDK1, CKS1B, MAD2L1, MAD2L1BP	BUB1 mitotic checkpoint serine/threonine kinase B, CDC28 protein kinase regulatory subunit 1B, MAD2L1 binding protein, anaphase promoting complex subunit 1, anaphase promoting complex subunit 10, anaphase promoting complex subunit 11, anaphase promoting complex subunit 2, anaphase promoting complex subunit 4, anaphase promoting complex subunit 5, anaphase promoting complex subunit 7, cell divisio…
Coronovirus Disease 2019 (COVID-19) - patients in Intensive Care Unit (ICU)	up	MO000123125	cyclosome{p}n:Cdc20:(MAD2)2:BubR1:cyclinB1:Cdk1:Cks1:p31-comet:(E2-C{ub(1)})n	ANAPC1, ANAPC10, ANAPC11, ANAPC2, ANAPC4, ANAPC5, ANAPC7, BUB1B, CCNB1, CDC16, CDC20, CDC23, CDC26, CDC27, CDK1, CKS1B, MAD2L1, MAD2L1BP, UBE2C	BUB1 mitotic checkpoint serine/threonine kinase B, CDC28 protein kinase regulatory subunit 1B, MAD2L1 binding protein, anaphase promoting complex subunit 1, anaphase promoting complex subunit 10, anaphase promoting complex subunit 11, anaphase promoting complex subunit 2, anaphase promoting complex subunit 4, anaphase promoting complex subunit 5, anaphase promoting complex subunit 7, cell divisio…
Coronovirus Disease 2019 (COVID-19) - patients in Intensive Care Unit (ICU)	up	MO000043586	cyclosome{p}n:Cdc20{p}	ANAPC1, ANAPC10, ANAPC11, ANAPC2, ANAPC4, ANAPC5, ANAPC7, CDC16, CDC20, CDC23, CDC26, CDC27	anaphase promoting complex subunit 1, anaphase promoting complex subunit 10, anaphase promoting complex subunit 11, anaphase promoting complex subunit 2, anaphase promoting complex subunit 4, anaphase promoting complex subunit 5, anaphase promoting complex subunit 7, cell division cycle 16, cell division cycle 20, cell division cycle 23, cell division cycle 26, cell division cycle 27
Coronovirus Disease 2019 (COVID-19) - patients in Intensive Care Unit (ICU)	up	MO000123149	cyclosome{p}n:Cdc20{ub(n)}:USP44	ANAPC1, ANAPC10, ANAPC11, ANAPC2, ANAPC4, ANAPC5, ANAPC7, CDC16, CDC20, CDC23, CDC26, CDC27, USP44	anaphase promoting complex subunit 1, anaphase promoting complex subunit 10, anaphase promoting complex subunit 11, anaphase promoting complex subunit 2, anaphase promoting complex subunit 4, anaphase promoting complex subunit 5, anaphase promoting complex subunit 7, cell division cycle 16, cell division cycle 20, cell division cycle 23, cell division cycle 26, cell division cycle 27, ubiquitin s…
Coronovirus Disease 2019 (COVID-19) - patients in Intensive Care Unit (ICU)	up	MO000043591	cyclosome{p}n:Fzr	ANAPC1, ANAPC10, ANAPC11, ANAPC2, ANAPC4, ANAPC5, ANAPC7, CDC16, CDC23, CDC26, CDC27, FZR1	anaphase promoting complex subunit 1, anaphase promoting complex subunit 10, anaphase promoting complex subunit 11, anaphase promoting complex subunit 2, anaphase promoting complex subunit 4, anaphase promoting complex subunit 5, anaphase promoting complex subunit 7, cell division cycle 16, cell division cycle 23, cell division cycle 26, cell division cycle 27, fizzy and cell division cycle 20 re…
Coronovirus Disease 2019 (COVID-19) - patients in Intensive Care Unit (ICU)	up	MO000043635	cyclosome{p}n:Fzr:MAD2B	ANAPC1, ANAPC10, ANAPC11, ANAPC2, ANAPC4, ANAPC5, ANAPC7, CDC16, CDC23, CDC26, CDC27, FZR1, MAD2L2	anaphase promoting complex subunit 1, anaphase promoting complex subunit 10, anaphase promoting complex subunit 11, anaphase promoting complex subunit 2, anaphase promoting complex subunit 4, anaphase promoting complex subunit 5, anaphase promoting complex subunit 7, cell division cycle 16, cell division cycle 23, cell division cycle 26, cell division cycle 27, fizzy and cell division cycle 20 re…
Coronovirus Disease 2019 (COVID-19) - patients in Intensive Care Unit (ICU)	up	MO000123278	cyclosome{p}n:Fzr1	ANAPC1, ANAPC10, ANAPC11, ANAPC2, ANAPC4, ANAPC5, ANAPC7, CDC16, CDC23, CDC26, CDC27, FZR1	anaphase promoting complex subunit 1, anaphase promoting complex subunit 10, anaphase promoting complex subunit 11, anaphase promoting complex subunit 2, anaphase promoting complex subunit 4, anaphase promoting complex subunit 5, anaphase promoting complex subunit 7, cell division cycle 16, cell division cycle 23, cell division cycle 26, cell division cycle 27, fizzy and cell division cycle 20 re…
Coronovirus Disease 2019 (COVID-19) - patients in Intensive Care Unit (ICU)	up	MO000123290	cyclosome{p}n:Fzr1:cyclinB1:E2-C{ub(1)}	ANAPC1, ANAPC10, ANAPC11, ANAPC2, ANAPC4, ANAPC5, ANAPC7, CCNB1, CDC16, CDC23, CDC26, CDC27, FZR1, UBE2C	anaphase promoting complex subunit 1, anaphase promoting complex subunit 10, anaphase promoting complex subunit 11, anaphase promoting complex subunit 2, anaphase promoting complex subunit 4, anaphase promoting complex subunit 5, anaphase promoting complex subunit 7, cell division cycle 16, cell division cycle 23, cell division cycle 26, cell division cycle 27, cyclin B1, fizzy and cell division …
Coronovirus Disease 2019 (COVID-19) - patients in Intensive Care Unit (ICU)	up	MO000123304	cyclosome{p}n:Fzr1:cyclinB1{ub(1)}	ANAPC1, ANAPC10, ANAPC11, ANAPC2, ANAPC4, ANAPC5, ANAPC7, CCNB1, CDC16, CDC23, CDC26, CDC27, FZR1	anaphase promoting complex subunit 1, anaphase promoting complex subunit 10, anaphase promoting complex subunit 11, anaphase promoting complex subunit 2, anaphase promoting complex subunit 4, anaphase promoting complex subunit 5, anaphase promoting complex subunit 7, cell division cycle 16, cell division cycle 23, cell division cycle 26, cell division cycle 27, cyclin B1, fizzy and cell division …
Coronovirus Disease 2019 (COVID-19) - patients in Intensive Care Unit (ICU)	up	MO000123308	cyclosome{p}n:Fzr1:cyclinB1{ub(1)}:(E2-C{ub(1)})n	ANAPC1, ANAPC10, ANAPC11, ANAPC2, ANAPC4, ANAPC5, ANAPC7, CCNB1, CDC16, CDC23, CDC26, CDC27, FZR1, UBE2C	anaphase promoting complex subunit 1, anaphase promoting complex subunit 10, anaphase promoting complex subunit 11, anaphase promoting complex subunit 2, anaphase promoting complex subunit 4, anaphase promoting complex subunit 5, anaphase promoting complex subunit 7, cell division cycle 16, cell division cycle 23, cell division cycle 26, cell division cycle 27, cyclin B1, fizzy and cell division …
Coronovirus Disease 2019 (COVID-19) - patients in Intensive Care Unit (ICU)	up	MO000020363	Cytochrome C(h):Apaf-1(h):Caspase-9(h):dATP	APAF1, CASP9, CYCS	apoptotic peptidase activating factor 1, caspase 9, cytochrome c, somatic
Coronovirus Disease 2019 (COVID-19) - patients in Intensive Care Unit (ICU)	up	MO000020376	Cytochrome C(h):Apaf-1(h):dATP	APAF1, CYCS	apoptotic peptidase activating factor 1, cytochrome c, somatic
Coronovirus Disease 2019 (COVID-19) - patients in Intensive Care Unit (ICU)	up	MO000021112	Cytochrome C:(Apaf-1)2:dATP:(Caspase-9)2	APAF1, CASP9, CYCS	apoptotic peptidase activating factor 1, caspase 9, cytochrome c, somatic
Coronovirus Disease 2019 (COVID-19) - patients in Intensive Care Unit (ICU)	up	MO000081552	Dab2(h)	DAB2	DAB adaptor protein 2
Coronovirus Disease 2019 (COVID-19) - patients in Intensive Care Unit (ICU)	up	MO000021596	dcc(h)	DCC	DCC netrin 1 receptor
Coronovirus Disease 2019 (COVID-19) - patients in Intensive Care Unit (ICU)	up	MO000035713	Dnlc2a(h)	DYNLRB1	dynein light chain roadblock-type 1
Coronovirus Disease 2019 (COVID-19) - patients in Intensive Care Unit (ICU)	up	MO000139890	Dnlc2a-isoform1(h)	DYNLRB1	dynein light chain roadblock-type 1
Coronovirus Disease 2019 (COVID-19) - patients in Intensive Care Unit (ICU)	up	MO000139891	Dnlc2a-isoform2(h)	DYNLRB1	dynein light chain roadblock-type 1
Coronovirus Disease 2019 (COVID-19) - patients in Intensive Care Unit (ICU)	up	MO000209230	DUSP18(h)	DUSP18	dual specificity phosphatase 18
Coronovirus Disease 2019 (COVID-19) - patients in Intensive Care Unit (ICU)	up	MO000017707	Dvl-1(h)	DVL1	dishevelled segment polarity protein 1
Coronovirus Disease 2019 (COVID-19) - patients in Intensive Care Unit (ICU)	up	MO000036165	Dyrk1A(h)	DYRK1A	dual specificity tyrosine phosphorylation regulated kinase 1A
Coronovirus Disease 2019 (COVID-19) - patients in Intensive Care Unit (ICU)	up	MO000019948	E1(h)	UBA1	ubiquitin like modifier activating enzyme 1
Coronovirus Disease 2019 (COVID-19) - patients in Intensive Care Unit (ICU)	up	MO000020024	E1(h){ub(1)}	UBA1	ubiquitin like modifier activating enzyme 1
Coronovirus Disease 2019 (COVID-19) - patients in Intensive Care Unit (ICU)	up	MO000103581	E1(h){ub}	UBA1	ubiquitin like modifier activating enzyme 1
Coronovirus Disease 2019 (COVID-19) - patients in Intensive Care Unit (ICU)	up	MO000160215	E1:Ubc5A{ub(1)}	UBA1, UBE2D1	ubiquitin conjugating enzyme E2 D1, ubiquitin like modifier activating enzyme 1
Coronovirus Disease 2019 (COVID-19) - patients in Intensive Care Unit (ICU)	up	MO000131412	E1:Ubc5C{ub(1)}	UBA1, UBE2D3	ubiquitin conjugating enzyme E2 D3, ubiquitin like modifier activating enzyme 1
Coronovirus Disease 2019 (COVID-19) - patients in Intensive Care Unit (ICU)	up	MO000120961	E1:Ubc7{ub(1)}	UBA1, UBE2G1	ubiquitin conjugating enzyme E2 G1, ubiquitin like modifier activating enzyme 1
Coronovirus Disease 2019 (COVID-19) - patients in Intensive Care Unit (ICU)	up	MO000119264	E1:UbcH7{ub(1)}	UBA1, UBE2L3	ubiquitin conjugating enzyme E2 L3, ubiquitin like modifier activating enzyme 1
Coronovirus Disease 2019 (COVID-19) - patients in Intensive Care Unit (ICU)	up	MO000188322	E1{ub(1)}:Ubc13:Mms2	UBA1, UBE2N, UBE2V2	ubiquitin conjugating enzyme E2 N, ubiquitin conjugating enzyme E2 V2, ubiquitin like modifier activating enzyme 1
Coronovirus Disease 2019 (COVID-19) - patients in Intensive Care Unit (ICU)	up	MO000187670	E1{ub(1)}:Ubc13:Uev1	UBA1, UBE2N, UBE2V1	ubiquitin conjugating enzyme E2 N, ubiquitin conjugating enzyme E2 V1, ubiquitin like modifier activating enzyme 1
Coronovirus Disease 2019 (COVID-19) - patients in Intensive Care Unit (ICU)	up	MO000089081	E1-isoform1(h)	UBA1	ubiquitin like modifier activating enzyme 1
Coronovirus Disease 2019 (COVID-19) - patients in Intensive Care Unit (ICU)	up	MO000119161	E1-isoform1(h){ub}	UBA1	ubiquitin like modifier activating enzyme 1
Coronovirus Disease 2019 (COVID-19) - patients in Intensive Care Unit (ICU)	up	MO000335342	E1-isoform2(h)	UBA1	ubiquitin like modifier activating enzyme 1
Coronovirus Disease 2019 (COVID-19) - patients in Intensive Care Unit (ICU)	up	MO000043523	E2-C(h)	UBE2C	ubiquitin conjugating enzyme E2 C
Coronovirus Disease 2019 (COVID-19) - patients in Intensive Care Unit (ICU)	up	MO000113663	E2-C(h){ub}n	UBE2C	ubiquitin conjugating enzyme E2 C
Coronovirus Disease 2019 (COVID-19) - patients in Intensive Care Unit (ICU)	up	MO000104531	E2-C-isoform1(h)	UBE2C	ubiquitin conjugating enzyme E2 C
Coronovirus Disease 2019 (COVID-19) - patients in Intensive Care Unit (ICU)	up	MO000287020	E2-C-isoform2(h)	UBE2C	ubiquitin conjugating enzyme E2 C
Coronovirus Disease 2019 (COVID-19) - patients in Intensive Care Unit (ICU)	up	MO000287021	E2-C-isoform3(h)	UBE2C	ubiquitin conjugating enzyme E2 C
Coronovirus Disease 2019 (COVID-19) - patients in Intensive Care Unit (ICU)	up	MO000287022	E2-C-isoform4(h)	UBE2C	ubiquitin conjugating enzyme E2 C
Coronovirus Disease 2019 (COVID-19) - patients in Intensive Care Unit (ICU)	up	MO000004274	E2F-1(h)	E2F1	E2F transcription factor 1
Coronovirus Disease 2019 (COVID-19) - patients in Intensive Care Unit (ICU)	up	MO000083592	E2F-1(h)	E2F1	E2F transcription factor 1
Coronovirus Disease 2019 (COVID-19) - patients in Intensive Care Unit (ICU)	up	MO000023603	E2F-4(h)	E2F4	E2F transcription factor 4
Coronovirus Disease 2019 (COVID-19) - patients in Intensive Care Unit (ICU)	up	MO000043498	E2F-7(h)	E2F7	E2F transcription factor 7
Coronovirus Disease 2019 (COVID-19) - patients in Intensive Care Unit (ICU)	up	MO000153869	E2F-8(h)	E2F8	E2F transcription factor 8
Coronovirus Disease 2019 (COVID-19) - patients in Intensive Care Unit (ICU)	up	MO000035388	ECT2(h)	ECT2	epithelial cell transforming 2
Coronovirus Disease 2019 (COVID-19) - patients in Intensive Care Unit (ICU)	up	MO000019504	EGF(h)	EGF	epidermal growth factor
Coronovirus Disease 2019 (COVID-19) - patients in Intensive Care Unit (ICU)	up	MO000038637	EGF:(ErbB1{pY})2	EGF, EGFR	epidermal growth factor, epidermal growth factor receptor
Coronovirus Disease 2019 (COVID-19) - patients in Intensive Care Unit (ICU)	up	MO000038665	EGF:(ErbB1{pY})2:Src:STAT1alpha	EGF, EGFR, SRC, STAT1	SRC proto-oncogene, non-receptor tyrosine kinase, epidermal growth factor, epidermal growth factor receptor, signal transducer and activator of transcription 1
Coronovirus Disease 2019 (COVID-19) - patients in Intensive Care Unit (ICU)	up	MO000042723	EGF:(ErbB1{pY})2:Src{pY}:Pyk2{pY}:STAT3	EGF, EGFR, PTK2B, SRC, STAT3	SRC proto-oncogene, non-receptor tyrosine kinase, epidermal growth factor, epidermal growth factor receptor, protein tyrosine kinase 2 beta, signal transducer and activator of transcription 3
Coronovirus Disease 2019 (COVID-19) - patients in Intensive Care Unit (ICU)	up	MO000038638	EGF:ErbB1{pY}:ErbB2{pY}	EGF, EGFR, ERBB2	epidermal growth factor, epidermal growth factor receptor, erb-b2 receptor tyrosine kinase 2
Coronovirus Disease 2019 (COVID-19) - patients in Intensive Care Unit (ICU)	up	MO000118076	EGF:ErbB1{pY}:ErbB2{pY}:Src	EGF, EGFR, ERBB2, SRC	SRC proto-oncogene, non-receptor tyrosine kinase, epidermal growth factor, epidermal growth factor receptor, erb-b2 receptor tyrosine kinase 2
Coronovirus Disease 2019 (COVID-19) - patients in Intensive Care Unit (ICU)	up	MO000279620	EGF-ECD:(ErbB1-p170{pY1016}{pY1092}{pY1110}{pY1172}{pY1197})2:Grb-2:Sos1{pY}:Ras-C{farC}{metC}:GTP:Raf-1{pY341}{pS621}:KSR:CKII-alpha:CKII-alpha2:(CKII-beta)2:MEK2	CSNK2A1, CSNK2A2, CSNK2B, EGF, EGFR, GRB2, HRAS, KRAS, KSR1, MAP2K2, NRAS, RAF1, SOS1	HRas proto-oncogene, GTPase, KRAS proto-oncogene, GTPase, NRAS proto-oncogene, GTPase, Raf-1 proto-oncogene, serine/threonine kinase, SOS Ras/Rac guanine nucleotide exchange factor 1, casein kinase 2 alpha 1, casein kinase 2 alpha 2, casein kinase 2 beta, epidermal growth factor, epidermal growth factor receptor, growth factor receptor bound protein 2, kinase suppressor of ras 1, mitogen-activate…
Coronovirus Disease 2019 (COVID-19) - patients in Intensive Care Unit (ICU)	up	MO000057647	EGF-isoform1(h)	EGF	epidermal growth factor
Coronovirus Disease 2019 (COVID-19) - patients in Intensive Care Unit (ICU)	up	MO000255069	EGF-isoform2(h)	EGF	epidermal growth factor
Coronovirus Disease 2019 (COVID-19) - patients in Intensive Care Unit (ICU)	up	MO000312096	EGF-isoform3(h)	EGF	epidermal growth factor
Coronovirus Disease 2019 (COVID-19) - patients in Intensive Care Unit (ICU)	up	MO000088889	Egr-1(h)	EGR1	early growth response 1
Coronovirus Disease 2019 (COVID-19) - patients in Intensive Care Unit (ICU)	up	MO000017914	Egr-1(h)	EGR1	early growth response 1
Coronovirus Disease 2019 (COVID-19) - patients in Intensive Care Unit (ICU)	up	MO000038182	EIF-4E(h)	EIF4E	eukaryotic translation initiation factor 4E
Coronovirus Disease 2019 (COVID-19) - patients in Intensive Care Unit (ICU)	up	MO000138338	EIF-5A1-isoform1(h)	EIF5A	eukaryotic translation initiation factor 5A
Coronovirus Disease 2019 (COVID-19) - patients in Intensive Care Unit (ICU)	up	MO000065165	elastase-2(h)	ELANE	elastase, neutrophil expressed
Coronovirus Disease 2019 (COVID-19) - patients in Intensive Care Unit (ICU)	up	MO000321854	Elk-1:FBXO25:Skp1:Cul-1:Roc1	CUL1, ELK1, FBXO25, RBX1, SKP1	ETS transcription factor ELK1, F-box protein 25, S-phase kinase associated protein 1, cullin 1, ring-box 1
Coronovirus Disease 2019 (COVID-19) - patients in Intensive Care Unit (ICU)	up	MO000019874	elongin B(h)	ELOB	elongin B
Coronovirus Disease 2019 (COVID-19) - patients in Intensive Care Unit (ICU)	up	MO000019876	elongin C(h)	ELOC	elongin C
Coronovirus Disease 2019 (COVID-19) - patients in Intensive Care Unit (ICU)	up	MO000133012	elongin C-isoform1(h)	ELOC	elongin C
Coronovirus Disease 2019 (COVID-19) - patients in Intensive Care Unit (ICU)	up	MO000286276	elongin C-isoform2(h)	ELOC	elongin C
Coronovirus Disease 2019 (COVID-19) - patients in Intensive Care Unit (ICU)	up	MO000020092	Emi1(h)	FBXO5	F-box protein 5
Coronovirus Disease 2019 (COVID-19) - patients in Intensive Care Unit (ICU)	up	MO000105689	Emi1-isoform1(h)	FBXO5	F-box protein 5
Coronovirus Disease 2019 (COVID-19) - patients in Intensive Care Unit (ICU)	up	MO000255270	Emi1-isoform2(h)	FBXO5	F-box protein 5
Coronovirus Disease 2019 (COVID-19) - patients in Intensive Care Unit (ICU)	up	MO000063219	EMPB3(h)	SLC4A1	solute carrier family 4 member 1 (Diego blood group)
Coronovirus Disease 2019 (COVID-19) - patients in Intensive Care Unit (ICU)	up	MO000171270	EMPB3(h){p}	SLC4A1	solute carrier family 4 member 1 (Diego blood group)
Coronovirus Disease 2019 (COVID-19) - patients in Intensive Care Unit (ICU)	up	MO000132482	EMPB3-isoform1(h)	SLC4A1	solute carrier family 4 member 1 (Diego blood group)
Coronovirus Disease 2019 (COVID-19) - patients in Intensive Care Unit (ICU)	up	MO000340835	EMPB3-isoform2(h)	SLC4A1	solute carrier family 4 member 1 (Diego blood group)
Coronovirus Disease 2019 (COVID-19) - patients in Intensive Care Unit (ICU)	up	MO000130597	EP3(h)	PTGER3	prostaglandin E receptor 3
Coronovirus Disease 2019 (COVID-19) - patients in Intensive Care Unit (ICU)	up	MO000124674	EPHB2(h)	EPHB2	EPH receptor B2
Coronovirus Disease 2019 (COVID-19) - patients in Intensive Care Unit (ICU)	up	MO000480289	EPHB2(h){p}	EPHB2	EPH receptor B2
Coronovirus Disease 2019 (COVID-19) - patients in Intensive Care Unit (ICU)	up	MO000124672	EPHB2-isoform1(h)	EPHB2	EPH receptor B2
Coronovirus Disease 2019 (COVID-19) - patients in Intensive Care Unit (ICU)	up	MO000124673	EPHB2-isoform2(h)	EPHB2	EPH receptor B2
Coronovirus Disease 2019 (COVID-19) - patients in Intensive Care Unit (ICU)	up	MO000255149	EPHB2-isoform3(h)	EPHB2	EPH receptor B2
Coronovirus Disease 2019 (COVID-19) - patients in Intensive Care Unit (ICU)	up	MO000038554	Epo:(EpoR{pY})2:Lyn	EPO, EPOR, LYN	LYN proto-oncogene, Src family tyrosine kinase, erythropoietin, erythropoietin receptor
Coronovirus Disease 2019 (COVID-19) - patients in Intensive Care Unit (ICU)	up	MO000038553	Epo:(EpoR{pY}:Jak2{pY1007})2	EPO, EPOR, JAK2	Janus kinase 2, erythropoietin, erythropoietin receptor
Coronovirus Disease 2019 (COVID-19) - patients in Intensive Care Unit (ICU)	up	MO000036085	EpoR(h)	EPOR	erythropoietin receptor
Coronovirus Disease 2019 (COVID-19) - patients in Intensive Care Unit (ICU)	up	MO000057325	EpoR-F(h)	EPOR	erythropoietin receptor
Coronovirus Disease 2019 (COVID-19) - patients in Intensive Care Unit (ICU)	up	MO000255160	EpoR-S(h)	EPOR	erythropoietin receptor
Coronovirus Disease 2019 (COVID-19) - patients in Intensive Care Unit (ICU)	up	MO000255161	EpoR-T(h)	EPOR	erythropoietin receptor
Coronovirus Disease 2019 (COVID-19) - patients in Intensive Care Unit (ICU)	up	MO000088516	ErbB2-isoform1(h):ErbB1(h):EGF-isoform1(h)	EGF, EGFR, ERBB2	epidermal growth factor, epidermal growth factor receptor, erb-b2 receptor tyrosine kinase 2
Coronovirus Disease 2019 (COVID-19) - patients in Intensive Care Unit (ICU)	up	MO000019475	ErbB3(h)	ERBB3	erb-b2 receptor tyrosine kinase 3
Coronovirus Disease 2019 (COVID-19) - patients in Intensive Care Unit (ICU)	up	MO000060241	ErbB3-isoform1(h)	ERBB3	erb-b2 receptor tyrosine kinase 3
Coronovirus Disease 2019 (COVID-19) - patients in Intensive Care Unit (ICU)	up	MO000088853	ErbB3-isoform2(h)	ERBB3	erb-b2 receptor tyrosine kinase 3
Coronovirus Disease 2019 (COVID-19) - patients in Intensive Care Unit (ICU)	up	MO000255167	ErbB3-isoform3(h)	ERBB3	erb-b2 receptor tyrosine kinase 3
Coronovirus Disease 2019 (COVID-19) - patients in Intensive Care Unit (ICU)	up	MO000255168	ErbB3-isoform4(h)	ERBB3	erb-b2 receptor tyrosine kinase 3
Coronovirus Disease 2019 (COVID-19) - patients in Intensive Care Unit (ICU)	up	MO000255169	ErbB3-isoform5(h)	ERBB3	erb-b2 receptor tyrosine kinase 3
Coronovirus Disease 2019 (COVID-19) - patients in Intensive Care Unit (ICU)	up	MO000187909	ERD2-isoform1(h)	KDELR1	KDEL endoplasmic reticulum protein retention receptor 1
Coronovirus Disease 2019 (COVID-19) - patients in Intensive Care Unit (ICU)	up	MO000056630	ERK(h){p}	MAPK1, MAPK3, MAPK6, MAPK7	mitogen-activated protein kinase 1, mitogen-activated protein kinase 3, mitogen-activated protein kinase 6, mitogen-activated protein kinase 7
Coronovirus Disease 2019 (COVID-19) - patients in Intensive Care Unit (ICU)	up	MO000004672	ERK1(h)	MAPK3	mitogen-activated protein kinase 3
Coronovirus Disease 2019 (COVID-19) - patients in Intensive Care Unit (ICU)	up	MO000193443	ERK1(h){isg}	MAPK3	mitogen-activated protein kinase 3
Coronovirus Disease 2019 (COVID-19) - patients in Intensive Care Unit (ICU)	up	MO000031003	ERK1(h){p}	MAPK3	mitogen-activated protein kinase 3
Coronovirus Disease 2019 (COVID-19) - patients in Intensive Care Unit (ICU)	up	MO000122356	ERK1(h){pT}{pY}	MAPK3	mitogen-activated protein kinase 3
Coronovirus Disease 2019 (COVID-19) - patients in Intensive Care Unit (ICU)	up	MO000112169	ERK1(h){pT202}{pY204}	MAPK3	mitogen-activated protein kinase 3
Coronovirus Disease 2019 (COVID-19) - patients in Intensive Care Unit (ICU)	up	MO000058725	ERK1(h){pY}	MAPK3	mitogen-activated protein kinase 3
Coronovirus Disease 2019 (COVID-19) - patients in Intensive Care Unit (ICU)	up	MO000161285	ERK1(h){pY204}	MAPK3	mitogen-activated protein kinase 3
Coronovirus Disease 2019 (COVID-19) - patients in Intensive Care Unit (ICU)	up	MO000122812	ERK1:MP1:MEK1{pS218}{pS222}	LAMTOR3, MAP2K1, MAPK3	late endosomal/lysosomal adaptor, MAPK and MTOR activator 3, mitogen-activated protein kinase 3, mitogen-activated protein kinase kinase 1
Coronovirus Disease 2019 (COVID-19) - patients in Intensive Care Unit (ICU)	up	MO000045585	ERK1{p}, ERK2{p}:RSK1{pS380}{pT573}	MAPK1, MAPK3, RPS6KA1	mitogen-activated protein kinase 1, mitogen-activated protein kinase 3, ribosomal protein S6 kinase A1
Coronovirus Disease 2019 (COVID-19) - patients in Intensive Care Unit (ICU)	up	MO000056883	ERK1-isoform1(h)	MAPK3	mitogen-activated protein kinase 3
Coronovirus Disease 2019 (COVID-19) - patients in Intensive Care Unit (ICU)	up	MO000256137	ERK1-isoform2(h)	MAPK3	mitogen-activated protein kinase 3
Coronovirus Disease 2019 (COVID-19) - patients in Intensive Care Unit (ICU)	up	MO000256138	ERK1-isoform3(h)	MAPK3	mitogen-activated protein kinase 3
Coronovirus Disease 2019 (COVID-19) - patients in Intensive Care Unit (ICU)	up	MO000004681	ERK3(h)	MAPK6	mitogen-activated protein kinase 6
Coronovirus Disease 2019 (COVID-19) - patients in Intensive Care Unit (ICU)	up	MO000480115	ERK3(h){pT698}	MAPK6	mitogen-activated protein kinase 6
Coronovirus Disease 2019 (COVID-19) - patients in Intensive Care Unit (ICU)	up	MO000004688	ERK5(h)	MAPK7	mitogen-activated protein kinase 7
Coronovirus Disease 2019 (COVID-19) - patients in Intensive Care Unit (ICU)	up	MO000079051	ERK5(h){p}	MAPK7	mitogen-activated protein kinase 7
Coronovirus Disease 2019 (COVID-19) - patients in Intensive Care Unit (ICU)	up	MO000110588	ERK5(h){pY}	MAPK7	mitogen-activated protein kinase 7
Coronovirus Disease 2019 (COVID-19) - patients in Intensive Care Unit (ICU)	up	MO000480292	ERK5(h){pY221}	MAPK7	mitogen-activated protein kinase 7
Coronovirus Disease 2019 (COVID-19) - patients in Intensive Care Unit (ICU)	up	MO000079049	ERK5-isoform1(h)	MAPK7	mitogen-activated protein kinase 7
Coronovirus Disease 2019 (COVID-19) - patients in Intensive Care Unit (ICU)	up	MO000331902	ERK5-isoform1(h){ub}	MAPK7	mitogen-activated protein kinase 7
Coronovirus Disease 2019 (COVID-19) - patients in Intensive Care Unit (ICU)	up	MO000256139	ERK5-isoform2(h)	MAPK7	mitogen-activated protein kinase 7
Coronovirus Disease 2019 (COVID-19) - patients in Intensive Care Unit (ICU)	up	MO000256140	ERK5-isoform3(h)	MAPK7	mitogen-activated protein kinase 7
Coronovirus Disease 2019 (COVID-19) - patients in Intensive Care Unit (ICU)	up	MO000256141	ERK5-isoform4(h)	MAPK7	mitogen-activated protein kinase 7
Coronovirus Disease 2019 (COVID-19) - patients in Intensive Care Unit (ICU)	up	MO000080695	ETB(h)	EDNRB	endothelin receptor type B
Coronovirus Disease 2019 (COVID-19) - patients in Intensive Care Unit (ICU)	up	MO000255064	ETB-B(h)	EDNRB	endothelin receptor type B
Coronovirus Disease 2019 (COVID-19) - patients in Intensive Care Unit (ICU)	up	MO000080694	ETB-delta3(h)	EDNRB	endothelin receptor type B
Coronovirus Disease 2019 (COVID-19) - patients in Intensive Care Unit (ICU)	up	MO000028678	EZH2(h)	EZH2	enhancer of zeste 2 polycomb repressive complex 2 subunit
Coronovirus Disease 2019 (COVID-19) - patients in Intensive Care Unit (ICU)	up	MO000004888	FAK1(h)	PTK2	protein tyrosine kinase 2
Coronovirus Disease 2019 (COVID-19) - patients in Intensive Care Unit (ICU)	up	MO000071086	FAK1(h){p}	PTK2	protein tyrosine kinase 2
Coronovirus Disease 2019 (COVID-19) - patients in Intensive Care Unit (ICU)	up	MO000480187	FAK1(h){pS722}	PTK2	protein tyrosine kinase 2
Coronovirus Disease 2019 (COVID-19) - patients in Intensive Care Unit (ICU)	up	MO000037728	FAK1(h){pY}	PTK2	protein tyrosine kinase 2
Coronovirus Disease 2019 (COVID-19) - patients in Intensive Care Unit (ICU)	up	MO000060321	FAK1(h){pY397}	PTK2	protein tyrosine kinase 2
Coronovirus Disease 2019 (COVID-19) - patients in Intensive Care Unit (ICU)	up	MO000060250	FAK1-isoform1(h)	PTK2	protein tyrosine kinase 2
Coronovirus Disease 2019 (COVID-19) - patients in Intensive Care Unit (ICU)	up	MO000088447	FAK1-isoform2(h)	PTK2	protein tyrosine kinase 2
Coronovirus Disease 2019 (COVID-19) - patients in Intensive Care Unit (ICU)	up	MO000088448	FAK1-isoform3(h)	PTK2	protein tyrosine kinase 2
Coronovirus Disease 2019 (COVID-19) - patients in Intensive Care Unit (ICU)	up	MO000088449	FAK1-isoform4(h)	PTK2	protein tyrosine kinase 2
Coronovirus Disease 2019 (COVID-19) - patients in Intensive Care Unit (ICU)	up	MO000200715	FAK1-isoform5(h)	PTK2	protein tyrosine kinase 2
Coronovirus Disease 2019 (COVID-19) - patients in Intensive Care Unit (ICU)	up	MO000200717	FAK1-isoform6(h)	PTK2	protein tyrosine kinase 2
Coronovirus Disease 2019 (COVID-19) - patients in Intensive Care Unit (ICU)	up	MO000339047	FAK1-isoform7(h)	PTK2	protein tyrosine kinase 2
Coronovirus Disease 2019 (COVID-19) - patients in Intensive Care Unit (ICU)	up	MO000209885	FAM120A(h)	FAM120A	family with sequence similarity 120A
Coronovirus Disease 2019 (COVID-19) - patients in Intensive Care Unit (ICU)	up	MO000209886	FAM120A-B(h)	FAM120A	family with sequence similarity 120A
Coronovirus Disease 2019 (COVID-19) - patients in Intensive Care Unit (ICU)	up	MO000209887	FAM120A-D(h)	FAM120A	family with sequence similarity 120A
Coronovirus Disease 2019 (COVID-19) - patients in Intensive Care Unit (ICU)	up	MO000209888	FAM120A-E(h)	FAM120A	family with sequence similarity 120A
Coronovirus Disease 2019 (COVID-19) - patients in Intensive Care Unit (ICU)	up	MO000209889	FAM120A-F(h)	FAM120A	family with sequence similarity 120A
Coronovirus Disease 2019 (COVID-19) - patients in Intensive Care Unit (ICU)	up	MO000209011	FAM20C(h)	FAM20C	FAM20C golgi associated secretory pathway kinase
Coronovirus Disease 2019 (COVID-19) - patients in Intensive Care Unit (ICU)	up	MO000209010	FAM20C-isoform1(h)	FAM20C	FAM20C golgi associated secretory pathway kinase
Coronovirus Disease 2019 (COVID-19) - patients in Intensive Care Unit (ICU)	up	MO000209012	FAM20C-isoform2(h)	FAM20C	FAM20C golgi associated secretory pathway kinase
Coronovirus Disease 2019 (COVID-19) - patients in Intensive Care Unit (ICU)	up	MO000004928	Fas(h)	FAS	Fas cell surface death receptor
Coronovirus Disease 2019 (COVID-19) - patients in Intensive Care Unit (ICU)	up	MO000044211	Fbw5(h)	FBXW5	F-box and WD repeat domain containing 5
Coronovirus Disease 2019 (COVID-19) - patients in Intensive Care Unit (ICU)	up	MO000041500	Fbw7(h)	FBXW7	F-box and WD repeat domain containing 7
Coronovirus Disease 2019 (COVID-19) - patients in Intensive Care Unit (ICU)	up	MO000044290	Fbw7-isoform1(h)	FBXW7	F-box and WD repeat domain containing 7
Coronovirus Disease 2019 (COVID-19) - patients in Intensive Care Unit (ICU)	up	MO000180297	Fbw7-isoform2(h)	FBXW7	F-box and WD repeat domain containing 7
Coronovirus Disease 2019 (COVID-19) - patients in Intensive Care Unit (ICU)	up	MO000180299	Fbw7-isoform3(h)	FBXW7	F-box and WD repeat domain containing 7
Coronovirus Disease 2019 (COVID-19) - patients in Intensive Care Unit (ICU)	up	MO000334125	Fbx11(h):Cul-1(h):Skp1(h):Roc1(h)	CUL1, FBXO11, RBX1, SKP1	F-box protein 11, S-phase kinase associated protein 1, cullin 1, ring-box 1
Coronovirus Disease 2019 (COVID-19) - patients in Intensive Care Unit (ICU)	up	MO000083145	FBXO9(h)	FBXO9	F-box protein 9
Coronovirus Disease 2019 (COVID-19) - patients in Intensive Care Unit (ICU)	up	MO000018208	FcgammaRI	FCGR1A	Fc fragment of IgG receptor Ia
Coronovirus Disease 2019 (COVID-19) - patients in Intensive Care Unit (ICU)	up	MO000065641	FcgammaRI alpha(h)	FCGR1A	Fc fragment of IgG receptor Ia
Coronovirus Disease 2019 (COVID-19) - patients in Intensive Care Unit (ICU)	up	MO000061041	FcgammaRIIA(h)	FCGR2A	Fc fragment of IgG receptor IIa
Coronovirus Disease 2019 (COVID-19) - patients in Intensive Care Unit (ICU)	up	MO000117465	FcgammaRIIA-isoform1(h)	FCGR2A	Fc fragment of IgG receptor IIa
Coronovirus Disease 2019 (COVID-19) - patients in Intensive Care Unit (ICU)	up	MO000117455	FcgammaRIIB(h)	FCGR2B	Fc fragment of IgG receptor IIb
Coronovirus Disease 2019 (COVID-19) - patients in Intensive Care Unit (ICU)	up	MO000064924	FCRG(h)	FCER1G	Fc fragment of IgE receptor Ig
Coronovirus Disease 2019 (COVID-19) - patients in Intensive Care Unit (ICU)	up	MO000321009	FEN1(h){sumo}	FEN1	flap structure-specific endonuclease 1
Coronovirus Disease 2019 (COVID-19) - patients in Intensive Care Unit (ICU)	up	MO000032683	Fes(h)	FES	FES proto-oncogene, tyrosine kinase
Coronovirus Disease 2019 (COVID-19) - patients in Intensive Care Unit (ICU)	up	MO000102017	Fes-isoform1(h)	FES	FES proto-oncogene, tyrosine kinase
Coronovirus Disease 2019 (COVID-19) - patients in Intensive Care Unit (ICU)	up	MO000255285	Fes-isoform2(h)	FES	FES proto-oncogene, tyrosine kinase
Coronovirus Disease 2019 (COVID-19) - patients in Intensive Care Unit (ICU)	up	MO000255286	Fes-isoform3(h)	FES	FES proto-oncogene, tyrosine kinase
Coronovirus Disease 2019 (COVID-19) - patients in Intensive Care Unit (ICU)	up	MO000255287	Fes-isoform4(h)	FES	FES proto-oncogene, tyrosine kinase
Coronovirus Disease 2019 (COVID-19) - patients in Intensive Care Unit (ICU)	up	MO000005030	FGF-2(h)	FGF2	fibroblast growth factor 2
Coronovirus Disease 2019 (COVID-19) - patients in Intensive Care Unit (ICU)	up	MO000175968	FGF-2-isoform1(h)	FGF2	fibroblast growth factor 2
Coronovirus Disease 2019 (COVID-19) - patients in Intensive Care Unit (ICU)	up	MO000160994	FGF-2-isoform2(h)	FGF2	fibroblast growth factor 2
Coronovirus Disease 2019 (COVID-19) - patients in Intensive Care Unit (ICU)	up	MO000058278	FGF-2-isoform3(h)	FGF2	fibroblast growth factor 2
Coronovirus Disease 2019 (COVID-19) - patients in Intensive Care Unit (ICU)	up	MO000160995	FGF-2-isoform4(h)	FGF2	fibroblast growth factor 2
Coronovirus Disease 2019 (COVID-19) - patients in Intensive Care Unit (ICU)	up	MO000019765	fgfr1(h)	FGFR1	fibroblast growth factor receptor 1
Coronovirus Disease 2019 (COVID-19) - patients in Intensive Care Unit (ICU)	up	MO000137537	fgfr1-isoform1(h)	FGFR1	fibroblast growth factor receptor 1
Coronovirus Disease 2019 (COVID-19) - patients in Intensive Care Unit (ICU)	up	MO000155801	fgfr1-isoform10(h)	FGFR1	fibroblast growth factor receptor 1
Coronovirus Disease 2019 (COVID-19) - patients in Intensive Care Unit (ICU)	up	MO000155802	fgfr1-isoform11(h)	FGFR1	fibroblast growth factor receptor 1
Coronovirus Disease 2019 (COVID-19) - patients in Intensive Care Unit (ICU)	up	MO000155803	fgfr1-isoform12(h)	FGFR1	fibroblast growth factor receptor 1
Coronovirus Disease 2019 (COVID-19) - patients in Intensive Care Unit (ICU)	up	MO000155804	fgfr1-isoform13(h)	FGFR1	fibroblast growth factor receptor 1
Coronovirus Disease 2019 (COVID-19) - patients in Intensive Care Unit (ICU)	up	MO000155806	fgfr1-isoform14(h)	FGFR1	fibroblast growth factor receptor 1
Coronovirus Disease 2019 (COVID-19) - patients in Intensive Care Unit (ICU)	up	MO000155807	fgfr1-isoform15(h)	FGFR1	fibroblast growth factor receptor 1
Coronovirus Disease 2019 (COVID-19) - patients in Intensive Care Unit (ICU)	up	MO000155808	fgfr1-isoform16(h)	FGFR1	fibroblast growth factor receptor 1
Coronovirus Disease 2019 (COVID-19) - patients in Intensive Care Unit (ICU)	up	MO000155809	fgfr1-isoform17(h)	FGFR1	fibroblast growth factor receptor 1
Coronovirus Disease 2019 (COVID-19) - patients in Intensive Care Unit (ICU)	up	MO000155810	fgfr1-isoform18(h)	FGFR1	fibroblast growth factor receptor 1
Coronovirus Disease 2019 (COVID-19) - patients in Intensive Care Unit (ICU)	up	MO000169630	fgfr1-isoform19(h)	FGFR1	fibroblast growth factor receptor 1
Coronovirus Disease 2019 (COVID-19) - patients in Intensive Care Unit (ICU)	up	MO000155781	fgfr1-isoform2(h)	FGFR1	fibroblast growth factor receptor 1
Coronovirus Disease 2019 (COVID-19) - patients in Intensive Care Unit (ICU)	up	MO000258962	fgfr1-isoform20(h)	FGFR1	fibroblast growth factor receptor 1
Coronovirus Disease 2019 (COVID-19) - patients in Intensive Care Unit (ICU)	up	MO000258963	fgfr1-isoform21(h)	FGFR1	fibroblast growth factor receptor 1
Coronovirus Disease 2019 (COVID-19) - patients in Intensive Care Unit (ICU)	up	MO000155787	fgfr1-isoform3(h)	FGFR1	fibroblast growth factor receptor 1
Coronovirus Disease 2019 (COVID-19) - patients in Intensive Care Unit (ICU)	up	MO000155789	fgfr1-isoform4(h)	FGFR1	fibroblast growth factor receptor 1
Coronovirus Disease 2019 (COVID-19) - patients in Intensive Care Unit (ICU)	up	MO000155791	fgfr1-isoform5(h)	FGFR1	fibroblast growth factor receptor 1
Coronovirus Disease 2019 (COVID-19) - patients in Intensive Care Unit (ICU)	up	MO000157931	fgfr1-isoform6(h)	FGFR1	fibroblast growth factor receptor 1
Coronovirus Disease 2019 (COVID-19) - patients in Intensive Care Unit (ICU)	up	MO000155796	fgfr1-isoform7(h)	FGFR1	fibroblast growth factor receptor 1
Coronovirus Disease 2019 (COVID-19) - patients in Intensive Care Unit (ICU)	up	MO000155797	fgfr1-isoform8(h)	FGFR1	fibroblast growth factor receptor 1
Coronovirus Disease 2019 (COVID-19) - patients in Intensive Care Unit (ICU)	up	MO000155798	fgfr1-isoform9(h)	FGFR1	fibroblast growth factor receptor 1
Coronovirus Disease 2019 (COVID-19) - patients in Intensive Care Unit (ICU)	up	MO000019770	fgfr4(h)	FGFR4	fibroblast growth factor receptor 4
Coronovirus Disease 2019 (COVID-19) - patients in Intensive Care Unit (ICU)	up	MO000038846	Fibrinogen:(alpha IIb beta3)2:(Src{pY419})2:(CIB)2:(Ca)2:(talin)2:(Syk{pY})2	CIB1, FGA, FGB, FGG, ITGA2B, ITGB3, SRC, SYK, TLN1, TLN2	SRC proto-oncogene, non-receptor tyrosine kinase, calcium and integrin binding 1, fibrinogen alpha chain, fibrinogen beta chain, fibrinogen gamma chain, integrin subunit alpha 2b, integrin subunit beta 3, spleen associated tyrosine kinase, talin 1, talin 2
Coronovirus Disease 2019 (COVID-19) - patients in Intensive Care Unit (ICU)	up	MO000034981	fibronectin(h)	FN1	fibronectin 1
Coronovirus Disease 2019 (COVID-19) - patients in Intensive Care Unit (ICU)	up	MO000090105	fibronectin-1(h)	FN1	fibronectin 1
Coronovirus Disease 2019 (COVID-19) - patients in Intensive Care Unit (ICU)	up	MO000090114	fibronectin-10(h)	FN1	fibronectin 1
Coronovirus Disease 2019 (COVID-19) - patients in Intensive Care Unit (ICU)	up	MO000090115	fibronectin-11(h)	FN1	fibronectin 1
Coronovirus Disease 2019 (COVID-19) - patients in Intensive Care Unit (ICU)	up	MO000090116	fibronectin-12(h)	FN1	fibronectin 1
Coronovirus Disease 2019 (COVID-19) - patients in Intensive Care Unit (ICU)	up	MO000090106	fibronectin-2(h)	FN1	fibronectin 1
Coronovirus Disease 2019 (COVID-19) - patients in Intensive Care Unit (ICU)	up	MO000090107	fibronectin-3(h)	FN1	fibronectin 1
Coronovirus Disease 2019 (COVID-19) - patients in Intensive Care Unit (ICU)	up	MO000090108	fibronectin-4(h)	FN1	fibronectin 1
Coronovirus Disease 2019 (COVID-19) - patients in Intensive Care Unit (ICU)	up	MO000090109	fibronectin-5(h)	FN1	fibronectin 1
Coronovirus Disease 2019 (COVID-19) - patients in Intensive Care Unit (ICU)	up	MO000090110	fibronectin-6(h)	FN1	fibronectin 1
Coronovirus Disease 2019 (COVID-19) - patients in Intensive Care Unit (ICU)	up	MO000090111	fibronectin-7(h)	FN1	fibronectin 1
Coronovirus Disease 2019 (COVID-19) - patients in Intensive Care Unit (ICU)	up	MO000090112	fibronectin-8(h)	FN1	fibronectin 1
Coronovirus Disease 2019 (COVID-19) - patients in Intensive Care Unit (ICU)	up	MO000090113	fibronectin-9(h)	FN1	fibronectin 1
Coronovirus Disease 2019 (COVID-19) - patients in Intensive Care Unit (ICU)	up	MO000258977	fibronectin-isoform13(h)	FN1	fibronectin 1
Coronovirus Disease 2019 (COVID-19) - patients in Intensive Care Unit (ICU)	up	MO000258978	fibronectin-isoform14(h)	FN1	fibronectin 1
Coronovirus Disease 2019 (COVID-19) - patients in Intensive Care Unit (ICU)	up	MO000258979	fibronectin-isoform15(h)	FN1	fibronectin 1
Coronovirus Disease 2019 (COVID-19) - patients in Intensive Care Unit (ICU)	up	MO000312129	fibronectin-isoform16(h)	FN1	fibronectin 1
Coronovirus Disease 2019 (COVID-19) - patients in Intensive Care Unit (ICU)	up	MO000312130	fibronectin-isoform17(h)	FN1	fibronectin 1
Coronovirus Disease 2019 (COVID-19) - patients in Intensive Care Unit (ICU)	up	MO000083712	fibronectin-xbb13(h)	FN1	fibronectin 1
Coronovirus Disease 2019 (COVID-19) - patients in Intensive Care Unit (ICU)	up	MO000021148	FKBP12(h)	FKBP1A	FKBP prolyl isomerase 1A
Coronovirus Disease 2019 (COVID-19) - patients in Intensive Care Unit (ICU)	up	MO000033461	fMLP-R(h)	FPR1	formyl peptide receptor 1
Coronovirus Disease 2019 (COVID-19) - patients in Intensive Care Unit (ICU)	up	MO000166164	FMRP(h)	FMR1	FMRP translational regulator 1
Coronovirus Disease 2019 (COVID-19) - patients in Intensive Care Unit (ICU)	up	MO000088314	foxm1(h)	FOXM1	forkhead box M1
Coronovirus Disease 2019 (COVID-19) - patients in Intensive Care Unit (ICU)	up	MO000028099	foxm1-isoform1(h)	FOXM1	forkhead box M1
Coronovirus Disease 2019 (COVID-19) - patients in Intensive Care Unit (ICU)	up	MO000332718	foxm1-isoform1(h){sumo}	FOXM1	forkhead box M1
Coronovirus Disease 2019 (COVID-19) - patients in Intensive Care Unit (ICU)	up	MO000026496	foxm1-isoform2(h)	FOXM1	forkhead box M1
Coronovirus Disease 2019 (COVID-19) - patients in Intensive Care Unit (ICU)	up	MO000338489	foxm1-isoform2(h){sumo}	FOXM1	forkhead box M1
Coronovirus Disease 2019 (COVID-19) - patients in Intensive Care Unit (ICU)	up	MO000026497	foxm1-isoform4(h)	FOXM1	forkhead box M1
Coronovirus Disease 2019 (COVID-19) - patients in Intensive Care Unit (ICU)	up	MO000020701	FOXO3a(h)	FOXO3	forkhead box O3
Coronovirus Disease 2019 (COVID-19) - patients in Intensive Care Unit (ICU)	up	MO000028144	FOXP3(h)	FOXP3	forkhead box P3
Coronovirus Disease 2019 (COVID-19) - patients in Intensive Care Unit (ICU)	up	MO000025684	Fra-1(h)	FOSL1	FOS like 1, AP-1 transcription factor subunit
Coronovirus Disease 2019 (COVID-19) - patients in Intensive Care Unit (ICU)	up	MO000082439	Fra-1-isoform1(h)	FOSL1	FOS like 1, AP-1 transcription factor subunit
Coronovirus Disease 2019 (COVID-19) - patients in Intensive Care Unit (ICU)	up	MO000334597	Fra-1-isoform2(h)	FOSL1	FOS like 1, AP-1 transcription factor subunit
Coronovirus Disease 2019 (COVID-19) - patients in Intensive Care Unit (ICU)	up	MO000000322	G12/13	GNA12, GNA13, GNB1, GNB1L, GNB2, GNB3, GNB4, GNB5, GNG2, GNG3, GNG5, GNGT1	G protein subunit alpha 12, G protein subunit alpha 13, G protein subunit beta 1, G protein subunit beta 1 like, G protein subunit beta 2, G protein subunit beta 3, G protein subunit beta 4, G protein subunit beta 5, G protein subunit gamma 2, G protein subunit gamma 3, G protein subunit gamma 5, G protein subunit gamma transducin 1
Coronovirus Disease 2019 (COVID-19) - patients in Intensive Care Unit (ICU)	up	MO000019491	Gab-1(h)	GAB1	GRB2 associated binding protein 1
Coronovirus Disease 2019 (COVID-19) - patients in Intensive Care Unit (ICU)	up	MO000057422	Gab1-isoform1(h)	GAB1	GRB2 associated binding protein 1
Coronovirus Disease 2019 (COVID-19) - patients in Intensive Care Unit (ICU)	up	MO000092417	Gab1-isoform2(h)	GAB1	GRB2 associated binding protein 1
Coronovirus Disease 2019 (COVID-19) - patients in Intensive Care Unit (ICU)	up	MO000035038	Gab-2(h)	GAB2	GRB2 associated binding protein 2
Coronovirus Disease 2019 (COVID-19) - patients in Intensive Care Unit (ICU)	up	MO000057393	Gab-2-isoform1(h)	GAB2	GRB2 associated binding protein 2
Coronovirus Disease 2019 (COVID-19) - patients in Intensive Care Unit (ICU)	up	MO000179157	Gab-2-isoform2(h)	GAB2	GRB2 associated binding protein 2
Coronovirus Disease 2019 (COVID-19) - patients in Intensive Care Unit (ICU)	up	MO000057684	GADD45-alpha(h)	GADD45A	growth arrest and DNA damage inducible alpha
Coronovirus Disease 2019 (COVID-19) - patients in Intensive Care Unit (ICU)	up	MO000066670	galectin-1(h)	LGALS1	galectin 1
Coronovirus Disease 2019 (COVID-19) - patients in Intensive Care Unit (ICU)	up	MO000153682	galectin-1(h)	LGALS1	galectin 1
Coronovirus Disease 2019 (COVID-19) - patients in Intensive Care Unit (ICU)	up	MO000128366	Galectin3(h)	LGALS3	galectin 3
Coronovirus Disease 2019 (COVID-19) - patients in Intensive Care Unit (ICU)	up	MO000005612	G-alpha-12(h)	GNA12	G protein subunit alpha 12
Coronovirus Disease 2019 (COVID-19) - patients in Intensive Care Unit (ICU)	up	MO000032735	G-alpha-i3(h)	GNAI3	G protein subunit alpha i3
Coronovirus Disease 2019 (COVID-19) - patients in Intensive Care Unit (ICU)	up	MO000032739	G-alpha-q(h)	GNAQ	G protein subunit alpha q
Coronovirus Disease 2019 (COVID-19) - patients in Intensive Care Unit (ICU)	up	MO000037507	gamma-secretase(h)	APH1A, NCSTN, PSEN1, PSENEN	aph-1 homolog A, gamma-secretase subunit, nicastrin, presenilin 1, presenilin enhancer, gamma-secretase subunit
Coronovirus Disease 2019 (COVID-19) - patients in Intensive Care Unit (ICU)	up	MO000105641	gamma-secretase(h)	APH1B, NCSTN, PSENEN	aph-1 homolog B, gamma-secretase subunit, nicastrin, presenilin enhancer, gamma-secretase subunit
Coronovirus Disease 2019 (COVID-19) - patients in Intensive Care Unit (ICU)	up	MO000045464	gamma-tubulin 1(h)	TUBG1	tubulin gamma 1
Coronovirus Disease 2019 (COVID-19) - patients in Intensive Care Unit (ICU)	up	MO000045703	gamma-tubulin 1:GCP4:Nlp	NINL, TUBG1, TUBGCP4	ninein like, tubulin gamma 1, tubulin gamma complex associated protein 4
Coronovirus Disease 2019 (COVID-19) - patients in Intensive Care Unit (ICU)	up	MO000045704	gamma-tubulin 1:GCP4:Nlp:plk1{p}	NINL, PLK1, TUBG1, TUBGCP4	ninein like, polo like kinase 1, tubulin gamma 1, tubulin gamma complex associated protein 4
Coronovirus Disease 2019 (COVID-19) - patients in Intensive Care Unit (ICU)	up	MO000021704	Gas6(h)	GAS6	growth arrest specific 6
Coronovirus Disease 2019 (COVID-19) - patients in Intensive Care Unit (ICU)	up	MO000134635	Gas6-isoform1(h)	GAS6	growth arrest specific 6
Coronovirus Disease 2019 (COVID-19) - patients in Intensive Care Unit (ICU)	up	MO000046001	GATA-1(h)	GATA1	GATA binding protein 1
Coronovirus Disease 2019 (COVID-19) - patients in Intensive Care Unit (ICU)	up	MO000034767	G-beta-1(h)	GNB1	G protein subunit beta 1
Coronovirus Disease 2019 (COVID-19) - patients in Intensive Care Unit (ICU)	up	MO000080994	G-beta-1(h):G-gamma-2(h)	GNB1, GNG2	G protein subunit beta 1, G protein subunit gamma 2
Coronovirus Disease 2019 (COVID-19) - patients in Intensive Care Unit (ICU)	up	MO000126670	G-beta-4(h)	GNB4	G protein subunit beta 4
Coronovirus Disease 2019 (COVID-19) - patients in Intensive Care Unit (ICU)	up	MO000032668	GCK(h)	MAP4K2	mitogen-activated protein kinase kinase kinase kinase 2
Coronovirus Disease 2019 (COVID-19) - patients in Intensive Care Unit (ICU)	up	MO000038759	GCK:(MEKK1{pT})2	MAP3K1, MAP4K2	mitogen-activated protein kinase kinase kinase 1, mitogen-activated protein kinase kinase kinase kinase 2
Coronovirus Disease 2019 (COVID-19) - patients in Intensive Care Unit (ICU)	up	MO000134827	GCK-isoform1(h)	MAP4K2	mitogen-activated protein kinase kinase kinase kinase 2
Coronovirus Disease 2019 (COVID-19) - patients in Intensive Care Unit (ICU)	up	MO000327918	GCK-isoform2(h)	MAP4K2	mitogen-activated protein kinase kinase kinase kinase 2
Coronovirus Disease 2019 (COVID-19) - patients in Intensive Care Unit (ICU)	up	MO000021785	gelatinaseB(h)	MMP9	matrix metallopeptidase 9
Coronovirus Disease 2019 (COVID-19) - patients in Intensive Care Unit (ICU)	up	MO000211374	GLIPR1(h)	GLIPR1	GLI pathogenesis related 1
Coronovirus Disease 2019 (COVID-19) - patients in Intensive Care Unit (ICU)	up	MO000089547	glycine cleavage system	AMT, GCSH, GLDC	aminomethyltransferase, glycine cleavage system protein H, glycine decarboxylase
Coronovirus Disease 2019 (COVID-19) - patients in Intensive Care Unit (ICU)	up	MO000032672	GM-CSFRalpha(h)	CSF2RA	colony stimulating factor 2 receptor subunit alpha
Coronovirus Disease 2019 (COVID-19) - patients in Intensive Care Unit (ICU)	up	MO000159786	GNT-III(h)	MGAT3	beta-1,4-mannosyl-glycoprotein 4-beta-N-acetylglucosaminyltransferase
Coronovirus Disease 2019 (COVID-19) - patients in Intensive Care Unit (ICU)	up	MO000138687	GP39(h)	CHI3L1	chitinase 3 like 1
Coronovirus Disease 2019 (COVID-19) - patients in Intensive Care Unit (ICU)	up	MO000061805	GP6(h)	GP6	glycoprotein VI platelet
Coronovirus Disease 2019 (COVID-19) - patients in Intensive Care Unit (ICU)	up	MO000211777	GP6-isoform1(h)	GP6	glycoprotein VI platelet
Coronovirus Disease 2019 (COVID-19) - patients in Intensive Care Unit (ICU)	up	MO000211778	GP6-isoform2(h)	GP6	glycoprotein VI platelet
Coronovirus Disease 2019 (COVID-19) - patients in Intensive Care Unit (ICU)	up	MO000211779	GP6-isoform3(h)	GP6	glycoprotein VI platelet
Coronovirus Disease 2019 (COVID-19) - patients in Intensive Care Unit (ICU)	up	MO000113185	Gp78(h)	AMFR	autocrine motility factor receptor
Coronovirus Disease 2019 (COVID-19) - patients in Intensive Care Unit (ICU)	up	MO000113186	Gp78(h)	AMFR	autocrine motility factor receptor
Coronovirus Disease 2019 (COVID-19) - patients in Intensive Care Unit (ICU)	up	MO000066806	GP9(h)	GP9	glycoprotein IX platelet
Coronovirus Disease 2019 (COVID-19) - patients in Intensive Care Unit (ICU)	up	MO000156421	GPB(h)	GYPB	glycophorin B (MNS blood group)
Coronovirus Disease 2019 (COVID-19) - patients in Intensive Care Unit (ICU)	up	MO000156419	GPB-isoform1(h)	GYPB	glycophorin B (MNS blood group)
Coronovirus Disease 2019 (COVID-19) - patients in Intensive Care Unit (ICU)	up	MO000318941	GPB-isoform2(h)	GYPB	glycophorin B (MNS blood group)
Coronovirus Disease 2019 (COVID-19) - patients in Intensive Care Unit (ICU)	up	MO000154895	GPR30(h)	GPER1	G protein-coupled estrogen receptor 1
Coronovirus Disease 2019 (COVID-19) - patients in Intensive Care Unit (ICU)	up	MO000059009	Grb10(h)	GRB10	growth factor receptor bound protein 10
Coronovirus Disease 2019 (COVID-19) - patients in Intensive Care Unit (ICU)	up	MO000019778	Grb-14(h)	GRB14	growth factor receptor bound protein 14
Coronovirus Disease 2019 (COVID-19) - patients in Intensive Care Unit (ICU)	up	MO000236008	Grb-14-isoform1(h)	GRB14	growth factor receptor bound protein 14
Coronovirus Disease 2019 (COVID-19) - patients in Intensive Care Unit (ICU)	up	MO000334643	Grb-14-isoform2(h)	GRB14	growth factor receptor bound protein 14
Coronovirus Disease 2019 (COVID-19) - patients in Intensive Care Unit (ICU)	up	MO000020808	Grb-2(h)	GRB2	growth factor receptor bound protein 2
Coronovirus Disease 2019 (COVID-19) - patients in Intensive Care Unit (ICU)	up	MO000057440	Grb-2-isoform1(h)	GRB2	growth factor receptor bound protein 2
Coronovirus Disease 2019 (COVID-19) - patients in Intensive Care Unit (ICU)	up	MO000088471	Grb-2-isoform2(h)	GRB2	growth factor receptor bound protein 2
Coronovirus Disease 2019 (COVID-19) - patients in Intensive Care Unit (ICU)	up	MO000037428	GRIT(h)	ARHGAP32	Rho GTPase activating protein 32
Coronovirus Disease 2019 (COVID-19) - patients in Intensive Care Unit (ICU)	up	MO000032693	grk4(h)	GRK4	G protein-coupled receptor kinase 4
Coronovirus Disease 2019 (COVID-19) - patients in Intensive Care Unit (ICU)	up	MO000019834	GROalpha(h)	CXCL1	C-X-C motif chemokine ligand 1
Coronovirus Disease 2019 (COVID-19) - patients in Intensive Care Unit (ICU)	up	MO000021425	Grx(h)	GLRX	glutaredoxin
Coronovirus Disease 2019 (COVID-19) - patients in Intensive Care Unit (ICU)	up	MO000017650	GSK3alpha(h)	GSK3A	glycogen synthase kinase 3 alpha
Coronovirus Disease 2019 (COVID-19) - patients in Intensive Care Unit (ICU)	up	MO000016989	GSK3beta(h)	GSK3B	glycogen synthase kinase 3 beta
Coronovirus Disease 2019 (COVID-19) - patients in Intensive Care Unit (ICU)	up	MO000079981	GSK3beta(h){p}	GSK3B	glycogen synthase kinase 3 beta
Coronovirus Disease 2019 (COVID-19) - patients in Intensive Care Unit (ICU)	up	MO000034573	GSK3beta(h){pS9}	GSK3B	glycogen synthase kinase 3 beta
Coronovirus Disease 2019 (COVID-19) - patients in Intensive Care Unit (ICU)	up	MO000057456	GSK3beta-isoform1(h)	GSK3B	glycogen synthase kinase 3 beta
Coronovirus Disease 2019 (COVID-19) - patients in Intensive Care Unit (ICU)	up	MO000080970	GSK3beta-isoform2(h)	GSK3B	glycogen synthase kinase 3 beta
Coronovirus Disease 2019 (COVID-19) - patients in Intensive Care Unit (ICU)	up	MO000153716	gtse1(h)	GTSE1	G2 and S-phase expressed 1
Coronovirus Disease 2019 (COVID-19) - patients in Intensive Care Unit (ICU)	up	MO000038713	HASPP28(h)	PDAP1	PDGFA associated protein 1
Coronovirus Disease 2019 (COVID-19) - patients in Intensive Care Unit (ICU)	up	MO000032638	HB-EGF(h)	HBEGF	heparin binding EGF like growth factor
Coronovirus Disease 2019 (COVID-19) - patients in Intensive Care Unit (ICU)	up	MO000058328	HB-EGF(h)	HBEGF	heparin binding EGF like growth factor
Coronovirus Disease 2019 (COVID-19) - patients in Intensive Care Unit (ICU)	up	MO000163432	hbxip(h)	LAMTOR5	late endosomal/lysosomal adaptor, MAPK and MTOR activator 5
Coronovirus Disease 2019 (COVID-19) - patients in Intensive Care Unit (ICU)	up	MO000032606	Hck(h)	HCK	HCK proto-oncogene, Src family tyrosine kinase
Coronovirus Disease 2019 (COVID-19) - patients in Intensive Care Unit (ICU)	up	MO000255495	Hck-isoform3(h)	HCK	HCK proto-oncogene, Src family tyrosine kinase
Coronovirus Disease 2019 (COVID-19) - patients in Intensive Care Unit (ICU)	up	MO000255496	Hck-isoform4(h)	HCK	HCK proto-oncogene, Src family tyrosine kinase
Coronovirus Disease 2019 (COVID-19) - patients in Intensive Care Unit (ICU)	up	MO000057505	Hck-p59(h)	HCK	HCK proto-oncogene, Src family tyrosine kinase
Coronovirus Disease 2019 (COVID-19) - patients in Intensive Care Unit (ICU)	up	MO000081468	Hck-p60(h)	HCK	HCK proto-oncogene, Src family tyrosine kinase
Coronovirus Disease 2019 (COVID-19) - patients in Intensive Care Unit (ICU)	up	MO000023578	HDAC3(h)	HDAC3	histone deacetylase 3
Coronovirus Disease 2019 (COVID-19) - patients in Intensive Care Unit (ICU)	up	MO000480262	HDAC3(h){pS424}	HDAC3	histone deacetylase 3
Coronovirus Disease 2019 (COVID-19) - patients in Intensive Care Unit (ICU)	up	MO000079379	HDAC3-isoform1(h)	HDAC3	histone deacetylase 3
Coronovirus Disease 2019 (COVID-19) - patients in Intensive Care Unit (ICU)	up	MO000079380	HDAC3-isoform2(h)	HDAC3	histone deacetylase 3
Coronovirus Disease 2019 (COVID-19) - patients in Intensive Care Unit (ICU)	up	MO000033321	HDAC5(h)	HDAC5	histone deacetylase 5
Coronovirus Disease 2019 (COVID-19) - patients in Intensive Care Unit (ICU)	up	MO000031985	HGF(h)	HGF	hepatocyte growth factor
Coronovirus Disease 2019 (COVID-19) - patients in Intensive Care Unit (ICU)	up	MO000035289	Hic-5(h)	TGFB1I1	transforming growth factor beta 1 induced transcript 1
Coronovirus Disease 2019 (COVID-19) - patients in Intensive Care Unit (ICU)	up	MO000082169	Hic-5-isoform1(h)	TGFB1I1	transforming growth factor beta 1 induced transcript 1
Coronovirus Disease 2019 (COVID-19) - patients in Intensive Care Unit (ICU)	up	MO000257778	Hic-5-isoform2(h)	TGFB1I1	transforming growth factor beta 1 induced transcript 1
Coronovirus Disease 2019 (COVID-19) - patients in Intensive Care Unit (ICU)	up	MO000025800	HIF-1alpha(h)	HIF1A	hypoxia inducible factor 1 subunit alpha
Coronovirus Disease 2019 (COVID-19) - patients in Intensive Care Unit (ICU)	up	MO000026694	HIF2A(h)	EPAS1	endothelial PAS domain protein 1
Coronovirus Disease 2019 (COVID-19) - patients in Intensive Care Unit (ICU)	up	MO000032396	Hip-1(h)	HIP1	huntingtin interacting protein 1
Coronovirus Disease 2019 (COVID-19) - patients in Intensive Care Unit (ICU)	up	MO000019949	HIP2(h)	UBE2K	ubiquitin conjugating enzyme E2 K
Coronovirus Disease 2019 (COVID-19) - patients in Intensive Care Unit (ICU)	up	MO000119185	HIP2-isoform1(h)	UBE2K	ubiquitin conjugating enzyme E2 K
Coronovirus Disease 2019 (COVID-19) - patients in Intensive Care Unit (ICU)	up	MO000041559	HIP-55{pY334}{pY344}:HPK1	DBNL, MAP4K1	drebrin like, mitogen-activated protein kinase kinase kinase kinase 1
Coronovirus Disease 2019 (COVID-19) - patients in Intensive Care Unit (ICU)	up	MO000031076	hipk2(h)	HIPK2	homeodomain interacting protein kinase 2
Coronovirus Disease 2019 (COVID-19) - patients in Intensive Care Unit (ICU)	up	MO000320562	hipk2(h){aceK}	HIPK2	homeodomain interacting protein kinase 2
Coronovirus Disease 2019 (COVID-19) - patients in Intensive Care Unit (ICU)	up	MO000101538	hipk2(h){p}	HIPK2	homeodomain interacting protein kinase 2
Coronovirus Disease 2019 (COVID-19) - patients in Intensive Care Unit (ICU)	up	MO000098995	hipk2-isoform1(h)	HIPK2	homeodomain interacting protein kinase 2
Coronovirus Disease 2019 (COVID-19) - patients in Intensive Care Unit (ICU)	up	MO000320552	hipk2-isoform1(h){aceK}	HIPK2	homeodomain interacting protein kinase 2
Coronovirus Disease 2019 (COVID-19) - patients in Intensive Care Unit (ICU)	up	MO000098996	hipk2-isoform2(h)	HIPK2	homeodomain interacting protein kinase 2
Coronovirus Disease 2019 (COVID-19) - patients in Intensive Care Unit (ICU)	up	MO000098997	hipk2-isoform3(h)	HIPK2	homeodomain interacting protein kinase 2
Coronovirus Disease 2019 (COVID-19) - patients in Intensive Care Unit (ICU)	up	MO000269759	histone H2B(h){ub}	H2BC10, H2BC15, H2BC21, H2BC3, H2BC4, H2BC6, H2BC7, H2BC8, H2BS1	H2B clustered histone 10, H2B clustered histone 15, H2B clustered histone 21, H2B clustered histone 3, H2B clustered histone 4, H2B clustered histone 6, H2B clustered histone 7, H2B clustered histone 8, H2B.S histone 1
Coronovirus Disease 2019 (COVID-19) - patients in Intensive Care Unit (ICU)	up	MO000026358	HMGIY(h)	HMGA1	high mobility group AT-hook 1
Coronovirus Disease 2019 (COVID-19) - patients in Intensive Care Unit (ICU)	up	MO000200549	HOIP-isoform1(h):sharpin-isoform1(h)	RNF31, SHARPIN	SHANK associated RH domain interactor, ring finger protein 31
Coronovirus Disease 2019 (COVID-19) - patients in Intensive Care Unit (ICU)	up	MO000020360	H-Ras(h)	HRAS	HRas proto-oncogene, GTPase
Coronovirus Disease 2019 (COVID-19) - patients in Intensive Care Unit (ICU)	up	MO000032507	H-Ras(h):GDP	HRAS	HRas proto-oncogene, GTPase
Coronovirus Disease 2019 (COVID-19) - patients in Intensive Care Unit (ICU)	up	MO000021098	H-Ras(h):GTP:NO	HRAS	HRas proto-oncogene, GTPase
Coronovirus Disease 2019 (COVID-19) - patients in Intensive Care Unit (ICU)	up	MO000021173	H-Ras(h):GTP:NO:Raf-1(h)	HRAS, RAF1	HRas proto-oncogene, GTPase, Raf-1 proto-oncogene, serine/threonine kinase
Coronovirus Disease 2019 (COVID-19) - patients in Intensive Care Unit (ICU)	up	MO000038668	H-Ras:GTP:Raf-1:MEK1	HRAS, MAP2K1, RAF1	HRas proto-oncogene, GTPase, Raf-1 proto-oncogene, serine/threonine kinase, mitogen-activated protein kinase kinase 1
Coronovirus Disease 2019 (COVID-19) - patients in Intensive Care Unit (ICU)	up	MO000257039	H-Ras-isoform2(h)	HRAS	HRas proto-oncogene, GTPase
Coronovirus Disease 2019 (COVID-19) - patients in Intensive Care Unit (ICU)	up	MO000036353	HRS(h)	HGS	hepatocyte growth factor-regulated tyrosine kinase substrate
Coronovirus Disease 2019 (COVID-19) - patients in Intensive Care Unit (ICU)	up	MO000087526	HRS-isoform1(h)	HGS	hepatocyte growth factor-regulated tyrosine kinase substrate
Coronovirus Disease 2019 (COVID-19) - patients in Intensive Care Unit (ICU)	up	MO000157087	HRS-isoform2(h)	HGS	hepatocyte growth factor-regulated tyrosine kinase substrate
Coronovirus Disease 2019 (COVID-19) - patients in Intensive Care Unit (ICU)	up	MO000033378	HSF1(h)	HSF1	heat shock transcription factor 1
Coronovirus Disease 2019 (COVID-19) - patients in Intensive Care Unit (ICU)	up	MO000020319	Hsp27(h)	HSPB1	heat shock protein family B (small) member 1
Coronovirus Disease 2019 (COVID-19) - patients in Intensive Care Unit (ICU)	up	MO000033243	huntingtin(h)	HTT	huntingtin
Coronovirus Disease 2019 (COVID-19) - patients in Intensive Care Unit (ICU)	up	MO000104026	ICAP-1(h)	ITGB1BP1	integrin subunit beta 1 binding protein 1
Coronovirus Disease 2019 (COVID-19) - patients in Intensive Care Unit (ICU)	up	MO000212500	ICMT(h)	ICMT	isoprenylcysteine carboxyl methyltransferase
Coronovirus Disease 2019 (COVID-19) - patients in Intensive Care Unit (ICU)	up	MO000127366	Id1(h)	ID1	inhibitor of DNA binding 1, HLH protein
Coronovirus Disease 2019 (COVID-19) - patients in Intensive Care Unit (ICU)	up	MO000019485	IFNalpha, IFNbeta:IFNAR1{pY}:Tyk2{pY}:IFNAR2c{pY}:Jak1{pY}	IFNA1, IFNA13, IFNAR1, IFNAR2, IFNB1, JAK1, TYK2	Janus kinase 1, interferon alpha 1, interferon alpha 13, interferon alpha and beta receptor subunit 1, interferon alpha and beta receptor subunit 2, interferon beta 1, tyrosine kinase 2
Coronovirus Disease 2019 (COVID-19) - patients in Intensive Care Unit (ICU)	up	MO000019447	IFNAR2(h)	IFNAR2	interferon alpha and beta receptor subunit 2
Coronovirus Disease 2019 (COVID-19) - patients in Intensive Care Unit (ICU)	up	MO000016669	IFNRI	IFNAR1, IFNAR2	interferon alpha and beta receptor subunit 1, interferon alpha and beta receptor subunit 2
Coronovirus Disease 2019 (COVID-19) - patients in Intensive Care Unit (ICU)	up	MO000016687	IFNRII	IFNGR1, IFNGR2	interferon gamma receptor 1, interferon gamma receptor 2
Coronovirus Disease 2019 (COVID-19) - patients in Intensive Care Unit (ICU)	up	MO000121022	IGFBP-2(h)	IGFBP2	insulin like growth factor binding protein 2
Coronovirus Disease 2019 (COVID-19) - patients in Intensive Care Unit (ICU)	up	MO000128217	IGFBP-7-isoform1(h)	IGFBP7	insulin like growth factor binding protein 7
Coronovirus Disease 2019 (COVID-19) - patients in Intensive Care Unit (ICU)	up	MO000160410	IkappaB-alpha{pS32}{pS36}:p50:RelA-p65{pS536}:beta-TrCP1:Skp1:Cul-1{nedd}:Roc1	BTRC, CUL1, NFKB1, NFKBIA, RBX1, RELA, SKP1	NFKB inhibitor alpha, RELA proto-oncogene, NF-kB subunit, S-phase kinase associated protein 1, beta-transducin repeat containing E3 ubiquitin protein ligase, cullin 1, nuclear factor kappa B subunit 1, ring-box 1
Coronovirus Disease 2019 (COVID-19) - patients in Intensive Care Unit (ICU)	up	MO000150044	IKK(h)	CHUK, IKBKB, IKBKG	component of inhibitor of nuclear factor kappa B kinase complex, inhibitor of nuclear factor kappa B kinase regulatory subunit gamma, inhibitor of nuclear factor kappa B kinase subunit beta
Coronovirus Disease 2019 (COVID-19) - patients in Intensive Care Unit (ICU)	up	MO000086861	IKK(h)	CHUK, IKBKB, IKBKG	component of inhibitor of nuclear factor kappa B kinase complex, inhibitor of nuclear factor kappa B kinase regulatory subunit gamma, inhibitor of nuclear factor kappa B kinase subunit beta
Coronovirus Disease 2019 (COVID-19) - patients in Intensive Care Unit (ICU)	up	MO000019311	IKK-alpha(h)	CHUK	component of inhibitor of nuclear factor kappa B kinase complex
Coronovirus Disease 2019 (COVID-19) - patients in Intensive Care Unit (ICU)	up	MO000060084	IKK-alpha(h)	CHUK	component of inhibitor of nuclear factor kappa B kinase complex
Coronovirus Disease 2019 (COVID-19) - patients in Intensive Care Unit (ICU)	up	MO000022081	IKK-alpha(h):IKK-beta(h)	CHUK, IKBKB	component of inhibitor of nuclear factor kappa B kinase complex, inhibitor of nuclear factor kappa B kinase subunit beta
Coronovirus Disease 2019 (COVID-19) - patients in Intensive Care Unit (ICU)	up	MO000021655	IKK-alpha(h):IKK-beta(h):(IKK-gamma(h))2	CHUK, IKBKB, IKBKG	component of inhibitor of nuclear factor kappa B kinase complex, inhibitor of nuclear factor kappa B kinase regulatory subunit gamma, inhibitor of nuclear factor kappa B kinase subunit beta
Coronovirus Disease 2019 (COVID-19) - patients in Intensive Care Unit (ICU)	up	MO000022098	IKK-alpha(h){p}	CHUK	component of inhibitor of nuclear factor kappa B kinase complex
Coronovirus Disease 2019 (COVID-19) - patients in Intensive Care Unit (ICU)	up	MO000038328	IKK-alpha:IKK-beta{p}:(IKK-gamma)2	CHUK, IKBKB, IKBKG	component of inhibitor of nuclear factor kappa B kinase complex, inhibitor of nuclear factor kappa B kinase regulatory subunit gamma, inhibitor of nuclear factor kappa B kinase subunit beta
Coronovirus Disease 2019 (COVID-19) - patients in Intensive Care Unit (ICU)	up	MO000019309	IKK-gamma(h)	IKBKG	inhibitor of nuclear factor kappa B kinase regulatory subunit gamma
Coronovirus Disease 2019 (COVID-19) - patients in Intensive Care Unit (ICU)	up	MO000128268	IKK-gamma(h):IKK-alpha(h):IKK-beta(h)	CHUK, IKBKB, IKBKG	component of inhibitor of nuclear factor kappa B kinase complex, inhibitor of nuclear factor kappa B kinase regulatory subunit gamma, inhibitor of nuclear factor kappa B kinase subunit beta
Coronovirus Disease 2019 (COVID-19) - patients in Intensive Care Unit (ICU)	up	MO000328995	IKK-gamma(h){p}	IKBKG	inhibitor of nuclear factor kappa B kinase regulatory subunit gamma
Coronovirus Disease 2019 (COVID-19) - patients in Intensive Care Unit (ICU)	up	MO000200698	IKK-gamma-isoform2(h)	IKBKG	inhibitor of nuclear factor kappa B kinase regulatory subunit gamma
Coronovirus Disease 2019 (COVID-19) - patients in Intensive Care Unit (ICU)	up	MO000200699	IKK-gamma-isoform3(h)	IKBKG	inhibitor of nuclear factor kappa B kinase regulatory subunit gamma
Coronovirus Disease 2019 (COVID-19) - patients in Intensive Care Unit (ICU)	up	MO000019312	IKK-i(h)	IKBKE	inhibitor of nuclear factor kappa B kinase subunit epsilon
Coronovirus Disease 2019 (COVID-19) - patients in Intensive Care Unit (ICU)	up	MO000041194	IKK-i(h){p}	IKBKE	inhibitor of nuclear factor kappa B kinase subunit epsilon
Coronovirus Disease 2019 (COVID-19) - patients in Intensive Care Unit (ICU)	up	MO000041345	IKK-i(h){pS172}	IKBKE	inhibitor of nuclear factor kappa B kinase subunit epsilon
Coronovirus Disease 2019 (COVID-19) - patients in Intensive Care Unit (ICU)	up	MO000082806	IKK-i-isoform1(h)	IKBKE	inhibitor of nuclear factor kappa B kinase subunit epsilon
Coronovirus Disease 2019 (COVID-19) - patients in Intensive Care Unit (ICU)	up	MO000277256	IKK-i-isoform2(h)	IKBKE	inhibitor of nuclear factor kappa B kinase subunit epsilon
Coronovirus Disease 2019 (COVID-19) - patients in Intensive Care Unit (ICU)	up	MO000021359	IL-10(h)	IL10	interleukin 10
Coronovirus Disease 2019 (COVID-19) - patients in Intensive Care Unit (ICU)	up	MO000017252	IL-10R	IL10RA, IL10RB	interleukin 10 receptor subunit alpha, interleukin 10 receptor subunit beta
Coronovirus Disease 2019 (COVID-19) - patients in Intensive Care Unit (ICU)	up	MO000165798	IL-15Ralpha(h)	IL15RA	interleukin 15 receptor subunit alpha
Coronovirus Disease 2019 (COVID-19) - patients in Intensive Care Unit (ICU)	up	MO000155957	IL-17RA(h)	IL17RA	interleukin 17 receptor A
Coronovirus Disease 2019 (COVID-19) - patients in Intensive Care Unit (ICU)	up	MO000039096	IL-1beta-p17:IL-1RI:IL-1RAcP:MyD88	IL1B, IL1R1, IL1RAP, MYD88	MYD88 innate immune signal transduction adaptor, interleukin 1 beta, interleukin 1 receptor accessory protein, interleukin 1 receptor type 1
Coronovirus Disease 2019 (COVID-19) - patients in Intensive Care Unit (ICU)	up	MO000039099	IL-1beta-p17:IL-1RI:IL-1RAcP:MyD88:tollip:IRAK-1{pS376}{pT387}:IRAK-4:IRAK-2	IL1B, IL1R1, IL1RAP, IRAK1, IRAK2, IRAK4, MYD88, TOLLIP	MYD88 innate immune signal transduction adaptor, interleukin 1 beta, interleukin 1 receptor accessory protein, interleukin 1 receptor associated kinase 1, interleukin 1 receptor associated kinase 2, interleukin 1 receptor associated kinase 4, interleukin 1 receptor type 1, toll interacting protein
Coronovirus Disease 2019 (COVID-19) - patients in Intensive Care Unit (ICU)	up	MO000019339	IL-1RAcP(h)	IL1RAP	interleukin 1 receptor accessory protein
Coronovirus Disease 2019 (COVID-19) - patients in Intensive Care Unit (ICU)	up	MO000007336	IL-1RI(h)	IL1R1	interleukin 1 receptor type 1
Coronovirus Disease 2019 (COVID-19) - patients in Intensive Care Unit (ICU)	up	MO000019522	IL-22R1:IL-10R2	IL10RB, IL22RA1	interleukin 10 receptor subunit beta, interleukin 22 receptor subunit alpha 1
Coronovirus Disease 2019 (COVID-19) - patients in Intensive Care Unit (ICU)	up	MO000007352	IL-3Ralpha(h)	IL3RA	interleukin 3 receptor subunit alpha
Coronovirus Disease 2019 (COVID-19) - patients in Intensive Care Unit (ICU)	up	MO000161959	IL-3Ralpha(h):IL-5Rbeta(h)	CSF2RB, IL3RA	colony stimulating factor 2 receptor subunit beta, interleukin 3 receptor subunit alpha
Coronovirus Disease 2019 (COVID-19) - patients in Intensive Care Unit (ICU)	up	MO000165075	IL-3Ralpha(h):IL-5Rbeta-isoform1(h)	CSF2RB, IL3RA	colony stimulating factor 2 receptor subunit beta, interleukin 3 receptor subunit alpha
Coronovirus Disease 2019 (COVID-19) - patients in Intensive Care Unit (ICU)	up	MO000167675	IL-5Ralpha(h):IL-5Rbeta(h)	CSF2RB, IL5RA	colony stimulating factor 2 receptor subunit beta, interleukin 5 receptor subunit alpha
Coronovirus Disease 2019 (COVID-19) - patients in Intensive Care Unit (ICU)	up	MO000003799	IL-5Rbeta(h)	CSF2RB	colony stimulating factor 2 receptor subunit beta
Coronovirus Disease 2019 (COVID-19) - patients in Intensive Care Unit (ICU)	up	MO000154446	IL-5Rbeta(h):GM-CSFRalpha(h)	CSF2RA, CSF2RB	colony stimulating factor 2 receptor subunit alpha, colony stimulating factor 2 receptor subunit beta
Coronovirus Disease 2019 (COVID-19) - patients in Intensive Care Unit (ICU)	up	MO000082326	IL-5Rbeta-isoform1(h)	CSF2RB	colony stimulating factor 2 receptor subunit beta
Coronovirus Disease 2019 (COVID-19) - patients in Intensive Care Unit (ICU)	up	MO000019814	IL-8(h)	CXCL8	C-X-C motif chemokine ligand 8
Coronovirus Disease 2019 (COVID-19) - patients in Intensive Care Unit (ICU)	up	MO000022280	IL-8(h):CXCR1(h)	CXCL8, CXCR1	C-X-C motif chemokine ligand 8, C-X-C motif chemokine receptor 1
Coronovirus Disease 2019 (COVID-19) - patients in Intensive Care Unit (ICU)	up	MO000022339	IL-8(h):CXCR1(h):G-alpha-i2(h)	CXCL8, CXCR1, GNAI2	C-X-C motif chemokine ligand 8, C-X-C motif chemokine receptor 1, G protein subunit alpha i2
Coronovirus Disease 2019 (COVID-19) - patients in Intensive Care Unit (ICU)	up	MO000022284	IL-8(h):CXCR2(h)	CXCL8, CXCR2	C-X-C motif chemokine ligand 8, C-X-C motif chemokine receptor 2
Coronovirus Disease 2019 (COVID-19) - patients in Intensive Care Unit (ICU)	up	MO000022340	IL-8(h):CXCR2(h):G-alpha-i2(h)	CXCL8, CXCR2, GNAI2	C-X-C motif chemokine ligand 8, C-X-C motif chemokine receptor 2, G protein subunit alpha i2
Coronovirus Disease 2019 (COVID-19) - patients in Intensive Care Unit (ICU)	up	MO000099481	IL-8-isoform1(h)	CXCL8	C-X-C motif chemokine ligand 8
Coronovirus Disease 2019 (COVID-19) - patients in Intensive Care Unit (ICU)	up	MO000045001	ING1b(h)	ING1	inhibitor of growth family member 1
Coronovirus Disease 2019 (COVID-19) - patients in Intensive Care Unit (ICU)	up	MO000007566	InsR(h)	INSR	insulin receptor
Coronovirus Disease 2019 (COVID-19) - patients in Intensive Care Unit (ICU)	up	MO000034142	InsR(h){p}	INSR	insulin receptor
Coronovirus Disease 2019 (COVID-19) - patients in Intensive Care Unit (ICU)	up	MO000057585	InsR(h){pY}	INSR	insulin receptor
Coronovirus Disease 2019 (COVID-19) - patients in Intensive Care Unit (ICU)	up	MO000021258	InsR-A(h)	INSR	insulin receptor
Coronovirus Disease 2019 (COVID-19) - patients in Intensive Care Unit (ICU)	up	MO000021259	InsR-B(h)	INSR	insulin receptor
Coronovirus Disease 2019 (COVID-19) - patients in Intensive Care Unit (ICU)	up	MO000038763	insulin:InsR{pY}:(Jak1{pY})2	INS, INSR, JAK1	Janus kinase 1, insulin, insulin receptor
Coronovirus Disease 2019 (COVID-19) - patients in Intensive Care Unit (ICU)	up	MO000119104	Insulinase-isoform1(h)	IDE	insulin degrading enzyme
Coronovirus Disease 2019 (COVID-19) - patients in Intensive Care Unit (ICU)	up	MO000134470	Integrin alpha-9(h)	ITGA9	integrin subunit alpha 9
Coronovirus Disease 2019 (COVID-19) - patients in Intensive Care Unit (ICU)	up	MO000017291	integrins	ITGA1, ITGA2B, ITGA3, ITGA4, ITGA5, ITGA6, ITGA8, ITGA9, ITGAL, ITGAV, ITGB1, ITGB2, ITGB3, ITGB4, ITGB5, ITGB6	integrin subunit alpha 1, integrin subunit alpha 2b, integrin subunit alpha 3, integrin subunit alpha 4, integrin subunit alpha 5, integrin subunit alpha 6, integrin subunit alpha 8, integrin subunit alpha 9, integrin subunit alpha L, integrin subunit alpha V, integrin subunit beta 1, integrin subunit beta 2, integrin subunit beta 3, integrin subunit beta 4, integrin subunit beta 5, integrin subu…
Coronovirus Disease 2019 (COVID-19) - patients in Intensive Care Unit (ICU)	up	MO000019345	IRAK-1(h)	IRAK1	interleukin 1 receptor associated kinase 1
Coronovirus Disease 2019 (COVID-19) - patients in Intensive Care Unit (ICU)	up	MO000022158	IRAK-1(h){p}	IRAK1	interleukin 1 receptor associated kinase 1
Coronovirus Disease 2019 (COVID-19) - patients in Intensive Care Unit (ICU)	up	MO000178375	IRAK-1{pT209}{pS376}{pT387}{p}n{ub{K63}(n)}:PKD1{pS738}{pS742}{pS910}:traf6{ub{K63}(n)}:TAB1:tab2:TAK1{pT184}{pT187}{ub{K63}(n)}	IRAK1, MAP3K7, PRKD1, TAB1, TAB2, TRAF6	TGF-beta activated kinase 1 (MAP3K7) binding protein 1, TGF-beta activated kinase 1 (MAP3K7) binding protein 2, TNF receptor associated factor 6, interleukin 1 receptor associated kinase 1, mitogen-activated protein kinase kinase kinase 7, protein kinase D1
Coronovirus Disease 2019 (COVID-19) - patients in Intensive Care Unit (ICU)	up	MO000079151	IRAK-1a(h)	IRAK1	interleukin 1 receptor associated kinase 1
Coronovirus Disease 2019 (COVID-19) - patients in Intensive Care Unit (ICU)	up	MO000080462	IRAK-1b(h)	IRAK1	interleukin 1 receptor associated kinase 1
Coronovirus Disease 2019 (COVID-19) - patients in Intensive Care Unit (ICU)	up	MO000089580	IRAK-1c(h)	IRAK1	interleukin 1 receptor associated kinase 1
Coronovirus Disease 2019 (COVID-19) - patients in Intensive Care Unit (ICU)	up	MO000032562	IRS-1(h)	IRS1	insulin receptor substrate 1
Coronovirus Disease 2019 (COVID-19) - patients in Intensive Care Unit (ICU)	up	MO000032648	IRS-2(h)	IRS2	insulin receptor substrate 2
Coronovirus Disease 2019 (COVID-19) - patients in Intensive Care Unit (ICU)	up	MO000212893	ITGA7(h)	ITGA7	integrin subunit alpha 7
Coronovirus Disease 2019 (COVID-19) - patients in Intensive Care Unit (ICU)	up	MO000157932	Jagged1-isoform1(h)	JAG1	jagged canonical Notch ligand 1
Coronovirus Disease 2019 (COVID-19) - patients in Intensive Care Unit (ICU)	up	MO000176198	JKAP(h)	DUSP22	dual specificity phosphatase 22
Coronovirus Disease 2019 (COVID-19) - patients in Intensive Care Unit (ICU)	up	MO000041654	JKAP-isoform1(h)	DUSP22	dual specificity phosphatase 22
Coronovirus Disease 2019 (COVID-19) - patients in Intensive Care Unit (ICU)	up	MO000176197	JKAP-isoform2(h)	DUSP22	dual specificity phosphatase 22
Coronovirus Disease 2019 (COVID-19) - patients in Intensive Care Unit (ICU)	up	MO000033978	JNK3(h)	MAPK10	mitogen-activated protein kinase 10
Coronovirus Disease 2019 (COVID-19) - patients in Intensive Care Unit (ICU)	up	MO000153681	JNK3(h){p}	MAPK10	mitogen-activated protein kinase 10
Coronovirus Disease 2019 (COVID-19) - patients in Intensive Care Unit (ICU)	up	MO000030882	JNK3alpha1(h)	MAPK10	mitogen-activated protein kinase 10
Coronovirus Disease 2019 (COVID-19) - patients in Intensive Care Unit (ICU)	up	MO000030885	JNK3alpha1(h){p}	MAPK10	mitogen-activated protein kinase 10
Coronovirus Disease 2019 (COVID-19) - patients in Intensive Care Unit (ICU)	up	MO000056388	JNK3alpha2(h)	MAPK10	mitogen-activated protein kinase 10
Coronovirus Disease 2019 (COVID-19) - patients in Intensive Care Unit (ICU)	up	MO000256150	JNK3-isoform3(h)	MAPK10	mitogen-activated protein kinase 10
Coronovirus Disease 2019 (COVID-19) - patients in Intensive Care Unit (ICU)	up	MO000108723	KEAP1(h)	KEAP1	kelch like ECH associated protein 1
Coronovirus Disease 2019 (COVID-19) - patients in Intensive Care Unit (ICU)	up	MO000122706	KOR-3(h)	OPRL1	opioid related nociceptin receptor 1
Coronovirus Disease 2019 (COVID-19) - patients in Intensive Care Unit (ICU)	up	MO000133185	KPC1-isoform1(h)	RNF123	ring finger protein 123
Coronovirus Disease 2019 (COVID-19) - patients in Intensive Care Unit (ICU)	up	MO000032436	KSR(h)	KSR1	kinase suppressor of ras 1
Coronovirus Disease 2019 (COVID-19) - patients in Intensive Care Unit (ICU)	up	MO000200883	KSR2(h)	KSR2	kinase suppressor of ras 2
Coronovirus Disease 2019 (COVID-19) - patients in Intensive Care Unit (ICU)	up	MO000158715	KSR-isoform1(h)	KSR1	kinase suppressor of ras 1
Coronovirus Disease 2019 (COVID-19) - patients in Intensive Care Unit (ICU)	up	MO000158712	KSR-isoform2(h)	KSR1	kinase suppressor of ras 1
Coronovirus Disease 2019 (COVID-19) - patients in Intensive Care Unit (ICU)	up	MO000158716	KSR-isoform3(h)	KSR1	kinase suppressor of ras 1
Coronovirus Disease 2019 (COVID-19) - patients in Intensive Care Unit (ICU)	up	MO000334745	KSR-isoform4(h)	KSR1	kinase suppressor of ras 1
Coronovirus Disease 2019 (COVID-19) - patients in Intensive Care Unit (ICU)	up	MO000199548	LACI(h)	TFPI	tissue factor pathway inhibitor
Coronovirus Disease 2019 (COVID-19) - patients in Intensive Care Unit (ICU)	up	MO000120219	lactoferrin(h)	LTF	lactotransferrin
Coronovirus Disease 2019 (COVID-19) - patients in Intensive Care Unit (ICU)	up	MO000120216	lactoferrin-isoform1(h)	LTF	lactotransferrin
Coronovirus Disease 2019 (COVID-19) - patients in Intensive Care Unit (ICU)	up	MO000277312	lactoferrin-isoform2(h)	LTF	lactotransferrin
Coronovirus Disease 2019 (COVID-19) - patients in Intensive Care Unit (ICU)	up	MO000068109	LAMA3(h)	LAMA3	laminin subunit alpha 3
Coronovirus Disease 2019 (COVID-19) - patients in Intensive Care Unit (ICU)	up	MO000062057	LAMA5(h)	LAMA5	laminin subunit alpha 5
Coronovirus Disease 2019 (COVID-19) - patients in Intensive Care Unit (ICU)	up	MO000257001	LAR(h)	PTPRF	protein tyrosine phosphatase receptor type F
Coronovirus Disease 2019 (COVID-19) - patients in Intensive Care Unit (ICU)	up	MO000480143	LAR(h){p}	PTPRF	protein tyrosine phosphatase receptor type F
Coronovirus Disease 2019 (COVID-19) - patients in Intensive Care Unit (ICU)	up	MO000020163	LAR-isoform1(h)	PTPRF	protein tyrosine phosphatase receptor type F
Coronovirus Disease 2019 (COVID-19) - patients in Intensive Care Unit (ICU)	up	MO000257000	LAR-isoform2(h)	PTPRF	protein tyrosine phosphatase receptor type F
Coronovirus Disease 2019 (COVID-19) - patients in Intensive Care Unit (ICU)	up	MO000198783	lats2(h)	LATS2	large tumor suppressor kinase 2
Coronovirus Disease 2019 (COVID-19) - patients in Intensive Care Unit (ICU)	up	MO000043292	lats2(h)	LATS2	large tumor suppressor kinase 2
Coronovirus Disease 2019 (COVID-19) - patients in Intensive Care Unit (ICU)	up	MO000483574	lats2(h){pS872}{pT1041}	LATS2	large tumor suppressor kinase 2
Coronovirus Disease 2019 (COVID-19) - patients in Intensive Care Unit (ICU)	up	MO000142047	LCMT(h)	LCMT1	leucine carboxyl methyltransferase 1
Coronovirus Disease 2019 (COVID-19) - patients in Intensive Care Unit (ICU)	up	MO000142046	LCMT-isoform1(h)	LCMT1	leucine carboxyl methyltransferase 1
Coronovirus Disease 2019 (COVID-19) - patients in Intensive Care Unit (ICU)	up	MO000255897	LCMT-isoform2(h)	LCMT1	leucine carboxyl methyltransferase 1
Coronovirus Disease 2019 (COVID-19) - patients in Intensive Care Unit (ICU)	up	MO000255898	LCMT-isoform3(h)	LCMT1	leucine carboxyl methyltransferase 1
Coronovirus Disease 2019 (COVID-19) - patients in Intensive Care Unit (ICU)	up	MO000166797	LDP3(h)	DUSP23	dual specificity phosphatase 23
Coronovirus Disease 2019 (COVID-19) - patients in Intensive Care Unit (ICU)	up	MO000118548	lepr-B(h)	LEPR	leptin receptor
Coronovirus Disease 2019 (COVID-19) - patients in Intensive Care Unit (ICU)	up	MO000033375	limk1(h)	LIMK1	LIM domain kinase 1
Coronovirus Disease 2019 (COVID-19) - patients in Intensive Care Unit (ICU)	up	MO000033377	limk1(h):PAK1(h)	LIMK1, PAK1	LIM domain kinase 1, p21 (RAC1) activated kinase 1
Coronovirus Disease 2019 (COVID-19) - patients in Intensive Care Unit (ICU)	up	MO000041604	LKB1(h)	STK11	serine/threonine kinase 11
Coronovirus Disease 2019 (COVID-19) - patients in Intensive Care Unit (ICU)	up	MO000041700	LKB1(h):STRADalpha(h):MO25(h)	CAB39, STK11, STRADA	STE20 related adaptor alpha, calcium binding protein 39, serine/threonine kinase 11
Coronovirus Disease 2019 (COVID-19) - patients in Intensive Care Unit (ICU)	up	MO000117253	LKB1-isoform1(h)	STK11	serine/threonine kinase 11
Coronovirus Disease 2019 (COVID-19) - patients in Intensive Care Unit (ICU)	up	MO000172389	LKB1-isoform1(h){aceK48}	STK11	serine/threonine kinase 11
Coronovirus Disease 2019 (COVID-19) - patients in Intensive Care Unit (ICU)	up	MO000257607	LKB1-isoform2(h)	STK11	serine/threonine kinase 11
Coronovirus Disease 2019 (COVID-19) - patients in Intensive Care Unit (ICU)	up	MO000038321	LPS:lbp:CD14:TLR4:MD-2:MyD88	CD14, LBP, LY96, MYD88, TLR4	CD14 molecule, MYD88 innate immune signal transduction adaptor, lipopolysaccharide binding protein, lymphocyte antigen 96, toll like receptor 4
Coronovirus Disease 2019 (COVID-19) - patients in Intensive Care Unit (ICU)	up	MO000038322	LPS:lbp:CD14:TLR4:MD-2:MyD88:IRAK-1{pS376}{pT387}	CD14, IRAK1, LBP, LY96, MYD88, TLR4	CD14 molecule, MYD88 innate immune signal transduction adaptor, interleukin 1 receptor associated kinase 1, lipopolysaccharide binding protein, lymphocyte antigen 96, toll like receptor 4
Coronovirus Disease 2019 (COVID-19) - patients in Intensive Care Unit (ICU)	up	MO000038315	LPS:lbp:CD14:TLR4:MD-2:TIRAP	CD14, LBP, LY96, TIRAP, TLR4	CD14 molecule, TIR domain containing adaptor protein, lipopolysaccharide binding protein, lymphocyte antigen 96, toll like receptor 4
Coronovirus Disease 2019 (COVID-19) - patients in Intensive Care Unit (ICU)	up	MO000038316	LPS:lbp:CD14:TLR4:MD-2:TIRAP:IRAK-2	CD14, IRAK2, LBP, LY96, TIRAP, TLR4	CD14 molecule, TIR domain containing adaptor protein, interleukin 1 receptor associated kinase 2, lipopolysaccharide binding protein, lymphocyte antigen 96, toll like receptor 4
Coronovirus Disease 2019 (COVID-19) - patients in Intensive Care Unit (ICU)	up	MO000013617	ltbp1(h)	LTBP1	latent transforming growth factor beta binding protein 1
Coronovirus Disease 2019 (COVID-19) - patients in Intensive Care Unit (ICU)	up	MO000022058	Lyn(h)	LYN	LYN proto-oncogene, Src family tyrosine kinase
Coronovirus Disease 2019 (COVID-19) - patients in Intensive Care Unit (ICU)	up	MO000023528	Lyn(h){pY}	LYN	LYN proto-oncogene, Src family tyrosine kinase
Coronovirus Disease 2019 (COVID-19) - patients in Intensive Care Unit (ICU)	up	MO000125105	Lyn(h){pY397}	LYN	LYN proto-oncogene, Src family tyrosine kinase
Coronovirus Disease 2019 (COVID-19) - patients in Intensive Care Unit (ICU)	up	MO000480110	Lyn(h){pY397}{pY508}	LYN	LYN proto-oncogene, Src family tyrosine kinase
Coronovirus Disease 2019 (COVID-19) - patients in Intensive Care Unit (ICU)	up	MO000270399	Lyn(h){pY508}	LYN	LYN proto-oncogene, Src family tyrosine kinase
Coronovirus Disease 2019 (COVID-19) - patients in Intensive Care Unit (ICU)	up	MO000022057	LynA(h)	LYN	LYN proto-oncogene, Src family tyrosine kinase
Coronovirus Disease 2019 (COVID-19) - patients in Intensive Care Unit (ICU)	up	MO000022059	LynB(h)	LYN	LYN proto-oncogene, Src family tyrosine kinase
Coronovirus Disease 2019 (COVID-19) - patients in Intensive Care Unit (ICU)	up	MO000018768	M3(h)	CHRM3	cholinergic receptor muscarinic 3
Coronovirus Disease 2019 (COVID-19) - patients in Intensive Care Unit (ICU)	up	MO000025770	Mad1(h)	MXD1	MAX dimerization protein 1
Coronovirus Disease 2019 (COVID-19) - patients in Intensive Care Unit (ICU)	up	MO000034171	MAD2(h)	MAD2L1	mitotic arrest deficient 2 like 1
Coronovirus Disease 2019 (COVID-19) - patients in Intensive Care Unit (ICU)	up	MO000043618	MAD2B(h)	MAD2L2	mitotic arrest deficient 2 like 2
Coronovirus Disease 2019 (COVID-19) - patients in Intensive Care Unit (ICU)	up	MO000095383	MAD2-isoform1(h)	MAD2L1	mitotic arrest deficient 2 like 1
Coronovirus Disease 2019 (COVID-19) - patients in Intensive Care Unit (ICU)	up	MO000319025	MAD2-isoform2(h)	MAD2L1	mitotic arrest deficient 2 like 1
Coronovirus Disease 2019 (COVID-19) - patients in Intensive Care Unit (ICU)	up	MO000316512	maf1(h){sumo}	MAF1	MAF1 homolog, negative regulator of RNA polymerase III
Coronovirus Disease 2019 (COVID-19) - patients in Intensive Care Unit (ICU)	up	MO000054439	MAGI-1(h)	MAGI1	membrane associated guanylate kinase, WW and PDZ domain containing 1
Coronovirus Disease 2019 (COVID-19) - patients in Intensive Care Unit (ICU)	up	MO000214769	MAGI-1-isoform1(h)	MAGI1	membrane associated guanylate kinase, WW and PDZ domain containing 1
Coronovirus Disease 2019 (COVID-19) - patients in Intensive Care Unit (ICU)	up	MO000101474	MAGI-1-isoform2(h)	MAGI1	membrane associated guanylate kinase, WW and PDZ domain containing 1
Coronovirus Disease 2019 (COVID-19) - patients in Intensive Care Unit (ICU)	up	MO000101475	MAGI-1-isoform3(h)	MAGI1	membrane associated guanylate kinase, WW and PDZ domain containing 1
Coronovirus Disease 2019 (COVID-19) - patients in Intensive Care Unit (ICU)	up	MO000101477	MAGI-1-isoform4(h)	MAGI1	membrane associated guanylate kinase, WW and PDZ domain containing 1
Coronovirus Disease 2019 (COVID-19) - patients in Intensive Care Unit (ICU)	up	MO000101478	MAGI-1-isoform5(h)	MAGI1	membrane associated guanylate kinase, WW and PDZ domain containing 1
Coronovirus Disease 2019 (COVID-19) - patients in Intensive Care Unit (ICU)	up	MO000214770	MAGI-1-isoform6(h)	MAGI1	membrane associated guanylate kinase, WW and PDZ domain containing 1
Coronovirus Disease 2019 (COVID-19) - patients in Intensive Care Unit (ICU)	up	MO000214771	MAGI-1-isoform7(h)	MAGI1	membrane associated guanylate kinase, WW and PDZ domain containing 1
Coronovirus Disease 2019 (COVID-19) - patients in Intensive Care Unit (ICU)	up	MO000189750	MAP4K4(h)	MAP4K4	mitogen-activated protein kinase kinase kinase kinase 4
Coronovirus Disease 2019 (COVID-19) - patients in Intensive Care Unit (ICU)	up	MO000059598	MAPK(h){p}	MAPK1, MAPK3	mitogen-activated protein kinase 1, mitogen-activated protein kinase 3
Coronovirus Disease 2019 (COVID-19) - patients in Intensive Care Unit (ICU)	up	MO000009253	MAPKAPK2(h)	MAPKAPK2	MAPK activated protein kinase 2
Coronovirus Disease 2019 (COVID-19) - patients in Intensive Care Unit (ICU)	up	MO000022249	MAPKAPK2(h){p}	MAPKAPK2	MAPK activated protein kinase 2
Coronovirus Disease 2019 (COVID-19) - patients in Intensive Care Unit (ICU)	up	MO000092846	MAPKAPK2-isoform1(h)	MAPKAPK2	MAPK activated protein kinase 2
Coronovirus Disease 2019 (COVID-19) - patients in Intensive Care Unit (ICU)	up	MO000092847	MAPKAPK2-isoform2(h)	MAPKAPK2	MAPK activated protein kinase 2
Coronovirus Disease 2019 (COVID-19) - patients in Intensive Care Unit (ICU)	up	MO000146023	MAPL(h)	MUL1	mitochondrial E3 ubiquitin protein ligase 1
Coronovirus Disease 2019 (COVID-19) - patients in Intensive Care Unit (ICU)	up	MO000168760	march8(h)	MARCHF8	membrane associated ring-CH-type finger 8
Coronovirus Disease 2019 (COVID-19) - patients in Intensive Care Unit (ICU)	up	MO000168759	march8-isoform1(h)	MARCHF8	membrane associated ring-CH-type finger 8
Coronovirus Disease 2019 (COVID-19) - patients in Intensive Care Unit (ICU)	up	MO000031092	mbd3(h)	MBD3	methyl-CpG binding domain protein 3
Coronovirus Disease 2019 (COVID-19) - patients in Intensive Care Unit (ICU)	up	MO000019899	MCP3(h)	CCL7	C-C motif chemokine ligand 7
Coronovirus Disease 2019 (COVID-19) - patients in Intensive Care Unit (ICU)	up	MO000032552	M-CSF(h)	CSF1	colony stimulating factor 1
Coronovirus Disease 2019 (COVID-19) - patients in Intensive Care Unit (ICU)	up	MO000129629	MDC15(h)	ADAM15	ADAM metallopeptidase domain 15
Coronovirus Disease 2019 (COVID-19) - patients in Intensive Care Unit (ICU)	up	MO000032701	MDC9(h)	ADAM9	ADAM metallopeptidase domain 9
Coronovirus Disease 2019 (COVID-19) - patients in Intensive Care Unit (ICU)	up	MO000126529	MDC9-isoform1(h)	ADAM9	ADAM metallopeptidase domain 9
Coronovirus Disease 2019 (COVID-19) - patients in Intensive Care Unit (ICU)	up	MO000126535	MDC9-isoform2(h)	ADAM9	ADAM metallopeptidase domain 9
Coronovirus Disease 2019 (COVID-19) - patients in Intensive Care Unit (ICU)	up	MO000023311	mdm2(h)	MDM2	MDM2 proto-oncogene
Coronovirus Disease 2019 (COVID-19) - patients in Intensive Care Unit (ICU)	up	MO000023331	mdm2(h){ub}	MDM2	MDM2 proto-oncogene
Coronovirus Disease 2019 (COVID-19) - patients in Intensive Care Unit (ICU)	up	MO000056625	mdm2-isoform1(h)	MDM2	MDM2 proto-oncogene
Coronovirus Disease 2019 (COVID-19) - patients in Intensive Care Unit (ICU)	up	MO000153190	mdm2-isoform10(h)	MDM2	MDM2 proto-oncogene
Coronovirus Disease 2019 (COVID-19) - patients in Intensive Care Unit (ICU)	up	MO000179426	mdm2-isoform11(h)	MDM2	MDM2 proto-oncogene
Coronovirus Disease 2019 (COVID-19) - patients in Intensive Care Unit (ICU)	up	MO000092745	mdm2-isoform2(h)	MDM2	MDM2 proto-oncogene
Coronovirus Disease 2019 (COVID-19) - patients in Intensive Care Unit (ICU)	up	MO000092746	mdm2-isoform3(h)	MDM2	MDM2 proto-oncogene
Coronovirus Disease 2019 (COVID-19) - patients in Intensive Care Unit (ICU)	up	MO000092749	mdm2-isoform4(h)	MDM2	MDM2 proto-oncogene
Coronovirus Disease 2019 (COVID-19) - patients in Intensive Care Unit (ICU)	up	MO000092750	mdm2-isoform5(h)	MDM2	MDM2 proto-oncogene
Coronovirus Disease 2019 (COVID-19) - patients in Intensive Care Unit (ICU)	up	MO000092753	mdm2-isoform6(h)	MDM2	MDM2 proto-oncogene
Coronovirus Disease 2019 (COVID-19) - patients in Intensive Care Unit (ICU)	up	MO000092756	mdm2-isoform7(h)	MDM2	MDM2 proto-oncogene
Coronovirus Disease 2019 (COVID-19) - patients in Intensive Care Unit (ICU)	up	MO000092758	mdm2-isoform8(h)	MDM2	MDM2 proto-oncogene
Coronovirus Disease 2019 (COVID-19) - patients in Intensive Care Unit (ICU)	up	MO000153189	mdm2-isoform9(h)	MDM2	MDM2 proto-oncogene
Coronovirus Disease 2019 (COVID-19) - patients in Intensive Care Unit (ICU)	up	MO000140693	MEG2(h)	PTPN9	protein tyrosine phosphatase non-receptor type 9
Coronovirus Disease 2019 (COVID-19) - patients in Intensive Care Unit (ICU)	up	MO000140692	MEG2(h)	PTPN9	protein tyrosine phosphatase non-receptor type 9
Coronovirus Disease 2019 (COVID-19) - patients in Intensive Care Unit (ICU)	up	MO000058229	MEK(h){p}	MAP2K1, MAP2K2, MAP2K5	mitogen-activated protein kinase kinase 1, mitogen-activated protein kinase kinase 2, mitogen-activated protein kinase kinase 5
Coronovirus Disease 2019 (COVID-19) - patients in Intensive Care Unit (ICU)	up	MO000009386	MEK1(h)	MAP2K1	mitogen-activated protein kinase kinase 1
Coronovirus Disease 2019 (COVID-19) - patients in Intensive Care Unit (ICU)	up	MO000021174	MEK1(h){p}	MAP2K1	mitogen-activated protein kinase kinase 1
Coronovirus Disease 2019 (COVID-19) - patients in Intensive Care Unit (ICU)	up	MO000152697	MEK1(h){pS}	MAP2K1	mitogen-activated protein kinase kinase 1
Coronovirus Disease 2019 (COVID-19) - patients in Intensive Care Unit (ICU)	up	MO000187847	MEK1(h){pS218}{pS222}	MAP2K1	mitogen-activated protein kinase kinase 1
Coronovirus Disease 2019 (COVID-19) - patients in Intensive Care Unit (ICU)	up	MO000016910	MEK1{p}:MP1:ERK1	LAMTOR3, MAP2K1, MAPK3	late endosomal/lysosomal adaptor, MAPK and MTOR activator 3, mitogen-activated protein kinase 3, mitogen-activated protein kinase kinase 1
Coronovirus Disease 2019 (COVID-19) - patients in Intensive Care Unit (ICU)	up	MO000058389	MEK1-isoform1(h)	MAP2K1	mitogen-activated protein kinase kinase 1
Coronovirus Disease 2019 (COVID-19) - patients in Intensive Care Unit (ICU)	up	MO000102201	MEK1-isoform1(h){p}	MAP2K1	mitogen-activated protein kinase kinase 1
Coronovirus Disease 2019 (COVID-19) - patients in Intensive Care Unit (ICU)	up	MO000256191	MEK1-isoform2(h)	MAP2K1	mitogen-activated protein kinase kinase 1
Coronovirus Disease 2019 (COVID-19) - patients in Intensive Care Unit (ICU)	up	MO000009396	MEK2(h)	MAP2K2	mitogen-activated protein kinase kinase 2
Coronovirus Disease 2019 (COVID-19) - patients in Intensive Care Unit (ICU)	up	MO000032429	MEK2(h){p}	MAP2K2	mitogen-activated protein kinase kinase 2
Coronovirus Disease 2019 (COVID-19) - patients in Intensive Care Unit (ICU)	up	MO000038319	MEKK1:MKK4:JNK1, JNK2, JNK3:JSAP1	MAP2K4, MAP3K1, MAPK10, MAPK8, MAPK8IP3, MAPK9	mitogen-activated protein kinase 10, mitogen-activated protein kinase 8, mitogen-activated protein kinase 8 interacting protein 3, mitogen-activated protein kinase 9, mitogen-activated protein kinase kinase 4, mitogen-activated protein kinase kinase kinase 1
Coronovirus Disease 2019 (COVID-19) - patients in Intensive Care Unit (ICU)	up	MO000016918	MEKK1:MKK4:JNK3:JSAP1	MAP2K4, MAP3K1, MAPK10, MAPK8IP3	mitogen-activated protein kinase 10, mitogen-activated protein kinase 8 interacting protein 3, mitogen-activated protein kinase kinase 4, mitogen-activated protein kinase kinase kinase 1
Coronovirus Disease 2019 (COVID-19) - patients in Intensive Care Unit (ICU)	up	MO000195138	MELK(h)	MELK	maternal embryonic leucine zipper kinase
Coronovirus Disease 2019 (COVID-19) - patients in Intensive Care Unit (ICU)	up	MO000041909	MELK-isoform1(h)	MELK	maternal embryonic leucine zipper kinase
Coronovirus Disease 2019 (COVID-19) - patients in Intensive Care Unit (ICU)	up	MO000281071	MELK-isoform2(h)	MELK	maternal embryonic leucine zipper kinase
Coronovirus Disease 2019 (COVID-19) - patients in Intensive Care Unit (ICU)	up	MO000286526	MELK-isoform3(h)	MELK	maternal embryonic leucine zipper kinase
Coronovirus Disease 2019 (COVID-19) - patients in Intensive Care Unit (ICU)	up	MO000286527	MELK-isoform4(h)	MELK	maternal embryonic leucine zipper kinase
Coronovirus Disease 2019 (COVID-19) - patients in Intensive Care Unit (ICU)	up	MO000286528	MELK-isoform5(h)	MELK	maternal embryonic leucine zipper kinase
Coronovirus Disease 2019 (COVID-19) - patients in Intensive Care Unit (ICU)	up	MO000286529	MELK-isoform6(h)	MELK	maternal embryonic leucine zipper kinase
Coronovirus Disease 2019 (COVID-19) - patients in Intensive Care Unit (ICU)	up	MO000312314	MELK-isoform7(h)	MELK	maternal embryonic leucine zipper kinase
Coronovirus Disease 2019 (COVID-19) - patients in Intensive Care Unit (ICU)	up	MO000312315	MELK-isoform8(h)	MELK	maternal embryonic leucine zipper kinase
Coronovirus Disease 2019 (COVID-19) - patients in Intensive Care Unit (ICU)	up	MO000036288	MgcRacGAP(h)	RACGAP1	Rac GTPase activating protein 1
Coronovirus Disease 2019 (COVID-19) - patients in Intensive Care Unit (ICU)	up	MO000017964	mGluR2(h)	GRM2	glutamate metabotropic receptor 2
Coronovirus Disease 2019 (COVID-19) - patients in Intensive Care Unit (ICU)	up	MO000138462	MIC2-isoform2(h)	CD99	CD99 molecule (Xg blood group)
Coronovirus Disease 2019 (COVID-19) - patients in Intensive Care Unit (ICU)	up	MO000025758	MITF(h)	MITF	melanocyte inducing transcription factor
Coronovirus Disease 2019 (COVID-19) - patients in Intensive Care Unit (ICU)	up	MO000044553	MK(h)	MDK	midkine
Coronovirus Disease 2019 (COVID-19) - patients in Intensive Care Unit (ICU)	up	MO000009403	MKK3(h)	MAP2K3	mitogen-activated protein kinase kinase 3
Coronovirus Disease 2019 (COVID-19) - patients in Intensive Care Unit (ICU)	up	MO000022217	MKK3(h){p}	MAP2K3	mitogen-activated protein kinase kinase 3
Coronovirus Disease 2019 (COVID-19) - patients in Intensive Care Unit (ICU)	up	MO000041399	MKK3(h){pS189}{pT193}	MAP2K3	mitogen-activated protein kinase kinase 3
Coronovirus Disease 2019 (COVID-19) - patients in Intensive Care Unit (ICU)	up	MO000078695	MKK3-isoform1(h)	MAP2K3	mitogen-activated protein kinase kinase 3
Coronovirus Disease 2019 (COVID-19) - patients in Intensive Care Unit (ICU)	up	MO000161221	MKK3-isoform2(h)	MAP2K3	mitogen-activated protein kinase kinase 3
Coronovirus Disease 2019 (COVID-19) - patients in Intensive Care Unit (ICU)	up	MO000161222	MKK3-isoform3(h)	MAP2K3	mitogen-activated protein kinase kinase 3
Coronovirus Disease 2019 (COVID-19) - patients in Intensive Care Unit (ICU)	up	MO000022211	MKK6(h)	MAP2K6	mitogen-activated protein kinase kinase 6
Coronovirus Disease 2019 (COVID-19) - patients in Intensive Care Unit (ICU)	up	MO000019344	MKK6(h){p}	MAP2K6	mitogen-activated protein kinase kinase 6
Coronovirus Disease 2019 (COVID-19) - patients in Intensive Care Unit (ICU)	up	MO000009415	MKK6-isoform1(h)	MAP2K6	mitogen-activated protein kinase kinase 6
Coronovirus Disease 2019 (COVID-19) - patients in Intensive Care Unit (ICU)	up	MO000023667	MKK6-isoform1(h){p}	MAP2K6	mitogen-activated protein kinase kinase 6
Coronovirus Disease 2019 (COVID-19) - patients in Intensive Care Unit (ICU)	up	MO000019341	MKK6-isoform2(h)	MAP2K6	mitogen-activated protein kinase kinase 6
Coronovirus Disease 2019 (COVID-19) - patients in Intensive Care Unit (ICU)	up	MO000022227	MKK7(h)	MAP2K7	mitogen-activated protein kinase kinase 7
Coronovirus Disease 2019 (COVID-19) - patients in Intensive Care Unit (ICU)	up	MO000022228	MKK7(h){p}	MAP2K7	mitogen-activated protein kinase kinase 7
Coronovirus Disease 2019 (COVID-19) - patients in Intensive Care Unit (ICU)	up	MO000102208	MKK7-isoform1(h)	MAP2K7	mitogen-activated protein kinase kinase 7
Coronovirus Disease 2019 (COVID-19) - patients in Intensive Care Unit (ICU)	up	MO000102216	MKK7-Isoform2(h)	MAP2K7	mitogen-activated protein kinase kinase 7
Coronovirus Disease 2019 (COVID-19) - patients in Intensive Care Unit (ICU)	up	MO000102219	MKK7-Isoform3(h)	MAP2K7	mitogen-activated protein kinase kinase 7
Coronovirus Disease 2019 (COVID-19) - patients in Intensive Care Unit (ICU)	up	MO000256198	MKK7-isoform4(h)	MAP2K7	mitogen-activated protein kinase kinase 7
Coronovirus Disease 2019 (COVID-19) - patients in Intensive Care Unit (ICU)	up	MO000045516	MKlp2(h)	KIFC1	kinesin family member C1
Coronovirus Disease 2019 (COVID-19) - patients in Intensive Care Unit (ICU)	up	MO000032653	MKP3(h)	DUSP6	dual specificity phosphatase 6
Coronovirus Disease 2019 (COVID-19) - patients in Intensive Care Unit (ICU)	up	MO000141342	MKP3-isoform1(h)	DUSP6	dual specificity phosphatase 6
Coronovirus Disease 2019 (COVID-19) - patients in Intensive Care Unit (ICU)	up	MO000141348	MKP3-isoform2(h)	DUSP6	dual specificity phosphatase 6
Coronovirus Disease 2019 (COVID-19) - patients in Intensive Care Unit (ICU)	up	MO000022168	MLK2(h)	MAP3K10	mitogen-activated protein kinase kinase kinase 10
Coronovirus Disease 2019 (COVID-19) - patients in Intensive Care Unit (ICU)	up	MO000022231	MLK3(h)	MAP3K11	mitogen-activated protein kinase kinase kinase 11
Coronovirus Disease 2019 (COVID-19) - patients in Intensive Care Unit (ICU)	up	MO000084620	MLK3-isoform1(h)	MAP3K11	mitogen-activated protein kinase kinase kinase 11
Coronovirus Disease 2019 (COVID-19) - patients in Intensive Care Unit (ICU)	up	MO000334771	MLK3-isoform2(h)	MAP3K11	mitogen-activated protein kinase kinase kinase 11
Coronovirus Disease 2019 (COVID-19) - patients in Intensive Care Unit (ICU)	up	MO000038221	mLST8(h)	MLST8	MTOR associated protein, LST8 homolog
Coronovirus Disease 2019 (COVID-19) - patients in Intensive Care Unit (ICU)	up	MO000054160	mLST8(h):mTOR(h):raptor(h)	MLST8, MTOR, RPTOR	MTOR associated protein, LST8 homolog, mechanistic target of rapamycin kinase, regulatory associated protein of MTOR complex 1
Coronovirus Disease 2019 (COVID-19) - patients in Intensive Care Unit (ICU)	up	MO000122466	mLST8-isoform1(h)	MLST8	MTOR associated protein, LST8 homolog
Coronovirus Disease 2019 (COVID-19) - patients in Intensive Care Unit (ICU)	up	MO000255984	mLST8-isoform2(h)	MLST8	MTOR associated protein, LST8 homolog
Coronovirus Disease 2019 (COVID-19) - patients in Intensive Care Unit (ICU)	up	MO000255985	mLST8-isoform3(h)	MLST8	MTOR associated protein, LST8 homolog
Coronovirus Disease 2019 (COVID-19) - patients in Intensive Care Unit (ICU)	up	MO000312294	mLST8-isoform4(h)	MLST8	MTOR associated protein, LST8 homolog
Coronovirus Disease 2019 (COVID-19) - patients in Intensive Care Unit (ICU)	up	MO000036570	MLTK(h)	MAP3K20	mitogen-activated protein kinase kinase kinase 20
Coronovirus Disease 2019 (COVID-19) - patients in Intensive Care Unit (ICU)	up	MO000036572	MLTK-isoform1(h)	MAP3K20	mitogen-activated protein kinase kinase kinase 20
Coronovirus Disease 2019 (COVID-19) - patients in Intensive Care Unit (ICU)	up	MO000036573	MLTK-isoform2(h)	MAP3K20	mitogen-activated protein kinase kinase kinase 20
Coronovirus Disease 2019 (COVID-19) - patients in Intensive Care Unit (ICU)	up	MO000158699	MLTK-isoform3(h)	MAP3K20	mitogen-activated protein kinase kinase kinase 20
Coronovirus Disease 2019 (COVID-19) - patients in Intensive Care Unit (ICU)	up	MO000021783	mmp2(h)	MMP2	matrix metallopeptidase 2
Coronovirus Disease 2019 (COVID-19) - patients in Intensive Care Unit (ICU)	up	MO000117753	mmp2-isoform1(h)	MMP2	matrix metallopeptidase 2
Coronovirus Disease 2019 (COVID-19) - patients in Intensive Care Unit (ICU)	up	MO000281079	mmp2-isoform2(h)	MMP2	matrix metallopeptidase 2
Coronovirus Disease 2019 (COVID-19) - patients in Intensive Care Unit (ICU)	up	MO000286538	mmp2-isoform3(h)	MMP2	matrix metallopeptidase 2
Coronovirus Disease 2019 (COVID-19) - patients in Intensive Care Unit (ICU)	up	MO000257889	MPL(h)	MPL	MPL proto-oncogene, thrombopoietin receptor
Coronovirus Disease 2019 (COVID-19) - patients in Intensive Care Unit (ICU)	up	MO000056209	Mps1(h)	TTK	TTK protein kinase
Coronovirus Disease 2019 (COVID-19) - patients in Intensive Care Unit (ICU)	up	MO000098025	Mps1-isoform1(h)	TTK	TTK protein kinase
Coronovirus Disease 2019 (COVID-19) - patients in Intensive Care Unit (ICU)	up	MO000271693	Mps1-isoform2(h)	TTK	TTK protein kinase
Coronovirus Disease 2019 (COVID-19) - patients in Intensive Care Unit (ICU)	up	MO000118779	MST2(h)	STK3	serine/threonine kinase 3
Coronovirus Disease 2019 (COVID-19) - patients in Intensive Care Unit (ICU)	up	MO000118778	MST2-isoform1(h)	STK3	serine/threonine kinase 3
Coronovirus Disease 2019 (COVID-19) - patients in Intensive Care Unit (ICU)	up	MO000328340	MST2-isoform2(h)	STK3	serine/threonine kinase 3
Coronovirus Disease 2019 (COVID-19) - patients in Intensive Care Unit (ICU)	up	MO000117396	MT1-MMP(h)	MMP14	matrix metallopeptidase 14
Coronovirus Disease 2019 (COVID-19) - patients in Intensive Care Unit (ICU)	up	MO000003223	MT1-MMP(h)	MMP14	matrix metallopeptidase 14
Coronovirus Disease 2019 (COVID-19) - patients in Intensive Care Unit (ICU)	up	MO000031088	MTA1L1(h)	MTA2	metastasis associated 1 family member 2
Coronovirus Disease 2019 (COVID-19) - patients in Intensive Care Unit (ICU)	up	MO000031094	MTA1L1(h):Mi2-BETA(h):HDAC1(h):RbAp48(h):mbd3(h)	CHD4, HDAC1, MBD3, MTA2, RBBP4	RB binding protein 4, chromatin remodeling factor, chromodomain helicase DNA binding protein 4, histone deacetylase 1, metastasis associated 1 family member 2, methyl-CpG binding domain protein 3
Coronovirus Disease 2019 (COVID-19) - patients in Intensive Care Unit (ICU)	up	MO000122463	mTOR(h):rictor(h):mLST8(h):SIN1(h)	MAPKAP1, MLST8, MTOR, RICTOR	MAPK associated protein 1, MTOR associated protein, LST8 homolog, RPTOR independent companion of MTOR complex 2, mechanistic target of rapamycin kinase
Coronovirus Disease 2019 (COVID-19) - patients in Intensive Care Unit (ICU)	up	MO000165201	mTOR(h):rictor(h):mLST8(h):SIN1(h):Protor-1(h)	MAPKAP1, MLST8, MTOR, PRR5, RICTOR	MAPK associated protein 1, MTOR associated protein, LST8 homolog, RPTOR independent companion of MTOR complex 2, mechanistic target of rapamycin kinase, proline rich 5
Coronovirus Disease 2019 (COVID-19) - patients in Intensive Care Unit (ICU)	up	MO000036145	mu-adaptin2(h)	AP2M1	adaptor related protein complex 2 subunit mu 1
Coronovirus Disease 2019 (COVID-19) - patients in Intensive Care Unit (ICU)	up	MO000080469	mu-adaptin2-isoform1(h)	AP2M1	adaptor related protein complex 2 subunit mu 1
Coronovirus Disease 2019 (COVID-19) - patients in Intensive Care Unit (ICU)	up	MO000080891	mu-adaptin2-isoform2(h)	AP2M1	adaptor related protein complex 2 subunit mu 1
Coronovirus Disease 2019 (COVID-19) - patients in Intensive Care Unit (ICU)	up	MO000018933	muc1(h)	MUC1	mucin 1, cell surface associated
Coronovirus Disease 2019 (COVID-19) - patients in Intensive Care Unit (ICU)	up	MO000294052	MUC-16(h)	MUC16	mucin 16, cell surface associated
Coronovirus Disease 2019 (COVID-19) - patients in Intensive Care Unit (ICU)	up	MO000319062	muc1-E2(h)	MUC1	mucin 1, cell surface associated
Coronovirus Disease 2019 (COVID-19) - patients in Intensive Care Unit (ICU)	up	MO000059741	muc1-isoform1(h)	MUC1	mucin 1, cell surface associated
Coronovirus Disease 2019 (COVID-19) - patients in Intensive Care Unit (ICU)	up	MO000155517	muc1-isoform10(h)	MUC1	mucin 1, cell surface associated
Coronovirus Disease 2019 (COVID-19) - patients in Intensive Care Unit (ICU)	up	MO000312335	muc1-isoform11(h)	MUC1	mucin 1, cell surface associated
Coronovirus Disease 2019 (COVID-19) - patients in Intensive Care Unit (ICU)	up	MO000312336	muc1-isoform12(h)	MUC1	mucin 1, cell surface associated
Coronovirus Disease 2019 (COVID-19) - patients in Intensive Care Unit (ICU)	up	MO000312337	muc1-isoform13(h)	MUC1	mucin 1, cell surface associated
Coronovirus Disease 2019 (COVID-19) - patients in Intensive Care Unit (ICU)	up	MO000120875	muc1-isoform2(h)	MUC1	mucin 1, cell surface associated
Coronovirus Disease 2019 (COVID-19) - patients in Intensive Care Unit (ICU)	up	MO000120877	muc1-isoform3(h)	MUC1	mucin 1, cell surface associated
Coronovirus Disease 2019 (COVID-19) - patients in Intensive Care Unit (ICU)	up	MO000120878	muc1-isoform4(h)	MUC1	mucin 1, cell surface associated
Coronovirus Disease 2019 (COVID-19) - patients in Intensive Care Unit (ICU)	up	MO000124294	muc1-isoform5(h)	MUC1	mucin 1, cell surface associated
Coronovirus Disease 2019 (COVID-19) - patients in Intensive Care Unit (ICU)	up	MO000120879	muc1-isoform6(h)	MUC1	mucin 1, cell surface associated
Coronovirus Disease 2019 (COVID-19) - patients in Intensive Care Unit (ICU)	up	MO000120880	muc1-isoform7(h)	MUC1	mucin 1, cell surface associated
Coronovirus Disease 2019 (COVID-19) - patients in Intensive Care Unit (ICU)	up	MO000120881	muc1-isoform8(h)	MUC1	mucin 1, cell surface associated
Coronovirus Disease 2019 (COVID-19) - patients in Intensive Care Unit (ICU)	up	MO000120882	muc1-isoform9(h)	MUC1	mucin 1, cell surface associated
Coronovirus Disease 2019 (COVID-19) - patients in Intensive Care Unit (ICU)	up	MO000319063	muc1-J13(h)	MUC1	mucin 1, cell surface associated
Coronovirus Disease 2019 (COVID-19) - patients in Intensive Care Unit (ICU)	up	MO000319061	muc1-T10(h)	MUC1	mucin 1, cell surface associated
Coronovirus Disease 2019 (COVID-19) - patients in Intensive Care Unit (ICU)	up	MO000319060	muc1-ZD(h)	MUC1	mucin 1, cell surface associated
Coronovirus Disease 2019 (COVID-19) - patients in Intensive Care Unit (ICU)	up	MO000058234	Murr1(h)	COMMD1	copper metabolism domain containing 1
Coronovirus Disease 2019 (COVID-19) - patients in Intensive Care Unit (ICU)	up	MO000019348	MyD88(h)	MYD88	MYD88 innate immune signal transduction adaptor
Coronovirus Disease 2019 (COVID-19) - patients in Intensive Care Unit (ICU)	up	MO000088183	MyD88-isoform1(h)	MYD88	MYD88 innate immune signal transduction adaptor
Coronovirus Disease 2019 (COVID-19) - patients in Intensive Care Unit (ICU)	up	MO000256260	MyD88-isoform2(h)	MYD88	MYD88 innate immune signal transduction adaptor
Coronovirus Disease 2019 (COVID-19) - patients in Intensive Care Unit (ICU)	up	MO000271311	MyD88-isoform3(h)	MYD88	MYD88 innate immune signal transduction adaptor
Coronovirus Disease 2019 (COVID-19) - patients in Intensive Care Unit (ICU)	up	MO000271312	MyD88-isoform4(h)	MYD88	MYD88 innate immune signal transduction adaptor
Coronovirus Disease 2019 (COVID-19) - patients in Intensive Care Unit (ICU)	up	MO000327955	MyD88-isoform5(h)	MYD88	MYD88 innate immune signal transduction adaptor
Coronovirus Disease 2019 (COVID-19) - patients in Intensive Care Unit (ICU)	up	MO000327956	MyD88-isoform6(h)	MYD88	MYD88 innate immune signal transduction adaptor
Coronovirus Disease 2019 (COVID-19) - patients in Intensive Care Unit (ICU)	up	MO000068860	myeloperoxidase(h)	MPO	myeloperoxidase
Coronovirus Disease 2019 (COVID-19) - patients in Intensive Care Unit (ICU)	up	MO000102726	myeloperoxidase-isoform-H14(h)	MPO	myeloperoxidase
Coronovirus Disease 2019 (COVID-19) - patients in Intensive Care Unit (ICU)	up	MO000102725	myeloperoxidase-isoform-H17(h)	MPO	myeloperoxidase
Coronovirus Disease 2019 (COVID-19) - patients in Intensive Care Unit (ICU)	up	MO000102727	myeloperoxidase-isoform-H7(h)	MPO	myeloperoxidase
Coronovirus Disease 2019 (COVID-19) - patients in Intensive Care Unit (ICU)	up	MO000163088	myoferlin(h)	MYOF	myoferlin
Coronovirus Disease 2019 (COVID-19) - patients in Intensive Care Unit (ICU)	up	MO000043131	NADE(h)	BEX3	brain expressed X-linked 3
Coronovirus Disease 2019 (COVID-19) - patients in Intensive Care Unit (ICU)	up	MO000043134	NADE-isoform1(h)	BEX3	brain expressed X-linked 3
Coronovirus Disease 2019 (COVID-19) - patients in Intensive Care Unit (ICU)	up	MO000043133	NADE-isoform2(h)	BEX3	brain expressed X-linked 3
Coronovirus Disease 2019 (COVID-19) - patients in Intensive Care Unit (ICU)	up	MO000105406	NADP-dependent malic enzyme(h)	ME1	malic enzyme 1
Coronovirus Disease 2019 (COVID-19) - patients in Intensive Care Unit (ICU)	up	MO000037495	Nck-2(h)	NCK2	NCK adaptor protein 2
Coronovirus Disease 2019 (COVID-19) - patients in Intensive Care Unit (ICU)	up	MO000036494	NDKA(h)	NME1	NME/NM23 nucleoside diphosphate kinase 1
Coronovirus Disease 2019 (COVID-19) - patients in Intensive Care Unit (ICU)	up	MO000102772	NDRG1(h)	NDRG1	N-myc downstream regulated 1
Coronovirus Disease 2019 (COVID-19) - patients in Intensive Care Unit (ICU)	up	MO000034900	Nedd4-2(h)	NEDD4L	NEDD4 like E3 ubiquitin protein ligase
Coronovirus Disease 2019 (COVID-19) - patients in Intensive Care Unit (ICU)	up	MO000058653	Nedd4-2-isoform1(h)	NEDD4L	NEDD4 like E3 ubiquitin protein ligase
Coronovirus Disease 2019 (COVID-19) - patients in Intensive Care Unit (ICU)	up	MO000256326	Nedd4-2-isoform3(h)	NEDD4L	NEDD4 like E3 ubiquitin protein ligase
Coronovirus Disease 2019 (COVID-19) - patients in Intensive Care Unit (ICU)	up	MO000058639	Nedd4-2-isoform4(h)	NEDD4L	NEDD4 like E3 ubiquitin protein ligase
Coronovirus Disease 2019 (COVID-19) - patients in Intensive Care Unit (ICU)	up	MO000058647	Nedd4-2-isoform5(h)	NEDD4L	NEDD4 like E3 ubiquitin protein ligase
Coronovirus Disease 2019 (COVID-19) - patients in Intensive Care Unit (ICU)	up	MO000058658	Nedd4-2-isoform6(h)	NEDD4L	NEDD4 like E3 ubiquitin protein ligase
Coronovirus Disease 2019 (COVID-19) - patients in Intensive Care Unit (ICU)	up	MO000058660	Nedd4-2-isoform7(h)	NEDD4L	NEDD4 like E3 ubiquitin protein ligase
Coronovirus Disease 2019 (COVID-19) - patients in Intensive Care Unit (ICU)	up	MO000271336	Nedd4-2-isoform9(h)	NEDD4L	NEDD4 like E3 ubiquitin protein ligase
Coronovirus Disease 2019 (COVID-19) - patients in Intensive Care Unit (ICU)	up	MO000058631	Nedd4-2-xbb1(h)	NEDD4L	NEDD4 like E3 ubiquitin protein ligase
Coronovirus Disease 2019 (COVID-19) - patients in Intensive Care Unit (ICU)	up	MO000019455	Nedd8(h)	NEDD8	NEDD8 ubiquitin like modifier
Coronovirus Disease 2019 (COVID-19) - patients in Intensive Care Unit (ICU)	up	MO000316027	nek10:Raf-1:MEK1	MAP2K1, NEK10, RAF1	NIMA related kinase 10, Raf-1 proto-oncogene, serine/threonine kinase, mitogen-activated protein kinase kinase 1
Coronovirus Disease 2019 (COVID-19) - patients in Intensive Care Unit (ICU)	up	MO000316028	nek10:Raf-1{pS338}:MEK1{pS218}{pS222}	MAP2K1, NEK10, RAF1	NIMA related kinase 10, Raf-1 proto-oncogene, serine/threonine kinase, mitogen-activated protein kinase kinase 1
Coronovirus Disease 2019 (COVID-19) - patients in Intensive Care Unit (ICU)	up	MO000043690	Nek2A(h)	NEK2	NIMA related kinase 2
Coronovirus Disease 2019 (COVID-19) - patients in Intensive Care Unit (ICU)	up	MO000043727	Nek2A(h){p}	NEK2	NIMA related kinase 2
Coronovirus Disease 2019 (COVID-19) - patients in Intensive Care Unit (ICU)	up	MO000123221	Nek2A:cyclosome{p}n:Cdc20	ANAPC1, ANAPC10, ANAPC11, ANAPC2, ANAPC4, ANAPC5, ANAPC7, CDC16, CDC20, CDC23, CDC26, CDC27, NEK2	NIMA related kinase 2, anaphase promoting complex subunit 1, anaphase promoting complex subunit 10, anaphase promoting complex subunit 11, anaphase promoting complex subunit 2, anaphase promoting complex subunit 4, anaphase promoting complex subunit 5, anaphase promoting complex subunit 7, cell division cycle 16, cell division cycle 20, cell division cycle 23, cell division cycle 26, cell divisio…
Coronovirus Disease 2019 (COVID-19) - patients in Intensive Care Unit (ICU)	up	MO000123226	Nek2A:cyclosome{p}n:Cdc20:E2-C{ub(1)}	ANAPC1, ANAPC10, ANAPC11, ANAPC2, ANAPC4, ANAPC5, ANAPC7, CDC16, CDC20, CDC23, CDC26, CDC27, NEK2, UBE2C	NIMA related kinase 2, anaphase promoting complex subunit 1, anaphase promoting complex subunit 10, anaphase promoting complex subunit 11, anaphase promoting complex subunit 2, anaphase promoting complex subunit 4, anaphase promoting complex subunit 5, anaphase promoting complex subunit 7, cell division cycle 16, cell division cycle 20, cell division cycle 23, cell division cycle 26, cell divisio…
Coronovirus Disease 2019 (COVID-19) - patients in Intensive Care Unit (ICU)	up	MO000123236	Nek2A{ub(1)}:cyclosome{p}n:Cdc20	ANAPC1, ANAPC10, ANAPC11, ANAPC2, ANAPC4, ANAPC5, ANAPC7, CDC16, CDC20, CDC23, CDC26, CDC27, NEK2	NIMA related kinase 2, anaphase promoting complex subunit 1, anaphase promoting complex subunit 10, anaphase promoting complex subunit 11, anaphase promoting complex subunit 2, anaphase promoting complex subunit 4, anaphase promoting complex subunit 5, anaphase promoting complex subunit 7, cell division cycle 16, cell division cycle 20, cell division cycle 23, cell division cycle 26, cell divisio…
Coronovirus Disease 2019 (COVID-19) - patients in Intensive Care Unit (ICU)	up	MO000123239	Nek2A{ub(1)}:cyclosome{p}n:Cdc20:(E2-C{ub(1)})n	ANAPC1, ANAPC10, ANAPC11, ANAPC2, ANAPC4, ANAPC5, ANAPC7, CDC16, CDC20, CDC23, CDC26, CDC27, NEK2, UBE2C	NIMA related kinase 2, anaphase promoting complex subunit 1, anaphase promoting complex subunit 10, anaphase promoting complex subunit 11, anaphase promoting complex subunit 2, anaphase promoting complex subunit 4, anaphase promoting complex subunit 5, anaphase promoting complex subunit 7, cell division cycle 16, cell division cycle 20, cell division cycle 23, cell division cycle 26, cell divisio…
Coronovirus Disease 2019 (COVID-19) - patients in Intensive Care Unit (ICU)	up	MO000133029	NEK6(h)	NEK6	NIMA related kinase 6
Coronovirus Disease 2019 (COVID-19) - patients in Intensive Care Unit (ICU)	up	MO000133028	NEK6-isoform1(h)	NEK6	NIMA related kinase 6
Coronovirus Disease 2019 (COVID-19) - patients in Intensive Care Unit (ICU)	up	MO000256344	NEK6-isoform2(h)	NEK6	NIMA related kinase 6
Coronovirus Disease 2019 (COVID-19) - patients in Intensive Care Unit (ICU)	up	MO000256345	NEK6-isoform3(h)	NEK6	NIMA related kinase 6
Coronovirus Disease 2019 (COVID-19) - patients in Intensive Care Unit (ICU)	up	MO000256346	NEK6-isoform4(h)	NEK6	NIMA related kinase 6
Coronovirus Disease 2019 (COVID-19) - patients in Intensive Care Unit (ICU)	up	MO000037350	neurabin-II(h)	PPP1R9B	protein phosphatase 1 regulatory subunit 9B
Coronovirus Disease 2019 (COVID-19) - patients in Intensive Care Unit (ICU)	up	MO000032580	neurofibromin1(h)	NF1	neurofibromin 1
Coronovirus Disease 2019 (COVID-19) - patients in Intensive Care Unit (ICU)	up	MO000032639	neurogranin(h)	NRGN	neurogranin
Coronovirus Disease 2019 (COVID-19) - patients in Intensive Care Unit (ICU)	up	MO000097603	NF-E2p45(h){sumoK368}	NFE2	nuclear factor, erythroid 2
Coronovirus Disease 2019 (COVID-19) - patients in Intensive Care Unit (ICU)	up	MO000023130	NHERF-2(h)	SLC9A3R2	SLC9A3 regulator 2
Coronovirus Disease 2019 (COVID-19) - patients in Intensive Care Unit (ICU)	up	MO000031118	Nicastrin(h)	NCSTN	nicastrin
Coronovirus Disease 2019 (COVID-19) - patients in Intensive Care Unit (ICU)	up	MO000099078	nicotinamide phosphoribosyltransferase(h)	NAMPT	nicotinamide phosphoribosyltransferase
Coronovirus Disease 2019 (COVID-19) - patients in Intensive Care Unit (ICU)	up	MO000099077	nicotinamide phosphoribosyltransferase-isoform1(h)	NAMPT	nicotinamide phosphoribosyltransferase
Coronovirus Disease 2019 (COVID-19) - patients in Intensive Care Unit (ICU)	up	MO000145885	NLI-IF(h)	CTDSP1	CTD small phosphatase 1
Coronovirus Disease 2019 (COVID-19) - patients in Intensive Care Unit (ICU)	up	MO000097332	Nod2-isoform1(h)	NOD2	nucleotide binding oligomerization domain containing 2
Coronovirus Disease 2019 (COVID-19) - patients in Intensive Care Unit (ICU)	up	MO000098769	Nod2-isoform2(h)	NOD2	nucleotide binding oligomerization domain containing 2
Coronovirus Disease 2019 (COVID-19) - patients in Intensive Care Unit (ICU)	up	MO000312380	Nod2-isoform3(h)	NOD2	nucleotide binding oligomerization domain containing 2
Coronovirus Disease 2019 (COVID-19) - patients in Intensive Care Unit (ICU)	up	MO000138650	N-Ras(h)	NRAS	NRAS proto-oncogene, GTPase
Coronovirus Disease 2019 (COVID-19) - patients in Intensive Care Unit (ICU)	up	MO000016693	NRG1(h)	NRG1	neuregulin 1
Coronovirus Disease 2019 (COVID-19) - patients in Intensive Care Unit (ICU)	up	MO000088491	NRG1-alpha1A(h)	NRG1	neuregulin 1
Coronovirus Disease 2019 (COVID-19) - patients in Intensive Care Unit (ICU)	up	MO000088492	NRG1-alpha2B(h)	NRG1	neuregulin 1
Coronovirus Disease 2019 (COVID-19) - patients in Intensive Care Unit (ICU)	up	MO000088493	NRG1-Alpha3(h)	NRG1	neuregulin 1
Coronovirus Disease 2019 (COVID-19) - patients in Intensive Care Unit (ICU)	up	MO000042526	NRG1-beta1(h)	NRG1	neuregulin 1
Coronovirus Disease 2019 (COVID-19) - patients in Intensive Care Unit (ICU)	up	MO000088503	NRG1-beta2(h)	NRG1	neuregulin 1
Coronovirus Disease 2019 (COVID-19) - patients in Intensive Care Unit (ICU)	up	MO000088506	NRG1-beta3(h)	NRG1	neuregulin 1
Coronovirus Disease 2019 (COVID-19) - patients in Intensive Care Unit (ICU)	up	MO000088508	NRG1-GGF2(h)	NRG1	neuregulin 1
Coronovirus Disease 2019 (COVID-19) - patients in Intensive Care Unit (ICU)	up	MO000259053	NRG1-isoform11(h)	NRG1	neuregulin 1
Coronovirus Disease 2019 (COVID-19) - patients in Intensive Care Unit (ICU)	up	MO000312383	NRG1-isoform12(h)	NRG1	neuregulin 1
Coronovirus Disease 2019 (COVID-19) - patients in Intensive Care Unit (ICU)	up	MO000081897	NRG1-SMDF(h)	NRG1	neuregulin 1
Coronovirus Disease 2019 (COVID-19) - patients in Intensive Care Unit (ICU)	up	MO000178348	NRMT(h)	NTMT1	N-terminal Xaa-Pro-Lys N-methyltransferase 1
Coronovirus Disease 2019 (COVID-19) - patients in Intensive Care Unit (ICU)	up	MO000018639	NTS1(h)	NTSR1	neurotensin receptor 1
Coronovirus Disease 2019 (COVID-19) - patients in Intensive Care Unit (ICU)	up	MO000043194	Omi(h)	HTRA2	HtrA serine peptidase 2
Coronovirus Disease 2019 (COVID-19) - patients in Intensive Care Unit (ICU)	up	MO000097637	Omi-isoform1(h)	HTRA2	HtrA serine peptidase 2
Coronovirus Disease 2019 (COVID-19) - patients in Intensive Care Unit (ICU)	up	MO000097638	Omi-isoform2(h)	HTRA2	HtrA serine peptidase 2
Coronovirus Disease 2019 (COVID-19) - patients in Intensive Care Unit (ICU)	up	MO000097639	Omi-isoform3(h)	HTRA2	HtrA serine peptidase 2
Coronovirus Disease 2019 (COVID-19) - patients in Intensive Care Unit (ICU)	up	MO000097640	Omi-isoform4(h)	HTRA2	HtrA serine peptidase 2
Coronovirus Disease 2019 (COVID-19) - patients in Intensive Care Unit (ICU)	up	MO000144819	osteonectin(h)	SPARC	secreted protein acidic and cysteine rich
Coronovirus Disease 2019 (COVID-19) - patients in Intensive Care Unit (ICU)	up	MO000125587	Osteopontin(h)	SPP1	secreted phosphoprotein 1
Coronovirus Disease 2019 (COVID-19) - patients in Intensive Care Unit (ICU)	up	MO000125585	Osteopontin-isoform1(h)	SPP1	secreted phosphoprotein 1
Coronovirus Disease 2019 (COVID-19) - patients in Intensive Care Unit (ICU)	up	MO000125588	Osteopontin-isoform2(h)	SPP1	secreted phosphoprotein 1
Coronovirus Disease 2019 (COVID-19) - patients in Intensive Care Unit (ICU)	up	MO000125589	Osteopontin-isoform3(h)	SPP1	secreted phosphoprotein 1
Coronovirus Disease 2019 (COVID-19) - patients in Intensive Care Unit (ICU)	up	MO000125590	Osteopontin-isoform4(h)	SPP1	secreted phosphoprotein 1
Coronovirus Disease 2019 (COVID-19) - patients in Intensive Care Unit (ICU)	up	MO000271420	Osteopontin-isoform5(h)	SPP1	secreted phosphoprotein 1
Coronovirus Disease 2019 (COVID-19) - patients in Intensive Care Unit (ICU)	up	MO000116458	OTB1(h)	OTUB1	OTU deubiquitinase, ubiquitin aldehyde binding 1
Coronovirus Disease 2019 (COVID-19) - patients in Intensive Care Unit (ICU)	up	MO000116457	OTB1-isoform1(h)	OTUB1	OTU deubiquitinase, ubiquitin aldehyde binding 1
Coronovirus Disease 2019 (COVID-19) - patients in Intensive Care Unit (ICU)	up	MO000116460	OTB1-isoform2(h)	OTUB1	OTU deubiquitinase, ubiquitin aldehyde binding 1
Coronovirus Disease 2019 (COVID-19) - patients in Intensive Care Unit (ICU)	up	MO000199867	OTR(h)	OXTR	oxytocin receptor
Coronovirus Disease 2019 (COVID-19) - patients in Intensive Care Unit (ICU)	up	MO000045712	p/CAF:BRCA2{p}	BRCA2, KAT2B	BRCA2 DNA repair associated, lysine acetyltransferase 2B
Coronovirus Disease 2019 (COVID-19) - patients in Intensive Care Unit (ICU)	up	MO000023346	p15INK4b(h)	CDKN2B	cyclin dependent kinase inhibitor 2B
Coronovirus Disease 2019 (COVID-19) - patients in Intensive Care Unit (ICU)	up	MO000081425	p16INK4a(h)	CDKN2A	cyclin dependent kinase inhibitor 2A
Coronovirus Disease 2019 (COVID-19) - patients in Intensive Care Unit (ICU)	up	MO000081601	p16INK4a-isoform1(h)	CDKN2A	cyclin dependent kinase inhibitor 2A
Coronovirus Disease 2019 (COVID-19) - patients in Intensive Care Unit (ICU)	up	MO000081603	p16INK4a-isoform2(h)	CDKN2A	cyclin dependent kinase inhibitor 2A
Coronovirus Disease 2019 (COVID-19) - patients in Intensive Care Unit (ICU)	up	MO000270918	p16INK4a-isoform5(h)	CDKN2A	cyclin dependent kinase inhibitor 2A
Coronovirus Disease 2019 (COVID-19) - patients in Intensive Care Unit (ICU)	up	MO000081608	p16INK4a-p12(h)	CDKN2A	cyclin dependent kinase inhibitor 2A
Coronovirus Disease 2019 (COVID-19) - patients in Intensive Care Unit (ICU)	up	MO000023318	p16INK4a-p14(h)	CDKN2A	cyclin dependent kinase inhibitor 2A
Coronovirus Disease 2019 (COVID-19) - patients in Intensive Care Unit (ICU)	up	MO000023284	p18INK4c(h)	CDKN2C	cyclin dependent kinase inhibitor 2C
Coronovirus Disease 2019 (COVID-19) - patients in Intensive Care Unit (ICU)	up	MO000023285	p19INK4d(h)	CDKN2D	cyclin dependent kinase inhibitor 2D
Coronovirus Disease 2019 (COVID-19) - patients in Intensive Care Unit (ICU)	up	MO000020561	p21Cip1(h)	CDKN1A	cyclin dependent kinase inhibitor 1A
Coronovirus Disease 2019 (COVID-19) - patients in Intensive Care Unit (ICU)	up	MO000063085	P2RX7(h)	P2RX7	purinergic receptor P2X 7
Coronovirus Disease 2019 (COVID-19) - patients in Intensive Care Unit (ICU)	up	MO000018645	P2Y1(h)	P2RY1	purinergic receptor P2Y1
Coronovirus Disease 2019 (COVID-19) - patients in Intensive Care Unit (ICU)	up	MO000018648	P2Y2(h)	P2RY2	purinergic receptor P2Y2
Coronovirus Disease 2019 (COVID-19) - patients in Intensive Care Unit (ICU)	up	MO000022213	p38(h){p}	MAPK12, MAPK13, MAPK14	mitogen-activated protein kinase 12, mitogen-activated protein kinase 13, mitogen-activated protein kinase 14
Coronovirus Disease 2019 (COVID-19) - patients in Intensive Care Unit (ICU)	up	MO000009339	p38alpha(h)	MAPK14	mitogen-activated protein kinase 14
Coronovirus Disease 2019 (COVID-19) - patients in Intensive Care Unit (ICU)	up	MO000199836	p38alpha(h){aceK53}	MAPK14	mitogen-activated protein kinase 14
Coronovirus Disease 2019 (COVID-19) - patients in Intensive Care Unit (ICU)	up	MO000022208	p38alpha(h){p}	MAPK14	mitogen-activated protein kinase 14
Coronovirus Disease 2019 (COVID-19) - patients in Intensive Care Unit (ICU)	up	MO000314838	p38alpha(h){pT180}	MAPK14	mitogen-activated protein kinase 14
Coronovirus Disease 2019 (COVID-19) - patients in Intensive Care Unit (ICU)	up	MO000094436	p38alpha(h){pT180}{pY182}	MAPK14	mitogen-activated protein kinase 14
Coronovirus Disease 2019 (COVID-19) - patients in Intensive Care Unit (ICU)	up	MO000480139	p38alpha(h){pY182}	MAPK14	mitogen-activated protein kinase 14
Coronovirus Disease 2019 (COVID-19) - patients in Intensive Care Unit (ICU)	up	MO000059863	p38alpha-CSBP1(h)	MAPK14	mitogen-activated protein kinase 14
Coronovirus Disease 2019 (COVID-19) - patients in Intensive Care Unit (ICU)	up	MO000059867	p38alpha-CSBP2(h)	MAPK14	mitogen-activated protein kinase 14
Coronovirus Disease 2019 (COVID-19) - patients in Intensive Care Unit (ICU)	up	MO000059869	p38alpha-EXIP(h)	MAPK14	mitogen-activated protein kinase 14
Coronovirus Disease 2019 (COVID-19) - patients in Intensive Care Unit (ICU)	up	MO000339130	p38alpha-isoform5(h)	MAPK14	mitogen-activated protein kinase 14
Coronovirus Disease 2019 (COVID-19) - patients in Intensive Care Unit (ICU)	up	MO000085411	p38alpha-Mxi2(h)	MAPK14	mitogen-activated protein kinase 14
Coronovirus Disease 2019 (COVID-19) - patients in Intensive Care Unit (ICU)	up	MO000004689	p38gamma(h)	MAPK12	mitogen-activated protein kinase 12
Coronovirus Disease 2019 (COVID-19) - patients in Intensive Care Unit (ICU)	up	MO000033757	p38gamma(h){p}	MAPK12	mitogen-activated protein kinase 12
Coronovirus Disease 2019 (COVID-19) - patients in Intensive Care Unit (ICU)	up	MO000059157	p38gamma-isoform1(h)	MAPK12	mitogen-activated protein kinase 12
Coronovirus Disease 2019 (COVID-19) - patients in Intensive Care Unit (ICU)	up	MO000334814	p38gamma-isoform2(h)	MAPK12	mitogen-activated protein kinase 12
Coronovirus Disease 2019 (COVID-19) - patients in Intensive Care Unit (ICU)	up	MO000038417	p40phox{p}:p67phox:p47phox{p}:Cytochrome b-558:Rac1:GTP:JFC1:phosphatidylinositide lipids	CYBA, CYBB, NCF1, NCF2, NCF4, RAC1, SYTL1	Rac family small GTPase 1, cytochrome b-245 alpha chain, cytochrome b-245 beta chain, neutrophil cytosolic factor 1, neutrophil cytosolic factor 2, neutrophil cytosolic factor 4, synaptotagmin like 1
Coronovirus Disease 2019 (COVID-19) - patients in Intensive Care Unit (ICU)	up	MO000044052	P450R(h)	POR	cytochrome p450 oxidoreductase
Coronovirus Disease 2019 (COVID-19) - patients in Intensive Care Unit (ICU)	up	MO000033608	p47phox(h)	NCF1	neutrophil cytosolic factor 1
Coronovirus Disease 2019 (COVID-19) - patients in Intensive Care Unit (ICU)	up	MO000060111	p47phox-isoform1(h)	NCF1	neutrophil cytosolic factor 1
Coronovirus Disease 2019 (COVID-19) - patients in Intensive Care Unit (ICU)	up	MO000032109	p62Dok-1(h)	DOK1	docking protein 1
Coronovirus Disease 2019 (COVID-19) - patients in Intensive Care Unit (ICU)	up	MO000000292	PA700	PSMC1, PSMC2, PSMC3, PSMC4, PSMC5, PSMC6, PSMD1, PSMD11, PSMD12, PSMD13, PSMD14, PSMD2, PSMD3, PSMD4, PSMD7, PSMD8	proteasome 26S subunit, ATPase 1, proteasome 26S subunit, ATPase 2, proteasome 26S subunit, ATPase 3, proteasome 26S subunit, ATPase 4, proteasome 26S subunit, ATPase 5, proteasome 26S subunit, ATPase 6, proteasome 26S subunit, non-ATPase 1, proteasome 26S subunit, non-ATPase 11, proteasome 26S subunit, non-ATPase 12, proteasome 26S subunit, non-ATPase 13, proteasome 26S subunit, non-ATPase 14, p…
Coronovirus Disease 2019 (COVID-19) - patients in Intensive Care Unit (ICU)	up	MO000081768	PACE(h)	FURIN	furin, paired basic amino acid cleaving enzyme
Coronovirus Disease 2019 (COVID-19) - patients in Intensive Care Unit (ICU)	up	MO000021345	PACE(h)	FURIN	furin, paired basic amino acid cleaving enzyme
Coronovirus Disease 2019 (COVID-19) - patients in Intensive Care Unit (ICU)	up	MO000188146	PAK1{pS199}{pS204}:Rac1:GTP	PAK1, RAC1	Rac family small GTPase 1, p21 (RAC1) activated kinase 1
Coronovirus Disease 2019 (COVID-19) - patients in Intensive Care Unit (ICU)	up	MO000188147	PAK1{pS199}{pS204}{pT423}:Rac1:GTP	PAK1, RAC1	Rac family small GTPase 1, p21 (RAC1) activated kinase 1
Coronovirus Disease 2019 (COVID-19) - patients in Intensive Care Unit (ICU)	up	MO000042946	pak2(h)	PAK2	p21 (RAC1) activated kinase 2
Coronovirus Disease 2019 (COVID-19) - patients in Intensive Care Unit (ICU)	up	MO000013669	PAR-1(h)	F2R	coagulation factor II thrombin receptor
Coronovirus Disease 2019 (COVID-19) - patients in Intensive Care Unit (ICU)	up	MO000018683	PAR2(h)	F2RL1	F2R like trypsin receptor 1
Coronovirus Disease 2019 (COVID-19) - patients in Intensive Care Unit (ICU)	up	MO000133979	Par3(h)	PARD3	par-3 family cell polarity regulator
Coronovirus Disease 2019 (COVID-19) - patients in Intensive Care Unit (ICU)	up	MO000480182	Par3(h){pS144}{pS824}	PARD3	par-3 family cell polarity regulator
Coronovirus Disease 2019 (COVID-19) - patients in Intensive Care Unit (ICU)	up	MO000133978	Par3-isoform1(h)	PARD3	par-3 family cell polarity regulator
Coronovirus Disease 2019 (COVID-19) - patients in Intensive Care Unit (ICU)	up	MO000259075	Par3-isoform10(h)	PARD3	par-3 family cell polarity regulator
Coronovirus Disease 2019 (COVID-19) - patients in Intensive Care Unit (ICU)	up	MO000286649	Par3-isoform11(h)	PARD3	par-3 family cell polarity regulator
Coronovirus Disease 2019 (COVID-19) - patients in Intensive Care Unit (ICU)	up	MO000133992	Par3-isoform2(h)	PARD3	par-3 family cell polarity regulator
Coronovirus Disease 2019 (COVID-19) - patients in Intensive Care Unit (ICU)	up	MO000133994	Par3-isoform3(h)	PARD3	par-3 family cell polarity regulator
Coronovirus Disease 2019 (COVID-19) - patients in Intensive Care Unit (ICU)	up	MO000133996	Par3-isoform4(h)	PARD3	par-3 family cell polarity regulator
Coronovirus Disease 2019 (COVID-19) - patients in Intensive Care Unit (ICU)	up	MO000133998	Par3-isoform5(h)	PARD3	par-3 family cell polarity regulator
Coronovirus Disease 2019 (COVID-19) - patients in Intensive Care Unit (ICU)	up	MO000133999	Par3-isoform6(h)	PARD3	par-3 family cell polarity regulator
Coronovirus Disease 2019 (COVID-19) - patients in Intensive Care Unit (ICU)	up	MO000134000	Par3-isoform7(h)	PARD3	par-3 family cell polarity regulator
Coronovirus Disease 2019 (COVID-19) - patients in Intensive Care Unit (ICU)	up	MO000134002	Par3-isoform8(h)	PARD3	par-3 family cell polarity regulator
Coronovirus Disease 2019 (COVID-19) - patients in Intensive Care Unit (ICU)	up	MO000134003	Par3-isoform9(h)	PARD3	par-3 family cell polarity regulator
Coronovirus Disease 2019 (COVID-19) - patients in Intensive Care Unit (ICU)	up	MO000044522	parkin(h):CHIP(h)	PRKN, STUB1	STIP1 homology and U-box containing protein 1, parkin RBR E3 ubiquitin protein ligase
Coronovirus Disease 2019 (COVID-19) - patients in Intensive Care Unit (ICU)	up	MO000044588	parkin:Cul-1:Fbw7	CUL1, FBXW7, PRKN	F-box and WD repeat domain containing 7, cullin 1, parkin RBR E3 ubiquitin protein ligase
Coronovirus Disease 2019 (COVID-19) - patients in Intensive Care Unit (ICU)	up	MO000020396	PARP(h)	PARP1	poly(ADP-ribose) polymerase 1
Coronovirus Disease 2019 (COVID-19) - patients in Intensive Care Unit (ICU)	up	MO000128722	PCBP2(h)	PCBP2	poly(rC) binding protein 2
Coronovirus Disease 2019 (COVID-19) - patients in Intensive Care Unit (ICU)	up	MO000081288	PDE4D(h)	PDE4D	phosphodiesterase 4D
Coronovirus Disease 2019 (COVID-19) - patients in Intensive Care Unit (ICU)	up	MO000032553	PDGFA(h)	PDGFA	platelet derived growth factor subunit A
Coronovirus Disease 2019 (COVID-19) - patients in Intensive Care Unit (ICU)	up	MO000115412	PDGFA-long(h)	PDGFA	platelet derived growth factor subunit A
Coronovirus Disease 2019 (COVID-19) - patients in Intensive Care Unit (ICU)	up	MO000256720	PDGFA-short(h)	PDGFA	platelet derived growth factor subunit A
Coronovirus Disease 2019 (COVID-19) - patients in Intensive Care Unit (ICU)	up	MO000095702	PDGFC(h)	PDGFC	platelet derived growth factor C
Coronovirus Disease 2019 (COVID-19) - patients in Intensive Care Unit (ICU)	up	MO000169685	PDGFC-isoform1(h)	PDGFC	platelet derived growth factor C
Coronovirus Disease 2019 (COVID-19) - patients in Intensive Care Unit (ICU)	up	MO000256725	PDGFC-isoform2(h)	PDGFC	platelet derived growth factor C
Coronovirus Disease 2019 (COVID-19) - patients in Intensive Care Unit (ICU)	up	MO000256726	PDGFC-isoform3(h)	PDGFC	platelet derived growth factor C
Coronovirus Disease 2019 (COVID-19) - patients in Intensive Care Unit (ICU)	up	MO000319106	PDGFC-isoform4(h)	PDGFC	platelet derived growth factor C
Coronovirus Disease 2019 (COVID-19) - patients in Intensive Care Unit (ICU)	up	MO000065896	PDZ-GEF1(h)	RAPGEF2	Rap guanine nucleotide exchange factor 2
Coronovirus Disease 2019 (COVID-19) - patients in Intensive Care Unit (ICU)	up	MO000081777	Pellino2(h)	PELI2	pellino E3 ubiquitin protein ligase family member 2
Coronovirus Disease 2019 (COVID-19) - patients in Intensive Care Unit (ICU)	up	MO000092478	Pellino2(h){p}	PELI2	pellino E3 ubiquitin protein ligase family member 2
Coronovirus Disease 2019 (COVID-19) - patients in Intensive Care Unit (ICU)	up	MO000092601	Pellino3-isoform1(h)	PELI3	pellino E3 ubiquitin protein ligase family member 3
Coronovirus Disease 2019 (COVID-19) - patients in Intensive Care Unit (ICU)	up	MO000092603	Pellino3-isoform2(h)	PELI3	pellino E3 ubiquitin protein ligase family member 3
Coronovirus Disease 2019 (COVID-19) - patients in Intensive Care Unit (ICU)	up	MO000037509	PEN-2(h)	PSENEN	presenilin enhancer, gamma-secretase subunit
Coronovirus Disease 2019 (COVID-19) - patients in Intensive Care Unit (ICU)	up	MO000178907	Perlecan(h)	HSPG2	heparan sulfate proteoglycan 2
Coronovirus Disease 2019 (COVID-19) - patients in Intensive Care Unit (ICU)	up	MO000019870	pf4(h)	PF4	platelet factor 4
Coronovirus Disease 2019 (COVID-19) - patients in Intensive Care Unit (ICU)	up	MO000163455	pgam5(h)	PGAM5	PGAM family member 5, mitochondrial serine/threonine protein phosphatase
Coronovirus Disease 2019 (COVID-19) - patients in Intensive Care Unit (ICU)	up	MO000083743	Phb(h)	PHB	prohibitin
Coronovirus Disease 2019 (COVID-19) - patients in Intensive Care Unit (ICU)	up	MO000034224	PHD3(h)	EGLN3	egl-9 family hypoxia inducible factor 3
Coronovirus Disease 2019 (COVID-19) - patients in Intensive Care Unit (ICU)	up	MO000162677	PHLPP(h)	PHLPP1	PH domain and leucine rich repeat protein phosphatase 1
Coronovirus Disease 2019 (COVID-19) - patients in Intensive Care Unit (ICU)	up	MO000340847	PHLPP-isoform2(h)	PHLPP1	PH domain and leucine rich repeat protein phosphatase 1
Coronovirus Disease 2019 (COVID-19) - patients in Intensive Care Unit (ICU)	up	MO000111131	phosphatidylinositol 4-kinase type 2-alpha(h)	PI4K2A	phosphatidylinositol 4-kinase type 2 alpha
Coronovirus Disease 2019 (COVID-19) - patients in Intensive Care Unit (ICU)	up	MO000105329	phosphodiesterase-10A1(h)	PDE10A	phosphodiesterase 10A
Coronovirus Disease 2019 (COVID-19) - patients in Intensive Care Unit (ICU)	up	MO000105331	phosphodiesterase-10A2(h)	PDE10A	phosphodiesterase 10A
Coronovirus Disease 2019 (COVID-19) - patients in Intensive Care Unit (ICU)	up	MO000143886	PHRIP(h)	PHLDA1	pleckstrin homology like domain family A member 1
Coronovirus Disease 2019 (COVID-19) - patients in Intensive Care Unit (ICU)	up	MO000019434	PI31(h)	PSMF1	proteasome inhibitor subunit 1
Coronovirus Disease 2019 (COVID-19) - patients in Intensive Care Unit (ICU)	up	MO000084645	PIASy(h)	PIAS4	protein inhibitor of activated STAT 4
Coronovirus Disease 2019 (COVID-19) - patients in Intensive Care Unit (ICU)	up	MO000084644	PIASy(h)	PIAS4	protein inhibitor of activated STAT 4
Coronovirus Disease 2019 (COVID-19) - patients in Intensive Care Unit (ICU)	up	MO000103404	PICK1(h)	PICK1	protein interacting with PRKCA 1
Coronovirus Disease 2019 (COVID-19) - patients in Intensive Care Unit (ICU)	up	MO000103403	PICK1-isoform1(h)	PICK1	protein interacting with PRKCA 1
Coronovirus Disease 2019 (COVID-19) - patients in Intensive Care Unit (ICU)	up	MO000328110	PICK1-isoform2(h)	PICK1	protein interacting with PRKCA 1
Coronovirus Disease 2019 (COVID-19) - patients in Intensive Care Unit (ICU)	up	MO000149985	PIKE-A(h)	AGAP2	ArfGAP with GTPase domain, ankyrin repeat and PH domain 2
Coronovirus Disease 2019 (COVID-19) - patients in Intensive Care Unit (ICU)	up	MO000033299	pim1(h)	PIM1	Pim-1 proto-oncogene, serine/threonine kinase
Coronovirus Disease 2019 (COVID-19) - patients in Intensive Care Unit (ICU)	up	MO000156658	pim1-isoform1(h)	PIM1	Pim-1 proto-oncogene, serine/threonine kinase
Coronovirus Disease 2019 (COVID-19) - patients in Intensive Care Unit (ICU)	up	MO000130636	pim1-isoform2(h)	PIM1	Pim-1 proto-oncogene, serine/threonine kinase
Coronovirus Disease 2019 (COVID-19) - patients in Intensive Care Unit (ICU)	up	MO000159392	pim3(h)	PIM3	Pim-3 proto-oncogene, serine/threonine kinase
Coronovirus Disease 2019 (COVID-19) - patients in Intensive Care Unit (ICU)	up	MO000022370	Pin1(h)	PIN1	peptidylprolyl cis/trans isomerase, NIMA-interacting 1
Coronovirus Disease 2019 (COVID-19) - patients in Intensive Care Unit (ICU)	up	MO000022402	Pin1(h):Cdc25C(h){p}	CDC25C, PIN1	cell division cycle 25C, peptidylprolyl cis/trans isomerase, NIMA-interacting 1
Coronovirus Disease 2019 (COVID-19) - patients in Intensive Care Unit (ICU)	up	MO000022371	Pin1(h):Tau(h){pT231}	MAPT, PIN1	microtubule associated protein tau, peptidylprolyl cis/trans isomerase, NIMA-interacting 1
Coronovirus Disease 2019 (COVID-19) - patients in Intensive Care Unit (ICU)	up	MO000038993	Pin1:Cdc25C{p}	CDC25C, PIN1	cell division cycle 25C, peptidylprolyl cis/trans isomerase, NIMA-interacting 1
Coronovirus Disease 2019 (COVID-19) - patients in Intensive Care Unit (ICU)	up	MO000118563	Pink1(h)	PINK1	PTEN induced kinase 1
Coronovirus Disease 2019 (COVID-19) - patients in Intensive Care Unit (ICU)	up	MO000118562	Pink1-isoform1(h)	PINK1	PTEN induced kinase 1
Coronovirus Disease 2019 (COVID-19) - patients in Intensive Care Unit (ICU)	up	MO000256788	Pink1-isoform2(h)	PINK1	PTEN induced kinase 1
Coronovirus Disease 2019 (COVID-19) - patients in Intensive Care Unit (ICU)	up	MO000034583	PKAc(h):GSK3alpha(h)	GSK3A	glycogen synthase kinase 3 alpha
Coronovirus Disease 2019 (COVID-19) - patients in Intensive Care Unit (ICU)	up	MO000034584	PKAc(h):GSK3beta(h)	GSK3B	glycogen synthase kinase 3 beta
Coronovirus Disease 2019 (COVID-19) - patients in Intensive Care Unit (ICU)	up	MO000033313	PKACA(h)	PRKACA	protein kinase cAMP-activated catalytic subunit alpha
Coronovirus Disease 2019 (COVID-19) - patients in Intensive Care Unit (ICU)	up	MO000480237	PKACA(h){pT198}	PRKACA	protein kinase cAMP-activated catalytic subunit alpha
Coronovirus Disease 2019 (COVID-19) - patients in Intensive Care Unit (ICU)	up	MO000102457	PKACA-isoform1(h)	PRKACA	protein kinase cAMP-activated catalytic subunit alpha
Coronovirus Disease 2019 (COVID-19) - patients in Intensive Care Unit (ICU)	up	MO000102458	PKACA-isoform2(h)	PRKACA	protein kinase cAMP-activated catalytic subunit alpha
Coronovirus Disease 2019 (COVID-19) - patients in Intensive Care Unit (ICU)	up	MO000022393	PKCalpha(h)	PRKCA	protein kinase C alpha
Coronovirus Disease 2019 (COVID-19) - patients in Intensive Care Unit (ICU)	up	MO000057624	PKCalpha(h)	PRKCA	protein kinase C alpha
Coronovirus Disease 2019 (COVID-19) - patients in Intensive Care Unit (ICU)	up	MO000057956	PKCalpha(h){p}	PRKCA	protein kinase C alpha
Coronovirus Disease 2019 (COVID-19) - patients in Intensive Care Unit (ICU)	up	MO000023151	PKCbeta(h)	PRKCB	protein kinase C beta
Coronovirus Disease 2019 (COVID-19) - patients in Intensive Care Unit (ICU)	up	MO000128173	PKCbeta(h){p}	PRKCB	protein kinase C beta
Coronovirus Disease 2019 (COVID-19) - patients in Intensive Care Unit (ICU)	up	MO000480241	PKCbeta(h){pT500}	PRKCB	protein kinase C beta
Coronovirus Disease 2019 (COVID-19) - patients in Intensive Care Unit (ICU)	up	MO000480192	PKCbeta(h){pT500}{pT641}	PRKCB	protein kinase C beta
Coronovirus Disease 2019 (COVID-19) - patients in Intensive Care Unit (ICU)	up	MO000023153	PKCbeta1(h)	PRKCB	protein kinase C beta
Coronovirus Disease 2019 (COVID-19) - patients in Intensive Care Unit (ICU)	up	MO000023154	PKCbeta2(h)	PRKCB	protein kinase C beta
Coronovirus Disease 2019 (COVID-19) - patients in Intensive Care Unit (ICU)	up	MO000031189	PKCdelta(h)	PRKCD	protein kinase C delta
Coronovirus Disease 2019 (COVID-19) - patients in Intensive Care Unit (ICU)	up	MO000059577	PKCdelta(h)	PRKCD	protein kinase C delta
Coronovirus Disease 2019 (COVID-19) - patients in Intensive Care Unit (ICU)	up	MO000480193	PKCdelta(h){pT507}{pS645}{pS664}	PRKCD	protein kinase C delta
Coronovirus Disease 2019 (COVID-19) - patients in Intensive Care Unit (ICU)	up	MO000104182	PKCdelta(h){pY}	PRKCD	protein kinase C delta
Coronovirus Disease 2019 (COVID-19) - patients in Intensive Care Unit (ICU)	up	MO000104609	PKCdelta(h){pY311}	PRKCD	protein kinase C delta
Coronovirus Disease 2019 (COVID-19) - patients in Intensive Care Unit (ICU)	up	MO000038806	PKCdelta:DAG:Raf-1	PRKCD, RAF1	Raf-1 proto-oncogene, serine/threonine kinase, protein kinase C delta
Coronovirus Disease 2019 (COVID-19) - patients in Intensive Care Unit (ICU)	up	MO000271230	PKCdelta-isoform2(h)	PRKCD	protein kinase C delta
Coronovirus Disease 2019 (COVID-19) - patients in Intensive Care Unit (ICU)	up	MO000059471	PKCdelta-xbb1(h)	PRKCD	protein kinase C delta
Coronovirus Disease 2019 (COVID-19) - patients in Intensive Care Unit (ICU)	up	MO000086947	Pkm2(h)	PKM	pyruvate kinase M1/2
Coronovirus Disease 2019 (COVID-19) - patients in Intensive Care Unit (ICU)	up	MO000271231	Pkm2-isoform3(h)	PKM	pyruvate kinase M1/2
Coronovirus Disease 2019 (COVID-19) - patients in Intensive Care Unit (ICU)	up	MO000086948	Pkm2-isoform-M1(h)	PKM	pyruvate kinase M1/2
Coronovirus Disease 2019 (COVID-19) - patients in Intensive Care Unit (ICU)	up	MO000086946	Pkm2-isoform-M2(h)	PKM	pyruvate kinase M1/2
Coronovirus Disease 2019 (COVID-19) - patients in Intensive Care Unit (ICU)	up	MO000022408	pkmyt1(h)	PKMYT1	protein kinase, membrane associated tyrosine/threonine 1
Coronovirus Disease 2019 (COVID-19) - patients in Intensive Care Unit (ICU)	up	MO000146506	pkmyt1-isoform1(h)	PKMYT1	protein kinase, membrane associated tyrosine/threonine 1
Coronovirus Disease 2019 (COVID-19) - patients in Intensive Care Unit (ICU)	up	MO000286698	pkmyt1-isoform2(h)	PKMYT1	protein kinase, membrane associated tyrosine/threonine 1
Coronovirus Disease 2019 (COVID-19) - patients in Intensive Care Unit (ICU)	up	MO000312441	pkmyt1-isoform3(h)	PKMYT1	protein kinase, membrane associated tyrosine/threonine 1
Coronovirus Disease 2019 (COVID-19) - patients in Intensive Care Unit (ICU)	up	MO000312442	pkmyt1-isoform4(h)	PKMYT1	protein kinase, membrane associated tyrosine/threonine 1
Coronovirus Disease 2019 (COVID-19) - patients in Intensive Care Unit (ICU)	up	MO000166703	Plexin-B1(h)	PLXNB1	plexin B1
Coronovirus Disease 2019 (COVID-19) - patients in Intensive Care Unit (ICU)	up	MO000020945	PlGF(h)	PGF	placental growth factor
Coronovirus Disease 2019 (COVID-19) - patients in Intensive Care Unit (ICU)	up	MO000020946	PlGF-isoform1(h)	PGF	placental growth factor
Coronovirus Disease 2019 (COVID-19) - patients in Intensive Care Unit (ICU)	up	MO000020947	PlGF-isoform2(h)	PGF	placental growth factor
Coronovirus Disease 2019 (COVID-19) - patients in Intensive Care Unit (ICU)	up	MO000081938	PlGF-isoform3(h)	PGF	placental growth factor
Coronovirus Disease 2019 (COVID-19) - patients in Intensive Care Unit (ICU)	up	MO000341570	PlGF-PlGF-4(h)	PGF	placental growth factor
Coronovirus Disease 2019 (COVID-19) - patients in Intensive Care Unit (ICU)	up	MO000022403	plk1(h)	PLK1	polo like kinase 1
Coronovirus Disease 2019 (COVID-19) - patients in Intensive Care Unit (ICU)	up	MO000096187	plk1(h)	PLK1	polo like kinase 1
Coronovirus Disease 2019 (COVID-19) - patients in Intensive Care Unit (ICU)	up	MO000022406	plk1(h){p}	PLK1	polo like kinase 1
Coronovirus Disease 2019 (COVID-19) - patients in Intensive Care Unit (ICU)	up	MO000045386	plk4(h)	PLK4	polo like kinase 4
Coronovirus Disease 2019 (COVID-19) - patients in Intensive Care Unit (ICU)	up	MO000141737	plk4-isoform1(h)	PLK4	polo like kinase 4
Coronovirus Disease 2019 (COVID-19) - patients in Intensive Care Unit (ICU)	up	MO000256847	plk4-isoform2(h)	PLK4	polo like kinase 4
Coronovirus Disease 2019 (COVID-19) - patients in Intensive Care Unit (ICU)	up	MO000256848	plk4-isoform3(h)	PLK4	polo like kinase 4
Coronovirus Disease 2019 (COVID-19) - patients in Intensive Care Unit (ICU)	up	MO000046129	PP1:Aurora-A{pT288}:tpx2{pS}	AURKA, PPP1CA, PPP1CB, PPP1CC, PPP1R2, PPP1R3A, PPP1R9A, PPP1R9B, TPX2	TPX2 microtubule nucleation factor, aurora kinase A, protein phosphatase 1 catalytic subunit alpha, protein phosphatase 1 catalytic subunit beta, protein phosphatase 1 catalytic subunit gamma, protein phosphatase 1 regulatory inhibitor subunit 2, protein phosphatase 1 regulatory subunit 3A, protein phosphatase 1 regulatory subunit 9A, protein phosphatase 1 regulatory subunit 9B
Coronovirus Disease 2019 (COVID-19) - patients in Intensive Care Unit (ICU)	up	MO000044885	PP1-alpha(h)	PPP1CA	protein phosphatase 1 catalytic subunit alpha
Coronovirus Disease 2019 (COVID-19) - patients in Intensive Care Unit (ICU)	up	MO000193390	PP1-alpha(h){pT320}	PPP1CA	protein phosphatase 1 catalytic subunit alpha
Coronovirus Disease 2019 (COVID-19) - patients in Intensive Care Unit (ICU)	up	MO000031326	PP1-alpha1(h)	PPP1CA	protein phosphatase 1 catalytic subunit alpha
Coronovirus Disease 2019 (COVID-19) - patients in Intensive Care Unit (ICU)	up	MO000031324	PP1-alpha2(h)	PPP1CA	protein phosphatase 1 catalytic subunit alpha
Coronovirus Disease 2019 (COVID-19) - patients in Intensive Care Unit (ICU)	up	MO000312448	PP1-alpha-isoform3(h)	PPP1CA	protein phosphatase 1 catalytic subunit alpha
Coronovirus Disease 2019 (COVID-19) - patients in Intensive Care Unit (ICU)	up	MO000043716	PP1-gamma1(h)	PPP1CC	protein phosphatase 1 catalytic subunit gamma
Coronovirus Disease 2019 (COVID-19) - patients in Intensive Care Unit (ICU)	up	MO000134735	PP1-gamma1-isoform1(h)	PPP1CC	protein phosphatase 1 catalytic subunit gamma
Coronovirus Disease 2019 (COVID-19) - patients in Intensive Care Unit (ICU)	up	MO000188072	PP1-gamma1-isoform2(h)	PPP1CC	protein phosphatase 1 catalytic subunit gamma
Coronovirus Disease 2019 (COVID-19) - patients in Intensive Care Unit (ICU)	up	MO000018003	PP2A(h)	PPP2CA, PPP2R3A, PPP2R3B, PPP2R5A, PPP2R5B, PPP2R5C, PPP2R5D	protein phosphatase 2 catalytic subunit alpha, protein phosphatase 2 regulatory subunit B''alpha, protein phosphatase 2 regulatory subunit B''beta, protein phosphatase 2 regulatory subunit B'alpha, protein phosphatase 2 regulatory subunit B'beta, protein phosphatase 2 regulatory subunit B'delta, protein phosphatase 2 regulatory subunit B'gamma
Coronovirus Disease 2019 (COVID-19) - patients in Intensive Care Unit (ICU)	up	MO000118209	PP2ACbeta(h)	PPP2CB	protein phosphatase 2 catalytic subunit beta
Coronovirus Disease 2019 (COVID-19) - patients in Intensive Care Unit (ICU)	up	MO000132762	PP2Calpha(h)	PPM1A	protein phosphatase, Mg2+/Mn2+ dependent 1A
Coronovirus Disease 2019 (COVID-19) - patients in Intensive Care Unit (ICU)	up	MO000023473	PP2Calpha1(h)	PPM1A	protein phosphatase, Mg2+/Mn2+ dependent 1A
Coronovirus Disease 2019 (COVID-19) - patients in Intensive Care Unit (ICU)	up	MO000036590	PP2Calpha2(h)	PPM1A	protein phosphatase, Mg2+/Mn2+ dependent 1A
Coronovirus Disease 2019 (COVID-19) - patients in Intensive Care Unit (ICU)	up	MO000286704	PP2Calpha-isoform3(h)	PPM1A	protein phosphatase, Mg2+/Mn2+ dependent 1A
Coronovirus Disease 2019 (COVID-19) - patients in Intensive Care Unit (ICU)	up	MO000103652	PP2Cepsilon(h)	PPM1L	protein phosphatase, Mg2+/Mn2+ dependent 1L
Coronovirus Disease 2019 (COVID-19) - patients in Intensive Care Unit (ICU)	up	MO000166832	PP2Ceta(h)	PPM1M	protein phosphatase, Mg2+/Mn2+ dependent 1M
Coronovirus Disease 2019 (COVID-19) - patients in Intensive Care Unit (ICU)	up	MO000134770	PP2Cgamma(h)	PPM1G	protein phosphatase, Mg2+/Mn2+ dependent 1G
Coronovirus Disease 2019 (COVID-19) - patients in Intensive Care Unit (ICU)	up	MO000320872	PP2Cgamma(h){p}	PPM1G	protein phosphatase, Mg2+/Mn2+ dependent 1G
Coronovirus Disease 2019 (COVID-19) - patients in Intensive Care Unit (ICU)	up	MO000320888	PP2Cgamma(h){pS}{pT}	PPM1G	protein phosphatase, Mg2+/Mn2+ dependent 1G
Coronovirus Disease 2019 (COVID-19) - patients in Intensive Care Unit (ICU)	up	MO000132732	PP4C(h)	PPP4C	protein phosphatase 4 catalytic subunit
Coronovirus Disease 2019 (COVID-19) - patients in Intensive Care Unit (ICU)	up	MO000036403	PP5(h)	PPP5C	protein phosphatase 5 catalytic subunit
Coronovirus Disease 2019 (COVID-19) - patients in Intensive Care Unit (ICU)	up	MO000033565	PPARgamma(h)	PPARG	peroxisome proliferator activated receptor gamma
Coronovirus Disease 2019 (COVID-19) - patients in Intensive Care Unit (ICU)	up	MO000140180	PPIase A(h)	PPIA	peptidylprolyl isomerase A
Coronovirus Disease 2019 (COVID-19) - patients in Intensive Care Unit (ICU)	up	MO000017774	pRb(h)	RB1	RB transcriptional corepressor 1
Coronovirus Disease 2019 (COVID-19) - patients in Intensive Care Unit (ICU)	up	MO000043863	prlr(h):tec(h):Vav(h)	PRLR, TEC, VAV1	prolactin receptor, tec protein tyrosine kinase, vav guanine nucleotide exchange factor 1
Coronovirus Disease 2019 (COVID-19) - patients in Intensive Care Unit (ICU)	up	MO000032135	proCaspase-6(h)	CASP6	caspase 6
Coronovirus Disease 2019 (COVID-19) - patients in Intensive Care Unit (ICU)	up	MO000094901	proCaspase-6-alpha(h)	CASP6	caspase 6
Coronovirus Disease 2019 (COVID-19) - patients in Intensive Care Unit (ICU)	up	MO000094955	proCaspase-6-beta(h)	CASP6	caspase 6
Coronovirus Disease 2019 (COVID-19) - patients in Intensive Care Unit (ICU)	up	MO000032000	proCaspase-7(h)	CASP7	caspase 7
Coronovirus Disease 2019 (COVID-19) - patients in Intensive Care Unit (ICU)	up	MO000094783	proCaspase-7-alpha(h)	CASP7	caspase 7
Coronovirus Disease 2019 (COVID-19) - patients in Intensive Care Unit (ICU)	up	MO000097346	proCaspase-7-alpha-prime(h)	CASP7	caspase 7
Coronovirus Disease 2019 (COVID-19) - patients in Intensive Care Unit (ICU)	up	MO000094787	proCaspase-7-beta(h)	CASP7	caspase 7
Coronovirus Disease 2019 (COVID-19) - patients in Intensive Care Unit (ICU)	up	MO000286110	proCaspase-7-isoform4(h)	CASP7	caspase 7
Coronovirus Disease 2019 (COVID-19) - patients in Intensive Care Unit (ICU)	up	MO000020362	proCaspase-9(h)	CASP9	caspase 9
Coronovirus Disease 2019 (COVID-19) - patients in Intensive Care Unit (ICU)	up	MO000057856	proCaspase-9alpha(h)	CASP9	caspase 9
Coronovirus Disease 2019 (COVID-19) - patients in Intensive Care Unit (ICU)	up	MO000057855	proCaspase-9beta(h)	CASP9	caspase 9
Coronovirus Disease 2019 (COVID-19) - patients in Intensive Care Unit (ICU)	up	MO000106042	proCaspase-9gamma(h)	CASP9	caspase 9
Coronovirus Disease 2019 (COVID-19) - patients in Intensive Care Unit (ICU)	up	MO000270902	proCaspase-9-isoform3(h)	CASP9	caspase 9
Coronovirus Disease 2019 (COVID-19) - patients in Intensive Care Unit (ICU)	up	MO000277212	proCaspase-9-isoform4(h)	CASP9	caspase 9
Coronovirus Disease 2019 (COVID-19) - patients in Intensive Care Unit (ICU)	up	MO000102755	prostaglandin G/H synthase 1(h)	PTGS1	prostaglandin-endoperoxide synthase 1
Coronovirus Disease 2019 (COVID-19) - patients in Intensive Care Unit (ICU)	up	MO000041349	PSD-95(h)	DLG4	discs large MAGUK scaffold protein 4
Coronovirus Disease 2019 (COVID-19) - patients in Intensive Care Unit (ICU)	up	MO000065462	P-selectin(h)	SELP	selectin P
Coronovirus Disease 2019 (COVID-19) - patients in Intensive Care Unit (ICU)	up	MO000219222	PTAFR(h)	PTAFR	platelet activating factor receptor
Coronovirus Disease 2019 (COVID-19) - patients in Intensive Care Unit (ICU)	up	MO000036529	PtdIns(4)P5KI-beta(h)	PIP5K1B	phosphatidylinositol-4-phosphate 5-kinase type 1 beta
Coronovirus Disease 2019 (COVID-19) - patients in Intensive Care Unit (ICU)	up	MO000102191	PTK6(h)	PTK6	protein tyrosine kinase 6
Coronovirus Disease 2019 (COVID-19) - patients in Intensive Care Unit (ICU)	up	MO000102190	PTK6-isoform1(h)	PTK6	protein tyrosine kinase 6
Coronovirus Disease 2019 (COVID-19) - patients in Intensive Care Unit (ICU)	up	MO000021383	PTP1B(h)	PTPN1	protein tyrosine phosphatase non-receptor type 1
Coronovirus Disease 2019 (COVID-19) - patients in Intensive Care Unit (ICU)	up	MO000056756	PTP1B(h)	PTPN1	protein tyrosine phosphatase non-receptor type 1
Coronovirus Disease 2019 (COVID-19) - patients in Intensive Care Unit (ICU)	up	MO000034267	PTP1B(h){pY}	PTPN1	protein tyrosine phosphatase non-receptor type 1
Coronovirus Disease 2019 (COVID-19) - patients in Intensive Care Unit (ICU)	up	MO000480281	PTP1B(h){pY66}{pY152}{pY153}	PTPN1	protein tyrosine phosphatase non-receptor type 1
Coronovirus Disease 2019 (COVID-19) - patients in Intensive Care Unit (ICU)	up	MO000189977	PTPN14(h)	PTPN14	protein tyrosine phosphatase non-receptor type 14
Coronovirus Disease 2019 (COVID-19) - patients in Intensive Care Unit (ICU)	up	MO000032708	PTP-PEST(h)	PTPN12	protein tyrosine phosphatase non-receptor type 12
Coronovirus Disease 2019 (COVID-19) - patients in Intensive Care Unit (ICU)	up	MO000286717	PTP-PEST-isoform2(h)	PTPN12	protein tyrosine phosphatase non-receptor type 12
Coronovirus Disease 2019 (COVID-19) - patients in Intensive Care Unit (ICU)	up	MO000328161	PTP-PEST-isoform3(h)	PTPN12	protein tyrosine phosphatase non-receptor type 12
Coronovirus Disease 2019 (COVID-19) - patients in Intensive Care Unit (ICU)	up	MO000167179	ptprh(h)	PTPRH	protein tyrosine phosphatase receptor type H
Coronovirus Disease 2019 (COVID-19) - patients in Intensive Care Unit (ICU)	up	MO000167178	ptprh-isoform1(h)	PTPRH	protein tyrosine phosphatase receptor type H
Coronovirus Disease 2019 (COVID-19) - patients in Intensive Care Unit (ICU)	up	MO000167181	ptprh-isoform2(h)	PTPRH	protein tyrosine phosphatase receptor type H
Coronovirus Disease 2019 (COVID-19) - patients in Intensive Care Unit (ICU)	up	MO000328166	ptprh-isoform3(h)	PTPRH	protein tyrosine phosphatase receptor type H
Coronovirus Disease 2019 (COVID-19) - patients in Intensive Care Unit (ICU)	up	MO000219271	PTPRT(h)	PTPRT	protein tyrosine phosphatase receptor type T
Coronovirus Disease 2019 (COVID-19) - patients in Intensive Care Unit (ICU)	up	MO000219274	PTPRU(h)	PTPRU	protein tyrosine phosphatase receptor type U
Coronovirus Disease 2019 (COVID-19) - patients in Intensive Care Unit (ICU)	up	MO000035291	Pyk2-isoform1(h):Hic-5(h)	PTK2B, TGFB1I1	protein tyrosine kinase 2 beta, transforming growth factor beta 1 induced transcript 1
Coronovirus Disease 2019 (COVID-19) - patients in Intensive Care Unit (ICU)	up	MO000019507	Rac1(h)	RAC1	Rac family small GTPase 1
Coronovirus Disease 2019 (COVID-19) - patients in Intensive Care Unit (ICU)	up	MO000268945	Rac1(h){sumo}	RAC1	Rac family small GTPase 1
Coronovirus Disease 2019 (COVID-19) - patients in Intensive Care Unit (ICU)	up	MO000043173	Rac1:GTP:(MLK3{p})2	MAP3K11, RAC1	Rac family small GTPase 1, mitogen-activated protein kinase kinase kinase 11
Coronovirus Disease 2019 (COVID-19) - patients in Intensive Care Unit (ICU)	up	MO000038590	Rac1:GTP:MEKK4	MAP3K4, RAC1	Rac family small GTPase 1, mitogen-activated protein kinase kinase kinase 4
Coronovirus Disease 2019 (COVID-19) - patients in Intensive Care Unit (ICU)	up	MO000279336	Rac1:GTP:pak2	PAK2, RAC1	Rac family small GTPase 1, p21 (RAC1) activated kinase 2
Coronovirus Disease 2019 (COVID-19) - patients in Intensive Care Unit (ICU)	up	MO000060212	Rac1-isoform1(h)	RAC1	Rac family small GTPase 1
Coronovirus Disease 2019 (COVID-19) - patients in Intensive Care Unit (ICU)	up	MO000056892	Rac1-isoform2(h)	RAC1	Rac family small GTPase 1
Coronovirus Disease 2019 (COVID-19) - patients in Intensive Care Unit (ICU)	up	MO000060214	Rac1-xbb1(h)	RAC1	Rac family small GTPase 1
Coronovirus Disease 2019 (COVID-19) - patients in Intensive Care Unit (ICU)	up	MO000032573	Rac2(h)	RAC2	Rac family small GTPase 2
Coronovirus Disease 2019 (COVID-19) - patients in Intensive Care Unit (ICU)	up	MO000035206	Rad23A(h)	RAD23A	RAD23 homolog A, nucleotide excision repair protein
Coronovirus Disease 2019 (COVID-19) - patients in Intensive Care Unit (ICU)	up	MO000103535	Rad23A-isoform1(h)	RAD23A	RAD23 homolog A, nucleotide excision repair protein
Coronovirus Disease 2019 (COVID-19) - patients in Intensive Care Unit (ICU)	up	MO000319144	Rad23A-isoform2(h)	RAD23A	RAD23 homolog A, nucleotide excision repair protein
Coronovirus Disease 2019 (COVID-19) - patients in Intensive Care Unit (ICU)	up	MO000328190	Rad23A-isoform3(h)	RAD23A	RAD23 homolog A, nucleotide excision repair protein
Coronovirus Disease 2019 (COVID-19) - patients in Intensive Care Unit (ICU)	up	MO000044771	rad6A(h)	UBE2A	ubiquitin conjugating enzyme E2 A
Coronovirus Disease 2019 (COVID-19) - patients in Intensive Care Unit (ICU)	up	MO000086158	rad6A-isoform1(h)	UBE2A	ubiquitin conjugating enzyme E2 A
Coronovirus Disease 2019 (COVID-19) - patients in Intensive Care Unit (ICU)	up	MO000030991	Raf-1(h):Cdc25A(h)	CDC25A, RAF1	Raf-1 proto-oncogene, serine/threonine kinase, cell division cycle 25A
Coronovirus Disease 2019 (COVID-19) - patients in Intensive Care Unit (ICU)	up	MO000032323	Raf-1(h):pRb(h)	RAF1, RB1	RB transcriptional corepressor 1, Raf-1 proto-oncogene, serine/threonine kinase
Coronovirus Disease 2019 (COVID-19) - patients in Intensive Care Unit (ICU)	up	MO000038398	Raf-1:MEK2:ERK:KSR	KSR1, MAP2K2, MAPK1, MAPK3, MAPK4, MAPK6, MAPK7, RAF1	Raf-1 proto-oncogene, serine/threonine kinase, kinase suppressor of ras 1, mitogen-activated protein kinase 1, mitogen-activated protein kinase 3, mitogen-activated protein kinase 4, mitogen-activated protein kinase 6, mitogen-activated protein kinase 7, mitogen-activated protein kinase kinase 2
Coronovirus Disease 2019 (COVID-19) - patients in Intensive Care Unit (ICU)	up	MO000019400	RANK(h)	TNFRSF11A	TNF receptor superfamily member 11a
Coronovirus Disease 2019 (COVID-19) - patients in Intensive Care Unit (ICU)	up	MO000032564	Rap1B(h)	RAP1B	RAP1B, member of RAS oncogene family
Coronovirus Disease 2019 (COVID-19) - patients in Intensive Care Unit (ICU)	up	MO000032581	Rap1-GAP(h)	RAP1GAP	RAP1 GTPase activating protein
Coronovirus Disease 2019 (COVID-19) - patients in Intensive Care Unit (ICU)	up	MO000179223	Rap1-GAP-isoform1(h)	RAP1GAP	RAP1 GTPase activating protein
Coronovirus Disease 2019 (COVID-19) - patients in Intensive Care Unit (ICU)	up	MO000179228	Rap1-GAP-isoform2(h)	RAP1GAP	RAP1 GTPase activating protein
Coronovirus Disease 2019 (COVID-19) - patients in Intensive Care Unit (ICU)	up	MO000257251	Rap1-GAP-isoform3(h)	RAP1GAP	RAP1 GTPase activating protein
Coronovirus Disease 2019 (COVID-19) - patients in Intensive Care Unit (ICU)	up	MO000312495	Rap1-GAP-isoform4(h)	RAP1GAP	RAP1 GTPase activating protein
Coronovirus Disease 2019 (COVID-19) - patients in Intensive Care Unit (ICU)	up	MO000016807	Ras:GTP:Raf{p}	ARAF, BRAF, HRAS, KRAS, NRAS, RAF1	A-Raf proto-oncogene, serine/threonine kinase, B-Raf proto-oncogene, serine/threonine kinase, HRas proto-oncogene, GTPase, KRAS proto-oncogene, GTPase, NRAS proto-oncogene, GTPase, Raf-1 proto-oncogene, serine/threonine kinase
Coronovirus Disease 2019 (COVID-19) - patients in Intensive Care Unit (ICU)	up	MO000166460	Ras:GTP:Raf-1:MEK1	HRAS, KRAS, MAP2K1, NRAS, RAF1	HRas proto-oncogene, GTPase, KRAS proto-oncogene, GTPase, NRAS proto-oncogene, GTPase, Raf-1 proto-oncogene, serine/threonine kinase, mitogen-activated protein kinase kinase 1
Coronovirus Disease 2019 (COVID-19) - patients in Intensive Care Unit (ICU)	up	MO000160292	RelB:NF-kappaB2-p100{pS866}{pS870}:beta-TrCP1:Skp1:Cul-1{nedd}:Roc1	BTRC, CUL1, NFKB2, RBX1, RELB, SKP1	RELB proto-oncogene, NF-kB subunit, S-phase kinase associated protein 1, beta-transducin repeat containing E3 ubiquitin protein ligase, cullin 1, nuclear factor kappa B subunit 2, ring-box 1
Coronovirus Disease 2019 (COVID-19) - patients in Intensive Care Unit (ICU)	up	MO000141455	Rh50A(h)	RHAG	Rh associated glycoprotein
Coronovirus Disease 2019 (COVID-19) - patients in Intensive Care Unit (ICU)	up	MO000141454	Rh50A-isoform1(h)	RHAG	Rh associated glycoprotein
Coronovirus Disease 2019 (COVID-19) - patients in Intensive Care Unit (ICU)	up	MO000319153	Rh50A-isoform2(h)	RHAG	Rh associated glycoprotein
Coronovirus Disease 2019 (COVID-19) - patients in Intensive Care Unit (ICU)	up	MO000153589	RHAMM(h)	HMMR	hyaluronan mediated motility receptor
Coronovirus Disease 2019 (COVID-19) - patients in Intensive Care Unit (ICU)	up	MO000032015	rheb(h)	RHEB	Ras homolog, mTORC1 binding
Coronovirus Disease 2019 (COVID-19) - patients in Intensive Care Unit (ICU)	up	MO000022383	RhoA(h)	RHOA	ras homolog family member A
Coronovirus Disease 2019 (COVID-19) - patients in Intensive Care Unit (ICU)	up	MO000056974	RhoA(h)	RHOA	ras homolog family member A
Coronovirus Disease 2019 (COVID-19) - patients in Intensive Care Unit (ICU)	up	MO000032571	RhoC(h)	RHOC	ras homolog family member C
Coronovirus Disease 2019 (COVID-19) - patients in Intensive Care Unit (ICU)	up	MO000035317	RhoG(h)	RHOG	ras homolog family member G
Coronovirus Disease 2019 (COVID-19) - patients in Intensive Care Unit (ICU)	up	MO000035336	RhoGDI-1(h)	ARHGDIA	Rho GDP dissociation inhibitor alpha
Coronovirus Disease 2019 (COVID-19) - patients in Intensive Care Unit (ICU)	up	MO000098185	ribonucleoside-diphosphate reductase M2 subunit(h)	RRM2	ribonucleotide reductase regulatory subunit M2
Coronovirus Disease 2019 (COVID-19) - patients in Intensive Care Unit (ICU)	up	MO000280531	rictor-isoform1(h):mTOR(h):SIN1(h):mLST8(h)	MAPKAP1, MLST8, MTOR, RICTOR	MAPK associated protein 1, MTOR associated protein, LST8 homolog, RPTOR independent companion of MTOR complex 2, mechanistic target of rapamycin kinase
Coronovirus Disease 2019 (COVID-19) - patients in Intensive Care Unit (ICU)	up	MO000057347	RIN1(h)	RIN1	Ras and Rab interactor 1
Coronovirus Disease 2019 (COVID-19) - patients in Intensive Care Unit (ICU)	up	MO000032547	RIP1(h)	RALBP1	ralA binding protein 1
Coronovirus Disease 2019 (COVID-19) - patients in Intensive Care Unit (ICU)	up	MO000144271	rnf11(h)	RNF11	ring finger protein 11
Coronovirus Disease 2019 (COVID-19) - patients in Intensive Care Unit (ICU)	up	MO000188372	RNF115(h)	RNF115	ring finger protein 115
Coronovirus Disease 2019 (COVID-19) - patients in Intensive Care Unit (ICU)	up	MO000151210	RNF27(h)	TRIM8	tripartite motif containing 8
Coronovirus Disease 2019 (COVID-19) - patients in Intensive Care Unit (ICU)	up	MO000086801	RNF8(h)	RNF8	ring finger protein 8
Coronovirus Disease 2019 (COVID-19) - patients in Intensive Care Unit (ICU)	up	MO000086800	RNF8-isoform1(h)	RNF8	ring finger protein 8
Coronovirus Disease 2019 (COVID-19) - patients in Intensive Care Unit (ICU)	up	MO000257225	RNF8-isoform2(h)	RNF8	ring finger protein 8
Coronovirus Disease 2019 (COVID-19) - patients in Intensive Care Unit (ICU)	up	MO000328221	RNF8-isoform3(h)	RNF8	ring finger protein 8
Coronovirus Disease 2019 (COVID-19) - patients in Intensive Care Unit (ICU)	up	MO000019440	Roc1(h)	RBX1	ring-box 1
Coronovirus Disease 2019 (COVID-19) - patients in Intensive Care Unit (ICU)	up	MO000081627	Roc1(h)	RBX1	ring-box 1
Coronovirus Disease 2019 (COVID-19) - patients in Intensive Care Unit (ICU)	up	MO000316509	Roc1(h):Cul-1(h):Skp1(h)	CUL1, RBX1, SKP1	S-phase kinase associated protein 1, cullin 1, ring-box 1
Coronovirus Disease 2019 (COVID-19) - patients in Intensive Care Unit (ICU)	up	MO000093695	Roc1(h):Cul-1(h):Skp1(h):NIPA(h)	CUL1, RBX1, SKP1, ZC3HC1	S-phase kinase associated protein 1, cullin 1, ring-box 1, zinc finger C3HC-type containing 1
Coronovirus Disease 2019 (COVID-19) - patients in Intensive Care Unit (ICU)	up	MO000044971	Roc1:CUL-5:elongin C:elongin B:E4orf6:E1B55K	CUL5, ELOB, ELOC, RBX1	cullin 5, elongin B, elongin C, ring-box 1
Coronovirus Disease 2019 (COVID-19) - patients in Intensive Care Unit (ICU)	up	MO000035542	ROCK-II(h)	ROCK2	Rho associated coiled-coil containing protein kinase 2
Coronovirus Disease 2019 (COVID-19) - patients in Intensive Care Unit (ICU)	up	MO000220202	ROMO1(h)	ROMO1	reactive oxygen species modulator 1
Coronovirus Disease 2019 (COVID-19) - patients in Intensive Care Unit (ICU)	up	MO000220201	ROMO1-isoform1(h)	ROMO1	reactive oxygen species modulator 1
Coronovirus Disease 2019 (COVID-19) - patients in Intensive Care Unit (ICU)	up	MO000220203	ROMO1-isoform2(h)	ROMO1	reactive oxygen species modulator 1
Coronovirus Disease 2019 (COVID-19) - patients in Intensive Care Unit (ICU)	up	MO000083173	RP42(h)	DCUN1D1	defective in cullin neddylation 1 domain containing 1
Coronovirus Disease 2019 (COVID-19) - patients in Intensive Care Unit (ICU)	up	MO000132640	RPN-II(h)	RPN2	ribophorin II
Coronovirus Disease 2019 (COVID-19) - patients in Intensive Care Unit (ICU)	up	MO000256995	RPTPepsilon(h)	PTPRE	protein tyrosine phosphatase receptor type E
Coronovirus Disease 2019 (COVID-19) - patients in Intensive Care Unit (ICU)	up	MO000032706	RPTPepsilon-isoform1(h)	PTPRE	protein tyrosine phosphatase receptor type E
Coronovirus Disease 2019 (COVID-19) - patients in Intensive Care Unit (ICU)	up	MO000256994	RPTPepsilon-isoform2(h)	PTPRE	protein tyrosine phosphatase receptor type E
Coronovirus Disease 2019 (COVID-19) - patients in Intensive Care Unit (ICU)	up	MO000256996	RPTPepsilon-isoform3(h)	PTPRE	protein tyrosine phosphatase receptor type E
Coronovirus Disease 2019 (COVID-19) - patients in Intensive Care Unit (ICU)	up	MO000133500	RPTPsigma(h)	PTPRS	protein tyrosine phosphatase receptor type S
Coronovirus Disease 2019 (COVID-19) - patients in Intensive Care Unit (ICU)	up	MO000126070	Rrg(h)	LOX	lysyl oxidase
Coronovirus Disease 2019 (COVID-19) - patients in Intensive Care Unit (ICU)	up	MO000171690	RUBICON(h)	RUBCN	rubicon autophagy regulator
Coronovirus Disease 2019 (COVID-19) - patients in Intensive Care Unit (ICU)	up	MO000171689	RUBICON-isoform1(h)	RUBCN	rubicon autophagy regulator
Coronovirus Disease 2019 (COVID-19) - patients in Intensive Care Unit (ICU)	up	MO000171692	RUBICON-isoform2(h)	RUBCN	rubicon autophagy regulator
Coronovirus Disease 2019 (COVID-19) - patients in Intensive Care Unit (ICU)	up	MO000257281	RUBICON-isoform3(h)	RUBCN	rubicon autophagy regulator
Coronovirus Disease 2019 (COVID-19) - patients in Intensive Care Unit (ICU)	up	MO000220460	S100A12(h)	S100A12	S100 calcium binding protein A12
Coronovirus Disease 2019 (COVID-19) - patients in Intensive Care Unit (ICU)	up	MO000142174	s100p(h)	S100P	S100 calcium binding protein P
Coronovirus Disease 2019 (COVID-19) - patients in Intensive Care Unit (ICU)	up	MO000118808	salvador(h)	SAV1	salvador family WW domain containing protein 1
Coronovirus Disease 2019 (COVID-19) - patients in Intensive Care Unit (ICU)	up	MO000044229	SCF-beta-TrCP1(h)	BTRC, CUL1, RBX1, SKP1	S-phase kinase associated protein 1, beta-transducin repeat containing E3 ubiquitin protein ligase, cullin 1, ring-box 1
Coronovirus Disease 2019 (COVID-19) - patients in Intensive Care Unit (ICU)	up	MO000023217	SCF-Skp2(h)	CUL1, RBX1, SKP1, SKP2	S-phase kinase associated protein 1, S-phase kinase associated protein 2, cullin 1, ring-box 1
Coronovirus Disease 2019 (COVID-19) - patients in Intensive Care Unit (ICU)	up	MO000167517	SCP3(h)	CTDSPL	CTD small phosphatase like
Coronovirus Disease 2019 (COVID-19) - patients in Intensive Care Unit (ICU)	up	MO000167516	SCP3-isoform1(h)	CTDSPL	CTD small phosphatase like
Coronovirus Disease 2019 (COVID-19) - patients in Intensive Care Unit (ICU)	up	MO000167519	SCP3-isoform2(h)	CTDSPL	CTD small phosphatase like
Coronovirus Disease 2019 (COVID-19) - patients in Intensive Care Unit (ICU)	up	MO000166457	scribble(h)	SCRIB	scribble planar cell polarity protein
Coronovirus Disease 2019 (COVID-19) - patients in Intensive Care Unit (ICU)	up	MO000166458	scribble-isoform1(h)	SCRIB	scribble planar cell polarity protein
Coronovirus Disease 2019 (COVID-19) - patients in Intensive Care Unit (ICU)	up	MO000166459	scribble-isoform2(h)	SCRIB	scribble planar cell polarity protein
Coronovirus Disease 2019 (COVID-19) - patients in Intensive Care Unit (ICU)	up	MO000166461	scribble-isoform3(h)	SCRIB	scribble planar cell polarity protein
Coronovirus Disease 2019 (COVID-19) - patients in Intensive Care Unit (ICU)	up	MO000061775	SDC1(h)	SDC1	syndecan 1
Coronovirus Disease 2019 (COVID-19) - patients in Intensive Care Unit (ICU)	up	MO000044992	securin(h)	PTTG1	PTTG1 regulator of sister chromatid separation, securin
Coronovirus Disease 2019 (COVID-19) - patients in Intensive Care Unit (ICU)	up	MO000123366	securin:Separin:cyclinB1:Cdk1	CCNB1, CDK1, ESPL1, PTTG1	PTTG1 regulator of sister chromatid separation, securin, cyclin B1, cyclin dependent kinase 1, extra spindle pole bodies like 1, separase
Coronovirus Disease 2019 (COVID-19) - patients in Intensive Care Unit (ICU)	up	MO000123383	securin:Separin{pS1126}:cyclosome{p}n:Fzr1	ANAPC1, ANAPC10, ANAPC11, ANAPC2, ANAPC4, ANAPC5, ANAPC7, CDC16, CDC23, CDC26, CDC27, ESPL1, FZR1, PTTG1	PTTG1 regulator of sister chromatid separation, securin, anaphase promoting complex subunit 1, anaphase promoting complex subunit 10, anaphase promoting complex subunit 11, anaphase promoting complex subunit 2, anaphase promoting complex subunit 4, anaphase promoting complex subunit 5, anaphase promoting complex subunit 7, cell division cycle 16, cell division cycle 23, cell division cycle 26, ce…
Coronovirus Disease 2019 (COVID-19) - patients in Intensive Care Unit (ICU)	up	MO000123384	securin:Separin{pS1126}:cyclosome{p}n:Fzr1:E2-C{ub(1)}	ANAPC1, ANAPC10, ANAPC11, ANAPC2, ANAPC4, ANAPC5, ANAPC7, CDC16, CDC23, CDC26, CDC27, ESPL1, FZR1, PTTG1, UBE2C	PTTG1 regulator of sister chromatid separation, securin, anaphase promoting complex subunit 1, anaphase promoting complex subunit 10, anaphase promoting complex subunit 11, anaphase promoting complex subunit 2, anaphase promoting complex subunit 4, anaphase promoting complex subunit 5, anaphase promoting complex subunit 7, cell division cycle 16, cell division cycle 23, cell division cycle 26, ce…
Coronovirus Disease 2019 (COVID-19) - patients in Intensive Care Unit (ICU)	up	MO000123385	securin{ub(1)}:Separin{pS1126}:cyclosome{p}n:Fzr1	ANAPC1, ANAPC10, ANAPC11, ANAPC2, ANAPC4, ANAPC5, ANAPC7, CDC16, CDC23, CDC26, CDC27, ESPL1, FZR1, PTTG1	PTTG1 regulator of sister chromatid separation, securin, anaphase promoting complex subunit 1, anaphase promoting complex subunit 10, anaphase promoting complex subunit 11, anaphase promoting complex subunit 2, anaphase promoting complex subunit 4, anaphase promoting complex subunit 5, anaphase promoting complex subunit 7, cell division cycle 16, cell division cycle 23, cell division cycle 26, ce…
Coronovirus Disease 2019 (COVID-19) - patients in Intensive Care Unit (ICU)	up	MO000123386	securin{ub(1)}:Separin{pS1126}:cyclosome{p}n:Fzr1:(E2-C{ub(1)})n	ANAPC1, ANAPC10, ANAPC11, ANAPC2, ANAPC4, ANAPC5, ANAPC7, CDC16, CDC23, CDC26, CDC27, ESPL1, FZR1, PTTG1, UBE2C	PTTG1 regulator of sister chromatid separation, securin, anaphase promoting complex subunit 1, anaphase promoting complex subunit 10, anaphase promoting complex subunit 11, anaphase promoting complex subunit 2, anaphase promoting complex subunit 4, anaphase promoting complex subunit 5, anaphase promoting complex subunit 7, cell division cycle 16, cell division cycle 23, cell division cycle 26, ce…
Coronovirus Disease 2019 (COVID-19) - patients in Intensive Care Unit (ICU)	up	MO000334473	Sel-1(h)	DHCR24	24-dehydrocholesterol reductase
Coronovirus Disease 2019 (COVID-19) - patients in Intensive Care Unit (ICU)	up	MO000190366	SENP3(h)	SENP3	SUMO specific peptidase 3
Coronovirus Disease 2019 (COVID-19) - patients in Intensive Care Unit (ICU)	up	MO000056297	Separin(h)	ESPL1	extra spindle pole bodies like 1, separase
Coronovirus Disease 2019 (COVID-19) - patients in Intensive Care Unit (ICU)	up	MO000042920	Septin4-isoform1(h)	SEPTIN4	septin 4
Coronovirus Disease 2019 (COVID-19) - patients in Intensive Care Unit (ICU)	up	MO000069381	SERPINF1(h)	SERPINF1	serpin family F member 1
Coronovirus Disease 2019 (COVID-19) - patients in Intensive Care Unit (ICU)	up	MO000033272	SGK-1(h)	SGK1	serum/glucocorticoid regulated kinase 1
Coronovirus Disease 2019 (COVID-19) - patients in Intensive Care Unit (ICU)	up	MO000034462	SGK-1(h){pT256}	SGK1	serum/glucocorticoid regulated kinase 1
Coronovirus Disease 2019 (COVID-19) - patients in Intensive Care Unit (ICU)	up	MO000103557	SGK-1-isoform1(h)	SGK1	serum/glucocorticoid regulated kinase 1
Coronovirus Disease 2019 (COVID-19) - patients in Intensive Care Unit (ICU)	up	MO000165695	SGK-1-isoform2(h)	SGK1	serum/glucocorticoid regulated kinase 1
Coronovirus Disease 2019 (COVID-19) - patients in Intensive Care Unit (ICU)	up	MO000165694	SGK-1-isoform3(h)	SGK1	serum/glucocorticoid regulated kinase 1
Coronovirus Disease 2019 (COVID-19) - patients in Intensive Care Unit (ICU)	up	MO000165692	SGK-1-isoform4(h)	SGK1	serum/glucocorticoid regulated kinase 1
Coronovirus Disease 2019 (COVID-19) - patients in Intensive Care Unit (ICU)	up	MO000165688	SGK-1-isoform5(h)	SGK1	serum/glucocorticoid regulated kinase 1
Coronovirus Disease 2019 (COVID-19) - patients in Intensive Care Unit (ICU)	up	MO000200341	sharpin-isoform1(h)	SHARPIN	SHANK associated RH domain interactor
Coronovirus Disease 2019 (COVID-19) - patients in Intensive Care Unit (ICU)	up	MO000200584	sharpin-isoform1(h):rbck1-isoform1(h):HOIP-isoform1(h)	RBCK1, RNF31, SHARPIN	RANBP2-type and C3HC4-type zinc finger containing 1, SHANK associated RH domain interactor, ring finger protein 31
Coronovirus Disease 2019 (COVID-19) - patients in Intensive Care Unit (ICU)	up	MO000031009	Shb(h)	SHB	SH2 domain containing adaptor protein B
Coronovirus Disease 2019 (COVID-19) - patients in Intensive Care Unit (ICU)	up	MO000023533	Shc-1(h)	SHC1	SHC adaptor protein 1
Coronovirus Disease 2019 (COVID-19) - patients in Intensive Care Unit (ICU)	up	MO000134065	shcbp1(h)	SHCBP1	SHC binding and spindle associated 1
Coronovirus Disease 2019 (COVID-19) - patients in Intensive Care Unit (ICU)	up	MO000021373	SHP-2(h)	PTPN11	protein tyrosine phosphatase non-receptor type 11
Coronovirus Disease 2019 (COVID-19) - patients in Intensive Care Unit (ICU)	up	MO000102193	SHP2-isoform1(h)	PTPN11	protein tyrosine phosphatase non-receptor type 11
Coronovirus Disease 2019 (COVID-19) - patients in Intensive Care Unit (ICU)	up	MO000057419	SHP2-isoform2(h)	PTPN11	protein tyrosine phosphatase non-receptor type 11
Coronovirus Disease 2019 (COVID-19) - patients in Intensive Care Unit (ICU)	up	MO000102194	SHP2-isoform3(h)	PTPN11	protein tyrosine phosphatase non-receptor type 11
Coronovirus Disease 2019 (COVID-19) - patients in Intensive Care Unit (ICU)	up	MO000129074	SHPS1(h)	SIRPA	signal regulatory protein alpha
Coronovirus Disease 2019 (COVID-19) - patients in Intensive Care Unit (ICU)	up	MO000129073	SHPS1-isoform1(h)	SIRPA	signal regulatory protein alpha
Coronovirus Disease 2019 (COVID-19) - patients in Intensive Care Unit (ICU)	up	MO000257443	SHPS1-isoform2(h)	SIRPA	signal regulatory protein alpha
Coronovirus Disease 2019 (COVID-19) - patients in Intensive Care Unit (ICU)	up	MO000257444	SHPS1-isoform4(h)	SIRPA	signal regulatory protein alpha
Coronovirus Disease 2019 (COVID-19) - patients in Intensive Care Unit (ICU)	up	MO000201460	SIAH2(h)	SIAH2	siah E3 ubiquitin protein ligase 2
Coronovirus Disease 2019 (COVID-19) - patients in Intensive Care Unit (ICU)	up	MO000021595	Siah-2(h)	SIAH2	siah E3 ubiquitin protein ligase 2
Coronovirus Disease 2019 (COVID-19) - patients in Intensive Care Unit (ICU)	up	MO000142283	SIR2L6(h)	SIRT6	sirtuin 6
Coronovirus Disease 2019 (COVID-19) - patients in Intensive Care Unit (ICU)	up	MO000142275	SIR2L6-isoform1(h)	SIRT6	sirtuin 6
Coronovirus Disease 2019 (COVID-19) - patients in Intensive Care Unit (ICU)	up	MO000333205	SIR2L6-isoform1(h){ub}n	SIRT6	sirtuin 6
Coronovirus Disease 2019 (COVID-19) - patients in Intensive Care Unit (ICU)	up	MO000257461	SIR2L6-isoform2(h)	SIRT6	sirtuin 6
Coronovirus Disease 2019 (COVID-19) - patients in Intensive Care Unit (ICU)	up	MO000121629	SIRT2(h)	SIRT2	sirtuin 2
Coronovirus Disease 2019 (COVID-19) - patients in Intensive Care Unit (ICU)	up	MO000121628	SIRT2-isoform1(h)	SIRT2	sirtuin 2
Coronovirus Disease 2019 (COVID-19) - patients in Intensive Care Unit (ICU)	up	MO000121630	SIRT2-isoform2(h)	SIRT2	sirtuin 2
Coronovirus Disease 2019 (COVID-19) - patients in Intensive Care Unit (ICU)	up	MO000257459	SIRT2-isoform3(h)	SIRT2	sirtuin 2
Coronovirus Disease 2019 (COVID-19) - patients in Intensive Care Unit (ICU)	up	MO000257460	SIRT2-isoform4(h)	SIRT2	sirtuin 2
Coronovirus Disease 2019 (COVID-19) - patients in Intensive Care Unit (ICU)	up	MO000335175	SIRT2-isoform5(h)	SIRT2	sirtuin 2
Coronovirus Disease 2019 (COVID-19) - patients in Intensive Care Unit (ICU)	up	MO000032560	SITPEC(h)	ECSIT	ECSIT signaling integrator
Coronovirus Disease 2019 (COVID-19) - patients in Intensive Care Unit (ICU)	up	MO000037630	SK1(h)	SPHK1	sphingosine kinase 1
Coronovirus Disease 2019 (COVID-19) - patients in Intensive Care Unit (ICU)	up	MO000037632	SK1(h){p}	SPHK1	sphingosine kinase 1
Coronovirus Disease 2019 (COVID-19) - patients in Intensive Care Unit (ICU)	up	MO000083874	SK1-isoform1(h)	SPHK1	sphingosine kinase 1
Coronovirus Disease 2019 (COVID-19) - patients in Intensive Care Unit (ICU)	up	MO000064551	SKB1(h)	PRMT5	protein arginine methyltransferase 5
Coronovirus Disease 2019 (COVID-19) - patients in Intensive Care Unit (ICU)	up	MO000082834	SKB1-isoform1(h)	PRMT5	protein arginine methyltransferase 5
Coronovirus Disease 2019 (COVID-19) - patients in Intensive Care Unit (ICU)	up	MO000270827	SKB1-isoform2(h)	PRMT5	protein arginine methyltransferase 5
Coronovirus Disease 2019 (COVID-19) - patients in Intensive Care Unit (ICU)	up	MO000327556	SKB1-isoform3(h)	PRMT5	protein arginine methyltransferase 5
Coronovirus Disease 2019 (COVID-19) - patients in Intensive Care Unit (ICU)	up	MO000327554	SKB1-isoform4(h)	PRMT5	protein arginine methyltransferase 5
Coronovirus Disease 2019 (COVID-19) - patients in Intensive Care Unit (ICU)	up	MO000327555	SKB1-isoform5(h)	PRMT5	protein arginine methyltransferase 5
Coronovirus Disease 2019 (COVID-19) - patients in Intensive Care Unit (ICU)	up	MO000320978	Skp1(h):Skp2(h):Cks1(h)	CKS1B, SKP1, SKP2	CDC28 protein kinase regulatory subunit 1B, S-phase kinase associated protein 1, S-phase kinase associated protein 2
Coronovirus Disease 2019 (COVID-19) - patients in Intensive Care Unit (ICU)	up	MO000145442	slc7a11(h)	SLC7A11	solute carrier family 7 member 11
Coronovirus Disease 2019 (COVID-19) - patients in Intensive Care Unit (ICU)	up	MO000020339	Smac(h)	AC048338.2, DIABLO	Diablo homolog, mitochondrial , diablo IAP-binding mitochondrial protein
Coronovirus Disease 2019 (COVID-19) - patients in Intensive Care Unit (ICU)	up	MO000032072	Smac(h):cIAP-1(h)	AC048338.2, BIRC2, DIABLO	Diablo homolog, mitochondrial , baculoviral IAP repeat containing 2, diablo IAP-binding mitochondrial protein
Coronovirus Disease 2019 (COVID-19) - patients in Intensive Care Unit (ICU)	up	MO000032074	Smac(h):cIAP-2(h)	AC048338.2, BIRC3, DIABLO	Diablo homolog, mitochondrial , baculoviral IAP repeat containing 3, diablo IAP-binding mitochondrial protein
Coronovirus Disease 2019 (COVID-19) - patients in Intensive Care Unit (ICU)	up	MO000043012	Smac-alpha(h)	AC048338.2, DIABLO	Diablo homolog, mitochondrial , diablo IAP-binding mitochondrial protein
Coronovirus Disease 2019 (COVID-19) - patients in Intensive Care Unit (ICU)	up	MO000043014	Smac-delta(h)	AC048338.2, DIABLO	Diablo homolog, mitochondrial , diablo IAP-binding mitochondrial protein
Coronovirus Disease 2019 (COVID-19) - patients in Intensive Care Unit (ICU)	up	MO000286129	smARF(h)	CDKN2A	cyclin dependent kinase inhibitor 2A
Coronovirus Disease 2019 (COVID-19) - patients in Intensive Care Unit (ICU)	up	MO000140970	smgGDS(h)	RAP1GDS1	Rap1 GTPase-GDP dissociation stimulator 1
Coronovirus Disease 2019 (COVID-19) - patients in Intensive Care Unit (ICU)	up	MO000195198	SNX27(h)	SNX27	sorting nexin 27
Coronovirus Disease 2019 (COVID-19) - patients in Intensive Care Unit (ICU)	up	MO000032698	SOCS-2(h)	SOCS2	suppressor of cytokine signaling 2
Coronovirus Disease 2019 (COVID-19) - patients in Intensive Care Unit (ICU)	up	MO000059924	SOCS-2(h)	SOCS2	suppressor of cytokine signaling 2
Coronovirus Disease 2019 (COVID-19) - patients in Intensive Care Unit (ICU)	up	MO000032699	SOCS-3(h)	SOCS3	suppressor of cytokine signaling 3
Coronovirus Disease 2019 (COVID-19) - patients in Intensive Care Unit (ICU)	up	MO000103122	SOCS-6(h)	SOCS6	suppressor of cytokine signaling 6
Coronovirus Disease 2019 (COVID-19) - patients in Intensive Care Unit (ICU)	up	MO000103121	SOCS-6(h)	SOCS6	suppressor of cytokine signaling 6
Coronovirus Disease 2019 (COVID-19) - patients in Intensive Care Unit (ICU)	up	MO000021335	SPC4(h)	PCSK6	proprotein convertase subtilisin/kexin type 6
Coronovirus Disease 2019 (COVID-19) - patients in Intensive Care Unit (ICU)	up	MO000145136	SPK(h)	PBK	PDZ binding kinase
Coronovirus Disease 2019 (COVID-19) - patients in Intensive Care Unit (ICU)	up	MO000145134	SPK-isoform1(h)	PBK	PDZ binding kinase
Coronovirus Disease 2019 (COVID-19) - patients in Intensive Care Unit (ICU)	up	MO000335302	SPK-isoform2(h)	PBK	PDZ binding kinase
Coronovirus Disease 2019 (COVID-19) - patients in Intensive Care Unit (ICU)	up	MO000170945	Spred-2(h)	SPRED2	sprouty related EVH1 domain containing 2
Coronovirus Disease 2019 (COVID-19) - patients in Intensive Care Unit (ICU)	up	MO000170944	Spred-2-isoform1(h)	SPRED2	sprouty related EVH1 domain containing 2
Coronovirus Disease 2019 (COVID-19) - patients in Intensive Care Unit (ICU)	up	MO000271613	Spred-2-isoform2(h)	SPRED2	sprouty related EVH1 domain containing 2
Coronovirus Disease 2019 (COVID-19) - patients in Intensive Care Unit (ICU)	up	MO000108393	Sprouty1(h)	SPRY1	sprouty RTK signaling antagonist 1
Coronovirus Disease 2019 (COVID-19) - patients in Intensive Care Unit (ICU)	up	MO000059638	Sprouty2(h)	SPRY2	sprouty RTK signaling antagonist 2
Coronovirus Disease 2019 (COVID-19) - patients in Intensive Care Unit (ICU)	up	MO000033735	Sprouty2(h)	SPRY2	sprouty RTK signaling antagonist 2
Coronovirus Disease 2019 (COVID-19) - patients in Intensive Care Unit (ICU)	up	MO000480317	Sprouty2(h){p}	SPRY2	sprouty RTK signaling antagonist 2
Coronovirus Disease 2019 (COVID-19) - patients in Intensive Care Unit (ICU)	up	MO000021478	Src(h)	SRC	SRC proto-oncogene, non-receptor tyrosine kinase
Coronovirus Disease 2019 (COVID-19) - patients in Intensive Care Unit (ICU)	up	MO000059285	Src(h){p}	SRC	SRC proto-oncogene, non-receptor tyrosine kinase
Coronovirus Disease 2019 (COVID-19) - patients in Intensive Care Unit (ICU)	up	MO000060135	Src(h){pY}	SRC	SRC proto-oncogene, non-receptor tyrosine kinase
Coronovirus Disease 2019 (COVID-19) - patients in Intensive Care Unit (ICU)	up	MO000480312	Src(h){pY338}{pY419}{pY530}	SRC	SRC proto-oncogene, non-receptor tyrosine kinase
Coronovirus Disease 2019 (COVID-19) - patients in Intensive Care Unit (ICU)	up	MO000163378	Src(h){pY416}	SRC	SRC proto-oncogene, non-receptor tyrosine kinase
Coronovirus Disease 2019 (COVID-19) - patients in Intensive Care Unit (ICU)	up	MO000480293	Src(h){pY416}{pY527}	SRC	SRC proto-oncogene, non-receptor tyrosine kinase
Coronovirus Disease 2019 (COVID-19) - patients in Intensive Care Unit (ICU)	up	MO000057894	Src(h){pY419}	SRC	SRC proto-oncogene, non-receptor tyrosine kinase
Coronovirus Disease 2019 (COVID-19) - patients in Intensive Care Unit (ICU)	up	MO000057451	Src(h){pY419}{pY530}	SRC	SRC proto-oncogene, non-receptor tyrosine kinase
Coronovirus Disease 2019 (COVID-19) - patients in Intensive Care Unit (ICU)	up	MO000480291	Src(h){pY424}	SRC	SRC proto-oncogene, non-receptor tyrosine kinase
Coronovirus Disease 2019 (COVID-19) - patients in Intensive Care Unit (ICU)	up	MO000480152	Src(h){pY424}{pY535}	SRC	SRC proto-oncogene, non-receptor tyrosine kinase
Coronovirus Disease 2019 (COVID-19) - patients in Intensive Care Unit (ICU)	up	MO000042867	Src(h){pY527}	SRC	SRC proto-oncogene, non-receptor tyrosine kinase
Coronovirus Disease 2019 (COVID-19) - patients in Intensive Care Unit (ICU)	up	MO000057381	Src(h){pY530}	SRC	SRC proto-oncogene, non-receptor tyrosine kinase
Coronovirus Disease 2019 (COVID-19) - patients in Intensive Care Unit (ICU)	up	MO000057348	Src-isoform1(h)	SRC	SRC proto-oncogene, non-receptor tyrosine kinase
Coronovirus Disease 2019 (COVID-19) - patients in Intensive Care Unit (ICU)	up	MO000090712	Src-isoform2(h)	SRC	SRC proto-oncogene, non-receptor tyrosine kinase
Coronovirus Disease 2019 (COVID-19) - patients in Intensive Care Unit (ICU)	up	MO000222267	SRXN1(h)	SRXN1	sulfiredoxin 1
Coronovirus Disease 2019 (COVID-19) - patients in Intensive Care Unit (ICU)	up	MO000013123	STAT3(h)	STAT3	signal transducer and activator of transcription 3
Coronovirus Disease 2019 (COVID-19) - patients in Intensive Care Unit (ICU)	up	MO000033749	stathmin(h)	STMN1	stathmin 1
Coronovirus Disease 2019 (COVID-19) - patients in Intensive Care Unit (ICU)	up	MO000065171	STAU1(h)	STAU1	staufen double-stranded RNA binding protein 1
Coronovirus Disease 2019 (COVID-19) - patients in Intensive Care Unit (ICU)	up	MO000041684	STRADalpha(h)	STRADA	STE20 related adaptor alpha
Coronovirus Disease 2019 (COVID-19) - patients in Intensive Care Unit (ICU)	up	MO000041693	STRADbeta(h)	STRADB	STE20 related adaptor beta
Coronovirus Disease 2019 (COVID-19) - patients in Intensive Care Unit (ICU)	up	MO000095097	STRAP(h)	STRAP	serine/threonine kinase receptor associated protein
Coronovirus Disease 2019 (COVID-19) - patients in Intensive Care Unit (ICU)	up	MO000179086	STS1(h)	UBASH3B	ubiquitin associated and SH3 domain containing B
Coronovirus Disease 2019 (COVID-19) - patients in Intensive Care Unit (ICU)	up	MO000019973	sumo1(h)	SUMO1	small ubiquitin like modifier 1
Coronovirus Disease 2019 (COVID-19) - patients in Intensive Care Unit (ICU)	up	MO000078285	sumo1-isoform1(h)	SUMO1	small ubiquitin like modifier 1
Coronovirus Disease 2019 (COVID-19) - patients in Intensive Care Unit (ICU)	up	MO000312549	sumo1-isoform2(h)	SUMO1	small ubiquitin like modifier 1
Coronovirus Disease 2019 (COVID-19) - patients in Intensive Care Unit (ICU)	up	MO000032078	survivin(h)	BIRC5	baculoviral IAP repeat containing 5
Coronovirus Disease 2019 (COVID-19) - patients in Intensive Care Unit (ICU)	up	MO000084115	survivin-alpha(h)	BIRC5	baculoviral IAP repeat containing 5
Coronovirus Disease 2019 (COVID-19) - patients in Intensive Care Unit (ICU)	up	MO000084125	survivin-beta(h)	BIRC5	baculoviral IAP repeat containing 5
Coronovirus Disease 2019 (COVID-19) - patients in Intensive Care Unit (ICU)	up	MO000099106	survivin-isoform3(h)	BIRC5	baculoviral IAP repeat containing 5
Coronovirus Disease 2019 (COVID-19) - patients in Intensive Care Unit (ICU)	up	MO000099117	survivin-isoform4(h)	BIRC5	baculoviral IAP repeat containing 5
Coronovirus Disease 2019 (COVID-19) - patients in Intensive Care Unit (ICU)	up	MO000099119	survivin-isoform5(h)	BIRC5	baculoviral IAP repeat containing 5
Coronovirus Disease 2019 (COVID-19) - patients in Intensive Care Unit (ICU)	up	MO000099122	survivin-isoform6(h)	BIRC5	baculoviral IAP repeat containing 5
Coronovirus Disease 2019 (COVID-19) - patients in Intensive Care Unit (ICU)	up	MO000099124	survivin-isoform7(h)	BIRC5	baculoviral IAP repeat containing 5
Coronovirus Disease 2019 (COVID-19) - patients in Intensive Care Unit (ICU)	up	MO000019262	Syk(h)	SYK	spleen associated tyrosine kinase
Coronovirus Disease 2019 (COVID-19) - patients in Intensive Care Unit (ICU)	up	MO000019263	Syk(h){p}	SYK	spleen associated tyrosine kinase
Coronovirus Disease 2019 (COVID-19) - patients in Intensive Care Unit (ICU)	up	MO000032288	Syk(h){pY}	SYK	spleen associated tyrosine kinase
Coronovirus Disease 2019 (COVID-19) - patients in Intensive Care Unit (ICU)	up	MO000085580	Syk-isoform1(h)	SYK	spleen associated tyrosine kinase
Coronovirus Disease 2019 (COVID-19) - patients in Intensive Care Unit (ICU)	up	MO000059868	Syk-isoform2(h)	SYK	spleen associated tyrosine kinase
Coronovirus Disease 2019 (COVID-19) - patients in Intensive Care Unit (ICU)	up	MO000038606	SYND2(h)	SDC2	syndecan 2
Coronovirus Disease 2019 (COVID-19) - patients in Intensive Care Unit (ICU)	up	MO000021670	T3R-beta1(h)	THRB	thyroid hormone receptor beta
Coronovirus Disease 2019 (COVID-19) - patients in Intensive Care Unit (ICU)	up	MO000022126	tab2(h)	TAB2	TGF-beta activated kinase 1 (MAP3K7) binding protein 2
Coronovirus Disease 2019 (COVID-19) - patients in Intensive Care Unit (ICU)	up	MO000041540	tab3(h)	TAB3	TGF-beta activated kinase 1 (MAP3K7) binding protein 3
Coronovirus Disease 2019 (COVID-19) - patients in Intensive Care Unit (ICU)	up	MO000042733	TACE(h)	ADAM17	ADAM metallopeptidase domain 17
Coronovirus Disease 2019 (COVID-19) - patients in Intensive Care Unit (ICU)	up	MO000126623	TACE(h)	ADAM17	ADAM metallopeptidase domain 17
Coronovirus Disease 2019 (COVID-19) - patients in Intensive Care Unit (ICU)	up	MO000254118	TACE-B(h)	ADAM17	ADAM metallopeptidase domain 17
Coronovirus Disease 2019 (COVID-19) - patients in Intensive Care Unit (ICU)	up	MO000041542	TAK1(h):tab3(h)	MAP3K7, TAB3	TGF-beta activated kinase 1 (MAP3K7) binding protein 3, mitogen-activated protein kinase kinase kinase 7
Coronovirus Disease 2019 (COVID-19) - patients in Intensive Care Unit (ICU)	up	MO000032489	Tal-1(h)	TAL1	TAL bHLH transcription factor 1, erythroid differentiation factor
Coronovirus Disease 2019 (COVID-19) - patients in Intensive Care Unit (ICU)	up	MO000038101	talin1(h)	TLN1	talin 1
Coronovirus Disease 2019 (COVID-19) - patients in Intensive Care Unit (ICU)	up	MO000117508	TC-PTP(h)	PTPN2	protein tyrosine phosphatase non-receptor type 2
Coronovirus Disease 2019 (COVID-19) - patients in Intensive Care Unit (ICU)	up	MO000020909	TC-PTPa(h)	PTPN2	protein tyrosine phosphatase non-receptor type 2
Coronovirus Disease 2019 (COVID-19) - patients in Intensive Care Unit (ICU)	up	MO000020908	TC-PTPb(h)	PTPN2	protein tyrosine phosphatase non-receptor type 2
Coronovirus Disease 2019 (COVID-19) - patients in Intensive Care Unit (ICU)	up	MO000271492	TC-PTP-isoform3(h)	PTPN2	protein tyrosine phosphatase non-receptor type 2
Coronovirus Disease 2019 (COVID-19) - patients in Intensive Care Unit (ICU)	up	MO000328162	TC-PTP-isoform4(h)	PTPN2	protein tyrosine phosphatase non-receptor type 2
Coronovirus Disease 2019 (COVID-19) - patients in Intensive Care Unit (ICU)	up	MO000013471	tec(h)	TEC	tec protein tyrosine kinase
Coronovirus Disease 2019 (COVID-19) - patients in Intensive Care Unit (ICU)	up	MO000041798	TGC(h)	TGM2	transglutaminase 2
Coronovirus Disease 2019 (COVID-19) - patients in Intensive Care Unit (ICU)	up	MO000109635	TGC-isoform1(h)	TGM2	transglutaminase 2
Coronovirus Disease 2019 (COVID-19) - patients in Intensive Care Unit (ICU)	up	MO000109636	TGC-isoform2(h)	TGM2	transglutaminase 2
Coronovirus Disease 2019 (COVID-19) - patients in Intensive Care Unit (ICU)	up	MO000109637	TGC-isoform3(h)	TGM2	transglutaminase 2
Coronovirus Disease 2019 (COVID-19) - patients in Intensive Care Unit (ICU)	up	MO000013835	thrombomodulin(h)	THBD	thrombomodulin
Coronovirus Disease 2019 (COVID-19) - patients in Intensive Care Unit (ICU)	up	MO000013691	timp3(h)	TIMP3	TIMP metallopeptidase inhibitor 3
Coronovirus Disease 2019 (COVID-19) - patients in Intensive Care Unit (ICU)	up	MO000037844	Tip60(h)	KAT5	lysine acetyltransferase 5
Coronovirus Disease 2019 (COVID-19) - patients in Intensive Care Unit (ICU)	up	MO000082510	Tip60-alpha(h)	KAT5	lysine acetyltransferase 5
Coronovirus Disease 2019 (COVID-19) - patients in Intensive Care Unit (ICU)	up	MO000082511	Tip60-beta(h)	KAT5	lysine acetyltransferase 5
Coronovirus Disease 2019 (COVID-19) - patients in Intensive Care Unit (ICU)	up	MO000096037	Tip60-isoform3(h)	KAT5	lysine acetyltransferase 5
Coronovirus Disease 2019 (COVID-19) - patients in Intensive Care Unit (ICU)	up	MO000271212	Tip60-isoform4(h)	KAT5	lysine acetyltransferase 5
Coronovirus Disease 2019 (COVID-19) - patients in Intensive Care Unit (ICU)	up	MO000122253	TK1(h){ub}n	TK1	thymidine kinase 1
Coronovirus Disease 2019 (COVID-19) - patients in Intensive Care Unit (ICU)	up	MO000016612	TLR2(h)	TLR2	toll like receptor 2
Coronovirus Disease 2019 (COVID-19) - patients in Intensive Care Unit (ICU)	up	MO000016614	TLR4(h)	TLR4	toll like receptor 4
Coronovirus Disease 2019 (COVID-19) - patients in Intensive Care Unit (ICU)	up	MO000016615	TLR5(h)	TLR5	toll like receptor 5
Coronovirus Disease 2019 (COVID-19) - patients in Intensive Care Unit (ICU)	up	MO000019163	TNFR1(h)	TNFRSF1A	TNF receptor superfamily member 1A
Coronovirus Disease 2019 (COVID-19) - patients in Intensive Care Unit (ICU)	up	MO000156028	TNSALP(h)	ALPL	alkaline phosphatase, biomineralization associated
Coronovirus Disease 2019 (COVID-19) - patients in Intensive Care Unit (ICU)	up	MO000022266	tollip(h)	TOLLIP	toll interacting protein
Coronovirus Disease 2019 (COVID-19) - patients in Intensive Care Unit (ICU)	up	MO000039100	tollip:IRAK-1{pS376}{pT387}:IRAK-4	IRAK1, IRAK4, TOLLIP	interleukin 1 receptor associated kinase 1, interleukin 1 receptor associated kinase 4, toll interacting protein
Coronovirus Disease 2019 (COVID-19) - patients in Intensive Care Unit (ICU)	up	MO000043639	Tome-1(h)	CDCA3	cell division cycle associated 3
Coronovirus Disease 2019 (COVID-19) - patients in Intensive Care Unit (ICU)	up	MO000018677	TP(h)	TBXA2R	thromboxane A2 receptor
Coronovirus Disease 2019 (COVID-19) - patients in Intensive Care Unit (ICU)	up	MO000018976	TPbeta(h)	TBXA2R	thromboxane A2 receptor
Coronovirus Disease 2019 (COVID-19) - patients in Intensive Care Unit (ICU)	up	MO000058358	TPR1(h)	TTC1	tetratricopeptide repeat domain 1
Coronovirus Disease 2019 (COVID-19) - patients in Intensive Care Unit (ICU)	up	MO000130623	TPST1(h)	TPST1	tyrosylprotein sulfotransferase 1
Coronovirus Disease 2019 (COVID-19) - patients in Intensive Care Unit (ICU)	up	MO000042656	tpx2(h)	TPX2	TPX2 microtubule nucleation factor
Coronovirus Disease 2019 (COVID-19) - patients in Intensive Care Unit (ICU)	up	MO000042660	tpx2(h){pS}	TPX2	TPX2 microtubule nucleation factor
Coronovirus Disease 2019 (COVID-19) - patients in Intensive Care Unit (ICU)	up	MO000109699	tpx2-isoform1(h){ub}n	TPX2	TPX2 microtubule nucleation factor
Coronovirus Disease 2019 (COVID-19) - patients in Intensive Care Unit (ICU)	up	MO000019160	TRADD(h)	TRADD	TNFRSF1A associated via death domain
Coronovirus Disease 2019 (COVID-19) - patients in Intensive Care Unit (ICU)	up	MO000022070	TRAF3(h)	TRAF3	TNF receptor associated factor 3
Coronovirus Disease 2019 (COVID-19) - patients in Intensive Care Unit (ICU)	up	MO000038317	traf6:SITPEC:MEKK1	ECSIT, MAP3K1, TRAF6	ECSIT signaling integrator, TNF receptor associated factor 6, mitogen-activated protein kinase kinase kinase 1
Coronovirus Disease 2019 (COVID-19) - patients in Intensive Care Unit (ICU)	up	MO000121413	traf6:UbcH7:p75NTR:(NGF-p13)2:trkA{pY490}{ub{K63}(1)K485}:p62	NGF, NGFR, NTRK1, SQSTM1, TRAF6, UBE2L3	TNF receptor associated factor 6, nerve growth factor, nerve growth factor receptor, neurotrophic receptor tyrosine kinase 1, sequestosome 1, ubiquitin conjugating enzyme E2 L3
Coronovirus Disease 2019 (COVID-19) - patients in Intensive Care Unit (ICU)	up	MO000038327	traf6{ub(n)}:tab2:TAK1:TAB1	MAP3K7, TAB1, TAB2, TRAF6	TGF-beta activated kinase 1 (MAP3K7) binding protein 1, TGF-beta activated kinase 1 (MAP3K7) binding protein 2, TNF receptor associated factor 6, mitogen-activated protein kinase kinase kinase 7
Coronovirus Disease 2019 (COVID-19) - patients in Intensive Care Unit (ICU)	up	MO000041511	traf6{ub}:TAK1{p}:TAB1{p}:tab2:PKR	EIF2AK2, MAP3K7, TAB1, TAB2, TRAF6	TGF-beta activated kinase 1 (MAP3K7) binding protein 1, TGF-beta activated kinase 1 (MAP3K7) binding protein 2, TNF receptor associated factor 6, eukaryotic translation initiation factor 2 alpha kinase 2, mitogen-activated protein kinase kinase kinase 7
Coronovirus Disease 2019 (COVID-19) - patients in Intensive Care Unit (ICU)	up	MO000085248	TRAF7-xbb1(h)	TRAF7	TNF receptor associated factor 7
Coronovirus Disease 2019 (COVID-19) - patients in Intensive Care Unit (ICU)	up	MO000114109	TRB3(h)	TRIB3	tribbles pseudokinase 3
Coronovirus Disease 2019 (COVID-19) - patients in Intensive Care Unit (ICU)	up	MO000128077	Trib1-isoform1(h)	TRIB1	tribbles pseudokinase 1
Coronovirus Disease 2019 (COVID-19) - patients in Intensive Care Unit (ICU)	up	MO000058574	trim25(h)	TRIM25	tripartite motif containing 25
Coronovirus Disease 2019 (COVID-19) - patients in Intensive Care Unit (ICU)	up	MO000058575	trim25(h)	TRIM25	tripartite motif containing 25
Coronovirus Disease 2019 (COVID-19) - patients in Intensive Care Unit (ICU)	up	MO000142117	trim41-isoform2(h)	TRIM41	tripartite motif containing 41
Coronovirus Disease 2019 (COVID-19) - patients in Intensive Care Unit (ICU)	up	MO000190221	TRIO(h)	TRIO	trio Rho guanine nucleotide exchange factor
Coronovirus Disease 2019 (COVID-19) - patients in Intensive Care Unit (ICU)	up	MO000032675	trkA(h)	NTRK1	neurotrophic receptor tyrosine kinase 1
Coronovirus Disease 2019 (COVID-19) - patients in Intensive Care Unit (ICU)	up	MO000032678	trkC(h)	NTRK3	neurotrophic receptor tyrosine kinase 3
Coronovirus Disease 2019 (COVID-19) - patients in Intensive Care Unit (ICU)	up	MO000021395	Trx reductase2(h)	TXNRD2	thioredoxin reductase 2
Coronovirus Disease 2019 (COVID-19) - patients in Intensive Care Unit (ICU)	up	MO000021389	Trx1(h)	TXN	thioredoxin
Coronovirus Disease 2019 (COVID-19) - patients in Intensive Care Unit (ICU)	up	MO000021390	Trx1(h){reC}2	TXN	thioredoxin
Coronovirus Disease 2019 (COVID-19) - patients in Intensive Care Unit (ICU)	up	MO000058368	Trx2(h)	TXN2	thioredoxin 2
Coronovirus Disease 2019 (COVID-19) - patients in Intensive Care Unit (ICU)	up	MO000018552	TSH-R(h)	TSHR	thyroid stimulating hormone receptor
Coronovirus Disease 2019 (COVID-19) - patients in Intensive Care Unit (ICU)	up	MO000014018	TSP-1(h)	THBS1	thrombospondin 1
Coronovirus Disease 2019 (COVID-19) - patients in Intensive Care Unit (ICU)	up	MO000081388	TSP-1-isoform1(h)	THBS1	thrombospondin 1
Coronovirus Disease 2019 (COVID-19) - patients in Intensive Care Unit (ICU)	up	MO000335332	TSP-1-isoform2(h)	THBS1	thrombospondin 1
Coronovirus Disease 2019 (COVID-19) - patients in Intensive Care Unit (ICU)	up	MO000014070	Tyk2(h)	TYK2	tyrosine kinase 2
Coronovirus Disease 2019 (COVID-19) - patients in Intensive Care Unit (ICU)	up	MO000019453	Ubc12(h)	UBE2M	ubiquitin conjugating enzyme E2 M
Coronovirus Disease 2019 (COVID-19) - patients in Intensive Care Unit (ICU)	up	MO000100566	Ubc12(h)	UBE2M	ubiquitin conjugating enzyme E2 M
Coronovirus Disease 2019 (COVID-19) - patients in Intensive Care Unit (ICU)	up	MO000087833	Ubc13(h):Mms2(h)	UBE2N, UBE2V2	ubiquitin conjugating enzyme E2 N, ubiquitin conjugating enzyme E2 V2
Coronovirus Disease 2019 (COVID-19) - patients in Intensive Care Unit (ICU)	up	MO000119158	Ubc3B(h)	UBE2R2	ubiquitin conjugating enzyme E2 R2
Coronovirus Disease 2019 (COVID-19) - patients in Intensive Care Unit (ICU)	up	MO000020073	Ubc5A(h)	UBE2D1	ubiquitin conjugating enzyme E2 D1
Coronovirus Disease 2019 (COVID-19) - patients in Intensive Care Unit (ICU)	up	MO000103524	Ubc5A(h)	UBE2D1	ubiquitin conjugating enzyme E2 D1
Coronovirus Disease 2019 (COVID-19) - patients in Intensive Care Unit (ICU)	up	MO000020023	Ubc5A(h){ub(1)}	UBE2D1	ubiquitin conjugating enzyme E2 D1
Coronovirus Disease 2019 (COVID-19) - patients in Intensive Care Unit (ICU)	up	MO000099058	Ubc6(h)	UBE2J1	ubiquitin conjugating enzyme E2 J1
Coronovirus Disease 2019 (COVID-19) - patients in Intensive Care Unit (ICU)	up	MO000099059	Ubc6(h)	UBE2J1	ubiquitin conjugating enzyme E2 J1
Coronovirus Disease 2019 (COVID-19) - patients in Intensive Care Unit (ICU)	up	MO000099082	Ubc7(h)	UBE2G1	ubiquitin conjugating enzyme E2 G1
Coronovirus Disease 2019 (COVID-19) - patients in Intensive Care Unit (ICU)	up	MO000099083	Ubc7(h)	UBE2G1	ubiquitin conjugating enzyme E2 G1
Coronovirus Disease 2019 (COVID-19) - patients in Intensive Care Unit (ICU)	up	MO000094051	Ubc9:Aos1:SAE2{sumo}	SAE1, UBA2, UBE2I	SUMO1 activating enzyme subunit 1, ubiquitin conjugating enzyme E2 I, ubiquitin like modifier activating enzyme 2
Coronovirus Disease 2019 (COVID-19) - patients in Intensive Care Unit (ICU)	up	MO000032588	UbcH7(h)	UBE2L3	ubiquitin conjugating enzyme E2 L3
Coronovirus Disease 2019 (COVID-19) - patients in Intensive Care Unit (ICU)	up	MO000044666	UbcH7(h){ub(1)}	UBE2L3	ubiquitin conjugating enzyme E2 L3
Coronovirus Disease 2019 (COVID-19) - patients in Intensive Care Unit (ICU)	up	MO000082692	UbcH7-isoform1(h)	UBE2L3	ubiquitin conjugating enzyme E2 L3
Coronovirus Disease 2019 (COVID-19) - patients in Intensive Care Unit (ICU)	up	MO000287018	UbcH7-isoform2(h)	UBE2L3	ubiquitin conjugating enzyme E2 L3
Coronovirus Disease 2019 (COVID-19) - patients in Intensive Care Unit (ICU)	up	MO000312628	UbcH7-isoform3(h)	UBE2L3	ubiquitin conjugating enzyme E2 L3
Coronovirus Disease 2019 (COVID-19) - patients in Intensive Care Unit (ICU)	up	MO000119224	UBE2E3(h)	UBE2E3	ubiquitin conjugating enzyme E2 E3
Coronovirus Disease 2019 (COVID-19) - patients in Intensive Care Unit (ICU)	up	MO000119207	ube2h(h)	UBE2H	ubiquitin conjugating enzyme E2 H
Coronovirus Disease 2019 (COVID-19) - patients in Intensive Care Unit (ICU)	up	MO000119206	ube2h-isoform1(h)	UBE2H	ubiquitin conjugating enzyme E2 H
Coronovirus Disease 2019 (COVID-19) - patients in Intensive Care Unit (ICU)	up	MO000281224	ube2h-isoform2(h)	UBE2H	ubiquitin conjugating enzyme E2 H
Coronovirus Disease 2019 (COVID-19) - patients in Intensive Care Unit (ICU)	up	MO000119193	UBE2J2(h)	UBE2J2	ubiquitin conjugating enzyme E2 J2
Coronovirus Disease 2019 (COVID-19) - patients in Intensive Care Unit (ICU)	up	MO000119285	UBE2T(h)	UBE2T	ubiquitin conjugating enzyme E2 T
Coronovirus Disease 2019 (COVID-19) - patients in Intensive Care Unit (ICU)	up	MO000044611	UCH-L1(h)	UCHL1	ubiquitin C-terminal hydrolase L1
Coronovirus Disease 2019 (COVID-19) - patients in Intensive Care Unit (ICU)	up	MO000176682	uhrf1(h)	UHRF1	ubiquitin like with PHD and ring finger domains 1
Coronovirus Disease 2019 (COVID-19) - patients in Intensive Care Unit (ICU)	up	MO000176681	uhrf1-isoform1(h)	UHRF1	ubiquitin like with PHD and ring finger domains 1
Coronovirus Disease 2019 (COVID-19) - patients in Intensive Care Unit (ICU)	up	MO000281228	uhrf1-isoform2(h)	UHRF1	ubiquitin like with PHD and ring finger domains 1
Coronovirus Disease 2019 (COVID-19) - patients in Intensive Care Unit (ICU)	up	MO000193574	USP12(h)	USP12	ubiquitin specific peptidase 12
Coronovirus Disease 2019 (COVID-19) - patients in Intensive Care Unit (ICU)	up	MO000193589	USP22(h)	USP22	ubiquitin specific peptidase 22
Coronovirus Disease 2019 (COVID-19) - patients in Intensive Care Unit (ICU)	up	MO000193588	USP22-isoform1(h)	USP22	ubiquitin specific peptidase 22
Coronovirus Disease 2019 (COVID-19) - patients in Intensive Care Unit (ICU)	up	MO000193590	USP22-isoform2(h)	USP22	ubiquitin specific peptidase 22
Coronovirus Disease 2019 (COVID-19) - patients in Intensive Care Unit (ICU)	up	MO000019112	Vav(h)	VAV1	vav guanine nucleotide exchange factor 1
Coronovirus Disease 2019 (COVID-19) - patients in Intensive Care Unit (ICU)	up	MO000080894	Vav-isoform1(h)	VAV1	vav guanine nucleotide exchange factor 1
Coronovirus Disease 2019 (COVID-19) - patients in Intensive Care Unit (ICU)	up	MO000319232	Vav-isoform2(h)	VAV1	vav guanine nucleotide exchange factor 1
Coronovirus Disease 2019 (COVID-19) - patients in Intensive Care Unit (ICU)	up	MO000020878	VEGFR-1(h)	FLT1	fms related receptor tyrosine kinase 1
Coronovirus Disease 2019 (COVID-19) - patients in Intensive Care Unit (ICU)	up	MO000033404	VHR(h)	DUSP3	dual specificity phosphatase 3
Coronovirus Disease 2019 (COVID-19) - patients in Intensive Care Unit (ICU)	up	MO000137301	VHR-isoform1(h)	DUSP3	dual specificity phosphatase 3
Coronovirus Disease 2019 (COVID-19) - patients in Intensive Care Unit (ICU)	up	MO000334493	VHR-isoform2(h)	DUSP3	dual specificity phosphatase 3
Coronovirus Disease 2019 (COVID-19) - patients in Intensive Care Unit (ICU)	up	MO000032428	vimentin(h)	VIM	vimentin
Coronovirus Disease 2019 (COVID-19) - patients in Intensive Care Unit (ICU)	up	MO000159408	vrk1(h)	VRK1	VRK serine/threonine kinase 1
Coronovirus Disease 2019 (COVID-19) - patients in Intensive Care Unit (ICU)	up	MO000021021	VRP(h)	VEGFC	vascular endothelial growth factor C
Coronovirus Disease 2019 (COVID-19) - patients in Intensive Care Unit (ICU)	up	MO000084079	VWD(h)	VWF	von Willebrand factor
Coronovirus Disease 2019 (COVID-19) - patients in Intensive Care Unit (ICU)	up	MO000198728	wbp2-isoform1(h)	WBP2	WW domain binding protein 2
Coronovirus Disease 2019 (COVID-19) - patients in Intensive Care Unit (ICU)	up	MO000061133	WDR77(h)	WDR77	WD repeat domain 77
Coronovirus Disease 2019 (COVID-19) - patients in Intensive Care Unit (ICU)	up	MO000014947	Wee1(h)	WEE1	WEE1 G2 checkpoint kinase
Coronovirus Disease 2019 (COVID-19) - patients in Intensive Care Unit (ICU)	up	MO000030836	Wee1(h):14-3-3beta(h)	WEE1, YWHAB	WEE1 G2 checkpoint kinase, tyrosine 3-monooxygenase/tryptophan 5-monooxygenase activation protein beta
Coronovirus Disease 2019 (COVID-19) - patients in Intensive Care Unit (ICU)	up	MO000481792	Wee1(h){pS}	WEE1	WEE1 G2 checkpoint kinase
Coronovirus Disease 2019 (COVID-19) - patients in Intensive Care Unit (ICU)	up	MO000314129	Wee1(h){pS123}{pS139}	WEE1	WEE1 G2 checkpoint kinase
Coronovirus Disease 2019 (COVID-19) - patients in Intensive Care Unit (ICU)	up	MO000106228	Wee1-isoform1(h)	WEE1	WEE1 G2 checkpoint kinase
Coronovirus Disease 2019 (COVID-19) - patients in Intensive Care Unit (ICU)	up	MO000287057	Wee1-isoform2(h)	WEE1	WEE1 G2 checkpoint kinase
Coronovirus Disease 2019 (COVID-19) - patients in Intensive Care Unit (ICU)	up	MO000083480	YB-1(h)	YBX1	Y-box binding protein 1
Coronovirus Disease 2019 (COVID-19) - patients in Intensive Care Unit (ICU)	up	MO000094986	ZIPK(h)	DAPK3	death associated protein kinase 3
Coronovirus Disease 2019 (COVID-19) - patients in Intensive Care Unit (ICU)	up	MO000094985	ZIPK-isoform1(h)	DAPK3	death associated protein kinase 3
Coronovirus Disease 2019 (COVID-19) - patients in Intensive Care Unit (ICU)	up	MO000254879	ZIPK-isoform2(h)	DAPK3	death associated protein kinase 3
Coronovirus Disease 2019 (COVID-19) - patients in Intensive Care Unit (ICU)	up	MO000188374	ZNRF1(h)	ZNRF1	zinc and ring finger 1
Coronovirus Disease 2019 (COVID-19) - patients in Intensive Care Unit (ICU)	up	MO000188373	ZNRF1-isoform1(h)	ZNRF1	zinc and ring finger 1
Coronovirus Disease 2019 (COVID-19) - patients in Intensive Care Unit (ICU)	up	MO000188375	ZNRF1-isoform2(h)	ZNRF1	zinc and ring finger 1
Coronovirus Disease 2019 (COVID-19) - patients in Intensive Care Unit (ICU)	down	MO000281768	(angiotensin II)2:(AT1A{p})2:beta-arrestin2:Raf-1:MEK1{pS218}{pS222}:ERK2{pT185}{pY187}	AGT, AGTR1, ARRB2, MAP2K1, MAPK1, RAF1	Raf-1 proto-oncogene, serine/threonine kinase, angiotensin II receptor type 1, angiotensinogen, arrestin beta 2, mitogen-activated protein kinase 1, mitogen-activated protein kinase kinase 1
Coronovirus Disease 2019 (COVID-19) - patients in Intensive Care Unit (ICU)	down	MO000281378	(angiotensin II)2:(AT2 receptor)2:(ATIP-isoform3)2	AGT, AGTR2, MTUS1	angiotensin II receptor type 2, angiotensinogen, microtubule associated scaffold protein 1
Coronovirus Disease 2019 (COVID-19) - patients in Intensive Care Unit (ICU)	down	MO000281381	(angiotensin II)2:(AT2 receptor)2:(ATIP-isoform3)2:SHP-1	AGT, AGTR2, MTUS1, PTPN6	angiotensin II receptor type 2, angiotensinogen, microtubule associated scaffold protein 1, protein tyrosine phosphatase non-receptor type 6
Coronovirus Disease 2019 (COVID-19) - patients in Intensive Care Unit (ICU)	down	MO000281382	(ATIP-isoform3)2:SHP-1	MTUS1, PTPN6	microtubule associated scaffold protein 1, protein tyrosine phosphatase non-receptor type 6
Coronovirus Disease 2019 (COVID-19) - patients in Intensive Care Unit (ICU)	down	MO000043261	(Caspase-10)2	CASP10	caspase 10
Coronovirus Disease 2019 (COVID-19) - patients in Intensive Care Unit (ICU)	down	MO000043060	(Caspase-8(h))2	CASP8	caspase 8
Coronovirus Disease 2019 (COVID-19) - patients in Intensive Care Unit (ICU)	down	MO000038894	(Caspase-8)2	CASP8	caspase 8
Coronovirus Disease 2019 (COVID-19) - patients in Intensive Care Unit (ICU)	down	MO000041159	(ED1-A1:EDAR)3:TRAF3:NIK	EDA, EDAR, MAP3K14, TRAF3	TNF receptor associated factor 3, ectodysplasin A, ectodysplasin A receptor, mitogen-activated protein kinase kinase kinase 14
Coronovirus Disease 2019 (COVID-19) - patients in Intensive Care Unit (ICU)	down	MO000041161	(ED1-A2:XEDAR)3:(TRAF2:ASK1)2	EDA, EDA2R, MAP3K5, TRAF2	TNF receptor associated factor 2, ectodysplasin A, ectodysplasin A2 receptor, mitogen-activated protein kinase kinase kinase 5
Coronovirus Disease 2019 (COVID-19) - patients in Intensive Care Unit (ICU)	down	MO000041160	(ED1-A2:XEDAR)3:TRAF3:NIK	EDA, EDA2R, MAP3K14, TRAF3	TNF receptor associated factor 3, ectodysplasin A, ectodysplasin A2 receptor, mitogen-activated protein kinase kinase kinase 14
Coronovirus Disease 2019 (COVID-19) - patients in Intensive Care Unit (ICU)	down	MO000020274	(FasL:Fas)6:(Daxx{pS667}:ASK1)2	DAXX, FAS, FASLG, MAP3K5	Fas cell surface death receptor, Fas ligand, death domain associated protein, mitogen-activated protein kinase kinase kinase 5
Coronovirus Disease 2019 (COVID-19) - patients in Intensive Care Unit (ICU)	down	MO000019474	(IFNgamma:IFNGR{pY457}:Jak1{pY1022}{pY1023}:IFNGR2{pY}:Jak2{pY1007}{pY1008})2	IFNG, IFNGR1, IFNGR2, JAK1, JAK2	Janus kinase 1, Janus kinase 2, interferon gamma, interferon gamma receptor 1, interferon gamma receptor 2
Coronovirus Disease 2019 (COVID-19) - patients in Intensive Care Unit (ICU)	down	MO000041133	(RANKL:RANK)3:(TRAF2:ASK1)2	MAP3K5, TNFRSF11A, TNFSF11, TRAF2	TNF receptor associated factor 2, TNF receptor superfamily member 11a, TNF superfamily member 11, mitogen-activated protein kinase kinase kinase 5
Coronovirus Disease 2019 (COVID-19) - patients in Intensive Care Unit (ICU)	down	MO000039194	(RANKL:RANK)3:traf6:tab2:TAB1:TAK1	MAP3K7, TAB1, TAB2, TNFRSF11A, TNFSF11, TRAF6	TGF-beta activated kinase 1 (MAP3K7) binding protein 1, TGF-beta activated kinase 1 (MAP3K7) binding protein 2, TNF receptor associated factor 6, TNF receptor superfamily member 11a, TNF superfamily member 11, mitogen-activated protein kinase kinase kinase 7
Coronovirus Disease 2019 (COVID-19) - patients in Intensive Care Unit (ICU)	down	MO000039010	(TGFbeta:TGFbetaR-II{pS213}:TGFbetaR-I{p})2	LEFTY2, TGFB2, TGFB3, TGFBR1, TGFBR2	left-right determination factor 2, transforming growth factor beta 2, transforming growth factor beta 3, transforming growth factor beta receptor 1, transforming growth factor beta receptor 2
Coronovirus Disease 2019 (COVID-19) - patients in Intensive Care Unit (ICU)	down	MO000152213	(TNF-alpha:TNFR1)3:(TRADD:TRAF2)2:(MEKK1{pT})2	MAP3K1, TNF, TNFRSF1A, TRADD, TRAF2	TNF receptor associated factor 2, TNF receptor superfamily member 1A, TNFRSF1A associated via death domain, mitogen-activated protein kinase kinase kinase 1, tumor necrosis factor
Coronovirus Disease 2019 (COVID-19) - patients in Intensive Care Unit (ICU)	down	MO000038749	(TRAF2)2:(ASK1{p})2	MAP3K5, TRAF2	TNF receptor associated factor 2, mitogen-activated protein kinase kinase kinase 5
Coronovirus Disease 2019 (COVID-19) - patients in Intensive Care Unit (ICU)	down	MO000021754	14-3-3zeta(h)	YWHAZ	tyrosine 3-monooxygenase/tryptophan 5-monooxygenase activation protein zeta
Coronovirus Disease 2019 (COVID-19) - patients in Intensive Care Unit (ICU)	down	MO000121767	A20(h)	TNFAIP3	TNF alpha induced protein 3
Coronovirus Disease 2019 (COVID-19) - patients in Intensive Care Unit (ICU)	down	MO000021625	A20(h)	TNFAIP3	TNF alpha induced protein 3
Coronovirus Disease 2019 (COVID-19) - patients in Intensive Care Unit (ICU)	down	MO000039028	activin A:(ActR-II:ActR-IB{pS}{pT})2	ACVR1B, ACVR2A, INHBA	activin A receptor type 1B, activin A receptor type 2A, inhibin subunit beta A
Coronovirus Disease 2019 (COVID-19) - patients in Intensive Care Unit (ICU)	down	MO000018481	ADRB2R(h)	ADRB2	adrenoceptor beta 2
Coronovirus Disease 2019 (COVID-19) - patients in Intensive Care Unit (ICU)	down	MO000054445	AIP5(h)	WWP1	WW domain containing E3 ubiquitin protein ligase 1
Coronovirus Disease 2019 (COVID-19) - patients in Intensive Care Unit (ICU)	down	MO000225361	AIP5-isoform1(h)	WWP1	WW domain containing E3 ubiquitin protein ligase 1
Coronovirus Disease 2019 (COVID-19) - patients in Intensive Care Unit (ICU)	down	MO000225362	AIP5-isoform2(h)	WWP1	WW domain containing E3 ubiquitin protein ligase 1
Coronovirus Disease 2019 (COVID-19) - patients in Intensive Care Unit (ICU)	down	MO000225363	AIP5-isoform3(h)	WWP1	WW domain containing E3 ubiquitin protein ligase 1
Coronovirus Disease 2019 (COVID-19) - patients in Intensive Care Unit (ICU)	down	MO000225364	AIP5-isoform6(h)	WWP1	WW domain containing E3 ubiquitin protein ligase 1
Coronovirus Disease 2019 (COVID-19) - patients in Intensive Care Unit (ICU)	down	MO000042828	AKAP1-isoform1(h)	AKAP1	A-kinase anchoring protein 1
Coronovirus Disease 2019 (COVID-19) - patients in Intensive Care Unit (ICU)	down	MO000035572	akap5(h)	AKAP5	A-kinase anchoring protein 5
Coronovirus Disease 2019 (COVID-19) - patients in Intensive Care Unit (ICU)	down	MO000032767	AKT-3(h)	AKT3	AKT serine/threonine kinase 3
Coronovirus Disease 2019 (COVID-19) - patients in Intensive Care Unit (ICU)	down	MO000020527	alpha-PIX(h)	ARHGEF6	Rac/Cdc42 guanine nucleotide exchange factor 6
Coronovirus Disease 2019 (COVID-19) - patients in Intensive Care Unit (ICU)	down	MO000114275	AMPKalpha-1(h)	PRKAA1	protein kinase AMP-activated catalytic subunit alpha 1
Coronovirus Disease 2019 (COVID-19) - patients in Intensive Care Unit (ICU)	down	MO000114274	AMPKalpha-1-isoform1(h)	PRKAA1	protein kinase AMP-activated catalytic subunit alpha 1
Coronovirus Disease 2019 (COVID-19) - patients in Intensive Care Unit (ICU)	down	MO000172577	AMPKalpha-1-isoform2(h)	PRKAA1	protein kinase AMP-activated catalytic subunit alpha 1
Coronovirus Disease 2019 (COVID-19) - patients in Intensive Care Unit (ICU)	down	MO000117020	AMPKgamma-1:AMPKbeta:AMPKalpha{pT172}	PRKAA1, PRKAA2, PRKAB1, PRKAB2, PRKAG1	protein kinase AMP-activated catalytic subunit alpha 1, protein kinase AMP-activated catalytic subunit alpha 2, protein kinase AMP-activated non-catalytic subunit beta 1, protein kinase AMP-activated non-catalytic subunit beta 2, protein kinase AMP-activated non-catalytic subunit gamma 1
Coronovirus Disease 2019 (COVID-19) - patients in Intensive Care Unit (ICU)	down	MO000273494	APC1(h):ANAPC2(h):Cdc27(h):APC4(h):APC5(h):Cdc16(h):APC7(h):Cdc23(h):APC10(h):ANAPC16(h)	ANAPC1, ANAPC10, ANAPC16, ANAPC2, ANAPC4, ANAPC5, ANAPC7, CDC16, CDC23, CDC27	anaphase promoting complex subunit 1, anaphase promoting complex subunit 10, anaphase promoting complex subunit 16, anaphase promoting complex subunit 2, anaphase promoting complex subunit 4, anaphase promoting complex subunit 5, anaphase promoting complex subunit 7, cell division cycle 16, cell division cycle 23, cell division cycle 27
Coronovirus Disease 2019 (COVID-19) - patients in Intensive Care Unit (ICU)	down	MO000043400	APC4(h)	ANAPC4	anaphase promoting complex subunit 4
Coronovirus Disease 2019 (COVID-19) - patients in Intensive Care Unit (ICU)	down	MO000042985	apollon(h)	BIRC6	baculoviral IAP repeat containing 6
Coronovirus Disease 2019 (COVID-19) - patients in Intensive Care Unit (ICU)	down	MO000103576	Ataxin-3-isoform1(h)	ATXN3	ataxin 3
Coronovirus Disease 2019 (COVID-19) - patients in Intensive Care Unit (ICU)	down	MO000090056	ATF-3(h)	ATF3	activating transcription factor 3
Coronovirus Disease 2019 (COVID-19) - patients in Intensive Care Unit (ICU)	down	MO000031006	ATM(h)	ATM	ATM serine/threonine kinase
Coronovirus Disease 2019 (COVID-19) - patients in Intensive Care Unit (ICU)	down	MO000030923	ATR(h)	ATR	ATR serine/threonine kinase
Coronovirus Disease 2019 (COVID-19) - patients in Intensive Care Unit (ICU)	down	MO000093982	ATR-isoform1(h)	ATR	ATR serine/threonine kinase
Coronovirus Disease 2019 (COVID-19) - patients in Intensive Care Unit (ICU)	down	MO000254337	ATR-isoform2(h)	ATR	ATR serine/threonine kinase
Coronovirus Disease 2019 (COVID-19) - patients in Intensive Care Unit (ICU)	down	MO000254338	ATR-isoform3(h)	ATR	ATR serine/threonine kinase
Coronovirus Disease 2019 (COVID-19) - patients in Intensive Care Unit (ICU)	down	MO000133495	B55A(h)	PPP2R2A	protein phosphatase 2 regulatory subunit Balpha
Coronovirus Disease 2019 (COVID-19) - patients in Intensive Care Unit (ICU)	down	MO000042160	B56gamma(h)	PPP2R5C	protein phosphatase 2 regulatory subunit B'gamma
Coronovirus Disease 2019 (COVID-19) - patients in Intensive Care Unit (ICU)	down	MO000114737	B56gamma-isoform1(h)	PPP2R5C	protein phosphatase 2 regulatory subunit B'gamma
Coronovirus Disease 2019 (COVID-19) - patients in Intensive Care Unit (ICU)	down	MO000114738	B56gamma-isoform2(h)	PPP2R5C	protein phosphatase 2 regulatory subunit B'gamma
Coronovirus Disease 2019 (COVID-19) - patients in Intensive Care Unit (ICU)	down	MO000114735	B56gamma-isoform3(h)	PPP2R5C	protein phosphatase 2 regulatory subunit B'gamma
Coronovirus Disease 2019 (COVID-19) - patients in Intensive Care Unit (ICU)	down	MO000270770	B56gamma-isoform4(h)	PPP2R5C	protein phosphatase 2 regulatory subunit B'gamma
Coronovirus Disease 2019 (COVID-19) - patients in Intensive Care Unit (ICU)	down	MO000311816	B56gamma-isoform5(h)	PPP2R5C	protein phosphatase 2 regulatory subunit B'gamma
Coronovirus Disease 2019 (COVID-19) - patients in Intensive Care Unit (ICU)	down	MO000281931	BAP1(h):ASXL1(h)	ASXL1, BAP1	ASXL transcriptional regulator 1, BRCA1 associated protein 1
Coronovirus Disease 2019 (COVID-19) - patients in Intensive Care Unit (ICU)	down	MO000125037	beta3-integrin(h):CD51-isoform1(h)	ITGAV, ITGB3	integrin subunit alpha V, integrin subunit beta 3
Coronovirus Disease 2019 (COVID-19) - patients in Intensive Care Unit (ICU)	down	MO000032687	betaARK-1(h)	GRK2	G protein-coupled receptor kinase 2
Coronovirus Disease 2019 (COVID-19) - patients in Intensive Care Unit (ICU)	down	MO000018298	beta-TrCP1(h)	BTRC	beta-transducin repeat containing E3 ubiquitin protein ligase
Coronovirus Disease 2019 (COVID-19) - patients in Intensive Care Unit (ICU)	down	MO000018837	beta-TrCP1:Skp1:Cul-1{nedd}:Roc1	BTRC, CUL1, RBX1, SKP1	S-phase kinase associated protein 1, beta-transducin repeat containing E3 ubiquitin protein ligase, cullin 1, ring-box 1
Coronovirus Disease 2019 (COVID-19) - patients in Intensive Care Unit (ICU)	down	MO000043597	beta-TrCPl(h)	BTRC	beta-transducin repeat containing E3 ubiquitin protein ligase
Coronovirus Disease 2019 (COVID-19) - patients in Intensive Care Unit (ICU)	down	MO000043598	beta-TrCPs(h)	BTRC	beta-transducin repeat containing E3 ubiquitin protein ligase
Coronovirus Disease 2019 (COVID-19) - patients in Intensive Care Unit (ICU)	down	MO000019069	BMPR-IA(h)	BMPR1A	bone morphogenetic protein receptor type 1A
Coronovirus Disease 2019 (COVID-19) - patients in Intensive Care Unit (ICU)	down	MO000031935	B-Raf(h)	BRAF	B-Raf proto-oncogene, serine/threonine kinase
Coronovirus Disease 2019 (COVID-19) - patients in Intensive Care Unit (ICU)	down	MO000033274	B-Raf(h){p}	BRAF	B-Raf proto-oncogene, serine/threonine kinase
Coronovirus Disease 2019 (COVID-19) - patients in Intensive Care Unit (ICU)	down	MO000102329	C1-TEN(h)	TNS2	tensin 2
Coronovirus Disease 2019 (COVID-19) - patients in Intensive Care Unit (ICU)	down	MO000162930	C1-TEN-isoform2(h)	TNS2	tensin 2
Coronovirus Disease 2019 (COVID-19) - patients in Intensive Care Unit (ICU)	down	MO000032702	C3G(h)	RAPGEF1	Rap guanine nucleotide exchange factor 1
Coronovirus Disease 2019 (COVID-19) - patients in Intensive Care Unit (ICU)	down	MO000057248	calmodulin1(h)	CALM1	calmodulin 1
Coronovirus Disease 2019 (COVID-19) - patients in Intensive Care Unit (ICU)	down	MO000071203	calmodulin2(h)	CALM2	calmodulin 2
Coronovirus Disease 2019 (COVID-19) - patients in Intensive Care Unit (ICU)	down	MO000124595	CamKII(h)	CAMK2A, CAMK2B, CAMK2D, CAMK2G	calcium/calmodulin dependent protein kinase II alpha, calcium/calmodulin dependent protein kinase II beta, calcium/calmodulin dependent protein kinase II delta, calcium/calmodulin dependent protein kinase II gamma
Coronovirus Disease 2019 (COVID-19) - patients in Intensive Care Unit (ICU)	down	MO000016793	CaMKII{p}	CAMK2A, CAMK2B, CAMK2D, CAMK2G	calcium/calmodulin dependent protein kinase II alpha, calcium/calmodulin dependent protein kinase II beta, calcium/calmodulin dependent protein kinase II delta, calcium/calmodulin dependent protein kinase II gamma
Coronovirus Disease 2019 (COVID-19) - patients in Intensive Care Unit (ICU)	down	MO000019446	Caspase-1(h)	CASP1	caspase 1
Coronovirus Disease 2019 (COVID-19) - patients in Intensive Care Unit (ICU)	down	MO000021240	Caspase-10(h)	CASP10	caspase 10
Coronovirus Disease 2019 (COVID-19) - patients in Intensive Care Unit (ICU)	down	MO000043210	Caspase-10a(h)	CASP10	caspase 10
Coronovirus Disease 2019 (COVID-19) - patients in Intensive Care Unit (ICU)	down	MO000020219	Caspase-8(h)	CASP8	caspase 8
Coronovirus Disease 2019 (COVID-19) - patients in Intensive Care Unit (ICU)	down	MO000021036	Caspase-8(h)	CASP8	caspase 8
Coronovirus Disease 2019 (COVID-19) - patients in Intensive Care Unit (ICU)	down	MO000043221	Caspase-8a(h)	CASP8	caspase 8
Coronovirus Disease 2019 (COVID-19) - patients in Intensive Care Unit (ICU)	down	MO000031934	Caspase-8a(h)	CASP8	caspase 8
Coronovirus Disease 2019 (COVID-19) - patients in Intensive Care Unit (ICU)	down	MO000020220	Caspase-8b(h)	CASP8	caspase 8
Coronovirus Disease 2019 (COVID-19) - patients in Intensive Care Unit (ICU)	down	MO000160283	caveolin-1:(eNOS{myrG2}{palC15}{palC26})2:Hsp90	CAV1, HSP90AA1, HSP90AB1, NOS3	caveolin 1, heat shock protein 90 alpha family class A member 1, heat shock protein 90 alpha family class B member 1, nitric oxide synthase 3
Coronovirus Disease 2019 (COVID-19) - patients in Intensive Care Unit (ICU)	down	MO000018038	CB1(h)	CNR1	cannabinoid receptor 1
Coronovirus Disease 2019 (COVID-19) - patients in Intensive Care Unit (ICU)	down	MO000114162	CB1-isoform1(h)	CNR1	cannabinoid receptor 1
Coronovirus Disease 2019 (COVID-19) - patients in Intensive Care Unit (ICU)	down	MO000254730	CB1-isoform2(h)	CNR1	cannabinoid receptor 1
Coronovirus Disease 2019 (COVID-19) - patients in Intensive Care Unit (ICU)	down	MO000254731	CB1-isoform3(h)	CNR1	cannabinoid receptor 1
Coronovirus Disease 2019 (COVID-19) - patients in Intensive Care Unit (ICU)	down	MO000041118	Cbl-b(h)	CBLB	Cbl proto-oncogene B
Coronovirus Disease 2019 (COVID-19) - patients in Intensive Care Unit (ICU)	down	MO000102417	Cbl-b(h)	CBLB	Cbl proto-oncogene B
Coronovirus Disease 2019 (COVID-19) - patients in Intensive Care Unit (ICU)	down	MO000254522	Cbl-b-Truncated(h)	CBLB	Cbl proto-oncogene B
Coronovirus Disease 2019 (COVID-19) - patients in Intensive Care Unit (ICU)	down	MO000254523	Cbl-b-Truncated2(h)	CBLB	Cbl proto-oncogene B
Coronovirus Disease 2019 (COVID-19) - patients in Intensive Care Unit (ICU)	down	MO000057745	CBP(h)	CREBBP	CREB binding protein
Coronovirus Disease 2019 (COVID-19) - patients in Intensive Care Unit (ICU)	down	MO000019107	CBP-isoform1(h)	CREBBP	CREB binding protein
Coronovirus Disease 2019 (COVID-19) - patients in Intensive Care Unit (ICU)	down	MO000286116	CBP-isoform2(h)	CREBBP	CREB binding protein
Coronovirus Disease 2019 (COVID-19) - patients in Intensive Care Unit (ICU)	down	MO000021290	CD154(h)	CD40LG	CD40 ligand
Coronovirus Disease 2019 (COVID-19) - patients in Intensive Care Unit (ICU)	down	MO000002524	CD28(h)	CD28	CD28 molecule
Coronovirus Disease 2019 (COVID-19) - patients in Intensive Care Unit (ICU)	down	MO000058393	CD28-isoform1(h)	CD28	CD28 molecule
Coronovirus Disease 2019 (COVID-19) - patients in Intensive Care Unit (ICU)	down	MO000254580	CD28-isoform2(h)	CD28	CD28 molecule
Coronovirus Disease 2019 (COVID-19) - patients in Intensive Care Unit (ICU)	down	MO000254581	CD28-isoform3(h)	CD28	CD28 molecule
Coronovirus Disease 2019 (COVID-19) - patients in Intensive Care Unit (ICU)	down	MO000254582	CD28-isoform4(h)	CD28	CD28 molecule
Coronovirus Disease 2019 (COVID-19) - patients in Intensive Care Unit (ICU)	down	MO000254583	CD28-isoform5(h)	CD28	CD28 molecule
Coronovirus Disease 2019 (COVID-19) - patients in Intensive Care Unit (ICU)	down	MO000254584	CD28-isoform6(h)	CD28	CD28 molecule
Coronovirus Disease 2019 (COVID-19) - patients in Intensive Care Unit (ICU)	down	MO000318864	CD28-isoform7(h)	CD28	CD28 molecule
Coronovirus Disease 2019 (COVID-19) - patients in Intensive Care Unit (ICU)	down	MO000058720	CD4(h)	CD4	CD4 molecule
Coronovirus Disease 2019 (COVID-19) - patients in Intensive Care Unit (ICU)	down	MO000002564	CD45(h)	PTPRC	protein tyrosine phosphatase receptor type C
Coronovirus Disease 2019 (COVID-19) - patients in Intensive Care Unit (ICU)	down	MO000168387	CD45-isoform1(h)	PTPRC	protein tyrosine phosphatase receptor type C
Coronovirus Disease 2019 (COVID-19) - patients in Intensive Care Unit (ICU)	down	MO000168388	CD45-isoform2(h)	PTPRC	protein tyrosine phosphatase receptor type C
Coronovirus Disease 2019 (COVID-19) - patients in Intensive Care Unit (ICU)	down	MO000542880	CD45-isoform3(h)	PTPRC	protein tyrosine phosphatase receptor type C
Coronovirus Disease 2019 (COVID-19) - patients in Intensive Care Unit (ICU)	down	MO000542881	CD45-isoform4(h)	PTPRC	protein tyrosine phosphatase receptor type C
Coronovirus Disease 2019 (COVID-19) - patients in Intensive Care Unit (ICU)	down	MO000542882	CD45-isoform5(h)	PTPRC	protein tyrosine phosphatase receptor type C
Coronovirus Disease 2019 (COVID-19) - patients in Intensive Care Unit (ICU)	down	MO000542883	CD45-isoform6(h)	PTPRC	protein tyrosine phosphatase receptor type C
Coronovirus Disease 2019 (COVID-19) - patients in Intensive Care Unit (ICU)	down	MO000542884	CD45-isoform7(h)	PTPRC	protein tyrosine phosphatase receptor type C
Coronovirus Disease 2019 (COVID-19) - patients in Intensive Care Unit (ICU)	down	MO000542885	CD45-isoform8(h)	PTPRC	protein tyrosine phosphatase receptor type C
Coronovirus Disease 2019 (COVID-19) - patients in Intensive Care Unit (ICU)	down	MO000206083	CD5(h)	CD5	CD5 molecule
Coronovirus Disease 2019 (COVID-19) - patients in Intensive Care Unit (ICU)	down	MO000035617	CD51(h)	ITGAV	integrin subunit alpha V
Coronovirus Disease 2019 (COVID-19) - patients in Intensive Care Unit (ICU)	down	MO000038091	CD51(h):beta3-integrin(h)	ITGAV, ITGB3	integrin subunit alpha V, integrin subunit beta 3
Coronovirus Disease 2019 (COVID-19) - patients in Intensive Care Unit (ICU)	down	MO000059062	CD51-isoform1(h)	ITGAV	integrin subunit alpha V
Coronovirus Disease 2019 (COVID-19) - patients in Intensive Care Unit (ICU)	down	MO000255727	CD51-isoform2(h)	ITGAV	integrin subunit alpha V
Coronovirus Disease 2019 (COVID-19) - patients in Intensive Care Unit (ICU)	down	MO000286429	CD51-isoform3(h)	ITGAV	integrin subunit alpha V
Coronovirus Disease 2019 (COVID-19) - patients in Intensive Care Unit (ICU)	down	MO000031202	Cdc14A(h)	CDC14A	cell division cycle 14A
Coronovirus Disease 2019 (COVID-19) - patients in Intensive Care Unit (ICU)	down	MO000084028	Cdc14A1(h)	CDC14A	cell division cycle 14A
Coronovirus Disease 2019 (COVID-19) - patients in Intensive Care Unit (ICU)	down	MO000084029	Cdc14A2(h)	CDC14A	cell division cycle 14A
Coronovirus Disease 2019 (COVID-19) - patients in Intensive Care Unit (ICU)	down	MO000084030	Cdc14A3(h)	CDC14A	cell division cycle 14A
Coronovirus Disease 2019 (COVID-19) - patients in Intensive Care Unit (ICU)	down	MO000084031	Cdc14A4(h)	CDC14A	cell division cycle 14A
Coronovirus Disease 2019 (COVID-19) - patients in Intensive Care Unit (ICU)	down	MO000318856	Cdc14A-isoform5(h)	CDC14A	cell division cycle 14A
Coronovirus Disease 2019 (COVID-19) - patients in Intensive Care Unit (ICU)	down	MO000043407	Cdc23(h)	CDC23	cell division cycle 23
Coronovirus Disease 2019 (COVID-19) - patients in Intensive Care Unit (ICU)	down	MO000337357	Cdc23(h):APC7(h):Cdc16(h):APC5(h):APC4(h):ANAPC2(h):APC1(h):Cdc27(h)	ANAPC1, ANAPC2, ANAPC4, ANAPC5, ANAPC7, CDC16, CDC23, CDC27	anaphase promoting complex subunit 1, anaphase promoting complex subunit 2, anaphase promoting complex subunit 4, anaphase promoting complex subunit 5, anaphase promoting complex subunit 7, cell division cycle 16, cell division cycle 23, cell division cycle 27
Coronovirus Disease 2019 (COVID-19) - patients in Intensive Care Unit (ICU)	down	MO000337356	Cdc23(h):APC7(h):Cdc16(h):APC5(h):APC4(h):Cdc27(h):ANAPC2(h):APC1(h):ANAPC16(h)	ANAPC1, ANAPC16, ANAPC2, ANAPC4, ANAPC5, ANAPC7, CDC16, CDC23, CDC27	anaphase promoting complex subunit 1, anaphase promoting complex subunit 16, anaphase promoting complex subunit 2, anaphase promoting complex subunit 4, anaphase promoting complex subunit 5, anaphase promoting complex subunit 7, cell division cycle 16, cell division cycle 23, cell division cycle 27
Coronovirus Disease 2019 (COVID-19) - patients in Intensive Care Unit (ICU)	down	MO000023447	Cdc25B(h)	CDC25B	cell division cycle 25B
Coronovirus Disease 2019 (COVID-19) - patients in Intensive Care Unit (ICU)	down	MO000030940	Cdc25B(h):Chk1(h)	CDC25B, CHEK1	cell division cycle 25B, checkpoint kinase 1
Coronovirus Disease 2019 (COVID-19) - patients in Intensive Care Unit (ICU)	down	MO000030907	Cdc25B(h):p38alpha(h)	CDC25B, MAPK14	cell division cycle 25B, mitogen-activated protein kinase 14
Coronovirus Disease 2019 (COVID-19) - patients in Intensive Care Unit (ICU)	down	MO000030908	Cdc25B(h){p}	CDC25B	cell division cycle 25B
Coronovirus Disease 2019 (COVID-19) - patients in Intensive Care Unit (ICU)	down	MO000031033	Cdc25B-isoform1(h)	CDC25B	cell division cycle 25B
Coronovirus Disease 2019 (COVID-19) - patients in Intensive Care Unit (ICU)	down	MO000031034	Cdc25B-isoform2(h)	CDC25B	cell division cycle 25B
Coronovirus Disease 2019 (COVID-19) - patients in Intensive Care Unit (ICU)	down	MO000031035	Cdc25B-isoform3(h)	CDC25B	cell division cycle 25B
Coronovirus Disease 2019 (COVID-19) - patients in Intensive Care Unit (ICU)	down	MO000256202	Cdc25B-isoform4(h)	CDC25B	cell division cycle 25B
Coronovirus Disease 2019 (COVID-19) - patients in Intensive Care Unit (ICU)	down	MO000329205	Cdk4-isoform1(h):cyclinD1a(h)	CCND1, CDK4	cyclin D1, cyclin dependent kinase 4
Coronovirus Disease 2019 (COVID-19) - patients in Intensive Care Unit (ICU)	down	MO000036746	Cdk5(h):CDK5R1p25(h)	CDK5, CDK5R1	cyclin dependent kinase 5, cyclin dependent kinase 5 regulatory subunit 1
Coronovirus Disease 2019 (COVID-19) - patients in Intensive Care Unit (ICU)	down	MO000036416	Cdk5(h):CDK5R1p35(h)	CDK5, CDK5R1	cyclin dependent kinase 5, cyclin dependent kinase 5 regulatory subunit 1
Coronovirus Disease 2019 (COVID-19) - patients in Intensive Care Unit (ICU)	down	MO000121493	Cdk5-isoform1(h):CDK5R1p25(h)	CDK5, CDK5R1	cyclin dependent kinase 5, cyclin dependent kinase 5 regulatory subunit 1
Coronovirus Disease 2019 (COVID-19) - patients in Intensive Care Unit (ICU)	down	MO000036039	CDK5R1p35(h)	CDK5R1	cyclin dependent kinase 5 regulatory subunit 1
Coronovirus Disease 2019 (COVID-19) - patients in Intensive Care Unit (ICU)	down	MO000106111	CDK5R1p35(h)	CDK5R1	cyclin dependent kinase 5 regulatory subunit 1
Coronovirus Disease 2019 (COVID-19) - patients in Intensive Care Unit (ICU)	down	MO000186472	CDK5R1p35(h):Cdk5-isoform1(h)	CDK5, CDK5R1	cyclin dependent kinase 5, cyclin dependent kinase 5 regulatory subunit 1
Coronovirus Disease 2019 (COVID-19) - patients in Intensive Care Unit (ICU)	down	MO000032071	cIAP-1(h)	BIRC2	baculoviral IAP repeat containing 2
Coronovirus Disease 2019 (COVID-19) - patients in Intensive Care Unit (ICU)	down	MO000060453	cIAP-1-isoform1(h)	BIRC2	baculoviral IAP repeat containing 2
Coronovirus Disease 2019 (COVID-19) - patients in Intensive Care Unit (ICU)	down	MO000286065	cIAP-1-isoform2(h)	BIRC2	baculoviral IAP repeat containing 2
Coronovirus Disease 2019 (COVID-19) - patients in Intensive Care Unit (ICU)	down	MO000032073	cIAP-2(h)	BIRC3	baculoviral IAP repeat containing 3
Coronovirus Disease 2019 (COVID-19) - patients in Intensive Care Unit (ICU)	down	MO000037811	CIS(h)	CISH	cytokine inducible SH2 containing protein
Coronovirus Disease 2019 (COVID-19) - patients in Intensive Care Unit (ICU)	down	MO000101839	CIS-1(h)	CISH	cytokine inducible SH2 containing protein
Coronovirus Disease 2019 (COVID-19) - patients in Intensive Care Unit (ICU)	down	MO000101844	CIS-1B(h)	CISH	cytokine inducible SH2 containing protein
Coronovirus Disease 2019 (COVID-19) - patients in Intensive Care Unit (ICU)	down	MO000101845	CIS-1C(h)	CISH	cytokine inducible SH2 containing protein
Coronovirus Disease 2019 (COVID-19) - patients in Intensive Care Unit (ICU)	down	MO000019469	c-Jun(h)	JUN	Jun proto-oncogene, AP-1 transcription factor subunit
Coronovirus Disease 2019 (COVID-19) - patients in Intensive Care Unit (ICU)	down	MO000031151	CKI-delta(h)	CSNK1D	casein kinase 1 delta
Coronovirus Disease 2019 (COVID-19) - patients in Intensive Care Unit (ICU)	down	MO000102186	CKI-delta-Isoform1(h)	CSNK1D	casein kinase 1 delta
Coronovirus Disease 2019 (COVID-19) - patients in Intensive Care Unit (ICU)	down	MO000102187	CKI-delta-Isoform2(h)	CSNK1D	casein kinase 1 delta
Coronovirus Disease 2019 (COVID-19) - patients in Intensive Care Unit (ICU)	down	MO000103309	CKI-gamma1(h)	CSNK1G1	casein kinase 1 gamma 1
Coronovirus Disease 2019 (COVID-19) - patients in Intensive Care Unit (ICU)	down	MO000103308	CKI-gamma1-Isoform1L(h)	CSNK1G1	casein kinase 1 gamma 1
Coronovirus Disease 2019 (COVID-19) - patients in Intensive Care Unit (ICU)	down	MO000103311	CKI-gamma1-Isoform1S(h)	CSNK1G1	casein kinase 1 gamma 1
Coronovirus Disease 2019 (COVID-19) - patients in Intensive Care Unit (ICU)	down	MO000030842	CKII-alpha(h):CKII-alpha2(h):(CKII-beta(h))2:SUPT16H(h):SSRP1(h)	CSNK2A1, CSNK2A2, CSNK2B, SSRP1, SUPT16H	SPT16 homolog, facilitates chromatin remodeling subunit, casein kinase 2 alpha 1, casein kinase 2 alpha 2, casein kinase 2 beta, structure specific recognition protein 1
Coronovirus Disease 2019 (COVID-19) - patients in Intensive Care Unit (ICU)	down	MO000030844	CKII-alpha2(h):CKII-beta(h):SUPT16H(h):SSRP1(h)	CSNK2A2, CSNK2B, SSRP1, SUPT16H	SPT16 homolog, facilitates chromatin remodeling subunit, casein kinase 2 alpha 2, casein kinase 2 beta, structure specific recognition protein 1
Coronovirus Disease 2019 (COVID-19) - patients in Intensive Care Unit (ICU)	down	MO000084987	CLK1(h)	CLK1	CDC like kinase 1
Coronovirus Disease 2019 (COVID-19) - patients in Intensive Care Unit (ICU)	down	MO000207181	CLK4(h)	CLK4	CDC like kinase 4
Coronovirus Disease 2019 (COVID-19) - patients in Intensive Care Unit (ICU)	down	MO000035082	CnAgamma(h)	PPP3CC	protein phosphatase 3 catalytic subunit gamma
Coronovirus Disease 2019 (COVID-19) - patients in Intensive Care Unit (ICU)	down	MO000256885	CnAgamma-isoform2(h)	PPP3CC	protein phosphatase 3 catalytic subunit gamma
Coronovirus Disease 2019 (COVID-19) - patients in Intensive Care Unit (ICU)	down	MO000286700	CnAgamma-isoform3(h)	PPP3CC	protein phosphatase 3 catalytic subunit gamma
Coronovirus Disease 2019 (COVID-19) - patients in Intensive Care Unit (ICU)	down	MO000083060	CnAgamma-xbb2(h)	PPP3CC	protein phosphatase 3 catalytic subunit gamma
Coronovirus Disease 2019 (COVID-19) - patients in Intensive Care Unit (ICU)	down	MO000060543	CREB1(h)	CREB1	cAMP responsive element binding protein 1
Coronovirus Disease 2019 (COVID-19) - patients in Intensive Care Unit (ICU)	down	MO000045999	CREMalpha(h)	CREM	cAMP responsive element modulator
Coronovirus Disease 2019 (COVID-19) - patients in Intensive Care Unit (ICU)	down	MO000058981	crk(h)	CRK	CRK proto-oncogene, adaptor protein
Coronovirus Disease 2019 (COVID-19) - patients in Intensive Care Unit (ICU)	down	MO000032279	CrkL(h)	CRKL	CRK like proto-oncogene, adaptor protein
Coronovirus Disease 2019 (COVID-19) - patients in Intensive Care Unit (ICU)	down	MO000167000	CTLA-4(h)	CTLA4	cytotoxic T-lymphocyte associated protein 4
Coronovirus Disease 2019 (COVID-19) - patients in Intensive Care Unit (ICU)	down	MO000019438	Cul-1(h)	CUL1	cullin 1
Coronovirus Disease 2019 (COVID-19) - patients in Intensive Care Unit (ICU)	down	MO000020104	Cul-1(h):beta-TrCP2(h):Roc1(h):Skp1(h)	CUL1, FBXW11, RBX1, SKP1	F-box and WD repeat domain containing 11, S-phase kinase associated protein 1, cullin 1, ring-box 1
Coronovirus Disease 2019 (COVID-19) - patients in Intensive Care Unit (ICU)	down	MO000020076	Cul-1(h){nedd}	CUL1	cullin 1
Coronovirus Disease 2019 (COVID-19) - patients in Intensive Care Unit (ICU)	down	MO000034271	Cul-2(h)	CUL2	cullin 2
Coronovirus Disease 2019 (COVID-19) - patients in Intensive Care Unit (ICU)	down	MO000108731	CUL3(h)	CUL3	cullin 3
Coronovirus Disease 2019 (COVID-19) - patients in Intensive Care Unit (ICU)	down	MO000109258	CUL3(h){nedd}:SPOP(h)	CUL3, SPOP	cullin 3, speckle type BTB/POZ protein
Coronovirus Disease 2019 (COVID-19) - patients in Intensive Care Unit (ICU)	down	MO000108730	CUL3-isoform1(h)	CUL3	cullin 3
Coronovirus Disease 2019 (COVID-19) - patients in Intensive Care Unit (ICU)	down	MO000108732	CUL3-isoform2(h)	CUL3	cullin 3
Coronovirus Disease 2019 (COVID-19) - patients in Intensive Care Unit (ICU)	down	MO000108734	CUL3-isoform3(h)	CUL3	cullin 3
Coronovirus Disease 2019 (COVID-19) - patients in Intensive Care Unit (ICU)	down	MO000017153	cxcr4(h)	CXCR4	C-X-C motif chemokine receptor 4
Coronovirus Disease 2019 (COVID-19) - patients in Intensive Care Unit (ICU)	down	MO000059755	cxcr4-isoform1(h)	CXCR4	C-X-C motif chemokine receptor 4
Coronovirus Disease 2019 (COVID-19) - patients in Intensive Care Unit (ICU)	down	MO000059753	cxcr4-isoform2(h)	CXCR4	C-X-C motif chemokine receptor 4
Coronovirus Disease 2019 (COVID-19) - patients in Intensive Care Unit (ICU)	down	MO000023216	cyclinA(h):Cdk2(h):p27Kip1(h){p}	CDK2, CDKN1B	cyclin dependent kinase 2, cyclin dependent kinase inhibitor 1B
Coronovirus Disease 2019 (COVID-19) - patients in Intensive Care Unit (ICU)	down	MO000038977	cyclinA:Cdk2:p27Kip1{pT187}	CCNA1, CCNA2, CDK2, CDKN1B	cyclin A1, cyclin A2, cyclin dependent kinase 2, cyclin dependent kinase inhibitor 1B
Coronovirus Disease 2019 (COVID-19) - patients in Intensive Care Unit (ICU)	down	MO000022438	cyclinD1(h)	CCND1	cyclin D1
Coronovirus Disease 2019 (COVID-19) - patients in Intensive Care Unit (ICU)	down	MO000031196	cyclinD1(h):Cdk4(h)	CCND1, CDK4	cyclin D1, cyclin dependent kinase 4
Coronovirus Disease 2019 (COVID-19) - patients in Intensive Care Unit (ICU)	down	MO000023504	cyclinD1(h):Cdk6(h)	CCND1, CDK6	cyclin D1, cyclin dependent kinase 6
Coronovirus Disease 2019 (COVID-19) - patients in Intensive Care Unit (ICU)	down	MO000023505	cyclinD1(h):Cdk6(h){pT177}	CCND1, CDK6	cyclin D1, cyclin dependent kinase 6
Coronovirus Disease 2019 (COVID-19) - patients in Intensive Care Unit (ICU)	down	MO000043414	cyclosome(h)	ANAPC1, ANAPC10, ANAPC11, ANAPC2, ANAPC4, ANAPC5, ANAPC7, CDC16, CDC23, CDC26, CDC27	anaphase promoting complex subunit 1, anaphase promoting complex subunit 10, anaphase promoting complex subunit 11, anaphase promoting complex subunit 2, anaphase promoting complex subunit 4, anaphase promoting complex subunit 5, anaphase promoting complex subunit 7, cell division cycle 16, cell division cycle 23, cell division cycle 26, cell division cycle 27
Coronovirus Disease 2019 (COVID-19) - patients in Intensive Care Unit (ICU)	down	MO000043487	cyclosome(h):Cdc20(h)	ANAPC1, ANAPC10, ANAPC11, ANAPC2, ANAPC4, ANAPC5, ANAPC7, CDC16, CDC20, CDC23, CDC26, CDC27	anaphase promoting complex subunit 1, anaphase promoting complex subunit 10, anaphase promoting complex subunit 11, anaphase promoting complex subunit 2, anaphase promoting complex subunit 4, anaphase promoting complex subunit 5, anaphase promoting complex subunit 7, cell division cycle 16, cell division cycle 20, cell division cycle 23, cell division cycle 26, cell division cycle 27
Coronovirus Disease 2019 (COVID-19) - patients in Intensive Care Unit (ICU)	down	MO000108205	cyclosome(h):Cdc20(h){ub}n	ANAPC1, ANAPC10, ANAPC11, ANAPC2, ANAPC4, ANAPC5, ANAPC7, CDC16, CDC20, CDC23, CDC26, CDC27	anaphase promoting complex subunit 1, anaphase promoting complex subunit 10, anaphase promoting complex subunit 11, anaphase promoting complex subunit 2, anaphase promoting complex subunit 4, anaphase promoting complex subunit 5, anaphase promoting complex subunit 7, cell division cycle 16, cell division cycle 20, cell division cycle 23, cell division cycle 26, cell division cycle 27
Coronovirus Disease 2019 (COVID-19) - patients in Intensive Care Unit (ICU)	down	MO000044269	cyclosome(h):Fzr(h)	ANAPC1, ANAPC10, ANAPC11, ANAPC2, ANAPC4, ANAPC5, ANAPC7, CDC16, CDC23, CDC26, CDC27, FZR1	anaphase promoting complex subunit 1, anaphase promoting complex subunit 10, anaphase promoting complex subunit 11, anaphase promoting complex subunit 2, anaphase promoting complex subunit 4, anaphase promoting complex subunit 5, anaphase promoting complex subunit 7, cell division cycle 16, cell division cycle 23, cell division cycle 26, cell division cycle 27, fizzy and cell division cycle 20 re…
Coronovirus Disease 2019 (COVID-19) - patients in Intensive Care Unit (ICU)	down	MO000104136	cyclosome(h):Fzr1(h)	ANAPC1, ANAPC10, ANAPC11, ANAPC2, ANAPC4, ANAPC5, ANAPC7, CDC16, CDC23, CDC26, CDC27, FZR1	anaphase promoting complex subunit 1, anaphase promoting complex subunit 10, anaphase promoting complex subunit 11, anaphase promoting complex subunit 2, anaphase promoting complex subunit 4, anaphase promoting complex subunit 5, anaphase promoting complex subunit 7, cell division cycle 16, cell division cycle 23, cell division cycle 26, cell division cycle 27, fizzy and cell division cycle 20 re…
Coronovirus Disease 2019 (COVID-19) - patients in Intensive Care Unit (ICU)	down	MO000123023	cyclosome:Cdc20:(MAD2)2:BubR1:cyclinB1:Cdk1:Cks1:p31-comet	ANAPC1, ANAPC10, ANAPC11, ANAPC2, ANAPC4, ANAPC5, ANAPC7, BUB1B, CCNB1, CDC16, CDC20, CDC23, CDC26, CDC27, CDK1, CKS1B, MAD2L1, MAD2L1BP	BUB1 mitotic checkpoint serine/threonine kinase B, CDC28 protein kinase regulatory subunit 1B, MAD2L1 binding protein, anaphase promoting complex subunit 1, anaphase promoting complex subunit 10, anaphase promoting complex subunit 11, anaphase promoting complex subunit 2, anaphase promoting complex subunit 4, anaphase promoting complex subunit 5, anaphase promoting complex subunit 7, cell divisio…
Coronovirus Disease 2019 (COVID-19) - patients in Intensive Care Unit (ICU)	down	MO000108289	cyclosome:Cdc20{ub}n	ANAPC1, ANAPC10, ANAPC11, ANAPC2, ANAPC4, ANAPC5, ANAPC7, CDC16, CDC20, CDC23, CDC26, CDC27	anaphase promoting complex subunit 1, anaphase promoting complex subunit 10, anaphase promoting complex subunit 11, anaphase promoting complex subunit 2, anaphase promoting complex subunit 4, anaphase promoting complex subunit 5, anaphase promoting complex subunit 7, cell division cycle 16, cell division cycle 20, cell division cycle 23, cell division cycle 26, cell division cycle 27
Coronovirus Disease 2019 (COVID-19) - patients in Intensive Care Unit (ICU)	down	MO000043472	cyclosome{p}n	ANAPC1, ANAPC10, ANAPC11, ANAPC2, ANAPC4, ANAPC5, ANAPC7, CDC16, CDC23, CDC26, CDC27	anaphase promoting complex subunit 1, anaphase promoting complex subunit 10, anaphase promoting complex subunit 11, anaphase promoting complex subunit 2, anaphase promoting complex subunit 4, anaphase promoting complex subunit 5, anaphase promoting complex subunit 7, cell division cycle 16, cell division cycle 23, cell division cycle 26, cell division cycle 27
Coronovirus Disease 2019 (COVID-19) - patients in Intensive Care Unit (ICU)	down	MO000123151	cyclosome{p}n:Cdc20	ANAPC1, ANAPC10, ANAPC11, ANAPC2, ANAPC4, ANAPC5, ANAPC7, CDC16, CDC20, CDC23, CDC26, CDC27	anaphase promoting complex subunit 1, anaphase promoting complex subunit 10, anaphase promoting complex subunit 11, anaphase promoting complex subunit 2, anaphase promoting complex subunit 4, anaphase promoting complex subunit 5, anaphase promoting complex subunit 7, cell division cycle 16, cell division cycle 20, cell division cycle 23, cell division cycle 26, cell division cycle 27
Coronovirus Disease 2019 (COVID-19) - patients in Intensive Care Unit (ICU)	down	MO000123059	cyclosome{p}n:Cdc20:(MAD2)2:BubR1:cyclinB1:Cdk1:Cks1:p31-comet	ANAPC1, ANAPC10, ANAPC11, ANAPC2, ANAPC4, ANAPC5, ANAPC7, BUB1B, CCNB1, CDC16, CDC20, CDC23, CDC26, CDC27, CDK1, CKS1B, MAD2L1, MAD2L1BP	BUB1 mitotic checkpoint serine/threonine kinase B, CDC28 protein kinase regulatory subunit 1B, MAD2L1 binding protein, anaphase promoting complex subunit 1, anaphase promoting complex subunit 10, anaphase promoting complex subunit 11, anaphase promoting complex subunit 2, anaphase promoting complex subunit 4, anaphase promoting complex subunit 5, anaphase promoting complex subunit 7, cell divisio…
Coronovirus Disease 2019 (COVID-19) - patients in Intensive Care Unit (ICU)	down	MO000123125	cyclosome{p}n:Cdc20:(MAD2)2:BubR1:cyclinB1:Cdk1:Cks1:p31-comet:(E2-C{ub(1)})n	ANAPC1, ANAPC10, ANAPC11, ANAPC2, ANAPC4, ANAPC5, ANAPC7, BUB1B, CCNB1, CDC16, CDC20, CDC23, CDC26, CDC27, CDK1, CKS1B, MAD2L1, MAD2L1BP, UBE2C	BUB1 mitotic checkpoint serine/threonine kinase B, CDC28 protein kinase regulatory subunit 1B, MAD2L1 binding protein, anaphase promoting complex subunit 1, anaphase promoting complex subunit 10, anaphase promoting complex subunit 11, anaphase promoting complex subunit 2, anaphase promoting complex subunit 4, anaphase promoting complex subunit 5, anaphase promoting complex subunit 7, cell divisio…
Coronovirus Disease 2019 (COVID-19) - patients in Intensive Care Unit (ICU)	down	MO000043586	cyclosome{p}n:Cdc20{p}	ANAPC1, ANAPC10, ANAPC11, ANAPC2, ANAPC4, ANAPC5, ANAPC7, CDC16, CDC20, CDC23, CDC26, CDC27	anaphase promoting complex subunit 1, anaphase promoting complex subunit 10, anaphase promoting complex subunit 11, anaphase promoting complex subunit 2, anaphase promoting complex subunit 4, anaphase promoting complex subunit 5, anaphase promoting complex subunit 7, cell division cycle 16, cell division cycle 20, cell division cycle 23, cell division cycle 26, cell division cycle 27
Coronovirus Disease 2019 (COVID-19) - patients in Intensive Care Unit (ICU)	down	MO000123149	cyclosome{p}n:Cdc20{ub(n)}:USP44	ANAPC1, ANAPC10, ANAPC11, ANAPC2, ANAPC4, ANAPC5, ANAPC7, CDC16, CDC20, CDC23, CDC26, CDC27, USP44	anaphase promoting complex subunit 1, anaphase promoting complex subunit 10, anaphase promoting complex subunit 11, anaphase promoting complex subunit 2, anaphase promoting complex subunit 4, anaphase promoting complex subunit 5, anaphase promoting complex subunit 7, cell division cycle 16, cell division cycle 20, cell division cycle 23, cell division cycle 26, cell division cycle 27, ubiquitin s…
Coronovirus Disease 2019 (COVID-19) - patients in Intensive Care Unit (ICU)	down	MO000043591	cyclosome{p}n:Fzr	ANAPC1, ANAPC10, ANAPC11, ANAPC2, ANAPC4, ANAPC5, ANAPC7, CDC16, CDC23, CDC26, CDC27, FZR1	anaphase promoting complex subunit 1, anaphase promoting complex subunit 10, anaphase promoting complex subunit 11, anaphase promoting complex subunit 2, anaphase promoting complex subunit 4, anaphase promoting complex subunit 5, anaphase promoting complex subunit 7, cell division cycle 16, cell division cycle 23, cell division cycle 26, cell division cycle 27, fizzy and cell division cycle 20 re…
Coronovirus Disease 2019 (COVID-19) - patients in Intensive Care Unit (ICU)	down	MO000043635	cyclosome{p}n:Fzr:MAD2B	ANAPC1, ANAPC10, ANAPC11, ANAPC2, ANAPC4, ANAPC5, ANAPC7, CDC16, CDC23, CDC26, CDC27, FZR1, MAD2L2	anaphase promoting complex subunit 1, anaphase promoting complex subunit 10, anaphase promoting complex subunit 11, anaphase promoting complex subunit 2, anaphase promoting complex subunit 4, anaphase promoting complex subunit 5, anaphase promoting complex subunit 7, cell division cycle 16, cell division cycle 23, cell division cycle 26, cell division cycle 27, fizzy and cell division cycle 20 re…
Coronovirus Disease 2019 (COVID-19) - patients in Intensive Care Unit (ICU)	down	MO000123278	cyclosome{p}n:Fzr1	ANAPC1, ANAPC10, ANAPC11, ANAPC2, ANAPC4, ANAPC5, ANAPC7, CDC16, CDC23, CDC26, CDC27, FZR1	anaphase promoting complex subunit 1, anaphase promoting complex subunit 10, anaphase promoting complex subunit 11, anaphase promoting complex subunit 2, anaphase promoting complex subunit 4, anaphase promoting complex subunit 5, anaphase promoting complex subunit 7, cell division cycle 16, cell division cycle 23, cell division cycle 26, cell division cycle 27, fizzy and cell division cycle 20 re…
Coronovirus Disease 2019 (COVID-19) - patients in Intensive Care Unit (ICU)	down	MO000123290	cyclosome{p}n:Fzr1:cyclinB1:E2-C{ub(1)}	ANAPC1, ANAPC10, ANAPC11, ANAPC2, ANAPC4, ANAPC5, ANAPC7, CCNB1, CDC16, CDC23, CDC26, CDC27, FZR1, UBE2C	anaphase promoting complex subunit 1, anaphase promoting complex subunit 10, anaphase promoting complex subunit 11, anaphase promoting complex subunit 2, anaphase promoting complex subunit 4, anaphase promoting complex subunit 5, anaphase promoting complex subunit 7, cell division cycle 16, cell division cycle 23, cell division cycle 26, cell division cycle 27, cyclin B1, fizzy and cell division …
Coronovirus Disease 2019 (COVID-19) - patients in Intensive Care Unit (ICU)	down	MO000123304	cyclosome{p}n:Fzr1:cyclinB1{ub(1)}	ANAPC1, ANAPC10, ANAPC11, ANAPC2, ANAPC4, ANAPC5, ANAPC7, CCNB1, CDC16, CDC23, CDC26, CDC27, FZR1	anaphase promoting complex subunit 1, anaphase promoting complex subunit 10, anaphase promoting complex subunit 11, anaphase promoting complex subunit 2, anaphase promoting complex subunit 4, anaphase promoting complex subunit 5, anaphase promoting complex subunit 7, cell division cycle 16, cell division cycle 23, cell division cycle 26, cell division cycle 27, cyclin B1, fizzy and cell division …
Coronovirus Disease 2019 (COVID-19) - patients in Intensive Care Unit (ICU)	down	MO000123308	cyclosome{p}n:Fzr1:cyclinB1{ub(1)}:(E2-C{ub(1)})n	ANAPC1, ANAPC10, ANAPC11, ANAPC2, ANAPC4, ANAPC5, ANAPC7, CCNB1, CDC16, CDC23, CDC26, CDC27, FZR1, UBE2C	anaphase promoting complex subunit 1, anaphase promoting complex subunit 10, anaphase promoting complex subunit 11, anaphase promoting complex subunit 2, anaphase promoting complex subunit 4, anaphase promoting complex subunit 5, anaphase promoting complex subunit 7, cell division cycle 16, cell division cycle 23, cell division cycle 26, cell division cycle 27, cyclin B1, fizzy and cell division …
Coronovirus Disease 2019 (COVID-19) - patients in Intensive Care Unit (ICU)	down	MO000020269	Daxx(h)	DAXX	death domain associated protein
Coronovirus Disease 2019 (COVID-19) - patients in Intensive Care Unit (ICU)	down	MO000058468	Daxx-isoform1(h)	DAXX	death domain associated protein
Coronovirus Disease 2019 (COVID-19) - patients in Intensive Care Unit (ICU)	down	MO000022232	DLK(h)	MAP3K12	mitogen-activated protein kinase kinase kinase 12
Coronovirus Disease 2019 (COVID-19) - patients in Intensive Care Unit (ICU)	down	MO000037334	dock9(h)	DOCK9	dedicator of cytokinesis 9
Coronovirus Disease 2019 (COVID-19) - patients in Intensive Care Unit (ICU)	down	MO000044351	dorfin(h)	RNF19A	ring finger protein 19A, RBR E3 ubiquitin protein ligase
Coronovirus Disease 2019 (COVID-19) - patients in Intensive Care Unit (ICU)	down	MO000041437	dsRNA:TLR3:TRIF	TICAM1, TLR3	toll like receptor 3, toll like receptor adaptor molecule 1
Coronovirus Disease 2019 (COVID-19) - patients in Intensive Care Unit (ICU)	down	MO000209228	DUSP14(h)	DUSP14	dual specificity phosphatase 14
Coronovirus Disease 2019 (COVID-19) - patients in Intensive Care Unit (ICU)	down	MO000033396	DUSP5(h)	DUSP5	dual specificity phosphatase 5
Coronovirus Disease 2019 (COVID-19) - patients in Intensive Care Unit (ICU)	down	MO000137304	DUSP5(h)	DUSP5	dual specificity phosphatase 5
Coronovirus Disease 2019 (COVID-19) - patients in Intensive Care Unit (ICU)	down	MO000255027	DUSP7(h)	DUSP7	dual specificity phosphatase 7
Coronovirus Disease 2019 (COVID-19) - patients in Intensive Care Unit (ICU)	down	MO000032711	DUSP7-isoform1(h)	DUSP7	dual specificity phosphatase 7
Coronovirus Disease 2019 (COVID-19) - patients in Intensive Care Unit (ICU)	down	MO000255026	DUSP7-isoform2(h)	DUSP7	dual specificity phosphatase 7
Coronovirus Disease 2019 (COVID-19) - patients in Intensive Care Unit (ICU)	down	MO000032657	DUSP8(h)	DUSP8	dual specificity phosphatase 8
Coronovirus Disease 2019 (COVID-19) - patients in Intensive Care Unit (ICU)	down	MO000187670	E1{ub(1)}:Ubc13:Uev1	UBA1, UBE2N, UBE2V1	ubiquitin conjugating enzyme E2 N, ubiquitin conjugating enzyme E2 V1, ubiquitin like modifier activating enzyme 1
Coronovirus Disease 2019 (COVID-19) - patients in Intensive Care Unit (ICU)	down	MO000173860	E4F1(h)	E4F1	E4F transcription factor 1
Coronovirus Disease 2019 (COVID-19) - patients in Intensive Care Unit (ICU)	down	MO000024783	E4F1(h)	E4F1	E4F transcription factor 1
Coronovirus Disease 2019 (COVID-19) - patients in Intensive Care Unit (ICU)	down	MO000000304	E6:E6AP{ub(1)}	UBE3A	ubiquitin protein ligase E3A
Coronovirus Disease 2019 (COVID-19) - patients in Intensive Care Unit (ICU)	down	MO000032585	E6AP(h)	UBE3A	ubiquitin protein ligase E3A
Coronovirus Disease 2019 (COVID-19) - patients in Intensive Care Unit (ICU)	down	MO000094215	E6AP-isoform1(h)	UBE3A	ubiquitin protein ligase E3A
Coronovirus Disease 2019 (COVID-19) - patients in Intensive Care Unit (ICU)	down	MO000159866	E6AP-isoform2(h)	UBE3A	ubiquitin protein ligase E3A
Coronovirus Disease 2019 (COVID-19) - patients in Intensive Care Unit (ICU)	down	MO000159867	E6AP-isoform3(h)	UBE3A	ubiquitin protein ligase E3A
Coronovirus Disease 2019 (COVID-19) - patients in Intensive Care Unit (ICU)	down	MO000041170	EAC(h)	CYLD	CYLD lysine 63 deubiquitinase
Coronovirus Disease 2019 (COVID-19) - patients in Intensive Care Unit (ICU)	down	MO000129050	EAC-isoform1(h)	CYLD	CYLD lysine 63 deubiquitinase
Coronovirus Disease 2019 (COVID-19) - patients in Intensive Care Unit (ICU)	down	MO000129049	EAC-isoform2(h)	CYLD	CYLD lysine 63 deubiquitinase
Coronovirus Disease 2019 (COVID-19) - patients in Intensive Care Unit (ICU)	down	MO000016977	E-cadherin(h)	CDH1	cadherin 1
Coronovirus Disease 2019 (COVID-19) - patients in Intensive Care Unit (ICU)	down	MO000081716	E-cadherin(h)	CDH1	cadherin 1
Coronovirus Disease 2019 (COVID-19) - patients in Intensive Care Unit (ICU)	down	MO000035994	EDAR(h)	EDAR	ectodysplasin A receptor
Coronovirus Disease 2019 (COVID-19) - patients in Intensive Care Unit (ICU)	down	MO000093974	EDD1(h)	UBR5	ubiquitin protein ligase E3 component n-recognin 5
Coronovirus Disease 2019 (COVID-19) - patients in Intensive Care Unit (ICU)	down	MO000038665	EGF:(ErbB1{pY})2:Src:STAT1alpha	EGF, EGFR, SRC, STAT1	SRC proto-oncogene, non-receptor tyrosine kinase, epidermal growth factor, epidermal growth factor receptor, signal transducer and activator of transcription 1
Coronovirus Disease 2019 (COVID-19) - patients in Intensive Care Unit (ICU)	down	MO000038638	EGF:ErbB1{pY}:ErbB2{pY}	EGF, EGFR, ERBB2	epidermal growth factor, epidermal growth factor receptor, erb-b2 receptor tyrosine kinase 2
Coronovirus Disease 2019 (COVID-19) - patients in Intensive Care Unit (ICU)	down	MO000118076	EGF:ErbB1{pY}:ErbB2{pY}:Src	EGF, EGFR, ERBB2, SRC	SRC proto-oncogene, non-receptor tyrosine kinase, epidermal growth factor, epidermal growth factor receptor, erb-b2 receptor tyrosine kinase 2
Coronovirus Disease 2019 (COVID-19) - patients in Intensive Care Unit (ICU)	down	MO000279620	EGF-ECD:(ErbB1-p170{pY1016}{pY1092}{pY1110}{pY1172}{pY1197})2:Grb-2:Sos1{pY}:Ras-C{farC}{metC}:GTP:Raf-1{pY341}{pS621}:KSR:CKII-alpha:CKII-alpha2:(CKII-beta)2:MEK2	CSNK2A1, CSNK2A2, CSNK2B, EGF, EGFR, GRB2, HRAS, KRAS, KSR1, MAP2K2, NRAS, RAF1, SOS1	HRas proto-oncogene, GTPase, KRAS proto-oncogene, GTPase, NRAS proto-oncogene, GTPase, Raf-1 proto-oncogene, serine/threonine kinase, SOS Ras/Rac guanine nucleotide exchange factor 1, casein kinase 2 alpha 1, casein kinase 2 alpha 2, casein kinase 2 beta, epidermal growth factor, epidermal growth factor receptor, growth factor receptor bound protein 2, kinase suppressor of ras 1, mitogen-activate…
Coronovirus Disease 2019 (COVID-19) - patients in Intensive Care Unit (ICU)	down	MO000321854	Elk-1:FBXO25:Skp1:Cul-1:Roc1	CUL1, ELK1, FBXO25, RBX1, SKP1	ETS transcription factor ELK1, F-box protein 25, S-phase kinase associated protein 1, cullin 1, ring-box 1
Coronovirus Disease 2019 (COVID-19) - patients in Intensive Care Unit (ICU)	down	MO000004575	EphA4(h)	EPHA4	EPH receptor A4
Coronovirus Disease 2019 (COVID-19) - patients in Intensive Care Unit (ICU)	down	MO000137375	EphA4-isoform1(h)	EPHA4	EPH receptor A4
Coronovirus Disease 2019 (COVID-19) - patients in Intensive Care Unit (ICU)	down	MO000334532	EphA4-isoform2(h)	EPHA4	EPH receptor A4
Coronovirus Disease 2019 (COVID-19) - patients in Intensive Care Unit (ICU)	down	MO000018962	ErbB2(h)	ERBB2	erb-b2 receptor tyrosine kinase 2
Coronovirus Disease 2019 (COVID-19) - patients in Intensive Care Unit (ICU)	down	MO000089091	ErbB2(h){p}	ERBB2	erb-b2 receptor tyrosine kinase 2
Coronovirus Disease 2019 (COVID-19) - patients in Intensive Care Unit (ICU)	down	MO000044839	ErbB2(h){pY}	ERBB2	erb-b2 receptor tyrosine kinase 2
Coronovirus Disease 2019 (COVID-19) - patients in Intensive Care Unit (ICU)	down	MO000199639	ErbB2(h){pY877}{pY1221}	ERBB2	erb-b2 receptor tyrosine kinase 2
Coronovirus Disease 2019 (COVID-19) - patients in Intensive Care Unit (ICU)	down	MO000060210	ErbB2-isoform1(h)	ERBB2	erb-b2 receptor tyrosine kinase 2
Coronovirus Disease 2019 (COVID-19) - patients in Intensive Care Unit (ICU)	down	MO000088516	ErbB2-isoform1(h):ErbB1(h):EGF-isoform1(h)	EGF, EGFR, ERBB2	epidermal growth factor, epidermal growth factor receptor, erb-b2 receptor tyrosine kinase 2
Coronovirus Disease 2019 (COVID-19) - patients in Intensive Care Unit (ICU)	down	MO000255164	ErbB2-isoform2(h)	ERBB2	erb-b2 receptor tyrosine kinase 2
Coronovirus Disease 2019 (COVID-19) - patients in Intensive Care Unit (ICU)	down	MO000255165	ErbB2-isoform3(h)	ERBB2	erb-b2 receptor tyrosine kinase 2
Coronovirus Disease 2019 (COVID-19) - patients in Intensive Care Unit (ICU)	down	MO000255166	ErbB2-isoform4(h)	ERBB2	erb-b2 receptor tyrosine kinase 2
Coronovirus Disease 2019 (COVID-19) - patients in Intensive Care Unit (ICU)	down	MO000327742	ErbB2-isoform5(h)	ERBB2	erb-b2 receptor tyrosine kinase 2
Coronovirus Disease 2019 (COVID-19) - patients in Intensive Care Unit (ICU)	down	MO000334539	ErbB2-isoform6(h)	ERBB2	erb-b2 receptor tyrosine kinase 2
Coronovirus Disease 2019 (COVID-19) - patients in Intensive Care Unit (ICU)	down	MO000056630	ERK(h){p}	MAPK1, MAPK3, MAPK6, MAPK7	mitogen-activated protein kinase 1, mitogen-activated protein kinase 3, mitogen-activated protein kinase 6, mitogen-activated protein kinase 7
Coronovirus Disease 2019 (COVID-19) - patients in Intensive Care Unit (ICU)	down	MO000004677	ERK2(h)	MAPK1	mitogen-activated protein kinase 1
Coronovirus Disease 2019 (COVID-19) - patients in Intensive Care Unit (ICU)	down	MO000034342	ERK2(h){p}	MAPK1	mitogen-activated protein kinase 1
Coronovirus Disease 2019 (COVID-19) - patients in Intensive Care Unit (ICU)	down	MO000122358	ERK2(h){pT}{pY}	MAPK1	mitogen-activated protein kinase 1
Coronovirus Disease 2019 (COVID-19) - patients in Intensive Care Unit (ICU)	down	MO000480236	ERK2(h){pT183}	MAPK1	mitogen-activated protein kinase 1
Coronovirus Disease 2019 (COVID-19) - patients in Intensive Care Unit (ICU)	down	MO000480295	ERK2(h){pT183}{pY185}	MAPK1	mitogen-activated protein kinase 1
Coronovirus Disease 2019 (COVID-19) - patients in Intensive Care Unit (ICU)	down	MO000060354	ERK2(h){pT185}{pY187}	MAPK1	mitogen-activated protein kinase 1
Coronovirus Disease 2019 (COVID-19) - patients in Intensive Care Unit (ICU)	down	MO000072889	ERK2(h){pY}	MAPK1	mitogen-activated protein kinase 1
Coronovirus Disease 2019 (COVID-19) - patients in Intensive Care Unit (ICU)	down	MO000480302	ERK2(h){pY185}	MAPK1	mitogen-activated protein kinase 1
Coronovirus Disease 2019 (COVID-19) - patients in Intensive Care Unit (ICU)	down	MO000154989	ERK2(h){pY187}	MAPK1	mitogen-activated protein kinase 1
Coronovirus Disease 2019 (COVID-19) - patients in Intensive Care Unit (ICU)	down	MO000056897	ERK2-isoform1(h)	MAPK1	mitogen-activated protein kinase 1
Coronovirus Disease 2019 (COVID-19) - patients in Intensive Care Unit (ICU)	down	MO000319045	ERK2-isoform2(h)	MAPK1	mitogen-activated protein kinase 1
Coronovirus Disease 2019 (COVID-19) - patients in Intensive Care Unit (ICU)	down	MO000080414	EULIR(h)	HECTD1	HECT domain E3 ubiquitin protein ligase 1
Coronovirus Disease 2019 (COVID-19) - patients in Intensive Care Unit (ICU)	down	MO000103921	Fam(h)	USP9X	ubiquitin specific peptidase 9 X-linked
Coronovirus Disease 2019 (COVID-19) - patients in Intensive Care Unit (ICU)	down	MO000329264	Fam-isoform1(h)	USP9X	ubiquitin specific peptidase 9 X-linked
Coronovirus Disease 2019 (COVID-19) - patients in Intensive Care Unit (ICU)	down	MO000103920	Fam-isoform2(h)	USP9X	ubiquitin specific peptidase 9 X-linked
Coronovirus Disease 2019 (COVID-19) - patients in Intensive Care Unit (ICU)	down	MO000094964	FANCL-isoform1(h)	FANCL	FA complementation group L
Coronovirus Disease 2019 (COVID-19) - patients in Intensive Care Unit (ICU)	down	MO000020924	FAP-1(h)	PTPN13	protein tyrosine phosphatase non-receptor type 13
[truncated: 23,077 more rows]
